# Supplementary material for: Organically Templated Uranyl Sulfates and Selenates: Structural Complexity and Crystal Chemical Restrictions for Isotypic Compounds Formation
Source: Int J Mol Sci. 2023 Aug 21;24(16):13020. doi: 10.3390/ijms241613020 (PMC10455190; doi:10.3390/ijms241613020)
Supplement: Supplementary file 1 [file ijms-24-13020-s001.zip]

Archive with 4 entries (4 files):
- Compound_1.cif
- Compound_2.cif
- Compound_3.cif
- Compound_4.cif
