# Supplementary material for: Organically Templated Uranyl Sulfates and Selenates: Structural Complexity and Crystal Chemical Restrictions for Isotypic Compounds Formation
Source: Int J Mol Sci. 2023 Aug 21;24(16):13020. doi: 10.3390/ijms241613020 (PMC10455190; doi:10.3390/ijms241613020)
Supplement: Supplementary file 1 [file ijms-24-13020-s001.zip › Compound_1.cif]

data_Compound_1_ds_1_auto
_audit_creation_date               2023-07-28
_audit_creation_method
;
Olex2 1.5
(compiled 2023.03.06 svn.rbb2c1857 for OlexSys, GUI svn.r6748)
;
_shelx_SHELXL_version_number       '2018/3'
_audit_contact_author_address      ?
_audit_contact_author_email        ?
_audit_contact_author_name         ''
_audit_contact_author_phone        ?
_publ_contact_author_id_orcid      ?
_publ_section_references
;
Dolomanov, O.V., Bourhis, L.J., Gildea, R.J, Howard, J.A.K. & Puschmann, H.
 (2009), J. Appl. Cryst. 42, 339-341.

Sheldrick, G.M. (2015). Acta Cryst. C71, 3-8.
;
_chemical_name_common              ?
_chemical_name_systematic          ?
_chemical_formula_moiety           'H4 O42 S7 U6, 2(C3 H10 N)'
_chemical_formula_sum              'C6 H24 N2 O42 S7 U6'
_chemical_formula_weight           2448.87
_chemical_absolute_configuration   ?
_chemical_melting_point            ?
_chemical_oxdiff_formula           'U12 S7 O48 C3 N1'
loop_
  _atom_type_symbol
  _atom_type_description
  _atom_type_scat_dispersion_real
  _atom_type_scat_dispersion_imag
  _atom_type_scat_source
 'C' 'C' 0.0033 0.0016 'International Tables Vol C Tables 4.2.6.8 and 6.1.1.4'
 'H' 'H' 0.0000 0.0000 'International Tables Vol C Tables 4.2.6.8 and 6.1.1.4'
 'N' 'N' 0.0061 0.0033 'International Tables Vol C Tables 4.2.6.8 and 6.1.1.4'
 'O' 'O' 0.0106 0.0060 'International Tables Vol C Tables 4.2.6.8 and 6.1.1.4'
 'S' 'S' 0.1246 0.1234 'International Tables Vol C Tables 4.2.6.8 and 6.1.1.4'
 'U' 'U' -9.6767 9.6646 'International Tables Vol C Tables 4.2.6.8 and 6.1.1.4'

_shelx_space_group_comment
;
The symmetry employed for this shelxl refinement is uniquely defined
by the following loop, which should always be used as a source of
symmetry information in preference to the above space-group names.
They are only intended as comments.
;
_space_group_crystal_system        'orthorhombic'
_space_group_IT_number             20
_space_group_name_H-M_alt          'C 2 2 21'
_space_group_name_Hall             'C 2c 2'
loop_
  _space_group_symop_operation_xyz
 'x, y, z'
 '-x, -y, z+1/2'
 '-x, y, -z+1/2'
 'x, -y, -z'
 'x+1/2, y+1/2, z'
 '-x+1/2, -y+1/2, z+1/2'
 '-x+1/2, y+1/2, -z+1/2'
 'x+1/2, -y+1/2, -z'

_cell_length_a                     10.2560(2)
_cell_length_b                     18.4062(4)
_cell_length_c                     22.8900(4)
_cell_angle_alpha                  90
_cell_angle_beta                   90
_cell_angle_gamma                  90
_cell_volume                       4321.03(15)
_cell_formula_units_Z              4
_cell_measurement_reflns_used      15334
_cell_measurement_temperature      100(2)
_cell_measurement_theta_max        33.2010
_cell_measurement_theta_min        3.4840
_shelx_estimated_absorpt_T_max     ?
_shelx_estimated_absorpt_T_min     ?
_exptl_absorpt_coefficient_mu      22.866
_exptl_absorpt_correction_T_max    1.00000
_exptl_absorpt_correction_T_min    0.08485
_exptl_absorpt_correction_type     multi-scan
_exptl_absorpt_process_details
;
CrysAlisPro 1.171.41.104a (Rigaku Oxford Diffraction, 2021)
Empirical absorption correction using spherical harmonics,
implemented in SCALE3 ABSPACK scaling algorithm.
;
_exptl_absorpt_special_details     ?
_exptl_crystal_colour              'clear green'
_exptl_crystal_colour_lustre       clear
_exptl_crystal_colour_primary      green
_exptl_crystal_density_diffrn      3.764
_exptl_crystal_density_meas        ?
_exptl_crystal_density_method      ?
_exptl_crystal_description         plates
_exptl_crystal_F_000               4296
_exptl_crystal_size_max            0.3
_exptl_crystal_size_mid            0.1
_exptl_crystal_size_min            0.05
_exptl_transmission_factor_max     ?
_exptl_transmission_factor_min     ?
_diffrn_reflns_av_R_equivalents    0.0419
_diffrn_reflns_av_unetI/netI       0.0363
_diffrn_reflns_Laue_measured_fraction_full  0.996
_diffrn_reflns_Laue_measured_fraction_max  0.997
_diffrn_reflns_limit_h_max         13
_diffrn_reflns_limit_h_min         -12
_diffrn_reflns_limit_k_max         23
_diffrn_reflns_limit_k_min         -21
_diffrn_reflns_limit_l_max         28
_diffrn_reflns_limit_l_min         -29
_diffrn_reflns_number              21967
_diffrn_reflns_point_group_measured_fraction_full  0.997
_diffrn_reflns_point_group_measured_fraction_max  0.997
_diffrn_reflns_theta_full          25.242
_diffrn_reflns_theta_max           27.498
_diffrn_reflns_theta_min           3.468
_diffrn_ambient_temperature        100(2)
_diffrn_detector                   'Hybrid Pixel Array Detector'
_diffrn_detector_area_resol_mean   10.0000
_diffrn_detector_type              HyPix
_diffrn_measured_fraction_theta_full  0.996
_diffrn_measured_fraction_theta_max  0.997
_diffrn_measurement_details
;
List of Runs (angles in degrees, time in seconds):

  # Type    Start    End  Width  t~exp~   \w     \q     \k     \f   Frames
--------------------------------------------------------------------------
  1  \w    -54.00  -4.00   1.00    5.00    --  -13.67 114.00  -6.00   50
  2  \w    -24.00  62.00   1.00    5.00    --  -13.67  13.00-143.00   86
  3  \w    -65.00 -17.00   1.00    5.00    --  -13.67 133.00  71.00   48
  4  \w    -25.00  56.00   1.00    5.00    --  -13.67  38.00 -90.00   81
  5  \w    -79.00   0.00   1.00    5.00    --  -13.67 -57.00 -90.00   79
;
_diffrn_measurement_device         'four-circle diffractometer'
_diffrn_measurement_device_type   
 'XtaLAB Synergy, Single source at home/near, HyPix'
_diffrn_measurement_method         '\w scans'
_diffrn_orient_matrix_type        
 'CrysAlisPro convention (1999,Acta A55,543-557)'
_diffrn_orient_matrix_UB_11        -0.0417778000
_diffrn_orient_matrix_UB_12        -0.0303733000
_diffrn_orient_matrix_UB_13        0.0036389000
_diffrn_orient_matrix_UB_21        0.0537551000
_diffrn_orient_matrix_UB_22        -0.0236972000
_diffrn_orient_matrix_UB_23        -0.0040719000
_diffrn_orient_matrix_UB_31        0.0121379000
_diffrn_orient_matrix_UB_32        0.0004682000
_diffrn_orient_matrix_UB_33        0.0305123000
_diffrn_radiation_monochromator    mirror
_diffrn_radiation_probe            x-ray
_diffrn_radiation_type             'Mo K\a'
_diffrn_radiation_wavelength       0.71073
_diffrn_source                     'micro-focus sealed X-ray tube'
_diffrn_source_type                'PhotonJet (Mo) X-ray Source'
_reflns_Friedel_coverage           0.805
_reflns_Friedel_fraction_full      0.999
_reflns_Friedel_fraction_max       0.998
_reflns_number_gt                  4715
_reflns_number_total               4968
_reflns_special_details
;
 Reflections were merged by SHELXL according to the crystal
 class for the calculation of statistics and refinement.
 
 _reflns_Friedel_fraction is defined as the number of unique
 Friedel pairs measured divided by the number that would be
 possible theoretically, ignoring centric projections and
 systematic absences.
;
_reflns_threshold_expression       'I > 2\s(I)'
_computing_cell_refinement         'CrysAlisPro 1.171.41.104a (Rigaku OD, 2021)'
_computing_data_collection         'CrysAlisPro 1.171.41.104a (Rigaku OD, 2021)'
_computing_data_reduction          'CrysAlisPro 1.171.41.104a (Rigaku OD, 2021)'
_computing_molecular_graphics      'Olex2 1.5 (Dolomanov et al., 2009)'
_computing_publication_material    'Olex2 1.5 (Dolomanov et al., 2009)'
_computing_structure_refinement    'SHELXL 2018 (Sheldrick, 2015)'
_computing_structure_solution      'SHELXT 2018 (Sheldrick, 2015)'
_refine_diff_density_max           2.008
_refine_diff_density_min           -1.932
_refine_diff_density_rms           0.287
_refine_ls_abs_structure_details
;
 Flack x determined using 1949 quotients [(I+)-(I-)]/[(I+)+(I-)]
 (Parsons, Flack and Wagner, Acta Cryst. B69 (2013) 249-259).
;
_refine_ls_abs_structure_Flack     -0.009(4)
_refine_ls_extinction_coef         .
_refine_ls_extinction_method       none
_refine_ls_goodness_of_fit_ref     1.029
_refine_ls_hydrogen_treatment      constr
_refine_ls_matrix_type             full
_refine_ls_number_parameters       248
_refine_ls_number_reflns           4968
_refine_ls_number_restraints       38
_refine_ls_R_factor_all            0.0312
_refine_ls_R_factor_gt             0.0288
_refine_ls_restrained_S_all        1.052
_refine_ls_shift/su_max            0.000
_refine_ls_shift/su_mean           0.000
_refine_ls_structure_factor_coef   Fsqd
_refine_ls_weighting_details      
 'w=1/[\s^2^(Fo^2^)+(0.0382P)^2^+38.4210P] where P=(Fo^2^+2Fc^2^)/3'
_refine_ls_weighting_scheme        calc
_refine_ls_wR_factor_gt            0.0661
_refine_ls_wR_factor_ref           0.0669
_refine_special_details            ?
_olex2_refinement_description
;
1. Fixed Uiso
 At 1.2 times of:
  All C(H) groups, All N(H,H,H,H,H,H) groups
 At 1.5 times of:
  All C(H,H,H) groups, All O(H,H) groups
2. Restrained distances
 H21B-O3_$1
 2 with sigma of 0.02
 H21A-O4_$2
 2.2 with sigma of 0.02
3. Uiso/Uaniso restraints and constraints
Uanis(C3A) \\sim Ueq, Uanis(C3) \\sim Ueq, Uanis(C1A) \\sim Ueq, Uanis(C1)
\\sim Ueq, Uanis(C2A) \\sim Ueq, Uanis(C2) \\sim Ueq: with sigma of 0.04 and
sigma for terminal atoms of 0.08
Uanis(C3) = Uanis(C2)
Uanis(O17) = Uanis(O8)
Uanis(O12) = Uanis(O20)
Uanis(C2) = Uanis(C2A) = Uanis(C1) = Uanis(C3) = Uanis(C3A) = Uanis(C1A)
4. Others
 Fixed Sof: H1AA(0.5) H1AB(0.5) H1AC(0.5) H1BD(0.5) H1BE(0.5) H1BF(0.5)
 C1(0.5) H1(0.5) C1A(0.5) H1A(0.5) C2(0.5) H2A(0.5) H2B(0.5) H2C(0.5) C2A(0.5)
 H2AA(0.5) H2AB(0.5) H2AC(0.5) C3(0.5) H3A(0.5) H3B(0.5) H3C(0.5) C3A(0.5)
 H3AA(0.5) H3AB(0.5) H3AC(0.5)
5.a Everything fixed:
 C1, H1, C1A, H1A, C2, H2A, H2B, H2C, C2A, H2AA, H2AB, H2AC, C3, H3A, H3B, H3C,
  C3A, H3AA, H3AB, H3AC
5.b Rotating group:
 O21(H21A,H21B)
5.c Idealised Me refined as rotating group:
 N1(H1AA,H1AB,H1AC), N1(H1BD,H1BE,H1BF)
;
_atom_sites_solution_hydrogens     mixed
_atom_sites_solution_primary       ?
_atom_sites_solution_secondary     ?
loop_
  _atom_site_label
  _atom_site_type_symbol
  _atom_site_fract_x
  _atom_site_fract_y
  _atom_site_fract_z
  _atom_site_U_iso_or_equiv
  _atom_site_adp_type
  _atom_site_occupancy
  _atom_site_site_symmetry_order
  _atom_site_calc_flag
  _atom_site_refinement_flags_posn
  _atom_site_refinement_flags_adp
  _atom_site_refinement_flags_occupancy
  _atom_site_disorder_assembly
  _atom_site_disorder_group
 U1 U 0.38560(4) 0.46948(2) 0.61638(2) 0.01377(11) Uani 1 1 d . . . . .
 U2 U 0.54155(4) 0.74534(3) 0.52661(2) 0.01450(11) Uani 1 1 d . . . . .
 U3 U 0.74084(4) 0.74382(3) 0.75344(2) 0.01537(11) Uani 1 1 d . . . . .
 S1 S 0.2599(3) 0.61412(15) 0.52080(12) 0.0130(5) Uani 1 1 d . . . . .
 S2 S 0.5107(3) 0.64736(14) 0.66332(11) 0.0118(5) Uani 1 1 d . . . . .
 S3 S 0.500000 0.3865(2) 0.750000 0.0135(8) Uani 1 2 d S T P . .
 S4 S 0.3519(3) 0.73033(15) 0.39479(11) 0.0118(6) Uani 1 1 d . . . . .
 O1 O 0.2446(10) 0.4613(6) 0.6586(4) 0.027(2) Uani 1 1 d . . . . .
 O2 O 0.5266(9) 0.4792(5) 0.5735(4) 0.025(2) Uani 1 1 d . . . . .
 O3 O 0.4413(9) 0.8042(6) 0.5677(4) 0.027(2) Uani 1 1 d . . . . .
 O4 O 0.6436(10) 0.6881(6) 0.4844(4) 0.030(2) Uani 1 1 d . . . . .
 O5 O 0.6294(10) 0.8068(5) 0.7268(4) 0.026(2) Uani 1 1 d . . . . .
 O6 O 0.8556(9) 0.6775(6) 0.7777(4) 0.026(2) Uani 1 1 d . . . . .
 O7 O 0.2666(9) 0.5685(5) 0.5741(4) 0.022(2) Uani 1 1 d . . . . .
 O8 O 0.4504(10) 0.5759(6) 0.6682(4) 0.0322(18) Uani 1 1 d . . . . .
 O9 O 0.5145(10) 0.4315(5) 0.6980(4) 0.024(2) Uani 1 1 d . . . . .
 O10 O 0.4222(9) 0.7760(5) 0.4373(4) 0.021(2) Uani 1 1 d . . . . .
 O11 O 0.5602(9) 0.6591(5) 0.6038(3) 0.0181(18) Uani 1 1 d . . . . .
 O12 O 0.6144(11) 0.3414(6) 0.7545(4) 0.0359(18) Uani 1 1 d . . . . .
 O13 O 0.4207(9) 0.6620(5) 0.3877(4) 0.0206(19) Uani 1 1 d . . . . .
 O14 O 0.3491(8) 0.7705(5) 0.3390(3) 0.0170(18) Uani 1 1 d . . . . .
 O15 O 0.2185(8) 0.7161(5) 0.4141(4) 0.021(2) Uani 1 1 d . . . . .
 O16 O 0.2696(12) 0.5703(6) 0.4684(4) 0.037(3) Uani 1 1 d . . . . .
 O17 O 0.3613(10) 0.6680(6) 0.5210(4) 0.0322(18) Uani 1 1 d . . . . .
 O18 O 0.1310(10) 0.6488(6) 0.5207(4) 0.031(2) Uani 1 1 d . . . . .
 O19 O 0.6204(9) 0.6515(5) 0.7047(4) 0.0176(18) Uani 1 1 d . . . . .
 O20 O 0.4128(11) 0.7034(6) 0.6759(4) 0.0359(18) Uani 1 1 d . . . . .
 O21 O 0.7739(12) 0.8051(8) 0.8517(4) 0.048(3) Uani 1 1 d . . . . .
 H21A H 0.808438 0.773759 0.880866 0.072 Uiso 1 1 d DR U . . .
 H21B H 0.694993 0.819709 0.870452 0.072 Uiso 1 1 d DR U . . .
 N1 N 0.9976(16) 0.5887(8) 0.8649(6) 0.046(4) Uani 1 1 d . . . . .
 H1AA H 0.929355 0.582761 0.839893 0.055 Uiso 0.5 1 calc R U P A 1
 H1AB H 1.044542 0.628462 0.854057 0.055 Uiso 0.5 1 calc R U P A 1
 H1AC H 0.966845 0.595055 0.901818 0.055 Uiso 0.5 1 calc R U P A 1
 H1BD H 0.991138 0.609682 0.828971 0.055 Uiso 0.5 1 calc R U P B 2
 H1BE H 0.986532 0.623200 0.892941 0.055 Uiso 0.5 1 calc R U P B 2
 H1BF H 0.934916 0.554046 0.868702 0.055 Uiso 0.5 1 calc R U P B 2
 C1 C 1.082470 0.523200 0.862960 0.118 Uani 0.5 1 d . U P C 1
 H1 H 1.007930 0.493620 0.850650 0.141 Uiso 0.5 1 d . U P D 1
 C1A C 1.120680 0.556880 0.871000 0.118 Uani 0.5 1 d . U P C 2
 H1A H 1.185010 0.594360 0.861330 0.141 Uiso 0.5 1 d . U P E 2
 C2 C 1.142990 0.514940 0.802870 0.118 Uani 0.5 1 d . U P C 1
 H2A H 1.075430 0.507510 0.774460 0.177 Uiso 0.5 1 d . U P F 1
 H2B H 1.200880 0.473950 0.802800 0.177 Uiso 0.5 1 d . U P G 1
 H2C H 1.190950 0.558120 0.793310 0.177 Uiso 0.5 1 d . U P H 1
 C2A C 1.130960 0.495590 0.821290 0.118 Uani 0.5 1 d . U P C 2
 H2AA H 1.059540 0.462220 0.825200 0.177 Uiso 0.5 1 d . U P I 2
 H2AB H 1.211790 0.469810 0.825470 0.177 Uiso 0.5 1 d . U P J 2
 H2AC H 1.127680 0.518100 0.783490 0.177 Uiso 0.5 1 d . U P K 2
 C3 C 1.090920 0.483360 0.915110 0.118 Uani 0.5 1 d . U P C 1
 H3A H 1.038130 0.506110 0.944510 0.177 Uiso 0.5 1 d . U P L 1
 H3B H 1.179990 0.481970 0.927960 0.177 Uiso 0.5 1 d . U P M 1
 H3C H 1.060440 0.434730 0.908510 0.177 Uiso 0.5 1 d . U P N 1
 C3A C 1.150020 0.531900 0.932780 0.118 Uani 0.5 1 d . U P C 2
 H3AA H 1.219960 0.560460 0.948570 0.177 Uiso 0.5 1 d . U P O 2
 H3AB H 1.174950 0.481630 0.932260 0.177 Uiso 0.5 1 d . U P P 2
 H3AC H 1.073700 0.537800 0.956600 0.177 Uiso 0.5 1 d . U P Q 2

loop_
  _atom_site_aniso_label
  _atom_site_aniso_U_11
  _atom_site_aniso_U_22
  _atom_site_aniso_U_33
  _atom_site_aniso_U_23
  _atom_site_aniso_U_13
  _atom_site_aniso_U_12
 U1 0.0186(2) 0.0109(2) 0.0118(2) 0.00156(16) -0.00420(16) -0.00131(17)
 U2 0.0143(2) 0.0188(2) 0.01044(19) 0.00323(17) -0.00150(14) -0.00433(17)
 U3 0.0154(2) 0.0201(2) 0.01056(19) -0.00063(17) 0.00090(14) -0.00530(19)
 S1 0.0133(13) 0.0122(14) 0.0136(13) 0.0039(10) 0.0008(11) 0.0020(11)
 S2 0.0169(14) 0.0095(13) 0.0091(12) 0.0004(9) 0.0002(10) 0.0002(10)
 S3 0.016(2) 0.0114(19) 0.0130(18) 0.000 -0.0016(15) 0.000
 S4 0.0128(13) 0.0140(15) 0.0086(11) -0.0002(10) -0.0020(10) 0.0002(9)
 O1 0.027(5) 0.031(6) 0.023(5) 0.005(4) 0.007(4) -0.006(4)
 O2 0.030(5) 0.025(5) 0.021(4) 0.003(4) 0.010(4) 0.002(4)
 O3 0.024(5) 0.029(6) 0.028(5) 0.004(4) 0.004(4) 0.000(4)
 O4 0.037(6) 0.033(6) 0.018(5) -0.003(4) -0.002(4) 0.000(4)
 O5 0.031(5) 0.012(5) 0.035(5) 0.000(4) 0.007(4) -0.004(4)
 O6 0.023(5) 0.030(6) 0.024(5) 0.004(4) -0.003(4) 0.003(4)
 O7 0.023(5) 0.023(5) 0.019(4) 0.007(4) -0.004(4) 0.000(4)
 O8 0.039(4) 0.026(4) 0.031(4) 0.012(3) -0.016(3) -0.021(3)
 O9 0.035(6) 0.021(5) 0.016(4) 0.005(4) -0.010(4) -0.005(4)
 O10 0.032(5) 0.015(5) 0.015(4) 0.002(3) -0.011(4) -0.001(4)
 O11 0.025(5) 0.017(4) 0.013(4) 0.003(3) 0.004(3) 0.003(3)
 O12 0.042(4) 0.041(4) 0.025(4) 0.008(3) 0.009(3) 0.029(4)
 O13 0.025(5) 0.012(4) 0.025(5) 0.005(3) 0.008(4) -0.004(3)
 O14 0.022(5) 0.016(5) 0.013(4) 0.002(3) -0.002(3) -0.004(3)
 O15 0.015(4) 0.035(6) 0.013(4) 0.003(4) 0.001(3) 0.005(4)
 O16 0.065(8) 0.020(5) 0.025(5) 0.002(4) 0.024(5) 0.006(5)
 O17 0.039(4) 0.026(4) 0.031(4) 0.012(3) -0.016(3) -0.021(3)
 O18 0.028(6) 0.039(6) 0.025(5) 0.014(4) 0.010(4) 0.020(5)
 O19 0.022(4) 0.014(5) 0.017(4) -0.001(3) -0.006(4) -0.003(4)
 O20 0.042(4) 0.041(4) 0.025(4) 0.008(3) 0.009(3) 0.029(4)
 O21 0.057(8) 0.067(9) 0.020(5) -0.019(5) 0.009(5) -0.034(7)
 N1 0.057(9) 0.030(8) 0.051(9) 0.010(6) 0.010(7) -0.005(7)
 C1 0.140 0.115 0.098 0.024 0.014 0.069
 C1A 0.140 0.115 0.098 0.024 0.014 0.069
 C2 0.140 0.115 0.098 0.024 0.014 0.069
 C2A 0.140 0.115 0.098 0.024 0.014 0.069
 C3 0.140 0.115 0.098 0.024 0.014 0.069
 C3A 0.140 0.115 0.098 0.024 0.014 0.069

_geom_special_details
;
 All esds (except the esd in the dihedral angle between two l.s. planes)
 are estimated using the full covariance matrix.  The cell esds are taken
 into account individually in the estimation of esds in distances, angles
 and torsion angles; correlations between esds in cell parameters are only
 used when they are defined by crystal symmetry.  An approximate (isotropic)
 treatment of cell esds is used for estimating esds involving l.s. planes.
;
loop_
  _geom_bond_atom_site_label_1
  _geom_bond_atom_site_label_2
  _geom_bond_distance
  _geom_bond_site_symmetry_2
  _geom_bond_publ_flag
 U1 O1 1.746(9) . ?
 U1 O2 1.757(9) . ?
 U1 O7 2.398(9) . ?
 U1 O8 2.385(10) . ?
 U1 O9 2.392(9) . ?
 U1 O13 2.448(9) 4_566 ?
 U1 O16 2.391(10) 4_566 ?
 U2 O3 1.765(10) . ?
 U2 O4 1.772(10) . ?
 U2 O10 2.449(8) . ?
 U2 O11 2.383(8) . ?
 U2 O15 2.374(9) 8_566 ?
 U2 O17 2.337(9) . ?
 U2 O18 2.411(9) 8_566 ?
 U3 O5 1.738(10) . ?
 U3 O6 1.784(10) . ?
 U3 O12 2.337(10) 7_656 ?
 U3 O14 2.405(8) 8_566 ?
 U3 O19 2.379(8) . ?
 U3 O20 2.378(10) 3_656 ?
 U3 O21 2.539(9) . ?
 S1 O7 1.482(9) . ?
 S1 O16 1.448(10) . ?
 S1 O17 1.437(10) . ?
 S1 O18 1.468(10) . ?
 S2 O8 1.458(10) . ?
 S2 O11 1.471(8) . ?
 S2 O19 1.473(9) . ?
 S2 O20 1.468(10) . ?
 S3 O9 1.458(9) . ?
 S3 O9 1.458(9) 3_656 ?
 S3 O12 1.441(10) 3_656 ?
 S3 O12 1.441(10) . ?
 S4 O10 1.474(9) . ?
 S4 O13 1.451(9) . ?
 S4 O14 1.475(8) . ?
 S4 O15 1.462(9) . ?
 O21 H21A 0.9498 . ?
 O21 H21B 0.9540 . ?
 N1 H1AA 0.9100 . ?
 N1 H1AB 0.9100 . ?
 N1 H1AC 0.9100 . ?
 N1 H1BD 0.9100 . ?
 N1 H1BE 0.9100 . ?
 N1 H1BF 0.9100 . ?
 N1 C1 1.488(15) . ?
 N1 C1A 1.399(16) . ?
 C1 H1 0.9799 . ?
 C1 C2 1.5167 . ?
 C1 C3 1.4036 . ?
 C1A H1A 0.9799 . ?
 C1A C2A 1.6058 . ?
 C1A C3A 1.5172 . ?
 C2 H2A 0.9601 . ?
 C2 H2B 0.9601 . ?
 C2 H2C 0.9600 . ?
 C2A H2AA 0.9601 . ?
 C2A H2AB 0.9600 . ?
 C2A H2AC 0.9599 . ?
 C3 H3A 0.9599 . ?
 C3 H3B 0.9600 . ?
 C3 H3C 0.9601 . ?
 C3A H3AA 0.9599 . ?
 C3A H3AB 0.9600 . ?
 C3A H3AC 0.9601 . ?

loop_
  _geom_angle_atom_site_label_1
  _geom_angle_atom_site_label_2
  _geom_angle_atom_site_label_3
  _geom_angle
  _geom_angle_site_symmetry_1
  _geom_angle_site_symmetry_3
  _geom_angle_publ_flag
 O1 U1 O2 179.0(5) . . ?
 O1 U1 O7 82.4(4) . . ?
 O1 U1 O8 91.5(4) . . ?
 O1 U1 O9 90.0(4) . . ?
 O1 U1 O13 93.3(4) . 4_566 ?
 O1 U1 O16 90.6(4) . 4_566 ?
 O2 U1 O7 96.6(4) . . ?
 O2 U1 O8 88.0(4) . . ?
 O2 U1 O9 90.7(4) . . ?
 O2 U1 O13 87.6(4) . 4_566 ?
 O2 U1 O16 89.2(4) . 4_566 ?
 O7 U1 O13 144.2(3) . 4_566 ?
 O8 U1 O7 73.7(3) . . ?
 O8 U1 O9 72.4(3) . . ?
 O8 U1 O13 142.2(3) . 4_566 ?
 O8 U1 O16 142.6(3) . 4_566 ?
 O9 U1 O7 145.0(3) . . ?
 O9 U1 O13 70.1(3) . 4_566 ?
 O16 U1 O7 69.6(3) 4_566 . ?
 O16 U1 O9 144.9(3) 4_566 . ?
 O16 U1 O13 74.9(3) 4_566 4_566 ?
 O3 U2 O4 178.6(5) . . ?
 O3 U2 O10 90.7(4) . . ?
 O3 U2 O11 93.5(4) . . ?
 O3 U2 O15 87.6(4) . 8_566 ?
 O3 U2 O17 86.7(4) . . ?
 O3 U2 O18 88.0(4) . 8_566 ?
 O4 U2 O10 88.7(4) . . ?
 O4 U2 O11 87.7(4) . . ?
 O4 U2 O15 92.2(4) . 8_566 ?
 O4 U2 O17 94.3(5) . . ?
 O4 U2 O18 90.6(4) . 8_566 ?
 O11 U2 O10 144.3(3) . . ?
 O11 U2 O18 147.3(3) . 8_566 ?
 O15 U2 O10 142.2(3) 8_566 . ?
 O15 U2 O11 73.4(3) 8_566 . ?
 O15 U2 O18 74.0(3) 8_566 8_566 ?
 O17 U2 O10 72.5(3) . . ?
 O17 U2 O11 72.4(3) . . ?
 O17 U2 O15 144.9(3) . 8_566 ?
 O17 U2 O18 140.2(3) . 8_566 ?
 O18 U2 O10 68.2(3) 8_566 . ?
 O5 U3 O6 177.5(4) . . ?
 O5 U3 O12 83.0(5) . 7_656 ?
 O5 U3 O14 93.9(4) . 8_566 ?
 O5 U3 O19 88.3(4) . . ?
 O5 U3 O20 90.6(4) . 3_656 ?
 O5 U3 O21 95.9(5) . . ?
 O6 U3 O12 97.5(5) . 7_656 ?
 O6 U3 O14 83.9(4) . 8_566 ?
 O6 U3 O19 90.0(4) . . ?
 O6 U3 O20 90.7(4) . 3_656 ?
 O6 U3 O21 86.6(5) . . ?
 O12 U3 O14 73.8(3) 7_656 8_566 ?
 O12 U3 O19 147.4(3) 7_656 . ?
 O12 U3 O20 135.6(3) 7_656 3_656 ?
 O12 U3 O21 69.1(4) 7_656 . ?
 O14 U3 O21 140.1(3) 8_566 . ?
 O19 U3 O14 75.5(3) . 8_566 ?
 O19 U3 O21 143.3(3) . . ?
 O20 U3 O14 150.6(3) 3_656 8_566 ?
 O20 U3 O19 75.6(3) 3_656 . ?
 O20 U3 O21 67.9(3) 3_656 . ?
 O16 S1 O7 111.3(6) . . ?
 O16 S1 O18 107.6(7) . . ?
 O17 S1 O7 110.8(6) . . ?
 O17 S1 O16 109.7(7) . . ?
 O17 S1 O18 110.6(7) . . ?
 O18 S1 O7 106.8(6) . . ?
 O8 S2 O11 110.5(6) . . ?
 O8 S2 O19 108.7(5) . . ?
 O8 S2 O20 109.2(7) . . ?
 O11 S2 O19 109.0(5) . . ?
 O20 S2 O11 108.3(5) . . ?
 O20 S2 O19 111.1(6) . . ?
 O9 S3 O9 110.8(8) . 3_656 ?
 O12 S3 O9 110.6(6) 3_656 . ?
 O12 S3 O9 110.6(6) . 3_656 ?
 O12 S3 O9 107.6(6) . . ?
 O12 S3 O9 107.6(6) 3_656 3_656 ?
 O12 S3 O12 109.6(11) 3_656 . ?
 O10 S4 O14 107.1(5) . . ?
 O13 S4 O10 109.3(5) . . ?
 O13 S4 O14 110.3(5) . . ?
 O13 S4 O15 109.5(5) . . ?
 O15 S4 O10 111.2(5) . . ?
 O15 S4 O14 109.5(5) . . ?
 S1 O7 U1 141.9(6) . . ?
 S2 O8 U1 145.2(6) . . ?
 S3 O9 U1 138.4(6) . . ?
 S4 O10 U2 131.6(5) . . ?
 S2 O11 U2 139.2(5) . . ?
 S3 O12 U3 162.6(8) . 7_646 ?
 S4 O13 U1 142.2(5) . 4_566 ?
 S4 O14 U3 135.7(5) . 8_466 ?
 S4 O15 U2 146.6(6) . 8_466 ?
 S1 O16 U1 151.3(8) . 4_566 ?
 S1 O17 U2 173.3(7) . . ?
 S1 O18 U2 134.0(6) . 8_466 ?
 S2 O19 U3 137.3(5) . . ?
 S2 O20 U3 143.7(6) . 3_656 ?
 U3 O21 H21A 113.7 . . ?
 U3 O21 H21B 114.2 . . ?
 H21A O21 H21B 100.0 . . ?
 H1AA N1 H1AB 109.5 . . ?
 H1AA N1 H1AC 109.5 . . ?
 H1AB N1 H1AC 109.5 . . ?
 H1BD N1 H1BE 109.5 . . ?
 H1BD N1 H1BF 109.5 . . ?
 H1BE N1 H1BF 109.5 . . ?
 C1 N1 H1AA 109.5 . . ?
 C1 N1 H1AB 109.5 . . ?
 C1 N1 H1AC 109.5 . . ?
 C1A N1 H1BD 109.5 . . ?
 C1A N1 H1BE 109.5 . . ?
 C1A N1 H1BF 109.5 . . ?
 N1 C1 H1 90.1 . . ?
 N1 C1 C2 110.3(5) . . ?
 C2 C1 H1 90.2 . . ?
 C3 C1 N1 115.8(5) . . ?
 C3 C1 H1 90.1 . . ?
 C3 C1 C2 133.9 . . ?
 N1 C1A H1A 106.9 . . ?
 N1 C1A C2A 106.4(6) . . ?
 N1 C1A C3A 113.5(6) . . ?
 C2A C1A H1A 106.9 . . ?
 C3A C1A H1A 106.9 . . ?
 C3A C1A C2A 115.8 . . ?
 C1 C2 H2A 109.5 . . ?
 C1 C2 H2B 109.5 . . ?
 C1 C2 H2C 109.5 . . ?
 H2A C2 H2B 109.5 . . ?
 H2A C2 H2C 109.5 . . ?
 H2B C2 H2C 109.5 . . ?
 C1A C2A H2AA 109.5 . . ?
 C1A C2A H2AB 109.5 . . ?
 C1A C2A H2AC 109.5 . . ?
 H2AA C2A H2AB 109.5 . . ?
 H2AA C2A H2AC 109.5 . . ?
 H2AB C2A H2AC 109.5 . . ?
 C1 C3 H3A 109.5 . . ?
 C1 C3 H3B 109.5 . . ?
 C1 C3 H3C 109.5 . . ?
 H3A C3 H3B 109.5 . . ?
 H3A C3 H3C 109.5 . . ?
 H3B C3 H3C 109.5 . . ?
 C1A C3A H3AA 109.5 . . ?
 C1A C3A H3AB 109.5 . . ?
 C1A C3A H3AC 109.5 . . ?
 H3AA C3A H3AB 109.5 . . ?
 H3AA C3A H3AC 109.5 . . ?
 H3AB C3A H3AC 109.5 . . ?

loop_
  _geom_hbond_atom_site_label_D
  _geom_hbond_atom_site_label_H
  _geom_hbond_atom_site_label_A
  _geom_hbond_distance_DH
  _geom_hbond_distance_HA
  _geom_hbond_distance_DA
  _geom_hbond_angle_DHA
  _geom_hbond_site_symmetry_A
  _geom_hbond_publ_flag
 O21 H21A O4 0.95 2.52 3.155(13) 124.3 6_665 yes
 O21 H21B O3 0.95 2.01 2.876(15) 150.0 3_656 yes
 N1 H1AB O14 0.91 2.18 3.089(16) 172.7 6_665 yes
 N1 H1AC O18 0.91 2.26 3.133(18) 159.5 3_656 yes
 N1 H1BD O6 0.91 2.21 2.962(18) 140.0 . yes
 N1 H1BE O10 0.91 2.31 3.102(18) 145.0 6_665 yes
 N1 H1BF O1 0.91 2.59 3.459(18) 160.4 3_656 yes
 N1 H1BF O7 0.91 2.46 3.071(18) 124.6 3_656 yes
 C1A H1A O14 0.98 2.56 3.276(8) 129.5 6_665 yes
 C2 H2C O19 0.96 2.59 3.498(9) 158.2 3_756 yes
 C3 H3C O3 0.96 2.46 3.337(11) 151.2 7_646 yes

loop_
  _geom_torsion_atom_site_label_1
  _geom_torsion_atom_site_label_2
  _geom_torsion_atom_site_label_3
  _geom_torsion_atom_site_label_4
  _geom_torsion
  _geom_torsion_site_symmetry_1
  _geom_torsion_site_symmetry_2
  _geom_torsion_site_symmetry_3
  _geom_torsion_site_symmetry_4
  _geom_torsion_publ_flag
 O7 S1 O16 U1 -109.9(13) . . . 4_566 ?
 O7 S1 O18 U2 159.3(8) . . . 8_466 ?
 O8 S2 O11 U2 126.0(8) . . . . ?
 O8 S2 O19 U3 -157.5(8) . . . . ?
 O8 S2 O20 U3 55.5(14) . . . 3_656 ?
 O9 S3 O9 U1 -104.0(9) 3_656 . . . ?
 O9 S3 O12 U3 -94(2) . . . 7_646 ?
 O9 S3 O12 U3 145(2) 3_656 . . 7_646 ?
 O10 S4 O13 U1 133.6(8) . . . 4_566 ?
 O10 S4 O14 U3 -170.5(7) . . . 8_466 ?
 O10 S4 O15 U2 22.4(11) . . . 8_466 ?
 O11 S2 O8 U1 -5.8(13) . . . . ?
 O11 S2 O19 U3 82.1(8) . . . . ?
 O11 S2 O20 U3 175.9(11) . . . 3_656 ?
 O12 S3 O9 U1 15.3(11) 3_656 . . . ?
 O12 S3 O9 U1 135.0(9) . . . . ?
 O12 S3 O12 U3 26.6(19) 3_656 . . 7_646 ?
 O13 S4 O10 U2 -36.3(8) . . . . ?
 O13 S4 O14 U3 70.7(8) . . . 8_466 ?
 O13 S4 O15 U2 143.2(9) . . . 8_466 ?
 O14 S4 O10 U2 -155.8(6) . . . . ?
 O14 S4 O13 U1 -108.8(8) . . . 4_566 ?
 O14 S4 O15 U2 -95.8(10) . . . 8_466 ?
 O15 S4 O10 U2 84.6(8) . . . . ?
 O15 S4 O13 U1 11.7(10) . . . 4_566 ?
 O15 S4 O14 U3 -49.9(9) . . . 8_466 ?
 O16 S1 O7 U1 44.7(11) . . . . ?
 O16 S1 O18 U2 -81.1(10) . . . 8_466 ?
 O17 S1 O7 U1 -77.6(10) . . . . ?
 O17 S1 O16 U1 13.0(16) . . . 4_566 ?
 O17 S1 O18 U2 38.7(10) . . . 8_466 ?
 O18 S1 O7 U1 161.9(9) . . . . ?
 O18 S1 O16 U1 133.4(14) . . . 4_566 ?
 O19 S2 O8 U1 -125.3(11) . . . . ?
 O19 S2 O11 U2 -114.7(8) . . . . ?
 O19 S2 O20 U3 -64.4(14) . . . 3_656 ?
 O20 S2 O8 U1 113.3(11) . . . . ?
 O20 S2 O11 U2 6.3(10) . . . . ?
 O20 S2 O19 U3 -37.2(10) . . . . ?

_shelx_res_file
;
TITL ds_1_auto_a.res in C222(1)
    ds_1_auto.res
    created by SHELXL-2018/3 at 01:11:28 on 28-Jul-2023
REM Old TITL ds_1_auto_a.res in C222(1)
REM SHELXT solution in C222(1)
REM R1 0.075, Rweak 0.030, Alpha 0.006, Orientation as input
REM Flack x = 0.022 ( 0.007 ) from Parsons' quotients
REM Formula found by SHELXT: N52 O17 S11 U6
CELL 0.71073 10.255961 18.406209 22.890024 90 90 90
ZERR 4 0.000218 0.000385 0.000443 0 0 0
LATT -7
SYMM -X,-Y,0.5+Z
SYMM -X,+Y,0.5-Z
SYMM +X,-Y,-Z
SFAC C H N O S U
UNIT 24 96 8 168 28 24
EQIV $1 1-X,+Y,1.5-Z
EQIV $2 1.5-X,1.5-Y,0.5+Z
EQIV $3 1.5-X,-0.5+Y,1.5-Z
EQIV $4 2-X,+Y,1.5-Z
EADP C3 C2
EADP O17 O8
EADP O12 O20
EADP C2 C2A C1 C3 C3A C1A
ISOR 0.04 0.08 C3A C3 C1A C1 C2A C2
DFIX 2 H21b O3_$1
DFIX 2.2 H21a O4_$2

L.S. 20
PLAN  10
TEMP -173
HTAB O21 O4_$2
HTAB O21 O3_$1
HTAB N1 O6
HTAB N1 O10_$2
HTAB N1 O14_$2
HTAB N1 O7_$1
HTAB N1 O18_$1
HTAB N1 O1_$1
HTAB C1A O14_$2
HTAB C2 O19_$4
HTAB C3 O3_$3
CONF
list 4
MORE -1
BOND $H
htab
fmap 2
acta
OMIT -4 55
OMIT 1 3 0
OMIT 0 6 2
REM <olex2.extras>
REM <HklSrc "%.\\ds_1_auto.hkl">
REM </olex2.extras>

WGHT    0.038200   38.421001
FVAR       0.11877
U1    6    0.385598    0.469481    0.616385    11.00000    0.01862    0.01088 =
         0.01181    0.00156   -0.00420   -0.00131
U2    6    0.541547    0.745343    0.526607    11.00000    0.01426    0.01880 =
         0.01044    0.00323   -0.00150   -0.00433
U3    6    0.740838    0.743818    0.753441    11.00000    0.01543    0.02010 =
         0.01056   -0.00063    0.00090   -0.00530
S1    5    0.259888    0.614115    0.520798    11.00000    0.01328    0.01220 =
         0.01360    0.00393    0.00083    0.00201
S2    5    0.510659    0.647359    0.663318    11.00000    0.01690    0.00945 =
         0.00910    0.00044    0.00018    0.00020
S3    5    0.500000    0.386511    0.750000    10.50000    0.01630    0.01135 =
         0.01295    0.00000   -0.00159    0.00000
S4    5    0.351896    0.730332    0.394787    11.00000    0.01278    0.01399 =
         0.00864   -0.00016   -0.00205    0.00020
O1    4    0.244626    0.461261    0.658626    11.00000    0.02707    0.03067 =
         0.02292    0.00534    0.00686   -0.00569
O2    4    0.526582    0.479211    0.573463    11.00000    0.03018    0.02450 =
         0.02140    0.00308    0.00977    0.00221
O3    4    0.441285    0.804225    0.567661    11.00000    0.02394    0.02940 =
         0.02821    0.00399    0.00400   -0.00005
O4    4    0.643598    0.688111    0.484399    11.00000    0.03717    0.03300 =
         0.01847   -0.00288   -0.00167    0.00006
O5    4    0.629398    0.806750    0.726830    11.00000    0.03091    0.01249 =
         0.03451   -0.00045    0.00721   -0.00367
O6    4    0.855587    0.677477    0.777666    11.00000    0.02295    0.03049 =
         0.02426    0.00361   -0.00288    0.00263
O7    4    0.266583    0.568534    0.574063    11.00000    0.02269    0.02259 =
         0.01946    0.00675   -0.00412   -0.00035
O8    4    0.450445    0.575876    0.668238    11.00000    0.03901    0.02620 =
         0.03134    0.01168   -0.01585   -0.02145
O9    4    0.514467    0.431470    0.697971    11.00000    0.03487    0.02100 =
         0.01618    0.00514   -0.01024   -0.00527
O10   4    0.422227    0.775988    0.437269    11.00000    0.03162    0.01529 =
         0.01481    0.00218   -0.01092   -0.00114
O11   4    0.560191    0.659073    0.603770    11.00000    0.02489    0.01695 =
         0.01260    0.00298    0.00380    0.00333
O12   4    0.614389    0.341390    0.754532    11.00000    0.04212    0.04076 =
         0.02483    0.00815    0.00906    0.02886
O13   4    0.420658    0.661982    0.387681    11.00000    0.02519    0.01173 =
         0.02481    0.00468    0.00841   -0.00363
O14   4    0.349134    0.770456    0.339039    11.00000    0.02183    0.01582 =
         0.01333    0.00225   -0.00160   -0.00405
O15   4    0.218459    0.716112    0.414093    11.00000    0.01471    0.03503 =
         0.01266    0.00306    0.00083    0.00480
O16   4    0.269616    0.570337    0.468402    11.00000    0.06525    0.02035 =
         0.02493    0.00249    0.02408    0.00640
O17   4    0.361289    0.668003    0.520989    11.00000    0.03901    0.02620 =
         0.03134    0.01168   -0.01585   -0.02145
O18   4    0.130967    0.648764    0.520715    11.00000    0.02812    0.03935 =
         0.02465    0.01384    0.00951    0.01978
O19   4    0.620361    0.651452    0.704733    11.00000    0.02197    0.01400 =
         0.01670   -0.00052   -0.00605   -0.00265
O20   4    0.412781    0.703404    0.675853    11.00000    0.04212    0.04076 =
         0.02483    0.00815    0.00906    0.02886
O21   4    0.773852    0.805062    0.851745    11.00000    0.05666    0.06721 =
         0.02031   -0.01930    0.00880   -0.03381
AFIX   7
H21A  2    0.808438    0.773759    0.880866    11.00000   -1.50000
H21B  2    0.694993    0.819709    0.870452    11.00000   -1.50000
AFIX   0

N1    3    0.997552    0.588737    0.864867    11.00000    0.05710    0.03031 =
         0.05102    0.01031    0.01006   -0.00478
PART 1
AFIX 137
H1AA  2    0.929355    0.582761    0.839893    10.50000   -1.20000
H1AB  2    1.044542    0.628462    0.854057    10.50000   -1.20000
H1AC  2    0.966845    0.595055    0.901818    10.50000   -1.20000
AFIX 137
PART 2
H1BD  2    0.991138    0.609682    0.828971    10.50000   -1.20000
H1BE  2    0.986532    0.623200    0.892941    10.50000   -1.20000
H1BF  2    0.934916    0.554046    0.868702    10.50000   -1.20000
AFIX   1
PART 1
C1    1    1.082470    0.523200    0.862960    10.50000    0.14015    0.11517 =
         0.09804    0.02399    0.01413    0.06948
AFIX   1
H1    2    1.007930    0.493620    0.850650    10.50000   -1.20000
AFIX   1
PART 2
C1A   1    1.120680    0.556880    0.871000    10.50000    0.14015    0.11517 =
         0.09804    0.02399    0.01413    0.06948
AFIX   1
H1A   2    1.185010    0.594360    0.861330    10.50000   -1.20000
AFIX   1
PART 1
C2    1    1.142990    0.514940    0.802870    10.50000    0.14015    0.11517 =
         0.09804    0.02399    0.01413    0.06948
AFIX   1
H2A   2    1.075430    0.507510    0.774460    10.50000   -1.50000
AFIX   1
H2B   2    1.200880    0.473950    0.802800    10.50000   -1.50000
AFIX   1
H2C   2    1.190950    0.558120    0.793310    10.50000   -1.50000
AFIX   1
PART 2
C2A   1    1.130960    0.495590    0.821290    10.50000    0.14015    0.11517 =
         0.09804    0.02399    0.01413    0.06948
AFIX   1
H2AA  2    1.059540    0.462220    0.825200    10.50000   -1.50000
AFIX   1
H2AB  2    1.211790    0.469810    0.825470    10.50000   -1.50000
AFIX   1
H2AC  2    1.127680    0.518100    0.783490    10.50000   -1.50000
AFIX   1
PART 1
C3    1    1.090920    0.483360    0.915110    10.50000    0.14015    0.11517 =
         0.09804    0.02399    0.01413    0.06948
AFIX   1
H3A   2    1.038130    0.506110    0.944510    10.50000   -1.50000
AFIX   1
H3B   2    1.179990    0.481970    0.927960    10.50000   -1.50000
AFIX   1
H3C   2    1.060440    0.434730    0.908510    10.50000   -1.50000
AFIX   1
PART 2
C3A   1    1.150020    0.531900    0.932780    10.50000    0.14015    0.11517 =
         0.09804    0.02399    0.01413    0.06948
AFIX   1
H3AA  2    1.219960    0.560460    0.948570    10.50000   -1.50000
AFIX   1
H3AB  2    1.174950    0.481630    0.932260    10.50000   -1.50000
AFIX   1
H3AC  2    1.073700    0.537800    0.956600    10.50000   -1.50000
AFIX   0
HKLF 4


REM  ds_1_auto_a.res in C222(1)
REM wR2 = 0.0669, GooF = S = 1.029, Restrained GooF = 1.052 for all data
REM R1 = 0.0288 for 4715 Fo > 4sig(Fo) and 0.0312 for all 4968 data
REM 248 parameters refined using 38 restraints

END

WGHT      0.0382     38.4008

REM Instructions for potential hydrogen bonds
HTAB O21 O4_$2
HTAB O21 O3_$1
HTAB N1 O6
HTAB N1 S4_$2
HTAB N1 O10_$2
HTAB N1 O14_$2
HTAB N1 S1_$1
HTAB N1 O7_$1
HTAB N1 O18_$1
HTAB N1 O6
HTAB N1 O10_$2
HTAB N1 O18_$1
HTAB N1 O1_$1
HTAB N1 O7_$1
HTAB C1A O14_$2
HTAB C2 O19_$4
HTAB C3 O3_$3

REM Highest difference peak  2.008,  deepest hole -1.932,  1-sigma level  0.287
Q1    1   0.3940  0.4273  0.6173  11.00000  0.05    2.01
Q2    1   0.2970  0.4697  0.6205  11.00000  0.05    1.78
Q3    1   0.3855  0.5120  0.6194  11.00000  0.05    1.77
Q4    1   0.5510  0.7029  0.5257  11.00000  0.05    1.62
Q5    1   0.4798  0.4690  0.6180  11.00000  0.05    1.51
Q6    1   0.6439  0.7470  0.5306  11.00000  0.05    1.48
Q7    1   0.4669  0.4151  0.6153  11.00000  0.05    1.39
Q8    1   0.4647  0.5247  0.6175  11.00000  0.05    1.32
Q9    1   0.7404  0.7001  0.7578  11.00000  0.05    1.28
Q10   1   0.6852  0.7448  0.7781  11.00000  0.05    1.28
;
_shelx_res_checksum                34898
_shelx_hkl_file
;
   0   0  -4 1871.64 87.5491   4
   0   0   4 2468.05 85.5090   1
   0   0  -4 2536.79 85.5861   1
   0   0  -4 2021.69 97.0570   3
   0   0  -5 4.29510 7.71449   4
   0   0   5 3.86654 4.46641   1
   0   0  -5 0.69350 4.65536   1
   0   0  -5 22.1662 17.5077   3
   0   0  -6 1817.36 79.1608   4
   0   0  -6 2021.08 75.6307   1
   0   0   6 2005.20 75.6820   1
   0   0   6 2015.09 74.2792   4
   0   0  -6 1802.32 92.8365   3
   0   0  -7 6.93556 9.81509   4
   0   0   7 11.8321 6.07570   1
   0   0  -7 0.96116 6.11388   1
   0   0   7 15.8879 6.08297   4
   0   0  -7 28.3779 24.8531   3
   0   0  -8 16968.5 614.497   4
   0   0  -8 18462.0 613.050   1
   0   0   8 17884.0 612.781   1
   0   0   8 16890.8 609.533   4
   0   0  -9 7.55375 10.1650   4
   0   0   9 3.81302 7.14277   1
   0   0  -9 6.11577 7.77739   1
   0   0   9 20.5660 6.36966   4
   0   0  -9 7.65191 22.2767   3
   0   0 -10 1246.81 55.8820   4
   0   0 -10 1357.11 56.5676   1
   0   0  10 1320.19 52.0831   4
   0   0 -11 3.27849 9.24825   4
   0   0 -11-8.17437 11.0483   1
   0   0  11 0.44000 6.35926   4
   0   0 -11 9.17560 28.0310   3
   0   0 -12 211.066 17.3165   5
   0   0 -12 165.479 16.3452   4
   0   0 -12 215.946 19.8604   1
   0   0  12 205.870 13.8425   4
   0   0 -12 201.548 43.3826   3
   0   0 -13 4.32781 9.80686   5
   0   0 -13 12.0306 9.72266   4
   0   0 -13 7.85874 13.7137   1
   0   0  13 16.0781 8.43085   4
   0   0 -13 17.6737 35.2553   3
   0   0 -14 16330.3 568.485   5
   0   0 -14 14925.0 565.468   4
   0   0 -14 17090.7 572.145   1
   0   0  14 16353.6 563.569   4
   0   0 -15 10.0395 16.3538   1
   0   0 -15 7.57054 12.4474   5
   0   0 -15-7.99141 43.8568   3
   0   0 -15 11.0147 10.3978   4
   0   0 -16 323.171 28.6499   1
   0   0 -16 363.622 26.4940   5
   0   0 -16 378.312 63.1178   3
   0   0 -16 320.821 21.2527   4
   0   0 -17-1.12930 16.5793   1
   0   0 -17 13.5331 9.91772   4
   0   0 -17-6.74638 14.0035   5
   0   0 -17 4.41485 47.1038   3
   0   0 -18 1923.47 76.7448   4
   0   0 -18 2071.51 87.6928   1
   0   0 -18 1901.58 83.7696   5
   0   0 -19 10.0009 17.8290   1
   0   0 -19 12.1223 11.1767   4
   0   0 -19-14.4419 47.2050   3
   0   0 -19-1.09028 17.3472   5
   0   0 -20 747.067 35.6078   4
   0   0 -20 711.764 43.7621   5
   0   0 -21 55.7839 20.8838   5
   0   0 -22 15253.0 554.429   5
   0   0 -23 42.6851 23.1331   5
   0   0 -24 153.155 27.3978   5
   0   0 -25 30.4898 25.9249   5
   0   0 -26 206.232 33.2229   5
   0   0 -27 32.7795 29.0544   5
   0   0 -28 391.355 40.3582   5
   0   0 -29 53.1347 31.1839   5
   0   0 -30 1237.02 72.6001   5
   0   0 -31 35.0767 33.6175   5
   0   0 -32 712.169 56.5972   5
   0  -2  -3 134.196 7.68753   5
   0  -2  -3 132.505 16.3283   4
   0   2   3 104.336 15.3912   4
   0  -2   3 124.473 8.40844   1
   0  -2   4 33056.1 1110.04   1
   0  -2  -4 31225.4 1107.73   5
   0   2  -4 32694.2 1109.42   1
   0  -2  -4 30073.2 1122.08   3
   0  -2  -5 20.3899 15.1316   4
   0  -2  -5 31.6083 4.78628   5
   0   2  -5 19.7424 5.71263   1
   0  -2   5 36.5830 6.30346   1
   0  -2  -5 31.0739 15.8168   3
   0  -2  -6 383.171 32.1538   4
   0  -2  -6 430.447 20.0563   5
   0  -2  -6 465.318 36.9884   3
   0   2  -6 441.076 21.6057   1
   0  -2   6 428.521 22.0808   1
   0  -2   7 3354.97 126.623   1
   0   2  -7 3318.72 125.716   1
   0  -2  -7 3012.05 138.707   4
   0  -2  -7 3539.70 124.159   5
   0   2   7 3478.58 123.980   5
   0   2   7 3097.27 133.517   4
   0  -2  -7 3413.52 148.270   3
   0   2  -8 1418.33 58.8926   1
   0  -2   8 1416.79 59.5217   1
   0  -2  -8 1416.88 56.7975   5
   0  -2  -8 1311.56 70.6782   4
   0   2   8 1479.70 66.5721   4
   0   2   8 1464.48 53.9964   2
   0  -2  -8 1439.83 81.5377   3
   0   2  -8 1444.67 54.1550   2
   0   2  -9 16.9396 9.11572   1
   0  -2   9 6.03970 6.77957   1
   0  -2  -9 8.38232 8.58437   1
   0   2   9 16.1781 3.80105   2
   0   2  -9 10.8172 3.55148   2
   0  -2  -9 9.88919 6.65494   5
   0  -2  -9 22.0851 17.5167   4
   0   2   9 2.03485 11.3272   4
   0  -2  -9 4.91217 26.4613   3
   0  -2  10 7038.22 263.417   1
   0  -2 -10 7213.59 263.310   1
   0   2 -10 7248.29 262.571   1
   0  -2 -10 7319.64 260.061   5
   0   2 -10 7225.51 253.898   2
   0   2  10 7188.15 253.763   2
   0  -2 -10 6780.25 274.432   4
   0   2  10 7201.68 267.657   4
   0  -2 -10 7155.75 294.061   3
   0  -2 -11 166.270 14.0366   5
   0   2 -11 161.219 8.38644   4
   0  -2 -11 163.982 24.9839   4
   0  -2  11 156.535 16.9735   1
   0  -2 -11 162.373 16.9051   1
   0   2 -11 175.317 17.5885   1
   0   2  11 148.814 18.3786   4
   0  -2 -11 215.010 36.8156   3
   0  -2 -12 5882.28 215.085   5
   0  -2 -12 5854.79 227.272   4
   0   2 -12 6058.63 218.648   1
   0  -2 -12 5939.00 218.950   1
   0  -2  12 5732.60 218.995   1
   0   2  12 5718.71 220.053   4
   0  -2 -12 5623.43 252.727   3
   0  -2 -13 266.294 19.8753   5
   0  -2 -13 280.692 29.0694   4
   0   2 -13 277.505 23.8733   1
   0  -2  13 284.872 23.0254   1
   0  -2 -13 278.535 22.6848   1
   0   2  13 260.414 22.6038   4
   0  -2 -13 283.125 46.9100   3
   0  -2 -14 3501.57 134.870   5
   0  -2 -14 3455.14 142.947   4
   0  -2  14 3396.42 138.784   1
   0   2 -14 3544.84 138.316   1
   0  -2 -14 3587.66 139.396   1
   0   2  14 3560.71 137.536   4
   0  -2 -14 3602.09 178.422   3
   0  -2 -15 1211.45 54.4981   5
   0  -2 -15 1196.51 60.3144   4
   0  -2 -15 1168.39 57.5965   1
   0   2 -15 1216.13 57.3144   1
   0  -2  15 1078.99 57.8989   1
   0   2  15 1205.55 55.5924   4
   0  -2 -15 1079.94 90.4949   3
   0  -2 -16 1169.74 54.8638   5
   0  -2 -16 1159.41 58.8782   4
   0  -2 -16 1248.57 59.8714   1
   0   2 -16 1201.73 58.8191   1
   0  -2  16 1104.65 58.0909   1
   0   2  16 1142.63 54.5305   4
   0  -2 -16 1179.88 96.0457   3
   0  -2 -17-2.74142 14.6674   5
   0  -2 -17 13.2278 15.8924   4
   0  -2 -17-1.16446 15.3910   1
   0  -2  17 5.16018 17.4763   1
   0   2 -17 21.4050 19.3188   1
   0   2  17 20.9750 13.3498   4
   0  -2 -17 4.27653 49.6591   3
   0  -2 -18 10500.7 376.296   5
   0  -2 -18 9885.21 376.576   4
   0   2 -18 10621.0 380.629   1
   0  -2 -18 10862.7 381.477   1
   0  -2  18 10210.9 382.202   1
   0   2  18 10104.0 374.338   4
   0  -2 -18 9580.47 427.170   3
   0  -2 -19 37.9102 18.2596   5
   0  -2 -19 42.0045 18.4049   4
   0   2 -19 17.5171 22.5509   1
   0  -2 -19 31.0000 22.5125   1
   0   2  19 44.0485 15.6986   4
   0  -2 -19 9.33967 53.7935   3
   0  -2 -20 378.400 29.2312   4
   0   2 -20 396.001 33.9698   5
   0  -2 -20 418.510 31.5493   5
   0  -2 -21 54.9591 17.0408   4
   0  -2 -21 20.3702 19.4482   5
   0   2 -21 30.6932 22.3976   5
   0   2 -22 1353.83 68.4773   5
   0  -2 -22 1311.23 65.0654   5
   0  -2 -22 1227.51 59.5577   4
   0   2 -23 24.9151 24.4812   5
   0  -2 -23 42.3578 21.6805   5
   0  -2 -23 76.0017 17.9437   4
   0   2 -24 62.7183 27.1876   5
   0  -2 -24 89.7921 25.3328   5
   0  -2 -25 162.663 27.6326   5
   0   2 -25 175.364 31.1881   5
   0   2 -26 4597.02 184.519   5
   0  -2 -26 4395.31 179.897   5
   0   2 -27 133.179 34.3802   5
   0  -2 -27 170.843 32.7842   5
   0   2 -28 766.609 55.1159   5
   0  -2 -28 700.874 51.7761   5
   0  -2 -29 351.396 40.0766   5
   0   2 -29 323.855 42.0436   5
   0   2 -30 127.900 37.2045   5
   0  -2 -30 154.902 34.7057   5
   0   2 -31 68.2678 37.2331   5
   0  -2 -31 39.8249 31.1114   5
   0   2 -32 1275.39 77.5983   5
   0   2 -33 70.2845 39.3427   5
   0   4   0 27797.4 991.246   4
   0  -4  -1 2502.63 103.883   4
   0   4  -1 2384.76 99.2884   4
   0   4   1 2161.62 101.300   4
   0  -4  -2 73.3229 19.0851   4
   0   4  -2 65.2542 12.9476   4
   0   4   2 62.4121 16.3316   4
   0  -4  -2 69.2012 9.22196   3
   0   4   3 196.476 23.2481   4
   0   4  -3 171.970 16.9260   4
   0  -4  -3 215.989 26.4309   4
   0  -4  -3 180.637 16.6446   3
   0   4  -3 146.268 14.5763   3
   0  -4  -3 168.693 12.0493   5
   0  -4  -4 1465.19 73.8618   4
   0  -4   4 1403.85 56.9141   4
   0   4   4 1284.48 71.6818   4
   0   4  -4 1347.59 59.7608   4
   0   4  -4 1347.96 63.1877   3
   0  -4  -4 1578.10 66.0465   3
   0  -4  -4 1440.63 56.1199   5
   0  -4  -5 122.777 10.1925   5
   0   4   5 112.218 10.2471   5
   0  -4   5 109.018 8.52119   4
   0   4  -5 122.608 11.0030   4
   0  -4  -5 121.315 24.1675   4
   0   4  -5 135.477 18.5189   3
   0  -4  -5 116.006 19.1824   3
   0  -4   5 125.081 11.2728   1
   0  -4   6 4407.79 158.367   1
   0   4   6 4121.40 155.262   5
   0  -4  -6 4191.23 155.316   5
   0  -4  -6 4255.65 177.532   4
   0   4  -6 4231.64 153.174   4
   0  -4  -6 4577.75 173.763   3
   0   4  -6 4303.19 170.872   3
   0  -4  -7 165.980 12.1888   5
   0  -4  -7 162.700 29.2577   4
   0   4   7 164.035 12.7257   5
   0  -4   7 164.756 14.7139   1
   0   4  -7 225.810 27.2462   3
   0  -4  -7 189.801 27.1385   3
   0  -4  -8 7818.25 301.816   4
   0  -4  -8 7260.36 276.400   5
   0   4   8 7844.53 276.921   5
   0   4  -8 7839.35 299.440   3
   0  -4  -8 8444.17 303.178   3
   0  -4   8 7860.75 281.010   1
   0   4  -9 538.144 29.3766   1
   0  -4   9 549.699 31.0201   1
   0  -4  -9 546.075 27.0724   5
   0   4   9 573.481 27.8886   5
   0  -4  -9 521.812 45.0823   4
   0   4   9 574.364 43.1089   4
   0  -4  -9 593.809 47.9592   3
   0   4  -9 583.651 47.5711   3
   0   4 -10 1410.85 60.6768   1
   0  -4  10 1430.78 62.7411   1
   0   4  10 1434.34 58.1098   5
   0  -4 -10 1360.80 57.5492   5
   0  -4 -10 1284.31 77.5795   4
   0   4  10 1425.71 75.0620   4
   0   4  10 1388.86 58.7507   2
   0   4 -10 1391.33 81.7507   3
   0   4 -10 1452.81 59.5399   2
   0  -4 -10 1512.72 84.9308   3
   0   4 -11 1848.10 77.9902   1
   0  -4 -11 1842.02 75.2931   5
   0   4  11 1800.42 75.3079   5
   0  -4  11 1976.31 81.2459   1
   0  -4 -11 1822.71 97.0158   4
   0   4  11 1941.10 91.9872   4
   0  -4 -11 1958.61 105.314   3
   0   4 -11 2059.42 104.720   3
   0   4 -11 1974.54 74.6534   2
   0   4  11 1859.60 73.9252   2
   0  -4 -12 12.8758 9.73870   5
   0   4 -12 8.01335 7.20663   2
   0   4  12 1.69769 6.54418   2
   0   4 -12-2.44630 8.91013   1
   0  -4  12 1.01273 12.9531   1
   0  -4 -12-2.07054 27.2746   4
   0   4  12 6.64974 20.1559   4
   0  -4 -12 5.60807 32.4265   3
   0   4 -12 13.2937 25.9211   3
   0   4 -13 160.036 19.6818   1
   0  -4 -13 173.847 17.0183   5
   0   4  13 145.877 11.4048   2
   0   4 -13 162.374 11.8689   2
   0  -4  13 183.754 20.8510   1
   0  -4 -13 155.510 20.6420   1
   0  -4 -13 133.874 30.2941   4
   0   4  13 147.426 25.8762   4
   0   4 -13 188.046 41.1193   3
   0  -4 -13 216.688 41.5060   3
   0   4 -14 9305.25 334.681   1
   0  -4 -14 9241.25 331.230   5
   0   4  14 9073.12 323.507   2
   0   4 -14 9033.15 323.783   2
   0  -4  14 8991.24 338.152   1
   0  -4 -14 9424.39 336.863   1
   0  -4 -14 8822.71 350.793   4
   0   4  14 9296.23 344.398   4
   0  -4 -14 9375.19 371.119   3
   0   4 -14 8705.39 366.461   3
   0   4 -15 1381.39 65.3471   1
   0  -4 -15 1401.30 61.5431   5
   0   4 -15 1404.42 52.9711   2
   0   4  15 1358.28 52.4507   2
   0  -4 -15 1437.40 66.9707   1
   0  -4  15 1330.52 67.3620   1
   0  -4 -15 1367.95 76.6379   4
   0   4  15 1364.09 71.2600   4
   0  -4 -15 1525.16 98.4025   3
   0   4 -15 1291.68 91.9255   3
   0   4 -16 650.453 40.0811   1
   0  -4 -16 649.656 37.4042   5
   0   4 -16 673.855 27.4497   2
   0   4  16 697.847 27.1209   2
   0  -4 -16 703.132 53.1345   4
   0  -4 -16 657.549 72.4922   3
   0   4 -16 696.135 66.7325   3
   0   4  16 646.631 44.0501   4
   0  -4 -16 735.175 43.8431   1
   0  -4  16 666.855 42.8821   1
   0   4 -17 23.9293 16.1299   1
   0  -4 -17 12.5080 21.0905   1
   0  -4  17 4.26237 17.4951   1
   0  -4 -17 21.0038 14.8254   5
   0  -4 -17 31.6499 25.6220   4
   0   4  17 29.1961 19.4013   4
   0  -4 -17 15.2031 46.7728   3
   0   4 -17 17.9189 39.1592   3
   0   4 -18 2250.69 100.180   1
   0  -4 -18 2340.20 96.6849   5
   0  -4 -18 2107.83 106.326   4
   0  -4 -18 2481.83 103.811   1
   0  -4  18 2339.62 105.075   1
   0   4  18 2347.32 102.732   4
   0   4 -18 2263.22 134.561   3
   0  -4 -18 2371.08 140.051   3
   0  -4 -19 436.713 31.8869   5
   0  -4 -19 396.496 37.7516   4
   0  -4  19 394.630 37.1230   1
   0   4  19 442.217 35.7539   4
   0  -4 -19 420.729 64.4359   3
   0   4 -19 516.952 68.6475   3
   0  -4  20 145.649 27.9647   1
   0   4  20 175.125 24.6785   4
   0  -4 -20 126.712 22.0068   5
   0  -4 -20 187.666 29.0671   4
   0  -4  21 232.336 34.8365   1
   0   4  21 219.486 26.3161   4
   0  -4 -21 227.002 26.0924   5
   0  -4 -21 207.773 29.9540   4
   0  -4  22 5663.54 227.400   1
   0  -4 -22 5474.45 218.910   4
   0  -4 -22 5815.08 216.848   5
   0   4  22 5583.88 217.041   4
   0  -4 -23 1279.10 63.3647   5
   0  -4 -23 1152.47 62.8083   4
   0  -4 -24 109.746 25.0169   5
   0   4 -24 91.7820 30.0051   5
   0  -4 -24 113.721 24.1270   4
   0  -4 -25 88.6954 24.9515   5
   0   4 -25 100.085 32.2073   5
   0   4 -26 60.8183 29.7548   5
   0  -4 -26 64.4834 27.5300   5
   0   4 -27 92.2312 34.0417   5
   0  -4 -27 73.9196 28.6926   5
   0  -4 -28 794.410 52.3483   5
   0   4 -28 716.235 57.6370   5
   0  -4 -29 95.1646 30.2245   5
   0   4 -29 91.7631 35.8192   5
   0   4 -30 718.108 59.8121   5
   0  -4 -30 746.499 54.2110   5
   0   4 -31 271.881 45.1889   5
   0   4 -32 905.626 67.6597   5
   0   4 -33 120.936 41.0511   5
   0   6   0 7676.38 294.142   4
   0   6  -1 1796.83 86.5145   4
   0   6   1 1830.87 89.3176   4
   0  -6   2 30.0083 17.6252   4
   0  -6  -2 26.8119 20.2061   4
   0   6  -2 40.2124 6.66919   3
   0  -6  -2 47.8642 7.18591   3
   0   6  -2 60.7445 16.2687   4
   0   6   2 30.0141 17.4803   4
   0  -6   3 6946.04 271.138   4
   0   6  -3 7661.14 274.085   4
   0   6   3 7894.81 285.993   4
   0  -6  -3 8040.57 285.688   4
   0  -6  -3 7206.94 261.586   3
   0   6  -3 6822.79 260.554   3
   0   6   4 15840.1 548.752   4
   0   6  -4 14997.2 531.900   4
   0  -6   4 13428.4 528.052   4
   0   6  -4 14204.8 524.152   3
   0  -6  -4 14662.0 525.935   3
   0   6   4 14656.0 524.524   5
   0   6   5 2626.49 121.235   4
   0  -6   5 2321.79 99.8209   4
   0   6  -5 2431.46 102.844   4
   0  -6  -5 2615.35 103.954   3
   0   6  -5 2594.49 102.889   3
   0  -6  -5 2386.36 97.3358   5
   0   6   5 2515.05 98.2572   5
   0  -6  -6 375.230 22.2779   5
   0   6   6 380.677 22.4014   5
   0  -6   6 360.976 22.0003   4
   0  -6  -6 375.981 39.9431   4
   0   6  -6 323.643 23.6392   4
   0  -6  -6 395.144 30.0416   3
   0   6  -6 364.949 29.3945   3
   0  -6   7 1300.15 62.5074   1
   0  -6  -7 1459.89 60.0443   5
   0  -6   7 1430.57 56.8785   4
   0   6   7 1441.59 60.1839   5
   0  -6  -7 1691.56 86.3828   4
   0   6  -7 1346.52 59.5216   4
   0   6  -7 1534.28 71.4096   3
   0  -6  -7 1606.72 73.4151   3
   0  -6   8 1497.28 68.9068   1
   0  -6  -8 1604.99 65.8550   5
   0   6   8 1525.21 65.4420   5
   0  -6  -8 1768.51 92.5284   4
   0   6  -8 1627.30 62.4448   4
   0  -6  -8 1698.53 81.5710   3
   0   6  -8 1648.27 79.2774   3
   0  -6   9 19.7538 9.92067   1
   0  -6  -9 28.7434 9.83219   5
   0   6   9 29.0792 10.4775   5
   0  -6  -9 35.7210 27.4362   4
   0   6  -9 19.8516 4.84381   4
   0   6  -9 28.7829 20.9245   3
   0  -6  -9 23.4166 22.2594   3
   0  -6  10 5120.03 191.247   1
   0  -6 -10 4918.19 185.296   5
   0   6  10 4985.63 185.213   5
   0  -6 -10 5508.56 217.159   4
   0   6  10 4267.11 207.322   4
   0  -6 -10 5560.70 209.609   3
   0   6 -10 4887.97 204.625   3
   0  -6  11 4674.31 176.356   1
   0  -6 -11 4442.45 169.571   5
   0   6  11 4599.35 169.940   5
   0  -6 -11 4978.84 201.399   4
   0   6  11 4102.99 192.739   4
   0   6  11 4381.65 176.527   2
   0   6 -11 4520.22 191.528   3
   0  -6 -11 5002.90 196.493   3
   0   6 -11 4496.19 177.357   2
   0  -6  12 1569.59 72.1080   1
   0   6  12 1565.24 66.5651   5
   0  -6 -12 1561.27 66.1502   5
   0  -6 -12 1581.57 92.6973   4
   0   6  12 1366.41 85.8266   4
   0   6 -12 1566.46 89.5050   3
   0   6 -12 1616.08 71.1332   2
   0   6  12 1538.10 70.0693   2
   0  -6  13 104.005 18.9184   1
   0   6  13 120.003 14.9465   5
   0  -6 -13 119.891 15.6565   5
   0  -6 -13 73.6905 34.8226   4
   0  -6 -13 117.132 32.2253   3
   0   6 -13 112.825 32.2352   3
   0   6  13 84.8920 28.3993   4
   0   6 -13 94.8854 15.5684   2
   0   6  13 98.7861 15.0662   2
   0  -6  14 4427.33 175.490   1
   0   6  14 4271.78 166.132   2
   0   6 -14 4347.41 166.667   2
   0  -6 -14 4396.03 167.238   5
   0   6  14 4480.62 167.138   5
   0  -6 -14 4334.95 194.494   4
   0   6  14 4293.42 189.667   4
   0  -6 -14 4873.02 201.081   3
   0   6 -14 4850.33 197.883   3
   0  -6  15 243.322 29.0814   1
   0  -6 -15 280.710 22.7467   5
   0   6  15 295.675 20.2386   2
   0   6 -15 304.857 21.3756   2
   0  -6 -15 249.272 41.9601   4
   0   6  15 284.735 39.0868   4
   0  -6 -15 284.808 49.8967   3
   0   6 -15 313.598 46.3297   3
   0   6 -16 83.6039 38.0210   3
   0  -6 -16 52.3151 39.5346   3
   0  -6 -16 60.3289 15.6838   5
   0  -6 -16 79.1984 35.8187   4
   0  -6  16 29.2315 18.2765   1
   0   6  16 45.5543 24.6329   4
   0   6  16 61.0378 11.4536   2
   0   6 -16 48.6198 11.3846   2
   0  -6 -17 535.515 37.5687   1
   0  -6  17 444.740 38.7795   1
   0   6  17 470.636 24.3930   2
   0   6 -17 433.349 24.5139   2
   0  -6 -17 461.743 31.5521   5
   0  -6 -17 503.315 51.4559   4
   0   6  17 499.913 45.7378   4
   0  -6 -17 557.953 60.9281   3
   0   6 -17 563.935 59.2507   3
   0  -6  18 8971.89 341.550   1
   0   6 -18 9036.58 321.080   2
   0   6  18 8870.51 320.621   2
   0  -6 -18 9288.16 330.956   5
   0  -6 -18 8737.76 351.894   4
   0   6  18 8854.54 346.123   4
   0   6 -18 8981.51 366.619   3
   0  -6 -18 9493.81 372.231   3
   0  -6  19 2158.82 100.691   1
   0  -6 -19 2095.47 89.6219   5
   0   6 -19 2029.58 77.8940   2
   0   6  19 2078.67 77.6269   2
   0  -6 -19 2045.17 107.719   4
   0   6  19 2106.16 103.279   4
   0  -6 -19 2178.92 128.435   3
   0   6 -19 2151.85 123.488   3
   0  -6 -20 34.5173 19.4234   5
   0  -6  20 58.3963 25.5835   1
   0  -6 -20 74.2657 32.6834   4
   0   6  20 73.3893 26.8189   4
   0   6  20 54.0533 6.76792   2
   0   6 -20 44.9998 6.83141   2
   0  -6 -21 156.783 36.4220   4
   0  -6  21 160.510 30.3447   1
   0   6  21 204.797 32.5676   4
   0  -6 -21 173.798 26.0292   5
   0  -6  22 1981.15 102.135   1
   0   6  22 1967.08 96.8926   4
   0  -6 -22 2138.97 90.4313   5
   0  -6 -22 1833.12 100.248   4
   0  -6  23 283.026 41.3516   1
   0  -6 -23 353.593 39.6528   4
   0   6  23 298.683 35.1185   4
   0  -6 -23 267.101 30.2680   5
   0  -6 -24 16.2574 27.2644   4
   0   6  24 13.2668 23.1387   4
   0  -6  24 30.3553 27.4564   1
   0  -6 -24 20.2711 23.6489   5
   0  -6 -25 545.343 41.4362   5
   0  -6  25 557.283 53.6960   1
   0  -6 -26 2244.31 101.338   5
   0  -6 -27 997.635 58.2247   5
   0   6 -27 971.816 66.2071   5
   0  -6 -28 696.755 49.3711   5
   0   6 -28 679.105 57.1819   5
   0   6 -29 131.056 37.2289   5
   0  -6 -29 144.721 33.0657   5
   0   6 -30 14.6349 37.9453   5
   0   6 -31 2.12879 35.3853   5
   0   6 -32 793.036 64.5615   5
   0   6 -33 348.673 50.6745   5
   0   6 -34 56.9912 42.7240   5
   0   8   0 10700.5 404.439   4
   0   8   1 3314.96 149.384   4
   0  -8   1 3680.05 148.651   4
   0   8  -1 3280.25 146.725   4
   0  -8   2 28.1042 21.5852   4
   0   8  -2 32.5918 18.7610   4
   0   8   2 27.7243 18.9116   4
   0   8   2 10.1413 20.4336   5
   0  -8  -3 1408.68 81.5984   4
   0   8  -3 1643.72 76.3477   4
   0   8   3 1693.49 85.3117   4
   0  -8   3 1635.86 76.0863   4
   0  -8  -3 1402.74 57.3504   3
   0   8  -3 1430.02 57.3286   3
   0   8   3 1229.37 69.7042   5
   0  -8  -4 10488.7 358.626   4
   0  -8   4 9532.11 342.329   4
   0   8  -4 9549.91 343.464   4
   0   8   4 10324.4 359.845   4
   0   8  -4 8595.04 327.295   3
   0  -8  -4 8932.68 328.233   3
   0   8   4 8705.89 337.760   5
   0  -8   5 44.1006 17.4053   4
   0  -8  -5 77.4704 29.9972   4
   0  -8  -5 70.5762 13.8030   3
   0   8  -5 72.0847 13.7019   3
   0   8   5 100.688 30.5435   4
   0   8  -5 104.037 20.9312   4
   0   8   5 72.2430 16.1898   5
   0   8   6 726.905 56.5022   4
   0  -8   6 599.400 37.7830   4
   0   8  -6 634.392 36.8056   3
   0  -8  -6 659.017 38.4132   3
   0   8  -6 595.798 40.2477   4
   0   8   6 664.460 37.8532   5
   0  -8   7 2314.58 95.8070   4
   0   8  -7 2385.07 99.7039   3
   0  -8  -7 2426.76 100.929   3
   0   8  -7 2203.36 98.1721   4
   0  -8  -7 2242.25 95.1626   5
   0   8   7 2299.58 95.7903   5
   0  -8   8 4834.61 188.098   1
   0  -8   8 4832.48 181.574   4
   0  -8  -8 5018.06 184.997   5
   0   8   8 4978.71 184.619   5
   0   8  -8 4377.00 183.943   4
   0  -8  -8 5163.60 193.911   3
   0   8  -8 4844.50 191.339   3
   0  -8   9 2204.99 95.8168   1
   0  -8  -9 2245.66 92.1803   5
   0   8   9 2206.36 91.5725   5
   0   8  -9 2141.54 88.7976   4
   0   8  -9 2259.53 100.390   3
   0  -8  -9 2317.67 102.744   3
   0  -8  10 2329.30 103.368   1
   0  -8 -10 2549.65 99.9761   5
   0   8  10 2390.28 98.2834   5
   0  -8 -10 2726.29 128.041   4
   0   8 -10 2475.64 93.3865   4
   0  -8 -10 2424.82 111.848   3
   0   8 -10 2381.79 110.102   3
   0  -8  11 899.254 50.7855   1
   0  -8 -11 902.444 45.9069   5
   0   8  11 938.888 45.8698   5
   0   8  11 861.295 69.5201   4
   0  -8 -11 989.092 60.3264   3
   0   8 -11 932.318 58.2227   3
   0  -8  12 743.234 46.2773   1
   0   8  12 778.214 40.5770   5
   0  -8 -12 783.614 40.6057   5
   0   8  12 769.255 64.5804   4
   0   8 -12 713.162 49.8277   2
   0  -8 -12 857.199 58.3670   3
   0   8  12 701.989 49.7414   2
   0   8 -12 849.344 56.0516   3
   0  -8  13 153.623 23.6192   1
   0   8  13 145.517 18.7136   5
   0  -8 -13 154.493 18.4219   5
   0   8  13 141.079 24.7562   2
   0   8 -13 166.690 25.3866   2
   0  -8 -13 198.492 42.3197   4
   0   8  13 105.846 36.9644   4
   0  -8 -13 170.397 35.8246   3
   0   8 -13 174.429 32.3610   3
   0  -8  14 6341.08 246.652   1
   0   8  14 6360.98 237.820   5
   0  -8 -14 6522.10 238.310   5
   0  -8 -14 7078.95 273.517   4
   0   8  14 5631.93 265.676   4
   0  -8 -14 6723.57 263.939   3
   0   8 -14 6457.69 258.801   3
   0   8 -14 6439.84 245.596   2
   0   8  14 6170.46 243.738   2
   0  -8  15 2714.14 116.449   1
   0   8  15 2640.31 106.935   5
   0  -8 -15 2532.26 106.737   5
   0   8  15 2631.32 110.723   2
   0  -8 -15 2765.98 138.645   4
   0   8  15 2519.65 134.247   4
   0   8 -15 2802.48 129.809   3
   0   8 -15 2588.46 111.369   2
   0  -8 -15 2764.35 132.814   3
   0  -8  16 1.58981 23.3395   1
   0   8  16 4.59638 15.4030   5
   0  -8 -16 7.63364 15.3786   5
   0   8  16-3.04204 15.9198   2
   0   8 -16-3.17886 17.0774   2
   0  -8 -16-2.87878 36.0641   4
   0   8  16 40.2897 33.2799   4
   0   8 -16-7.38134 31.0398   3
   0  -8 -16 60.4016 36.1028   3
   0  -8  17 391.617 39.2684   1
   0   8  17 418.576 30.0524   5
   0  -8 -17 424.295 30.9848   5
   0   8 -17 436.443 30.0888   2
   0   8  17 428.427 28.9937   2
   0  -8 -17 419.298 55.4922   4
   0   8  17 387.663 51.3126   4
   0   8 -17 389.898 50.4668   3
   0  -8 -17 480.962 54.8673   3
   0   8 -18 4836.14 213.146   3
   0  -8 -18 5165.70 218.836   3
   0  -8 -18 4897.56 187.251   5
   0   8 -18 4798.62 183.266   2
   0   8  18 4871.74 182.710   2
   0  -8 -18 4805.08 215.478   4
   0   8  18 4746.06 212.390   4
   0  -8  18 4890.30 198.795   1
   0  -8 -19 1247.48 59.2748   5
   0   8  19 1144.17 51.3891   2
   0   8 -19 1115.78 51.6129   2
   0  -8 -19 1106.45 80.9867   4
   0   8  19 1187.60 79.0155   4
   0  -8  19 1049.87 66.6872   1
   0  -8 -20-1.11619 18.2214   5
   0   8 -20 20.5272 11.6936   2
   0   8  20 14.0546 12.1027   2
   0  -8 -20 55.6437 41.2623   4
   0   8  20-5.18323 32.0086   4
   0  -8  20-9.68959 23.1430   1
   0  -8 -21 230.902 28.3298   5
   0   8  21 199.698 16.7823   2
   0   8 -21 232.471 17.3362   2
   0  -8 -21 205.086 46.7252   4
   0   8  21 248.955 42.8226   4
   0  -8  21 226.072 34.1766   1
   0  -8 -22 4201.89 155.961   5
   0   8 -22 3660.48 140.031   2
   0   8  22 3899.39 140.412   2
   0  -8 -22 3647.28 175.162   4
   0   8  22 4010.07 173.809   4
   0  -8  22 4005.59 169.586   1
   0  -8  23 1678.82 82.5210   1
   0  -8 -23 1562.47 65.9723   5
   0   8  23 1671.21 84.3636   4
   0   8  24 57.0527 35.3813   4
   0  -8 -24 32.2813 24.4166   5
   0  -8  24 75.9077 38.0419   1
   0   8  25 251.656 39.8335   4
   0  -8  25 159.334 40.2677   1
   0  -8 -25 182.539 30.4526   5
   0  -8  26 1284.56 84.5556   1
   0  -8 -26 1477.59 72.8871   5
   0  -8  27 162.874 46.7302   1
   0  -8 -27 121.466 31.8116   5
   0  -8  28 349.173 50.0477   1
   0  -8 -28 366.459 37.4352   5
   0   8 -29 329.009 47.9181   5
   0   8 -30 108.585 42.0210   5
   0   8 -31 654.321 59.9230   5
   0   8 -32 738.692 64.5068   5
   0   8 -33 410.272 54.8950   5
   0 -10   0 18220.3 658.354   4
   0  10   0 17546.1 658.405   4
   0 -10   1 487.843 43.8841   4
   0  10   1 460.811 42.8190   4
   0 -10  -1 448.247 45.3401   4
   0  10  -1 447.288 42.1949   4
   0 -10   2 11.1008 23.0186   4
   0  10   2 14.2178 22.4000   5
   0  10   2 13.8025 22.9479   4
   0  10  -2 15.4474 21.1986   4
   0 -10   3 4625.72 173.101   4
   0  10  -3 4529.29 173.027   4
   0  10   3 4598.60 182.847   4
   0 -10   4 3335.04 133.385   4
   0  10   4 2529.05 128.632   5
   0  10   4 3832.78 149.647   4
   0  10  -4 3017.68 111.593   3
   0  10  -4 3656.74 135.943   4
   0 -10  -4 2735.59 110.897   3
   0 -10   5 3518.22 134.805   4
   0 -10  -5 3588.18 146.773   4
   0  10   5 3547.51 150.891   4
   0 -10  -5 2724.86 115.790   3
   0  10  -5 2889.42 116.078   3
   0  10  -5 3521.34 135.415   4
   0  10   5 3023.25 131.711   5
   0 -10   6 467.400 36.6138   4
   0 -10  -6 557.015 48.5039   4
   0 -10  -6 425.200 28.1584   3
   0  10  -6 403.541 27.4199   3
   0  10   6 625.159 54.6556   4
   0  10  -6 523.819 38.8671   4
   0  10   6 485.911 37.3910   5
   0 -10   7 3037.88 142.599   4
   0 -10  -7 4359.01 169.645   4
   0  10  -7 3380.66 138.652   3
   0 -10  -7 3369.97 139.257   3
   0  10  -7 4006.76 149.609   4
   0  10   7 4463.17 175.269   4
   0  10   7 3657.59 146.615   5
   0 -10   8 4443.00 180.758   4
   0  10  -8 4557.14 180.684   3
   0 -10  -8 4634.93 181.563   3
   0  10  -8 4625.09 184.468   4
   0  10   8 4763.03 209.415   4
   0  10   8 4769.04 183.744   5
   0 -10   9 838.677 43.7645   4
   0  10   9 816.308 46.0959   5
   0 -10  -9 965.860 67.7951   4
   0 -10  -9 877.428 48.8751   3
   0  10  -9 857.608 47.0402   3
   0 -10  10 1140.32 61.4350   1
   0 -10 -10 1076.02 56.0946   5
   0  10  10 1128.40 56.2286   5
   0  10 -10 1019.73 52.9784   4
   0  10 -10 1161.82 60.3973   3
   0 -10 -10 1127.61 61.8984   3
   0 -10  11 1565.51 78.3892   1
   0  10  11 1592.73 71.9243   5
   0 -10 -11 1542.96 72.6303   5
   0  10 -11 1512.09 66.6989   4
   0  10 -11 1696.77 80.0495   3
   0 -10 -11 1599.03 80.5734   3
   0 -10  12 68.5093 20.5886   1
   0  10  12 39.9477 16.9434   5
   0 -10 -12 58.2504 16.7800   5
   0  10  12 25.5658 23.9929   2
   0  10 -12 69.7205 28.4237   2
   0 -10 -12 66.8437 33.4408   4
   0  10  12 67.9335 37.3049   4
   0  10 -12 67.6620 23.7300   3
   0 -10 -12 63.9560 27.0233   3
   0 -10  13 686.173 46.9079   1
   0 -10 -13 634.209 40.1009   5
   0  10  13 715.158 40.4694   5
   0 -10 -13 843.469 66.6352   4
   0  10  13 781.285 68.0427   4
   0 -10 -13 766.727 53.7526   3
   0  10 -13 727.655 50.9005   3
   0  10 -13 588.270 50.2897   2
   0  10  13 637.388 51.4013   2
   0 -10  14 5853.58 241.950   1
   0 -10 -14 6329.21 234.566   5
   0  10  14 6049.75 233.052   5
   0 -10 -14 7380.65 271.078   4
   0  10  14 6565.73 271.794   4
   0  10 -14 5860.60 245.690   2
   0  10  14 5636.96 244.858   2
   0 -10 -14 6633.59 251.580   3
   0  10 -14 6434.19 248.087   3
   0 -10  15 1284.98 70.7006   1
   0  10  15 1331.46 63.0201   5
   0 -10 -15 1293.81 63.6069   5
   0  10  15 1426.58 95.7684   4
   0  10 -15 1294.39 78.1763   3
   0 -10 -15 1371.02 80.6146   3
   0  10  15 1208.68 71.3893   2
   0  10 -15 1303.85 72.9066   2
   0 -10  16-3.47878 21.5619   1
   0  10  16 12.5112 17.0195   5
   0 -10 -16 8.81680 18.2128   5
   0  10  16 14.3207 21.5555   2
   0  10 -16 6.57138 22.9804   2
   0 -10 -16 3.04210 40.5810   4
   0  10  16 6.78722 40.0483   4
   0  10 -16 25.7860 29.2826   3
   0 -10 -16 32.1678 32.5893   3
   0 -10  17 765.969 54.3741   1
   0  10  17 858.933 46.9601   5
   0 -10 -17 870.292 47.8936   5
   0  10 -17 793.627 52.5300   2
   0  10  17 815.843 51.5923   2
   0 -10 -17 911.029 75.2161   4
   0  10  17 772.625 71.8764   4
   0 -10 -17 962.452 67.9991   3
   0  10 -17 797.175 63.3636   3
   0  10  18 1914.76 83.0250   5
   0 -10 -18 1843.98 83.6900   5
   0 -10  18 1789.80 95.3265   1
   0  10 -18 1919.41 87.4731   2
   0  10  18 1802.14 85.6502   2
   0  10  18 1682.11 110.288   4
   0 -10 -18 1921.51 105.245   3
   0  10 -18 1971.88 103.700   3
   0  10  19 1408.93 68.4290   2
   0  10 -19 1496.32 69.8070   2
   0 -10  19 1414.14 81.5979   1
   0  10  19 1330.88 94.7101   4
   0 -10 -19 1407.64 68.9400   5
   0  10 -20 13.5220 16.9821   2
   0  10  20 22.3970 17.8830   2
   0 -10  20-8.23476 28.9597   1
   0  10  20 19.5721 37.7253   4
   0 -10 -20 11.9278 21.5424   5
   0  10 -21 14.4633 16.0514   2
   0  10  21 12.5941 16.6321   2
   0 -10  21-10.7112 31.4531   1
   0  10  21 67.4358 42.9713   4
   0 -10 -21 22.0807 22.8578   5
   0  10  22 4360.26 167.284   2
   0  10 -22 4492.39 167.553   2
   0 -10  22 4378.22 190.458   1
   0  10  22 4228.90 201.860   4
   0 -10 -22 4541.68 176.289   5
   0  10  23 118.515 17.4038   2
   0  10 -23 139.957 17.7686   2
   0  10  23 129.214 44.2542   4
   0 -10  23 198.685 41.6913   1
   0 -10 -23 162.179 27.9358   5
   0 -10  24 147.868 42.9252   1
   0 -10 -24 162.639 29.7733   5
   0  10  24 152.595 45.7392   4
   0  10  24 133.015 15.7688   2
   0  10  25 274.228 50.9752   4
   0 -10 -25 261.158 34.0672   5
   0 -10  25 331.276 49.1372   1
   0  10  26 334.084 50.2943   4
   0 -10  26 246.024 48.3650   1
   0 -10 -26 266.195 33.3924   5
   0 -10  27 851.261 68.5527   1
   0 -10 -27 844.411 54.0521   5
   0 -10  28 367.332 56.5333   1
   0 -10  29 503.443 61.6947   1
   0  10 -31 32.3106 41.1187   5
   0 -12   0 3407.29 155.402   4
   0  12   0 3664.77 158.783   4
   0 -12  -1 4211.03 184.970   4
   0 -12   1 4160.63 182.820   4
   0  12   1 4885.93 189.436   5
   0  12   1 4287.28 186.839   4
   0  12  -1 4164.92 183.857   4
   0 -12   2 39.1779 24.8674   4
   0 -12  -2 26.2697 25.4877   4
   0  12   2 79.1065 31.5602   5
   0  12   2 84.7467 30.4965   4
   0  12  -2 56.2920 26.0003   4
   0 -12   3 231.176 35.0408   4
   0  12   3 190.756 35.4187   5
   0  12   3 288.635 39.3074   4
   0  12  -3 251.460 35.2136   4
   0 -12   4 12137.5 390.714   4
   0  12   4 11697.8 402.471   4
   0  12  -4 11692.7 390.685   4
   0 -12   5 159.600 29.2501   4
   0  12   5 136.997 35.0101   4
   0  12  -5 203.611 30.4863   4
   0  12   5 116.555 30.5421   5
   0 -12   6 88.3342 25.6402   4
   0 -12  -6 64.7358 35.1106   4
   0 -12  -6 52.0379 11.9693   3
   0  12   6 77.0235 29.5606   5
   0  12  -6 136.812 27.5936   4
   0  12  -6 74.3129 12.6280   3
   0  12   6 133.644 36.2960   4
   0 -12  -7 845.231 64.4620   4
   0 -12   7 822.959 51.4930   4
   0  12   7 650.453 51.9197   5
   0  12   7 890.375 65.3629   4
   0 -12  -7 687.391 37.3266   3
   0  12  -7 821.521 51.3573   4
   0  12  -7 681.285 37.2248   3
   0 -12   8 340.390 34.1792   4
   0 -12  -8 473.976 50.5116   4
   0  12  -8 356.117 27.0798   3
   0 -12  -8 416.328 28.7376   3
   0  12   8 532.171 54.5448   4
   0  12  -8 410.363 36.1623   4
   0  12   8 398.308 38.6659   5
   0 -12   9 1476.29 79.2637   4
   0  12   9 1838.57 85.8998   5
   0 -12  -9 2240.45 106.780   4
   0  12   9 2120.33 112.010   4
   0  12  -9 1773.19 83.2901   4
   0  12  -9 1666.21 76.1712   3
   0 -12  -9 1677.58 77.5175   3
   0 -12  10 2259.59 109.466   1
   0  12  10 2466.31 103.957   5
   0 -12  10 2148.28 97.4292   4
   0  12 -10 2136.72 98.9687   4
   0  12 -10 2191.52 97.0352   3
   0 -12 -10 2199.35 98.6963   3
   0  12  11 42.3947 22.0095   5
   0  12  11 35.5427 31.9277   2
   0 -12 -11 8.11638 35.0762   4
   0  12 -11 32.1061 28.8078   2
   0 -12 -11 23.3113 21.3994   3
   0  12 -11 28.1944 20.3618   3
   0  12 -11 15.5905 16.2026   4
   0 -12  11 17.1343 24.1159   1
   0 -12  12 1013.12 64.5647   1
   0 -12 -12 1278.82 81.6830   4
   0  12  12 1109.18 58.0457   5
   0  12 -12 1040.02 51.9168   4
   0 -12 -12 1078.07 61.8199   3
   0  12 -12 1068.53 73.3185   2
   0  12  12 1150.89 75.1562   2
   0  12 -12 1018.74 59.0224   3
   0 -12  13 553.732 45.0854   1
   0  12  13 475.271 36.6658   5
   0 -12 -13 660.703 63.7639   4
   0  12  13 621.954 64.7355   4
   0 -12 -13 462.265 42.2362   3
   0  12 -13 560.998 52.7343   2
   0  12  13 475.567 49.9122   2
   0  12 -13 498.832 41.7244   3
   0 -12  14 1574.20 84.3946   1
   0  12  14 1618.60 75.4793   5
   0  12 -14 1703.82 83.2938   3
   0 -12 -14 1542.35 83.3639   3
   0  12  14 1498.56 90.3361   2
   0  12 -14 1453.99 89.5682   2
   0 -12 -14 1551.30 77.2003   5
   0 -12  15 722.054 56.9366   1
   0 -12 -15 787.310 48.7844   5
   0  12  15 795.923 47.2055   5
   0  12 -15 796.059 55.4826   3
   0 -12 -15 800.618 57.6843   3
   0  12  15 691.467 57.4831   2
   0  12 -15 658.139 57.1225   2
   0 -12  16 230.413 34.0444   1
   0 -12 -16 294.615 32.0906   5
   0  12  16 308.486 29.8016   5
   0  12  16 214.545 35.4131   2
   0  12 -16 284.957 39.7834   2
   0  12  16 300.686 53.6018   4
   0  12 -16 280.657 39.4440   3
   0 -12 -16 325.836 42.7624   3
   0 -12  17 229.413 36.4565   1
   0 -12 -17 276.670 31.7344   5
   0  12  17 347.454 30.7340   5
   0  12 -17 238.305 39.0249   2
   0  12  17 198.159 37.1326   2
   0  12  17 288.375 54.4173   4
   0  12 -17 271.361 39.9956   3
   0 -12 -17 313.541 43.8034   3
   0 -12  18 5060.04 211.512   1
   0 -12 -18 5137.91 200.627   5
   0  12  18 5206.38 199.056   5
   0  12 -18 4884.62 209.089   2
   0  12  18 4658.37 208.127   2
   0  12  18 5695.13 242.377   4
   0  12 -18 5346.09 215.189   3
   0 -12 -18 5250.71 217.723   3
   0  12  19 418.269 34.6346   5
   0  12 -19 376.572 39.7756   2
   0  12  19 304.597 38.8784   2
   0 -12 -19 372.566 37.3972   5
   0  12  19 444.292 65.7289   4
   0 -12  19 398.916 42.2897   1
   0  12  20 88.3126 25.0162   5
   0 -12 -20 42.3560 24.6080   5
   0  12  20 41.2268 43.9102   4
   0 -12  20 4.51301 31.9634   1
   0  12 -20 46.3330 26.2417   2
   0  12  20 60.7831 26.2744   2
   0 -12 -21 448.811 39.2115   5
   0  12  21 356.074 59.9797   4
   0 -12  21 421.725 50.5491   1
   0  12  21 380.589 36.3598   2
   0  12 -21 390.064 36.5475   2
   0 -12 -22 628.506 46.1824   5
   0  12  22 643.525 72.5798   4
   0 -12  22 527.090 58.3898   1
   0  12  22 676.494 44.2347   2
   0  12 -22 675.985 44.1220   2
   0 -12 -23 1954.09 89.0016   5
   0  12  23 1541.33 113.100   4
   0 -12  23 1618.83 101.336   1
   0  12  23 1859.00 81.5907   2
   0 -12 -24 24.7437 27.9250   5
   0  12  24 36.4873 45.8714   4
   0 -12  24-5.15919 38.8298   1
   0  12  24 3.68039 18.0221   2
   0 -12  25-8.02139 37.9221   1
   0 -12 -25 7.40935 27.5185   5
   0  12  25 32.3812 46.9392   4
   0 -12  26 1368.73 90.6929   1
   0 -12 -26 1513.91 78.0511   5
   0  12  26 1511.46 104.763   4
   0 -12  27 8.48873 39.8116   1
   0  12  27 62.3145 50.3085   4
   0 -12  28 417.415 58.2911   1
   0 -14   0 12012.6 457.309   4
   0  14   0 12122.4 460.014   4
   0 -14   1 370.510 43.9317   4
   0 -14  -1 352.206 41.9385   4
   0  14   1 480.896 48.1259   5
   0  14   1 338.085 42.2588   4
   0  14  -1 389.198 42.8266   4
   0 -14  -2 66.9627 34.1544   4
   0 -14   2 54.8465 29.4544   4
   0  14   2 135.453 36.2902   5
   0  14   2 110.564 31.8605   4
   0  14  -2 101.542 30.3368   4
   0 -14   3 1624.66 87.4933   4
   0 -14  -3 1454.19 88.5078   4
   0  14   3 1721.96 92.7801   5
   0  14   3 1607.44 93.2056   4
   0  14  -3 1617.46 88.7886   4
   0 -14  -4 1579.51 90.9652   4
   0 -14   4 1714.02 87.1768   4
   0  14   4 1370.88 89.3742   5
   0  14   4 1684.23 95.7601   4
   0  14  -4 1628.89 86.9310   4
   0 -14   5 1836.06 89.8740   4
   0  14   5 1963.60 103.245   4
   0  14  -5 1848.46 90.5262   4
   0 -14   6 1106.24 64.1577   4
   0  14  -6 1085.67 64.0594   4
   0  14   6 1202.32 77.6059   4
   0 -14  -7 429.098 50.1524   4
   0 -14   7 447.176 41.2267   4
   0  14   7 534.729 54.8358   4
   0  14  -7 514.235 43.2169   4
   0 -14  -8 8991.83 315.736   4
   0 -14  -8 6883.03 278.549   3
   0  14  -8 8891.01 300.225   4
   0  14   8 9417.07 326.254   4
   0 -14   8 8069.67 296.075   4
   0  14   8 6479.80 300.894   5
   0 -14  -9 945.475 48.7904   3
   0  14  -9 1033.06 59.8202   4
   0  14  -9 912.765 47.6939   3
   0 -14   9 990.193 59.3724   4
   0  14   9 835.759 63.6217   5
   0 -14  10 241.313 32.4648   4
   0  14 -10 299.792 32.0143   4
   0 -14 -10 253.290 26.1434   3
   0  14  10 373.741 51.7583   4
   0  14 -10 269.403 25.8272   3
   0  14  10 394.621 49.2936   2
   0  14 -10 384.633 48.3453   2
   0  14  10 245.531 36.9378   5
   0 -14  11 885.074 67.0380   1
   0  14  11 971.120 61.2939   5
   0 -14 -11 876.644 50.8553   3
   0  14 -11 888.787 49.9655   3
   0  14 -11 869.671 54.1679   4
   0  14 -11 1055.69 74.2985   2
   0 -14  12 214.129 38.3062   1
   0  14 -12 374.291 47.6541   2
   0  14 -12 286.408 29.3518   3
   0  14 -12 234.095 27.8648   4
   0 -14 -12 254.750 31.1784   3
   0  14  12 337.238 48.5239   2
   0  14  12 296.558 35.0282   5
   0 -14  13 629.051 57.2497   1
   0 -14 -13 556.223 43.7708   3
   0  14 -13 606.495 43.6101   3
   0  14 -13 676.069 59.3125   2
   0  14  13 677.216 61.3625   2
   0  14  13 665.513 47.1953   5
   0 -14  14 4687.75 208.949   1
   0  14  14 4661.25 196.062   5
   0  14 -14 4765.34 195.285   3
   0  14 -14 5306.10 215.923   2
   0  14  14 5235.21 216.051   2
   0 -14 -14 4714.83 197.086   3
   0 -14  15 169.780 37.5285   1
   0  14 -15 221.400 41.6348   2
   0  14  15 248.953 42.7138   2
   0  14  15 232.537 52.0204   4
   0  14 -15 247.593 33.3971   3
   0 -14 -15 202.309 34.3451   3
   0  14  15 198.639 30.2824   5
   0 -14  16 429.502 50.3668   1
   0  14  16 419.046 38.2764   5
   0  14 -16 426.557 42.2005   3
   0  14  16 525.826 66.1835   4
   0  14  16 400.587 49.8496   2
   0 -14 -16 422.246 44.6765   3
   0  14 -16 508.986 52.8347   2
   0 -14  17 392.462 46.7426   1
   0  14  17 360.287 47.3650   2
   0  14 -17 344.459 47.9593   2
   0  14  17 474.313 38.8093   5
   0  14 -17 480.580 45.5986   3
   0  14  17 504.401 64.3795   4
   0 -14 -17 441.407 47.1634   3
   0 -14  18 1055.44 70.5344   1
   0  14 -18 767.214 66.0597   2
   0  14  18 866.869 67.5203   2
   0  14  18 1046.15 58.2107   5
   0  14 -18 1072.10 67.4517   3
   0  14  18 1059.89 89.4558   4
   0 -14 -18 970.366 67.5204   3
   0  14  19 641.979 45.1483   5
   0  14  19 666.691 75.5287   4
   0 -14  19 592.447 56.2279   1
   0  14 -19 571.829 54.1116   2
   0  14  19 493.735 52.6324   2
   0  14  20 332.249 67.3886   4
   0 -14  20 282.211 47.9612   1
   0  14 -20 266.823 41.9434   2
   0  14  20 274.605 40.2757   2
   0  14  21 36.4814 56.1139   4
   0 -14  21 31.6811 40.7852   1
   0  14  21 110.106 31.6658   2
   0  14 -21 84.3602 32.8509   2
   0  14  22 3668.39 190.946   4
   0 -14  22 3369.07 168.361   1
   0  14  22 3669.92 156.308   2
   0  14 -22 3710.16 155.911   2
   0 -14 -23 72.2347 31.4599   5
   0  14  23 49.6104 52.2193   4
   0 -14  23 71.9076 43.8831   1
   0  14  23 86.1380 30.4743   2
   0 -14 -24 11.5843 31.7136   5
   0  14  24 53.1690 26.7001   2
   0  14  24-24.6524 59.5463   4
   0 -14  24 22.6857 44.8257   1
   0  14  25 69.8345 54.9201   4
   0 -14  25 137.340 51.9914   1
   0  14  26 8.20099 59.1346   4
   0 -14  26 87.1414 50.1804   1
   0  14  27 434.053 72.3854   4
   0 -14  27 505.621 64.1015   1
   0 -16   0 263.797 40.9053   4
   0  16   0 321.290 41.6138   5
   0  16   0 308.886 43.0000   4
   0 -16   1 342.255 43.0933   4
   0 -16  -1 266.938 43.3843   4
   0  16   1 459.250 48.4420   5
   0  16  -1 404.583 45.6310   4
   0  16   1 239.495 43.2875   4
   0 -16   2 35.6053 33.2552   4
   0 -16  -2 9.10736 28.6329   4
   0  16   2 66.2283 36.0204   5
   0  16   2 7.82099 31.0162   4
   0  16  -2 6.99916 27.6504   4
   0 -16   3 95.8734 31.6156   4
   0  16   3 201.968 42.7730   5
   0  16   3 104.597 39.0191   4
   0  16  -3 137.567 35.5281   4
   0 -16   4 12650.6 488.742   4
   0  16   4 13679.9 499.419   5
   0  16  -4 13081.9 492.308   4
   0  16   4 13018.9 502.078   4
   0 -16   5 1991.36 101.705   4
   0  16   5 1876.78 109.756   5
   0  16  -5 2040.66 102.826   4
   0  16   5 2116.04 113.783   4
   0 -16   6 18.9266 27.5023   4
   0  16   6-37.9600 41.4081   5
   0  16   6 23.4228 31.3929   4
   0  16  -6 42.9534 29.2508   4
   0 -16   7 20.2752 29.0079   4
   0  16  -7 25.4806 28.4844   4
   0  16   7 12.0117 35.9999   4
   0  16   7 8.39663 39.3717   5
   0 -16   8 7.19948 27.0317   4
   0  16  -8 58.1933 37.0836   2
   0  16   8 59.8348 36.6904   2
   0  16   8 18.6167 37.4808   4
   0  16  -8 3.76074 24.9331   4
   0  16   8-22.6160 40.9698   5
   0  16  -9 1733.13 85.5740   4
   0  16   9 1868.86 106.519   4
   0 -16   9 1612.68 83.1543   4
   0  16  -9 1731.05 98.0331   2
   0  16   9 1706.96 100.454   2
   0 -16  10 2418.79 119.112   4
   0  16  10 2157.59 128.432   5
   0  16  10 3360.03 151.647   4
   0  16 -10 2764.66 121.985   4
   0  16 -10 2918.82 138.142   2
   0  16  10 2932.56 139.748   2
   0  16  11 65.9260 36.4427   2
   0  16 -11 63.6976 36.7446   2
   0 -16 -11 35.4801 18.1599   3
   0  16 -11 35.8567 24.5807   4
   0  16  11 63.7966 43.9738   4
   0  16  11 42.0531 34.9241   5
   0 -16  12 1144.65 91.1140   1
   0  16 -12 1295.56 63.1174   3
   0  16 -12 1277.03 68.9022   4
   0 -16 -12 1212.33 63.0536   3
   0  16  12 1523.46 91.8938   2
   0  16 -12 1577.68 90.8916   2
   0  16  12 1169.80 77.9962   5
   0 -16  13 382.141 53.5352   1
   0  16  13 368.414 43.7857   5
   0  16 -13 415.041 34.6781   3
   0 -16 -13 355.724 33.9888   3
   0  16  13 461.482 53.6449   2
   0  16 -13 537.554 55.1522   2
   0 -16  14 223.546 47.6949   1
   0  16  14 240.697 36.7802   5
   0  16 -14 266.865 31.3011   3
   0 -16 -14 236.859 31.3736   3
   0  16  14 298.055 50.6136   2
   0  16 -14 362.930 50.2659   2
   0 -16  15-9.34610 35.7298   1
   0  16  15-23.2022 31.2953   5
   0  16  15-22.1341 45.0625   4
   0  16 -15 27.5192 25.2078   3
   0  16  15 71.4655 39.8708   2
   0  16 -15 38.7596 39.3749   2
   0  16  16 433.072 53.3130   2
   0  16 -16 456.257 54.1727   2
   0 -16  16 395.243 56.5825   1
   0  16 -16 386.922 39.9630   3
   0  16  16 463.713 65.6767   4
   0  16  17 883.688 72.8357   2
   0  16 -17 974.620 73.5755   2
   0 -16  17 785.173 74.9279   1
   0  16 -17 897.246 59.6466   3
   0  16  18 5547.78 238.715   2
   0  16 -18 5309.59 237.484   2
   0 -16  18 5011.52 240.867   1
   0  16 -18 5697.68 226.533   3
   0  16  19 37.8778 38.3868   2
   0  16 -19 95.8314 40.4748   2
   0 -16  19 106.583 44.6936   1
   0  16  19 140.459 53.9493   4
   0  16 -20 33.6110 38.1676   2
   0  16  20 2.62471 39.2347   2
   0 -16  20 70.3163 41.9220   1
   0  16  20 49.1670 57.8013   4
   0  16 -21 7.33364 37.6059   2
   0  16  21 5.00271 33.1713   2
   0 -16  21 83.5605 46.0213   1
   0  16  21 45.8940 55.4884   4
   0  16  22 90.0186 37.6806   2
   0  16 -22 75.8597 35.9252   2
   0  16  22 178.378 67.1651   4
   0  16  23 188.238 41.2267   2
   0 -16  23 170.069 55.2385   1
   0  16  23 132.964 61.4554   4
   0  16  24 32.4571 32.7913   2
   0 -16  24 58.6386 50.4692   1
   0  16  24 38.9728 60.4102   4
   0 -16  25-13.2458 50.0899   1
   0  16  25-21.8883 65.8954   4
   0  16  26 1646.14 126.925   4
   0  16  27 172.358 68.8622   4
   0  18   0 7116.64 290.876   4
   0  18   1 719.706 62.4466   4
   0  18  -1 652.124 59.7488   4
   0  18  -2 14.6482 32.8852   4
   0  18   2 46.4052 33.1121   4
   0  18   3 42.0233 34.3762   4
   0  18  -3 47.3591 32.7735   4
   0  18  -3 31.9270 34.2801   2
   0  18   4 86.2135 37.5851   4
   0  18  -4 68.6390 33.6925   4
   0  18  -4 75.2615 39.5322   2
   0 -18   4 75.1973 35.3369   4
   0  18  -5 928.142 67.4653   4
   0  18   5 1025.41 75.9476   4
   0  18  -5 1144.35 78.8654   2
   0  18   5 948.289 74.9689   2
   0 -18   5 904.052 64.7968   4
   0 -18   6 149.615 35.0456   4
   0  18  -6 225.035 43.7679   2
   0  18   6 217.491 47.0708   2
   0  18  -6 136.613 35.6758   4
   0  18   6 214.230 46.9288   4
   0 -18   7 242.568 39.8353   4
   0  18   7 296.448 52.7494   4
   0  18  -7 321.558 41.5839   4
   0  18  -7 293.347 48.3185   2
   0  18   7 252.807 44.3504   2
   0 -18   8 2414.22 122.062   4
   0  18  -8 2730.46 139.356   2
   0  18   8 2848.96 142.089   2
   0  18  -8 2659.28 126.616   4
   0  18   8 3029.96 145.596   4
   0 -18   9 1379.91 81.5706   4
   0  18  -9 1576.39 84.1335   4
   0  18   9 1643.50 102.259   4
   0  18   9 1637.59 99.1972   2
   0  18  -9 1380.98 92.3003   2
   0 -18  10 190.155 37.4635   4
   0  18  10 257.894 50.0384   2
   0  18 -10 226.584 45.4582   2
   0  18  10 229.367 52.4692   4
   0  18 -10 271.013 38.6073   4
   0  18  11 26.7380 36.6924   2
   0  18 -11 25.8265 36.2039   2
   0  18  11 37.3646 42.5553   4
   0  18 -11-14.2104 27.8895   4
   0  18 -12 215.397 46.0896   2
   0  18  12 208.571 45.6881   2
   0  18 -12 146.325 33.5367   4
   0  18  12 263.178 54.4576   4
   0  18  13 633.629 63.2375   2
   0  18 -13 561.289 61.2801   2
   0 -18  13 474.058 69.9236   1
   0  18 -14 2765.92 135.479   2
   0  18  14 2743.79 137.537   2
   0 -18  15 79.8914 50.2284   1
   0  18 -15 196.945 50.0233   2
   0  18  15 234.879 48.0755   2
   0  18 -16 223.665 50.3077   2
   0  18  16 211.682 50.5498   2
   0 -18  16 211.352 53.5026   1
   0  18  16 345.741 65.2085   4
   0  18 -17 594.619 62.0851   2
   0  18  17 461.930 60.1689   2
   0 -18  17 379.991 64.3306   1
   0  18  17 545.280 75.9705   4
   0  18  18 183.843 48.4734   2
   0  18 -18 168.328 49.7030   2
   0 -18  18 175.312 56.7381   1
   0  18  18 215.997 65.0690   4
   0  18 -19 48.8724 43.7098   2
   0  18  19 41.7794 43.1480   2
   0 -18  19 79.4792 51.4323   1
   0  18  19-40.1389 56.1533   4
   0  18 -20 389.229 54.0256   2
   0  18  20 421.878 56.3963   2
   0 -18  20 361.536 62.1034   1
   0  18  20 397.658 72.6523   4
   0  18  21 120.840 43.7309   2
   0  18 -21 44.2080 42.5040   2
   0 -18  21 116.672 52.4316   1
   0  18  21 75.3354 62.6103   4
   0  18  22 1434.09 100.646   2
   0 -18  22 1844.23 117.493   1
   0  18  23 239.686 48.1374   2
   0 -18  23 386.855 66.1576   1
   0  18  24 267.121 73.8168   4
   0  18  25-22.2576 66.5170   4
   0  20   0 227.233 43.6472   2
   0  20   0 211.040 44.3545   4
   0  20  -1 99.8374 39.5499   2
   0  20   1 121.344 40.5440   2
   0  20   1 120.789 41.9194   4
   0  20  -1 124.625 41.7721   4
   0  20  -2 99.6781 41.6036   2
   0  20  -2 62.9875 39.0124   4
   0  20   2 59.1709 41.7602   4
   0  20  -3 1425.11 94.8697   2
   0  20  -3 1421.96 86.8054   4
   0  20   3 1383.54 93.3167   4
   0  20  -4 4297.83 192.672   2
   0  20  -4 3971.24 181.075   4
   0  20   4 4168.06 193.139   4
   0  20  -5 1349.12 94.8300   2
   0  20   5 1602.57 99.3600   2
   0  20   5 1562.36 100.891   4
   0  20  -5 1638.98 91.6986   4
   0  20   6 106.702 45.5626   2
   0  20  -6 134.865 46.9592   2
   0  20  -6 78.2789 34.5597   4
   0  20   6 80.4979 46.6101   4
   0  20  -7 95.6257 41.2583   2
   0  20   7 91.5203 44.3719   2
   0  20   7 88.5629 44.2784   4
   0  20  -7 149.367 38.0001   4
   0  20   8 15.2694 40.2316   2
   0  20  -8 35.7757 45.0969   2
   0  20   8-6.45611 40.3009   4
   0  20  -8 23.1186 33.3673   4
   0  20   9 819.542 74.7427   2
   0  20  -9 752.718 70.4624   2
   0  20  -9 743.243 58.6871   4
   0  20   9 804.215 76.3651   4
   0  20 -10 1321.52 90.7001   2
   0  20  10 1453.89 94.5055   2
   0  20  10 1334.10 96.1576   4
   0  20 -10 1322.77 79.2895   4
   0  20 -11 1112.82 81.0276   2
   0  20  11 1101.89 82.5609   2
   0  20 -11 958.652 65.7309   4
   0  20  11 1075.38 89.9058   4
   0  20  12 812.395 72.7897   2
   0  20 -12 845.285 71.6739   2
   0  20  12 900.418 80.8250   4
   0  20  13 633.529 67.1519   2
   0  20 -13 792.669 69.6373   2
   0  20  13 711.320 76.4102   4
   0 -20  14 126.529 59.4722   1
   0  20 -14 223.277 50.2405   2
   0  20  14 266.884 50.5669   2
   0 -20  15-43.7652 55.3409   1
   0  20 -15 119.393 46.1704   2
   0  20  15 87.3727 49.2569   2
   0  20  16 390.348 58.7435   2
   0  20 -16 395.562 56.8214   2
   0  20  17 685.646 70.4299   2
   0  20 -17 685.544 67.1917   2
   0  20  17 592.843 75.6818   4
   0  20 -18 2204.59 123.518   2
   0  20  18 2429.17 130.304   2
   0  20  18 2472.61 140.244   4
   0  20  19 1168.62 87.8795   2
   0  20 -19 1121.49 84.6401   2
   0  20  19 1216.99 100.898   4
   0  20 -20 47.7238 45.2579   2
   0  20  20 74.9758 50.2693   2
   0 -20  20 27.7291 57.1018   1
   0  20  20 44.9464 60.4697   4
   0  20  21 6.15199 45.0411   2
   0  20  21 4.13223 62.3503   4
   0  20  22 57.9994 49.3414   2
   0  22   0 3386.68 169.360   2
   0  22   0 3431.39 163.362   4
   0  22   1 1867.78 111.350   2
   0  22  -1 1847.32 111.651   2
   0  22  -1 1650.03 103.792   4
   0  22   1 1731.12 105.100   4
   0  22  -2 50.4441 44.0246   2
   0  22   2 107.289 48.1519   4
   0  22  -2 39.2248 41.4761   4
   0  22   3 80.1661 43.9901   4
   0  22  -3 71.2714 39.3463   4
   0  22  -4 661.755 67.1012   2
   0  22  -4 648.989 61.7086   4
   0  22   4 656.103 66.4761   4
   0  22   5 129.899 51.2167   2
   0  22  -5 131.365 49.5943   2
   0  22   5 127.302 45.5242   4
   0  22  -5 83.9145 41.1497   4
   0  22  -6 71.6512 45.4492   2
   0  22   6 113.990 44.9774   2
   0  22   6 53.8779 44.2726   4
   0  22  -6 55.8828 36.9658   4
   0  22  -7 695.333 71.1008   2
   0  22   7 683.643 71.9721   2
   0  22   7 578.673 69.1495   4
   0  22  -7 635.378 56.4591   4
   0  22  -8 1027.73 82.0552   2
   0  22   8 1031.47 81.8437   2
   0  22  -8 1022.24 71.6018   4
   0  22   8 1100.77 90.0205   4
   0  22   9 1592.52 102.677   2
   0  22  -9 1469.54 99.3028   2
   0  22  -9 1441.61 85.2266   4
   0  22   9 1452.85 99.5088   4
   0  22  10 196.415 52.7976   2
   0  22 -10 135.316 45.4313   2
   0  22 -10 139.952 38.4792   4
   0  22  10 116.399 53.3806   4
   0  22  11 332.902 57.2410   2
   0  22 -11 316.050 54.5283   2
   0  22  11 345.913 67.2139   4
   0  22 -12 3.06276 44.5008   2
   0  22  12 19.0431 44.0148   2
   0 -22  12-5.07764 67.3112   1
   0  22  12 21.3092 44.4936   4
   0  22 -13 829.115 74.5091   2
   0  22  13 884.574 76.3541   2
   0  22  13 931.731 87.7797   4
   0  22 -14 1489.39 96.0062   2
   0  22  14 1415.07 95.1863   2
   0  22  14 1283.68 100.086   4
   0  22  15 752.577 71.8711   2
   0  22 -15 802.520 73.5913   2
   0  22  16 108.605 53.1730   2
   0  22 -16 128.133 49.7687   2
   0 -22  16-11.0118 65.8043   1
   0  22  17 248.426 56.6904   2
   0  22 -17 210.164 53.5815   2
   0 -22  17 65.9291 63.0683   1
   0  22  18 824.185 79.9701   2
   0  22 -18 808.753 75.4037   2
   0  22 -19 103.318 53.9830   2
   0  22  19 124.943 55.0734   2
   0  22  20 216.116 57.1040   2
   0  22  21 325.826 64.3750   2
   0  24   0 286.537 51.8959   4
   0  24   0 253.824 51.3317   2
   0  24   1 41.0695 49.9187   4
   0  24  -1 5.58199 45.1704   4
   0  24  -1-6.58456 40.3634   2
   0  24   1-9.89869 42.0568   2
   0  24  -2 27.1969 43.1785   4
   0  24   2-3.00509 46.0043   4
   0  24  -2 39.4192 48.3529   2
   0  24  -3 855.511 73.4382   4
   0  24   3 830.398 75.6503   4
   0  24  -3 954.213 81.4077   2
   0  24  -4 909.917 73.7616   4
   0  24   4 1037.79 83.1534   4
   0  24  -4 905.234 82.2162   2
   0  24   4 813.875 82.5036   2
   0  24   5 1364.58 97.8455   4
   0  24  -5 1435.28 89.8422   4
   0  24  -5 1536.62 101.605   2
   0  24   5 1370.19 96.8594   2
   0  24   6 52.4070 44.9423   4
   0  24  -6 47.9013 41.1926   4
   0  24   6 19.7575 49.1210   2
   0  24  -6 126.489 52.6402   2
   0  24  -7 684.547 63.0880   4
   0  24   7 757.276 72.9475   4
   0  24   7 739.892 72.9407   2
   0  24  -7 752.064 76.4976   2
   0  24  -8 145.446 41.5723   4
   0  24   8 166.528 52.3558   4
   0  24   8 259.464 58.6903   2
   0  24  -8 138.303 52.4980   2
   0  24   9 431.955 66.8092   4
   0  24  -9 374.051 50.6880   4
   0  24  -9 412.894 62.7307   2
   0  24   9 367.393 59.1057   2
   0  24  10 193.271 65.0185   4
   0  24  10 295.102 61.0446   2
   0  24 -10 264.671 58.1605   2
   0  24  11 696.824 76.0340   4
   0  24 -11 600.099 68.2777   2
   0  24  11 668.203 73.2584   2
   0  24  12 94.3038 57.2467   4
   0 -24  12 55.4145 59.7316   1
   0  24 -12 60.0077 48.5174   2
   0  24  12 68.6186 49.3620   2
   0  24  13 970.853 84.1239   2
   0  24 -13 963.702 80.5511   2
   0  24  14 425.827 64.5679   2
   0  24 -14 515.065 66.2823   2
   0  24  15 679.770 73.0165   2
   0  24 -15 552.111 68.3910   2
   0  24  16 51.6978 53.5006   2
   0  24 -16 6.17444 46.7038   2
   0  24  17 468.278 68.3353   2
   0  24 -17 446.787 65.6944   2
   0  24 -18 859.219 82.0203   2
   0  24  18 878.330 84.9921   2
   0  26   0 94.3563 50.8066   4
   0  26   0 44.6326 53.2261   2
   0  26   1 1037.61 85.8474   4
   0  26  -1 948.346 80.0186   4
   0  26   1 1009.60 89.8046   2
   0  26  -1 997.221 89.3558   2
   0  26   2 9.35051 46.4564   4
   0  26  -2 8.35931 43.8438   4
   0  26  -2 17.1084 53.2343   2
   0  26  -3 124.590 50.3932   4
   0  26   3 117.946 54.6156   4
   0  26   4 778.022 78.7926   4
   0  26  -4 581.451 64.3349   4
   0  26   5 185.606 60.9407   4
   0  26  -5 204.002 48.8890   4
   0  26  -6 39.3627 44.1609   4
   0  26   6 81.0591 57.8322   4
   1   1 -34 346.915 50.8847   5
   1   1 -33 199.329 43.3351   5
   1   1 -32 217.734 44.4011   5
   1   1 -31 512.457 52.7459   5
  -1  -1 -31 502.770 45.4615   5
   1   1 -30 692.967 56.5708   5
  -1  -1 -30 684.527 49.3193   5
  -1  -1 -29 1330.07 70.5652   5
   1   1 -29 1271.85 76.8180   5
  -1  -1 -28 129.430 29.0359   5
   1   1 -28 96.5420 33.4667   5
  -1  -1 -27 914.796 55.7792   5
   1   1 -27 913.823 61.1068   5
   1   1 -26 906.147 62.2613   5
  -1  -1 -26 1041.38 57.3688   5
  -1  -1 -25 622.530 43.3762   5
   1   1 -25 638.460 49.2771   5
  -1  -1 -24 142.948 19.4392   4
  -1  -1 -24 88.4554 23.9032   5
   1   1 -24 121.568 29.4832   5
  -1  -1 -23 831.905 46.1671   5
   1   1 -23 733.913 49.6528   5
  -1  -1 -23 704.393 40.5491   4
   1   1 -22 1657.60 79.4105   5
  -1  -1 -22 1573.28 73.9370   5
  -1  -1 -22 1555.68 71.1097   4
  -1  -1 -21 1274.81 63.6123   4
   1   1 -21 1350.51 69.1598   5
  -1  -1 -21 1316.92 63.7168   5
  -1   1  21 1341.45 58.4846   4
  -1  -1 -20 418.898 34.3498   4
  -1   1  20 443.728 28.5136   4
   1   1 -20 494.614 37.1181   5
  -1  -1 -20 435.375 31.2863   5
  -1  -1 -19 15.2483 21.5039   1
  -1  -1 -19 21.5490 15.8894   5
   1   1 -19 6.23859 18.1819   5
  -1  -1 -19 9.14639 20.4262   4
  -1   1  19 15.4483 13.0003   4
  -1  -1 -19-5.15472 46.3030   3
  -1  -1 -18 1270.20 62.8282   1
   1   1 -18 1180.61 60.4413   5
  -1  -1 -18 1177.91 56.1180   5
  -1  -1 -18 1146.27 65.2249   4
  -1   1  18 1206.86 55.7128   4
  -1  -1 -18 1140.15 106.927   3
  -1  -1 -17 703.259 43.8871   1
   1   1 -17 712.030 42.9864   5
  -1  -1 -17 709.661 38.3878   5
  -1  -1 -17 702.678 51.2309   4
  -1   1  17 743.896 40.0738   4
  -1  -1 -17 746.580 78.7920   3
  -1  -1 -16 378.948 29.1941   1
  -1  -1 -16 339.934 24.1792   5
   1   1 -16 330.408 27.4156   5
  -1  -1 -16 358.179 40.6026   4
  -1   1  16 317.775 26.8692   4
  -1  -1 -16 343.501 66.0339   3
   1   1 -16 212.092 52.6032   3
  -1  -1 -15 1876.74 78.0409   1
   1   1 -15 1715.35 75.8999   5
  -1  -1 -15 1687.39 71.7642   5
  -1  -1 -15 1653.51 92.7947   4
  -1   1  15 1885.48 79.7618   4
  -1  -1 -15 1729.82 117.974   3
  -1  -1 -14 1647.37 72.1626   1
   1   1 -14 1645.74 71.4766   5
  -1  -1 -14 1639.62 67.2896   5
  -1  -1 -14 1366.67 86.0826   4
  -1   1  14 1795.35 78.0177   4
   1   1 -14 1236.90 97.2322   3
  -1  -1 -14 1714.22 112.492   3
  -1   1  13 3181.76 130.525   4
  -1  -1 -13 2791.11 136.068   4
  -1  -1 -13 3060.47 116.296   5
  -1  -1 -13 3189.37 121.834   1
  -1  -1 -13 3224.85 163.903   3
  -1   1  12 1121.46 66.6641   4
  -1  -1 -12 1186.27 66.5450   4
  -1  -1 -12 1202.49 50.9885   5
  -1  -1 -12 1295.73 56.3143   1
  -1  -1 -12 1136.38 86.9943   3
  -1  -1 -11 1330.71 65.0991   4
  -1   1  11 1065.00 68.8633   4
  -1  -1 -11 1267.17 51.7864   5
  -1  -1 -11 1187.88 85.7623   3
  -1  -1 -11 1302.25 56.6000   1
  -1  -1 -10 604.160 32.0736   1
  -1  -1 -10 569.105 27.5499   5
  -1  -1 -10 656.252 36.8810   4
  -1  -1 -10 648.133 58.9481   3
   1  -1  10 598.592 58.3462   3
   1   1 -10 616.310 23.4227   2
  -1   1  10 581.974 23.0738   2
   1   1  -9 3626.07 126.644   2
  -1   1   9 3461.53 126.372   2
  -1  -1  -9 3506.97 129.906   5
  -1  -1  -9 3702.23 134.607   1
  -1   1   9 3515.17 147.259   4
  -1  -1  -9 3777.49 137.465   4
   1  -1   9 3248.01 163.499   3
  -1  -1  -9 3435.48 162.900   3
  -1  -1  -9 3512.45 127.018   2
  -1   1   8 1187.33 44.5677   2
   1   1  -8 1183.98 44.5274   2
  -1  -1  -8 1159.40 46.7819   5
  -1  -1  -8 1225.80 45.0203   2
  -1  -1  -8 1219.66 50.8802   1
  -1   1   8 1321.53 59.2060   4
  -1  -1  -8 1203.67 51.9926   4
   1  -1   8 1040.30 72.3588   3
  -1  -1  -8 1084.17 71.4167   3
  -1  -1  -7 7336.77 300.712   3
  -1  -1  -7 8001.37 272.057   2
  -1  -1  -7 7994.75 277.184   1
  -1   1   7 7640.71 281.481   4
  -1  -1  -7 7623.40 277.493   4
   1   1  -7 7675.64 271.638   2
  -1   1   7 7506.55 271.718   2
  -1  -1  -6 675.631 28.6258   1
   1  -1   6 556.869 44.7547   3
  -1  -1  -6 570.689 44.4338   3
  -1  -1  -6 619.141 24.8556   2
  -1  -1  -6 629.198 28.3952   4
   1   1  -6 616.295 24.4383   2
  -1   1   6 596.641 24.5785   2
  -1  -1  -5 2931.63 107.115   2
   1   1  -5 2974.62 106.710   2
  -1  -1  -5 3126.73 109.865   1
  -1  -1  -5 3045.21 109.938   4
  -1  -1  -5 2683.28 126.455   3
   1  -1   5 2588.88 126.963   3
  -1   1   4 2471.62 93.3393   5
  -1  -1  -4 2489.17 109.192   3
  -1  -1  -4 2643.84 93.8200   4
   1  -1   4 2366.38 109.581   3
  -1  -1  -4 2475.40 91.6298   2
   1   1  -4 2582.01 91.4427   2
  -1  -1  -3 418.750 17.4951   2
   1   1  -3 417.675 17.4051   2
   1  -1   3 367.211 29.2054   3
  -1  -1  -3 431.478 30.0099   3
  -1   1   3 400.203 18.4385   5
   1  -1  -3 567.504 23.4604   5
  -1   1  -3 516.242 34.6472   3
   1   1   3 531.607 35.6290   3
  -1   1  -3 546.639 22.5234   1
  -1  -1   3 535.365 22.5278   1
   1  -1  -4 2630.35 94.5522   5
  -1   1  -4 2543.18 93.8641   1
  -1  -1   4 2559.88 93.9572   1
  -1   1  -4 2533.79 110.478   3
   1   1   4 2321.45 110.526   3
   1  -1  -5 2963.49 106.767   4
   1  -1  -5 2973.71 107.109   5
  -1  -1   5 2764.56 103.990   2
  -1   1  -5 2847.94 125.343   3
   1   1   5 2771.56 125.562   3
  -1   1  -5 2960.54 106.560   1
  -1  -1   5 2934.88 106.655   1
  -1   1  -6 460.886 22.7171   1
  -1  -1   6 449.930 22.7177   1
   1  -1  -6 511.264 23.4510   5
  -1  -1   6 481.117 20.3861   4
   1  -1  -6 503.284 22.7385   4
  -1  -1   6 485.780 19.7108   2
   1   1   6 467.136 19.4705   2
  -1   1  -6 453.848 19.7078   2
  -1   1  -6 439.367 40.0315   3
   1   1   6 418.923 38.2145   3
  -1   1  -7 7877.96 276.986   1
  -1  -1   7 7677.34 277.256   1
   1  -1  -7 7588.70 276.950   5
   1  -1  -7 7414.10 275.917   4
  -1  -1   7 8017.64 272.474   2
  -1  -1   7 7497.51 274.155   4
  -1   1  -7 6647.01 299.127   3
   1   1   7 6672.34 300.055   3
   1   1   7 7731.42 272.140   2
  -1   1  -7 7841.62 272.325   2
   1   1   8 1831.83 66.0471   2
  -1   1  -8 1762.70 66.0541   2
  -1  -1   8 1854.21 72.3838   1
  -1   1  -8 1827.65 71.8503   1
   1  -1  -8 1815.52 71.5379   5
   1  -1  -8 1783.54 70.3527   4
  -1  -1   8 1834.18 66.4274   2
  -1  -1   8 1850.37 71.1644   4
  -1   1  -8 1799.64 68.3597   4
  -1   1  -8 1620.10 94.1991   3
   1   1   8 1602.88 95.2232   3
  -1   1  -9 3889.14 138.093   2
   1   1   9 3936.96 138.156   2
   1  -1  -9 4017.17 145.161   5
   1  -1  -9 3709.95 143.132   4
  -1   1  -9 4028.22 145.669   1
  -1  -1   9 3778.40 145.348   1
  -1  -1   9 3968.49 148.867   4
  -1   1  -9 3973.02 142.181   4
   1   1   9 3551.20 175.825   3
  -1  -1   9 3760.87 138.533   2
  -1   1  -9 3754.26 174.142   3
   1   1  10 726.944 28.1898   2
  -1   1 -10 759.751 28.2659   2
  -1   1 -10 755.338 36.7389   1
  -1  -1  10 728.036 36.2837   1
   1  -1 -10 752.205 35.7564   5
   1  -1 -10 725.962 33.8022   4
  -1  -1  10 649.137 40.2889   4
  -1   1 -10 740.870 34.6055   4
  -1   1 -10 630.482 57.3422   3
   1   1  10 748.421 65.2204   3
   1  -1 -11 1226.68 54.0143   5
   1  -1 -11 1225.16 51.8717   4
  -1   1 -11 1212.94 45.1357   2
  -1   1 -11 1333.61 56.0734   4
  -1  -1  11 1332.62 58.0824   4
  -1   1 -11 1171.27 83.2505   3
  -1  -1  11 1185.52 54.9208   1
  -1   1 -11 1289.41 55.3006   1
   1  -1 -12 1337.00 57.9529   4
  -1  -1  12 1363.07 62.1904   1
  -1   1 -12 1443.77 62.3525   1
  -1   1 -12 1493.76 67.1113   4
  -1  -1  12 1489.25 60.4741   4
   1  -1 -12 1329.14 60.6042   5
  -1   1 -12 1502.52 97.5063   3
   1  -1 -13 3306.66 122.911   5
   1  -1 -13 3092.85 119.056   4
  -1  -1  13 3053.44 123.968   1
  -1   1 -13 3323.53 124.520   1
  -1   1 -13 2755.02 129.353   4
  -1  -1  13 3288.85 118.901   4
   1  -1 -13 2475.19 149.967   3
  -1   1 -13 3008.98 161.318   3
   1  -1 -14 1720.55 70.7138   5
   1  -1 -14 1578.78 66.0908   4
  -1   1 -14 1722.52 72.2849   1
  -1  -1  14 1602.49 72.0546   1
  -1   1 -14 1378.49 76.7619   4
  -1  -1  14 1624.69 64.4270   4
  -1   1 -14 1674.60 108.549   3
   1  -1 -14 1365.90 100.639   3
   1  -1 -15 1485.38 67.4547   5
   1  -1 -15 1522.18 63.3927   4
  -1   1 -15 1540.92 72.1593   4
  -1   1 -15 1596.38 70.2315   1
  -1  -1  15 1520.14 60.4876   4
   1  -1 -15 1235.84 97.8360   3
  -1   1 -15 1518.62 109.864   3
   1  -1 -16 581.048 35.1580   5
  -1   1 -16 524.534 34.2132   4
  -1   1 -16 589.472 36.6066   1
  -1  -1  16 548.632 26.4552   4
   1  -1 -16 476.630 66.0869   3
  -1   1 -16 508.741 73.4073   3
   1  -1 -17 874.536 46.3022   5
  -1   1 -17 790.378 42.0779   4
  -1   1 -17 877.785 48.0368   1
  -1  -1  17 869.655 36.6064   4
  -1   1 -17 721.735 82.8676   3
   1  -1 -17 643.232 71.1850   3
  -1   1 -18 1492.03 67.9191   1
   1  -1 -18 1329.06 64.1724   5
  -1   1 -18 1250.90 114.281   3
   1  -1 -18 1104.47 99.0281   3
  -1   1 -18 1306.38 58.1992   4
  -1   1 -19 19.9706 20.4050   1
  -1   1 -19 39.4614 12.3589   4
   1  -1 -19-4.48398 51.0028   3
  -1   1 -19 30.1878 17.4813   5
   1  -1 -19 44.1626 19.0825   5
  -1   1 -20 485.365 26.9285   4
  -1   1 -20 540.254 35.6337   5
   1  -1 -20 492.473 36.6730   5
  -1   1 -21 1206.41 51.9127   4
  -1   1 -21 1290.72 63.1674   5
   1  -1 -21 1304.64 65.2269   5
  -1   1 -22 1816.33 72.1820   4
  -1   1 -22 1905.46 85.2046   5
   1  -1 -22 1875.27 86.8627   5
  -1   1 -23 791.078 49.0024   5
   1  -1 -23 821.320 51.0489   5
   1  -1 -24 162.292 29.9538   5
  -1   1 -24 186.255 28.8959   5
  -1   1 -25 652.667 45.6810   5
   1  -1 -25 681.481 48.2584   5
   1  -1 -26 909.373 58.7477   5
  -1   1 -26 979.438 57.6639   5
  -1   1 -27 995.047 59.4550   5
   1  -1 -27 1011.04 62.5435   5
   1  -1 -28 118.724 32.7161   5
  -1   1 -28 145.385 33.2438   5
   1  -1 -29 1317.66 74.9909   5
  -1   1 -29 1286.09 72.0051   5
   1  -1 -30 744.730 56.6094   5
  -1   1 -30 688.778 52.8726   5
  -1   1 -31 570.855 50.5832   5
   1  -1 -31 612.050 53.3848   5
   1  -1 -32 118.072 38.8854   5
   1  -1 -33 274.557 44.2352   5
   1   3 -34 612.402 59.8605   5
   1   3 -33 496.538 55.3168   5
   1   3 -32 397.395 50.5859   5
   1   3 -31 1039.87 72.2404   5
  -1  -3 -30 781.846 52.3362   5
   1   3 -30 730.178 60.8660   5
   1   3 -29 366.248 45.5017   5
  -1  -3 -29 283.907 35.0156   5
  -1  -3 -28-1.32823 24.7436   5
   1   3 -28 13.7762 34.3100   5
   1   3 -27 617.646 53.3874   5
  -1  -3 -27 626.861 44.8477   5
  -1  -3 -26 1306.42 67.3294   5
   1   3 -26 1360.86 77.9061   5
  -1  -3 -25 1251.91 63.6924   5
   1   3 -25 1193.82 72.1325   5
  -1   3  24 428.922 31.7735   4
   1   3 -24 374.537 40.1552   5
  -1  -3 -24 410.964 34.3935   5
  -1  -3 -24 416.353 36.5426   4
  -1   3  23 1432.39 67.6167   4
  -1  -3 -23 1437.04 67.4548   5
   1   3 -23 1395.10 75.0180   5
  -1  -3 -23 1341.83 72.3088   4
  -1   3  22 236.571 26.4436   4
  -1  -3 -22 242.102 25.4841   5
   1   3 -22 260.916 33.4714   5
  -1  -3 -22 245.710 33.9525   4
  -1   3  21 497.798 36.4412   4
  -1  -3 -21 505.553 33.7514   5
   1   3 -21 478.407 40.3174   5
  -1  -3 -21 431.795 41.9712   4
  -1   3  20 280.897 30.6726   4
   1   3 -20 370.137 34.6390   5
  -1  -3 -20 333.836 27.5537   5
  -1  -3 -20 313.259 40.8646   4
  -1  -3 -19 329.646 25.9236   5
  -1  -3 -19 284.494 41.7651   4
  -1   3  19 354.208 32.7689   4
   1   3 -19 321.785 61.4743   3
  -1  -3 -19 380.873 74.5549   3
  -1  -3 -18 826.535 49.0389   1
  -1  -3 -18 852.972 42.8673   5
  -1  -3 -18 835.285 65.1486   4
  -1   3  18 773.511 51.3049   4
  -1  -3 -18 831.986 84.9658   3
   1   3 -18 773.897 76.8251   3
  -1  -3 -17 1155.38 57.8693   1
  -1  -3 -17 1085.45 50.0495   5
  -1  -3 -17 921.060 71.6111   4
  -1   3  17 965.676 61.4451   4
   1   3 -17 911.827 82.4704   3
  -1  -3 -17 1153.10 98.7642   3
  -1  -3 -16 1892.13 84.1114   1
  -1  -3 -16 1884.36 77.6608   5
  -1  -3 -16 1780.56 105.040   4
  -1   3  16 1825.30 93.7933   4
  -1  -3 -16 2026.38 123.543   3
  -1   3  15 120.178 7.58543   2
   1   3 -15 134.082 7.93480   2
  -1  -3 -15 116.120 21.4030   1
  -1  -3 -15 101.408 14.4398   5
  -1  -3 -15 125.553 39.1506   4
  -1   3  15 129.282 28.8625   4
  -1   3  15 120.963 8.22099   2
  -1  -3 -15 164.628 51.4096   3
  -1  -3 -14 438.152 25.0019   5
  -1  -3 -14 435.325 31.8717   1
  -1  -3 -14 400.235 50.0745   4
  -1   3  14 498.642 45.8798   4
   1   3 -14 429.010 18.8028   2
  -1   3  14 410.739 18.6919   2
  -1  -3 -14 428.345 61.4115   3
   1   3 -13 2068.72 76.2110   2
  -1  -3 -13 2020.20 81.1230   5
  -1   3  13 1959.49 106.038   4
  -1  -3 -13 1883.74 106.741   4
  -1  -3 -13 2142.25 88.2720   1
  -1  -3 -13 2287.90 124.489   3
   1   3 -12 1854.63 68.1193   2
  -1  -3 -12 1799.52 71.6440   5
  -1  -3 -12 1756.88 95.6510   4
  -1   3  12 1536.20 96.8692   4
  -1  -3 -12 1812.99 77.9710   1
  -1  -3 -12 1907.04 109.886   3
   1   3 -11 5871.21 207.746   2
  -1   3  11 5744.17 213.729   5
  -1  -3 -11 5755.71 210.149   5
  -1   3  11 5748.64 243.176   4
  -1  -3 -11 5687.24 231.290   4
  -1  -3 -11 5779.93 216.342   1
  -1  -3 -11 6057.26 250.006   3
  -1   3  10 577.857 52.3273   4
  -1  -3 -10 633.794 44.1060   4
   1   3 -10 682.813 28.7930   2
  -1  -3 -10 672.888 30.0428   5
  -1   3  10 656.027 33.2989   5
   1  -3  10 787.827 62.0756   3
  -1  -3 -10 779.317 60.7918   3
  -1  -3  -9 5039.80 193.996   4
  -1   3   9 4749.77 204.986   4
   1   3  -9 5051.37 178.803   2
  -1   3   9 4949.70 182.920   5
  -1  -3  -9 4819.45 178.808   5
  -1  -3  -9 5377.51 213.332   3
   1  -3   9 5042.03 213.687   3
  -1  -3  -8 811.067 44.5153   4
  -1   3   8 829.540 52.4730   4
  -1   3   8 788.910 37.0821   5
  -1  -3  -8 768.633 33.1966   5
  -1  -3  -8 897.311 59.1339   3
   1  -3   8 830.517 57.9519   3
   1   3  -8 870.018 34.2572   2
  -1  -3  -7 1298.63 51.2438   5
  -1  -3  -7 1234.58 60.2743   4
   1  -3   7 1480.63 77.0192   3
  -1  -3  -7 1509.59 77.8765   3
   1   3  -7 1411.61 52.8915   2
  -1  -3  -6 1732.93 64.4674   5
  -1  -3  -6 1664.48 72.7782   4
  -1  -3  -6 1936.70 87.8470   3
   1  -3   6 1816.71 86.9997   3
   1   3  -6 1725.38 66.4770   2
  -1  -3  -5 4242.62 149.188   5
  -1  -3  -5 3991.51 156.022   4
  -1  -3  -5 4109.74 152.374   2
  -1  -3  -5 4466.97 169.590   3
   1  -3   5 4083.58 168.928   3
   1   3  -5 4119.41 151.427   2
  -1  -3  -4 2429.20 88.1693   5
   1   3  -4 2390.54 90.6650   2
  -1  -3  -4 2385.16 94.1098   4
  -1  -3  -4 2578.86 104.679   3
  -1  -3  -4 2415.99 91.2764   2
   1  -3   4 2438.46 104.677   3
  -1   3   3 2293.85 93.2146   5
   1   3  -3 2511.16 93.1851   2
  -1   3   3 2439.18 96.8053   4
  -1  -3  -3 2639.83 104.129   3
  -1  -3  -3 2560.02 95.7366   4
   1  -3   3 2719.08 104.999   3
  -1  -3  -3 2519.83 93.4538   2
  -1   3   2 207.586 13.2808   5
   1   3  -2 205.279 12.7293   2
  -1   3   2 190.526 13.8229   4
  -1  -3  -2 176.420 12.7469   4
   1  -3   2 243.530 19.9657   3
  -1  -3  -2 213.531 13.0342   2
  -1   3   1 1882.96 72.5612   5
   1   3  -1 1943.68 72.1286   2
  -1   3   1 1787.83 72.6535   4
  -1  -3  -1 1838.37 71.9862   4
  -1  -3  -1 1924.57 71.9880   2
  -1   3   0 71.9930 9.81044   5
   1  -3   0 75.4221 7.80451   4
   1   3   0 72.3913 7.74014   2
  -1   3   0 98.4755 8.24975   4
  -1  -3   0 57.3361 6.77484   4
   1   3   0 62.2504 6.73168   4
  -1  -3   0 71.9615 7.82783   2
  -1   3  -1 2145.29 83.5117   4
   1  -3  -1 2138.84 84.6812   4
   1  -3  -1 2261.27 84.8709   5
   1   3   1 2329.14 84.7637   4
  -1  -3   1 2182.28 84.0179   2
   1   3   1 2320.72 84.3986   2
   1   3   2 392.281 20.6250   4
   1  -3  -2 395.315 19.6393   5
  -1   3  -2 373.578 18.1167   4
   1  -3  -2 352.225 20.2996   4
   1   3   3 3083.78 113.444   4
   1  -3  -3 2802.16 113.500   4
   1  -3  -3 3072.29 111.480   5
   1   3   4 1853.46 68.2119   5
   1  -3  -4 1911.39 71.8329   5
   1  -3  -4 1828.07 75.1230   4
   1   3   4 1693.06 73.7896   4
  -1  -3   4 1983.68 71.9921   1
  -1  -3   5 4178.12 147.798   1
   1  -3  -5 3872.11 150.795   4
   1   3   5 4019.23 142.973   5
   1  -3  -5 3974.53 146.680   5
  -1  -3   5 3899.74 146.511   2
   1   3   6 2038.76 74.9488   2
  -1  -3   6 1988.71 77.6293   1
   1  -3  -6 2020.51 81.4806   4
   1  -3  -6 1856.44 76.3605   5
   1   3   6 1936.11 72.7934   5
  -1   3  -6 2061.79 76.8703   1
   1   3   7 1140.21 44.4408   2
  -1  -3   7 1163.07 48.0805   1
   1  -3  -7 1042.74 50.8280   4
   1   3   7 1086.50 42.9550   5
   1  -3  -7 1108.63 46.4551   5
  -1   3  -7 1076.75 46.5905   1
   1  -3  -8 973.653 40.7316   5
   1   3   8 930.150 37.3370   2
  -1  -3   8 886.411 41.4234   1
   1  -3  -8 827.439 44.2215   4
   1   3   8 876.784 43.2754   4
  -1   3  -8 899.738 40.7907   1
   1  -3  -9 5720.91 208.470   5
   1   3   9 5805.73 204.352   2
  -1  -3   9 5557.93 210.496   1
   1  -3  -9 5475.81 213.003   4
   1   3   9 5820.95 212.209   4
  -1   3  -9 5607.64 208.853   1
   1  -3 -10 572.960 29.3492   5
   1   3  10 582.380 24.3520   2
  -1  -3  10 537.961 30.6237   1
   1  -3 -10 582.365 33.5720   4
  -1   3 -10 507.917 22.9140   4
   1   3  10 562.354 31.6672   4
  -1   3 -10 556.105 30.3745   1
   1   3  11 5826.42 204.285   2
  -1   3 -11 5685.29 211.745   1
  -1  -3  11 5601.04 213.247   1
   1  -3 -11 5376.69 214.167   4
   1   3  11 5886.54 213.766   4
  -1   3 -11 5682.74 204.770   4
   1  -3 -11 5675.59 210.613   5
   1   3  12 1761.57 63.9132   2
  -1   3 -12 1534.11 67.4947   4
   1  -3 -12 1616.62 74.1308   4
   1  -3 -12 1737.89 71.5689   5
   1   3  12 1702.20 73.0138   4
  -1  -3  12 1715.61 74.1583   1
  -1   3 -12 1738.21 72.3869   1
   1   3  13 2012.56 73.6366   2
  -1   3 -13 2089.86 84.9211   1
  -1  -3  13 1947.10 85.6058   1
   1  -3 -13 2071.63 82.9103   5
   1  -3 -13 1930.20 84.6798   4
  -1   3 -13 1796.78 79.6482   4
   1   3  13 2061.01 84.5939   4
   1  -3 -13 2049.02 115.017   3
  -1   3 -14 187.821 10.9630   2
   1   3  14 185.784 10.6374   2
  -1   3 -14 203.901 21.4799   1
  -1  -3  14 220.236 22.6502   1
   1  -3 -14 200.813 20.3869   5
  -1   3 -14 186.217 14.3253   4
   1  -3 -14 202.040 22.3330   4
   1   3  14 204.489 20.3859   4
   1  -3 -14 156.556 45.3401   3
  -1   3 -15 83.0663 6.62022   2
   1   3  15 92.0128 6.54711   2
  -1  -3  15 101.920 20.0090   1
  -1   3 -15 71.0463 17.0376   1
   1  -3 -15 92.0381 17.0585   5
   1  -3 -15 113.381 17.4535   4
  -1   3 -15 81.4598 8.31744   4
   1   3  15 100.181 16.6348   4
   1  -3 -15 84.1884 38.9708   3
  -1   3 -15 81.8454 7.75795   2
   1  -3 -16 1783.43 76.9955   4
   1  -3 -16 1885.10 77.5736   5
  -1   3 -16 1659.94 64.2969   4
  -1   3 -16 1956.43 80.0822   1
  -1  -3  16 1882.51 82.0814   1
   1  -3 -16 1702.24 112.392   3
   1  -3 -17 1327.11 62.5303   5
  -1   3 -17 1422.57 65.5928   1
  -1  -3  17 1266.58 66.0148   1
  -1   3 -17 1229.58 98.8116   3
   1  -3 -17 1150.52 97.5286   3
   1  -3 -17 1280.84 61.0889   4
   1  -3 -18 844.731 46.9282   5
  -1  -3  18 806.406 50.9761   1
  -1   3 -18 943.644 51.2338   1
   1  -3 -18 706.208 78.2378   3
  -1   3 -18 972.703 90.5301   3
   1  -3 -18 837.209 45.5562   4
   1  -3 -19 233.066 25.6491   5
  -1  -3  19 172.557 25.3092   1
  -1   3 -19 180.582 53.9558   3
   1  -3 -19 168.437 52.3007   3
   1  -3 -19 216.057 23.4505   4
   1  -3 -20 347.689 30.9899   5
  -1  -3  20 350.120 35.7782   1
   1  -3 -20 353.729 28.4125   4
   1  -3 -21 634.581 42.0594   5
   1  -3 -22 357.100 34.1380   5
   1  -3 -23 1387.57 73.1089   5
  -1   3 -23 1591.24 76.6803   5
  -1   3 -24 504.728 42.6379   5
   1  -3 -24 549.783 42.1697   5
   1  -3 -25 1356.16 74.0278   5
  -1   3 -25 1483.80 75.3199   5
  -1   3 -26 1417.49 74.8957   5
   1  -3 -26 1338.09 73.3632   5
  -1   3 -27 590.721 48.9142   5
   1  -3 -27 601.332 47.9769   5
   1  -3 -28 26.1273 29.8342   5
  -1   3 -28-8.51456 29.1441   5
  -1   3 -29 321.156 40.4554   5
   1  -3 -29 368.657 40.5998   5
  -1   3 -30 777.358 57.9774   5
   1  -3 -30 784.197 57.0584   5
  -1   3 -31 1020.61 68.0860   5
   1  -3 -31 1041.20 67.8436   5
   1  -3 -32 366.080 45.0063   5
  -1   3 -32 339.308 45.6065   5
   1   5 -34 569.258 60.6120   5
   1   5 -33 36.4880 40.7765   5
   1   5 -32 36.1452 43.4217   5
   1   5 -31 445.143 51.5917   5
   1   5 -30 725.151 62.5235   5
  -1  -5 -29 841.049 53.1997   5
   1   5 -29 892.039 66.1578   5
  -1  -5 -28 489.591 39.9023   5
   1   5 -28 496.739 51.7089   5
  -1  -5 -27 1934.19 88.7648   5
   1   5 -27 1928.94 101.385   5
  -1   5  26 632.030 46.5536   4
   1   5 -26 666.332 54.5686   5
  -1  -5 -26 719.375 45.3991   5
  -1   5  25 425.111 38.2968   4
  -1  -5 -25 417.105 35.2683   5
   1   5 -25 387.433 45.6076   5
  -1  -5 -24 60.0607 21.3105   5
  -1   5  24 45.4689 26.2529   4
   1   5 -24 40.5763 29.7965   5
  -1  -5 -24 101.542 32.0925   4
  -1   5  23 32.6465 24.5116   4
  -1  -5 -23 9.59215 20.2723   5
  -1  -5 -23 19.8838 32.7713   4
  -1  -5 -22 832.650 65.0709   4
  -1  -5 -22 794.351 46.3230   5
  -1   5  22 843.185 56.3063   4
  -1  -5 -21 814.381 67.2954   4
  -1  -5 -21 800.397 43.4783   5
  -1   5  21 721.076 55.8967   4
  -1  -5 -20 1304.18 90.1690   4
  -1   5  20 1358.69 81.8255   4
  -1  -5 -20 1570.74 67.2480   5
  -1   5  19 921.024 35.3360   2
   1   5 -19 941.983 35.5788   2
  -1  -5 -19 1032.01 48.1000   5
  -1   5  19 890.360 35.0922   2
  -1  -5 -19 926.491 74.0829   4
  -1   5  19 953.841 66.1999   4
  -1  -5 -19 1116.40 94.0905   3
   1   5 -19 867.880 77.8498   3
  -1  -5 -18 94.4339 25.9343   1
  -1  -5 -18 99.8467 51.3319   3
   1   5 -18 85.3209 42.6599   3
  -1  -5 -18 95.5813 16.5594   5
  -1   5  18 89.3917 9.28594   2
  -1  -5 -18 63.4115 43.8803   4
  -1   5  18 110.116 35.6530   4
   1   5 -18 98.8441 9.06646   2
  -1   5  18 94.3224 9.35567   2
  -1  -5 -17 1627.61 75.6891   1
  -1  -5 -17 1464.02 65.7242   5
  -1   5  17 1535.96 60.5252   2
   1   5 -17 1514.45 59.0967   2
  -1  -5 -17 1622.98 101.179   4
  -1   5  17 1443.99 89.6990   4
  -1  -5 -17 1647.78 107.390   3
   1   5 -17 1385.57 96.7587   3
  -1  -5 -16 36.4421 21.2625   1
   1   5 -16 57.0897 35.3677   3
  -1  -5 -16 37.9649 45.0668   3
  -1  -5 -16 72.0408 14.7112   5
  -1   5  16 51.9064 11.9032   2
  -1  -5 -16 52.7283 39.3103   4
  -1   5  16 54.8469 32.0303   4
   1   5 -16 53.1932 8.87804   2
  -1  -5 -15 2677.89 107.644   1
  -1  -5 -15 2458.31 98.3530   5
  -1  -5 -15 2994.60 140.211   4
   1   5 -15 2483.58 94.7089   2
  -1   5  15 2081.96 125.989   4
  -1  -5 -15 2877.65 141.015   3
   1   5 -15 2299.50 127.355   3
   1   5 -14 531.822 26.0250   2
  -1  -5 -14 525.457 28.7279   5
  -1   5  14 539.965 32.3473   5
  -1  -5 -14 616.419 59.7850   3
   1   5 -14 492.355 54.6580   3
  -1   5  14 464.753 54.2180   4
  -1  -5 -14 535.258 58.9555   4
   1   5 -13 2532.87 99.5755   2
  -1   5  13 2581.49 104.999   5
  -1  -5 -13 2590.96 100.877   5
   1   5 -13 2593.41 129.957   3
  -1  -5 -13 2854.11 137.139   3
  -1   5  13 2879.19 140.046   4
  -1  -5 -13 3099.26 139.278   4
   1   5 -12 3254.80 121.969   2
  -1  -5 -12 3118.37 151.497   4
  -1   5  12 3606.32 162.878   4
  -1   5  12 3290.75 126.600   5
  -1  -5 -12 3138.84 121.937   5
  -1  -5 -12 3559.11 157.190   3
   1   5 -12 3242.56 150.973   3
  -1   5  11 257.584 20.1613   5
  -1  -5 -11 232.485 15.7812   5
   1   5 -11 213.037 16.2719   2
  -1  -5 -11 230.896 36.5802   4
  -1   5  11 293.260 41.8177   4
   1   5 -11 216.536 33.2001   3
  -1  -5 -11 252.471 38.5507   3
  -1  -5 -10 2084.59 82.8184   5
   1   5 -10 2086.31 84.2937   2
  -1  -5 -10 2120.60 105.098   4
  -1   5  10 2384.63 118.769   4
  -1   5  10 2248.67 87.2454   5
  -1  -5 -10 2323.20 111.041   3
  -1  -5  -9 4933.28 178.928   5
   1   5  -9 4762.38 180.973   2
  -1  -5  -9 4580.15 197.804   4
  -1   5   9 4947.70 210.928   4
  -1   5   9 4949.05 182.591   5
  -1  -5  -9 5225.38 205.273   3
   1  -5   9 5240.76 208.013   3
  -1  -5  -8 2629.41 99.4737   5
   1   5  -8 2554.69 102.517   2
  -1  -5  -8 2746.21 117.283   4
  -1   5   8 2587.70 102.837   5
   1  -5   8 2909.25 124.430   3
  -1  -5  -8 2784.22 121.879   3
  -1  -5  -7 6170.75 221.306   5
   1   5  -7 6014.78 225.081   2
  -1  -5  -7 5974.65 235.656   4
  -1   5   7 5994.08 224.481   5
   1  -5   7 6439.71 242.368   3
  -1  -5  -7 6537.45 241.377   3
  -1  -5  -6 539.526 36.1419   4
   1   5  -6 578.733 30.2310   2
  -1  -5  -6 542.760 26.3468   5
  -1  -5  -6 628.126 40.6263   3
   1  -5   6 616.659 40.7110   3
  -1  -5  -5 7784.56 272.025   3
   1   5  -5 7404.90 263.783   2
   1  -5   5 7733.41 272.482   3
  -1  -5  -5 7208.38 269.429   4
  -1  -5  -4 2274.21 94.4605   3
   1   5  -4 2205.64 90.2119   2
   1  -5   4 2372.00 95.4294   3
  -1  -5  -4 2232.14 93.7934   4
  -1   5   4 2119.98 96.4028   4
   1  -5   3 1701.43 68.5625   4
  -1  -5  -3 1713.94 74.5940   4
   1   5  -3 1719.12 68.3856   4
  -1  -5  -3 1781.48 73.6324   3
   1   5  -3 1788.17 73.2637   2
   1  -5   3 1879.03 74.9880   3
  -1   5   3 1565.25 75.5257   4
   1  -5   2 4030.91 143.487   3
   1   5  -2 3882.16 140.808   4
  -1  -5  -2 3553.57 144.040   4
   1   5  -2 3715.07 144.225   2
  -1   5   2 3510.33 145.617   4
  -1   5   1 867.752 43.6795   5
   1   5  -1 876.047 40.3797   4
   1   5  -1 843.521 42.0358   2
  -1   5   1 870.806 43.3162   4
  -1   5   0 837.062 47.1449   5
   1   5   0 895.393 41.8343   4
   1   5   0 933.571 43.3833   2
  -1   5   0 826.596 41.2584   4
   1   5   1 1183.13 53.9544   4
   1   5   1 1294.50 50.9451   3
   1   5   1 1156.00 53.3827   2
   1  -5  -1 1067.01 53.6230   4
  -1   5  -1 1156.44 51.4296   4
   1   5   2 3983.35 153.484   4
   1   5   2 4364.60 150.968   3
   1  -5  -2 3825.81 149.326   5
  -1   5  -2 3784.35 148.118   4
   1  -5  -2 3983.56 154.217   4
   1   5   3 1545.31 68.7331   5
   1  -5  -3 1624.42 66.3836   5
  -1  -5   3 1607.17 65.2021   4
   1   5   3 1661.72 72.3692   4
   1   5   3 1696.40 70.0780   3
  -1   5  -3 1570.92 64.9564   4
   1  -5  -3 1607.07 72.3507   4
   1   5   4 2267.66 86.6342   5
   1  -5  -4 2232.06 88.1412   5
  -1  -5   4 2170.12 85.9564   4
   1   5   4 2227.40 94.8911   4
  -1   5  -4 2452.34 96.0757   3
   1   5   4 2275.24 94.1845   3
  -1   5  -4 2151.09 85.9032   4
   1  -5  -4 2232.49 95.9766   4
   1   5   5 7368.37 258.947   5
   1  -5  -5 7389.34 262.197   5
   1  -5  -5 7247.94 272.022   4
  -1   5  -5 6970.55 259.128   4
  -1  -5   5 7028.24 259.470   4
   1   5   5 7110.38 270.146   4
  -1   5  -5 7532.46 272.110   3
   1   5   5 7291.19 271.661   3
   1   5   6 440.718 21.2721   5
   1  -5  -6 421.804 24.0718   5
   1   5   6 408.559 24.9901   2
  -1  -5   6 436.352 22.0572   4
  -1   5  -6 402.307 21.0775   4
   1  -5  -6 442.786 33.0179   4
  -1  -5   6 411.809 24.5259   1
   1   5   6 440.141 34.3468   3
  -1   5  -6 450.779 33.5747   3
   1   5   7 5399.80 194.745   5
   1  -5  -7 5448.62 198.833   5
   1   5   7 5470.73 199.630   2
  -1   5  -7 5281.31 194.332   4
   1  -5  -7 5200.78 209.759   4
  -1  -5   7 5434.20 195.760   4
  -1  -5   7 5451.74 200.366   1
  -1   5  -7 5371.18 213.144   3
   1   5   7 5555.80 215.352   3
   1   5   8 2370.26 88.9501   5
   1  -5  -8 2371.85 92.7145   5
  -1   5  -8 2270.04 87.6657   4
   1  -5  -8 2366.46 105.053   4
  -1  -5   8 2306.92 90.0573   4
  -1  -5   8 2379.03 94.9460   1
   1   5   8 2391.95 92.7735   2
  -1   5  -8 2546.83 110.666   3
   1   5   8 2646.13 113.740   3
   1   5   9 4988.90 179.495   5
   1  -5  -9 4916.41 183.126   5
   1   5   9 4979.99 182.391   2
  -1  -5   9 4938.61 186.486   1
   1  -5  -9 4907.85 195.656   4
  -1   5  -9 4943.98 177.012   4
   1   5   9 4589.00 191.896   4
  -1   5  -9 5025.86 203.801   3
   1   5  10 2288.02 85.8339   5
   1  -5 -10 2252.65 89.4038   5
   1   5  10 2285.69 87.6255   2
  -1  -5  10 2276.24 93.1842   1
  -1   5 -10 2149.82 82.1236   4
   1  -5 -10 2202.96 100.982   4
   1   5  10 2288.60 99.1720   4
  -1   5 -10 2423.07 112.232   3
   1   5  11 245.546 16.2536   5
   1  -5 -11 226.812 19.1938   5
   1   5  11 214.610 16.1906   2
  -1  -5  11 234.768 21.8361   1
   1  -5 -11 241.601 27.8699   4
   1   5  11 262.274 26.7667   4
  -1   5 -11 274.162 37.6386   3
  -1   5 -12 3308.15 128.603   1
   1  -5 -12 3263.35 127.562   5
   1   5  12 3168.48 123.051   2
  -1  -5  12 3401.26 132.892   1
   1  -5 -12 3249.77 138.804   4
   1   5  12 3432.68 137.439   4
   1  -5 -12 3289.93 154.125   3
  -1   5 -12 3426.99 154.672   3
  -1   5 -13 2468.69 101.556   1
   1  -5 -13 2562.04 100.853   5
   1   5  13 2393.13 94.9173   2
  -1  -5  13 2492.27 105.250   1
   1  -5 -13 2348.72 110.318   4
   1   5  13 2605.07 109.913   4
   1  -5 -13 2595.04 130.487   3
  -1   5 -13 2844.35 132.174   3
  -1   5 -14 792.197 42.6999   1
   1  -5 -14 799.943 41.7082   5
   1   5  14 786.480 34.8389   2
  -1  -5  14 725.970 45.7157   1
   1  -5 -14 722.606 49.7996   4
   1   5  14 815.364 47.5565   4
   1  -5 -14 820.303 67.1167   3
  -1   5 -14 813.825 67.2286   3
  -1   5 -15 2312.78 95.0102   1
   1  -5 -15 2193.75 93.0496   5
   1   5  15 2200.17 84.5810   2
  -1  -5  15 2241.87 98.6371   1
   1  -5 -15 2037.30 99.7112   4
   1   5  15 2282.55 99.9654   4
  -1   5 -15 2394.28 125.755   3
   1  -5 -15 2308.09 124.839   3
   1   5  16 44.4377 8.47861   2
   1  -5 -16 63.7448 17.1181   5
  -1   5 -16 47.2568 13.3832   2
  -1   5 -16 76.0204 17.9979   1
  -1  -5  16 39.3352 18.9446   1
   1  -5 -16 54.6745 22.4258   4
   1   5  16 77.1421 20.3059   4
   1  -5 -16 32.5524 41.6729   3
  -1   5 -16 88.5289 41.2609   3
  -1   5 -17 1522.03 70.9214   1
   1  -5 -17 1437.38 68.4516   5
   1   5  17 1485.50 57.4094   2
  -1  -5  17 1504.43 75.0487   1
   1  -5 -17 1397.65 73.3199   4
   1   5  17 1422.73 72.6444   4
  -1   5 -17 1495.47 59.8921   2
   1  -5 -17 1449.23 99.4558   3
  -1   5 -17 1663.06 106.516   3
  -1   5 -18 91.8095 9.87551   2
   1   5  18 107.771 9.44293   2
  -1   5 -18 130.660 24.9615   1
  -1  -5  18 110.404 24.7507   1
   1  -5 -18 68.3097 21.1437   5
  -1   5 -18 97.8608 10.4090   2
   1  -5 -18 160.881 24.9425   4
   1   5  18 150.402 23.4177   4
   1  -5 -18 114.300 43.1323   3
  -1   5 -18 138.756 52.8991   3
  -1  -5  19 842.357 55.7349   1
   1  -5 -19 855.644 50.8116   4
   1  -5 -19 923.917 49.3241   5
  -1   5 -19 822.596 32.3564   2
   1   5  19 816.894 31.8950   2
  -1   5 -19 802.563 31.9616   2
   1  -5 -19 891.959 81.0192   3
  -1   5 -19 933.355 84.3511   3
   1  -5 -20 1585.04 77.0889   4
  -1  -5  20 1504.29 81.1752   1
   1  -5 -20 1581.75 74.9267   5
   1  -5 -21 668.536 44.4010   4
  -1  -5  21 631.614 48.3209   1
   1  -5 -21 628.508 43.2065   5
   1  -5 -22 896.234 52.6714   4
  -1  -5  22 846.911 60.6353   1
   1  -5 -22 923.547 53.6856   5
   1  -5 -23 23.8883 23.3067   4
   1  -5 -23-5.52436 22.4487   5
  -1  -5  23 14.0551 25.9407   1
   1  -5 -24 55.8827 25.8972   5
  -1  -5  24 90.2318 32.9571   1
   1  -5 -25 399.479 38.9940   5
   1  -5 -26 719.132 51.2293   5
  -1   5 -27 1647.60 90.2490   5
   1  -5 -27 1880.25 89.6491   5
  -1   5 -28 506.363 47.2193   5
   1  -5 -28 487.907 45.1714   5
   1  -5 -29 815.688 56.0527   5
  -1   5 -29 639.905 54.7704   5
  -1   5 -30 613.554 55.0846   5
   1  -5 -30 712.174 53.8172   5
  -1   5 -31 404.381 47.6596   5
   1  -5 -31 396.341 44.9754   5
  -1   5 -32 47.2627 37.5304   5
   1   7 -33 758.708 66.7556   5
   1   7 -32 689.241 64.4776   5
   1   7 -31 958.475 71.9101   5
   1   7 -30 276.889 45.7977   5
   1   7 -29 287.062 48.7568   5
   1   7 -28 71.6874 37.1207   5
  -1  -7 -27 61.3901 25.4117   5
   1   7 -27 46.7641 34.2709   5
  -1   7  27 111.390 35.3249   4
  -1  -7 -26 920.013 52.8604   5
  -1   7  26 834.840 62.5898   4
  -1  -7 -25 1393.03 68.1191   5
  -1   7  25 1393.85 82.3577   4
  -1  -7 -24 1100.90 56.9169   5
  -1   7  24 1002.18 71.4238   4
  -1  -7 -23 1734.91 108.557   4
  -1   7  23 1880.72 102.494   4
  -1  -7 -23 1870.92 82.7192   5
  -1  -7 -22 164.053 24.0495   5
  -1   7  22 99.8257 7.63638   2
  -1  -7 -22 105.689 49.3665   4
  -1   7  22 140.253 40.8174   4
   1   7 -22 135.213 8.87928   2
  -1   7  22 139.932 8.77775   2
  -1  -7 -21 200.950 23.8690   5
  -1   7  21 186.272 13.6998   2
  -1  -7 -21 182.722 49.4473   4
  -1   7  21 197.906 43.4536   4
   1   7 -21 183.389 13.5610   2
  -1   7  21 188.394 14.1309   2
  -1  -7 -20 64.2710 18.5350   5
  -1   7  20 69.5898 12.5041   2
  -1  -7 -20 103.414 44.9996   4
  -1   7  20 89.9087 40.7409   4
   1   7 -20 55.9059 11.3132   2
  -1   7  19 608.055 32.4052   2
   1   7 -19 620.435 30.3646   2
  -1   7  19 526.472 62.9063   4
  -1  -7 -19 591.497 36.3279   5
  -1  -7 -18 1243.99 57.1094   5
   1   7 -18 1188.41 52.1915   2
  -1  -7 -18 1461.18 98.0821   4
  -1   7  18 1026.66 83.0677   4
  -1  -7 -18 1521.18 94.9361   3
   1   7 -18 1285.63 84.9783   3
  -1   7  18 1181.92 55.8627   2
  -1  -7 -17 161.938 19.6089   5
  -1   7  17 149.651 21.6320   2
   1   7 -17 163.760 16.1352   2
  -1  -7 -17 201.854 51.4270   4
  -1   7  17 110.939 43.6262   4
   1   7 -17 196.478 43.3794   3
  -1  -7 -17 221.859 50.2976   3
  -1   7  16 1451.10 65.3823   5
  -1  -7 -16 1254.16 59.9045   5
   1   7 -16 1404.05 59.1684   2
  -1  -7 -16 1608.42 98.8764   4
  -1   7  16 1286.28 96.0565   4
   1   7 -16 1346.23 85.8932   3
  -1  -7 -16 1445.37 93.1005   3
  -1   7  16 1337.73 68.5373   2
  -1   7  15 72.6277 16.9432   5
  -1  -7 -15 56.2715 13.5310   5
   1   7 -15 67.8082 13.5791   2
  -1  -7 -15 55.3981 39.8208   4
  -1   7  15 89.1165 39.3706   4
   1   7 -15 22.0398 30.2153   3
  -1  -7 -15 103.973 37.4599   3
  -1  -7 -14 334.653 23.4552   5
   1   7 -14 334.883 24.2032   2
  -1  -7 -14 414.775 54.4849   4
  -1   7  14 400.526 55.6657   4
  -1   7  14 338.068 26.2092   5
  -1  -7 -14 381.493 45.8458   3
   1   7 -14 351.114 42.8741   3
  -1  -7 -13 1145.43 51.2803   5
   1   7 -13 1107.74 53.1404   2
  -1  -7 -13 1252.78 82.8379   4
  -1   7  13 1304.74 88.1179   4
  -1   7  13 1138.10 54.9042   5
  -1  -7 -13 1201.26 75.7641   3
   1   7 -13 1123.71 71.9581   3
  -1   7  12 10.6461 13.3675   5
  -1  -7 -12 22.6033 10.7989   5
   1   7 -12 6.19077 12.3142   2
  -1  -7 -12 53.0649 35.7257   4
  -1   7  12 26.2759 37.0334   4
  -1  -7 -12 66.1692 31.1151   3
   1   7 -12 4.06031 25.7071   3
  -1  -7 -11 7028.05 257.158   5
   1   7 -11 7027.87 261.801   2
  -1  -7 -11 7142.79 286.947   4
  -1   7  11 6820.70 260.314   5
  -1  -7 -11 7375.78 280.831   3
   1   7 -11 6742.74 276.296   3
  -1  -7 -10 1239.35 54.5218   5
   1   7 -10 1274.63 59.7992   2
  -1   7  10 1460.95 88.9137   4
  -1  -7 -10 1118.62 74.8005   4
  -1   7  10 1263.67 57.6598   5
   1   7 -10 1272.88 70.4946   3
  -1  -7 -10 1333.94 72.7203   3
  -1  -7  -9 4127.02 155.704   5
   1   7  -9 4158.56 162.236   2
  -1  -7  -9 3925.55 177.250   4
  -1   7   9 4164.31 158.628   5
  -1  -7  -9 4383.44 173.244   3
   1   7  -9 4178.27 171.261   3
  -1  -7  -8 1184.01 70.6490   4
  -1   7   8 1200.07 55.7950   5
  -1  -7  -8 1240.52 53.3216   5
   1   7  -8 1211.81 60.0442   2
  -1  -7  -8 1283.84 66.2235   3
  -1   7   7 790.942 42.2956   5
  -1  -7  -7 933.386 50.2412   3
   1   7  -7 891.469 47.5082   2
   1  -7   7 899.771 51.0777   3
  -1  -7  -7 746.859 53.5086   4
  -1   7   6 1835.92 76.1805   5
  -1   7   6 1550.38 91.3879   4
  -1  -7  -6 1731.83 87.1834   4
   1   7  -6 1833.13 71.8103   4
  -1  -7  -6 1859.88 80.7573   3
   1   7  -6 1686.88 80.4178   2
   1  -7   6 1801.16 81.3227   3
  -1   7   5 699.213 49.9045   4
  -1  -7  -5 675.370 45.4523   4
   1  -7   5 739.639 40.1491   3
   1   7  -5 698.176 42.5967   2
  -1  -7  -5 632.606 37.6553   3
   1   7  -5 740.312 35.2674   4
   1  -7   5 688.690 35.0008   4
  -1   7   5 690.945 37.9204   5
  -1   7   4 713.878 50.4240   4
  -1  -7  -4 874.696 50.9605   4
   1   7  -4 821.217 47.4372   2
   1  -7   4 831.319 41.9687   3
  -1  -7  -4 862.684 41.1985   3
   1   7  -4 824.415 41.1253   4
   1  -7   4 813.925 40.5309   4
  -1  -7  -3 3526.06 148.139   4
  -1   7   3 3375.89 151.354   4
   1   7  -3 3693.20 148.876   2
   1  -7   3 3822.64 138.167   3
   1   7  -3 3627.20 141.655   4
   1  -7   3 3587.31 141.173   4
   1  -7   2 1227.86 57.8589   4
  -1   7   2 1206.61 63.3959   4
   1  -7   2 1225.95 50.4959   3
   1   7  -2 1205.67 62.4732   2
   1   7  -2 1152.51 57.1719   4
  -1   7   1 1021.59 55.8858   4
   1   7  -1 1008.78 56.3971   2
   1  -7   1 1111.22 44.2025   3
   1   7  -1 1016.49 53.3577   4
  -1   7   0 246.066 23.8023   4
   1   7   0 284.478 27.3477   2
   1   7   0 304.674 26.1285   4
  -1  -7   1 1016.09 55.2795   4
  -1   7  -1 1038.11 55.8306   4
   1   7   1 1151.08 60.1964   2
   1   7   1 1089.69 59.3526   4
  -1  -7   2 1219.85 57.6994   4
  -1   7  -2 1103.59 55.7586   4
   1   7   2 1120.83 62.0290   4
   1   7   2 1195.47 48.7580   3
   1  -7  -3 3148.95 135.809   4
  -1  -7   3 3121.81 127.551   4
  -1   7  -3 3086.95 126.304   4
   1   7   3 3428.90 122.005   3
   1   7   3 3268.83 136.029   4
   1   7   3 2843.61 130.928   5
  -1   7  -4 748.349 40.2625   4
  -1  -7   4 813.777 43.3180   4
   1  -7  -4 726.279 50.4760   4
   1   7   4 833.009 40.3977   3
   1   7   4 774.107 49.3718   4
   1  -7  -4 748.303 40.1484   5
   1   7   4 823.132 43.8593   5
  -1   7  -5 504.071 31.7251   4
   1  -7  -5 541.745 42.7070   4
  -1  -7   5 570.790 35.2054   4
   1   7   5 615.673 35.0548   3
   1   7   5 547.127 42.2746   4
  -1   7  -5 612.740 35.5502   3
   1  -7  -5 551.006 32.3235   5
   1   7   5 587.050 32.6527   5
   1  -7  -6 1939.50 100.283   4
  -1   7  -6 2050.92 87.0986   4
  -1  -7   6 2064.33 90.7355   4
   1   7   6 2262.39 94.4714   3
   1   7   6 2160.78 94.1270   2
  -1   7  -6 2221.39 93.2746   3
   1   7   6 2112.23 101.438   4
   1   7   6 2162.76 86.2937   5
   1  -7  -6 2227.55 88.6578   5
   1  -7  -7 673.648 36.7534   5
   1   7   7 706.611 34.5247   5
   1  -7  -7 791.064 51.6549   4
  -1   7  -7 611.368 35.0879   4
  -1  -7   7 835.525 42.6183   4
  -1   7  -7 746.507 43.9894   3
   1   7   7 701.206 41.6794   2
   1   7   8 1089.62 48.9904   5
   1  -7  -8 1135.58 52.9165   5
  -1   7  -8 1075.70 51.2215   4
   1  -7  -8 1078.62 67.0864   4
  -1  -7   8 1130.41 54.2468   1
  -1   7  -8 1181.15 62.0622   3
   1   7   8 1110.45 56.6194   2
   1   7   9 4038.38 156.106   5
   1  -7  -9 4250.03 160.574   5
   1   7   9 4316.73 164.473   2
   1  -7  -9 4089.13 178.539   4
  -1   7  -9 3919.53 158.104   4
  -1   7  -9 4301.52 173.020   3
  -1  -7   9 4102.72 162.863   1
  -1  -7  10 923.188 49.3550   1
   1   7  10 946.418 43.0755   5
   1  -7 -10 1068.51 47.7077   5
   1   7  10 1014.96 49.9281   2
  -1   7 -10 983.372 45.3574   4
   1  -7 -10 921.347 61.4883   4
  -1  -7  10 897.402 41.2740   4
   1   7  10 804.811 58.1928   4
  -1   7 -10 1025.82 60.2101   3
   1  -7 -10 1089.87 63.2374   3
  -1  -7  11 7274.89 278.189   1
   1   7  11 7317.05 269.368   5
   1  -7 -11 7299.81 273.691   5
   1   7  11 7202.38 274.918   2
   1  -7 -11 6841.03 291.475   4
  -1   7 -11 8206.16 271.649   4
   1   7  11 7151.00 290.390   4
   1  -7 -11 7659.56 294.588   3
  -1   7 -11 7522.29 290.988   3
  -1  -7  12 18.1080 13.6130   1
   1   7  12 17.8875 10.1955   5
   1  -7 -12-7.11364 13.0573   5
   1   7  12-3.45981 12.2709   2
   1  -7 -12 6.23901 23.8518   4
   1   7  12 13.9129 23.0811   4
  -1   7 -12 11.9027 9.12378   4
  -1   7 -12 8.29360 26.5192   3
   1  -7 -12 13.2764 26.6264   3
  -1  -7  13 1058.51 57.5508   1
   1   7  13 1159.95 49.8645   5
   1  -7 -13 1071.69 53.2961   5
   1   7  13 1095.43 51.6726   2
   1  -7 -13 1127.47 69.9847   4
   1   7  13 1132.98 67.5355   4
   1  -7 -13 1192.46 73.9719   3
  -1   7 -13 1127.56 73.3278   3
  -1  -7  14 254.255 28.2867   1
   1   7  14 231.625 19.6589   5
   1  -7 -14 241.885 22.9209   5
   1   7  14 239.989 19.8343   2
   1  -7 -14 266.598 37.8100   4
   1   7  14 254.543 33.4923   4
  -1   7 -14 244.626 40.1973   3
   1  -7 -14 273.593 40.9178   3
   1  -7 -15 178.452 41.7265   3
  -1   7 -15 67.2969 34.9733   3
   1  -7 -15 118.847 19.5504   5
   1   7  15 117.883 15.0246   2
   1  -7 -15 139.355 33.2617   4
   1   7  15 136.527 28.5782   4
  -1  -7  15 89.4054 20.1154   1
  -1   7 -16 1409.01 89.0902   3
   1  -7 -16 1341.83 90.0158   3
   1  -7 -16 1319.11 64.3083   5
   1   7  16 1394.48 58.9399   2
   1  -7 -16 1334.30 78.6873   4
   1   7  16 1472.05 79.4258   4
  -1  -7  16 1349.18 71.8032   1
   1  -7 -17 205.952 45.7455   3
  -1   7 -17 150.714 45.1756   3
   1  -7 -17 138.668 22.1058   5
   1  -7 -17 127.755 34.0270   4
  -1  -7  17 145.861 28.4083   1
   1   7  17 178.585 30.0811   4
   1   7  17 148.411 15.1998   2
  -1   7 -17 128.576 21.1771   2
  -1  -7  18 1329.17 72.2015   1
   1   7  18 1306.11 55.7149   2
   1  -7 -18 1405.19 65.6473   5
   1  -7 -18 1224.01 76.1710   4
   1   7  18 1268.97 74.1713   4
  -1   7 -18 1405.82 91.6400   3
   1  -7 -18 1266.96 89.0238   3
  -1   7 -18 1373.47 61.4098   2
   1  -7 -19 654.677 42.7051   5
   1   7  19 689.502 32.8068   2
  -1   7 -19 713.829 36.0815   2
   1  -7 -19 653.532 52.6912   4
   1   7  19 766.332 52.7273   4
  -1  -7  19 693.624 50.9307   1
   1   7  20 84.3531 12.0708   2
   1  -7 -20 90.3768 23.3065   5
  -1   7 -20 65.2885 12.9962   2
   1  -7 -20 107.886 33.0895   4
   1   7  20 76.3127 26.6190   4
  -1  -7  20 105.421 30.0150   1
  -1  -7  21 191.268 35.9739   1
   1  -7 -21 249.847 30.2436   5
   1  -7 -21 283.766 38.3895   4
  -1   7 -21 206.260 14.9810   2
   1   7  21 259.759 34.4403   4
   1   7  21 245.078 15.0707   2
  -1   7 -21 206.497 14.7575   2
   1  -7 -22 100.757 26.5077   5
  -1   7 -22 86.4219 7.82546   2
   1  -7 -22 106.481 32.3122   4
  -1  -7  22 88.6009 33.2640   1
  -1   7 -22 80.9670 7.62952   2
   1   7  22 81.0948 7.40876   2
   1  -7 -23 1717.34 89.0930   4
  -1  -7  23 1669.82 92.7653   1
   1  -7 -23 1683.83 81.4414   5
   1  -7 -24 899.963 59.9734   4
  -1  -7  24 944.739 66.8339   1
   1  -7 -24 950.380 56.3826   5
  -1  -7  25 1336.88 84.9119   1
   1  -7 -25 1358.80 72.2271   5
   1  -7 -26 900.364 56.4882   5
  -1  -7  26 861.172 67.3561   1
   1  -7 -27 51.5917 30.4825   5
  -1  -7  27 91.8715 40.3368   1
   1  -7 -28 43.3690 29.9133   5
  -1   7 -29 197.762 39.0857   5
   1  -7 -29 250.063 37.9550   5
  -1   7 -30 286.658 43.2187   5
   1  -7 -30 388.793 44.4835   5
  -1   7 -31 891.435 65.2925   5
  -1   7 -32 562.190 56.9013   5
  -1   7 -33 742.466 62.1478   5
   1   9 -31 85.9756 41.6675   5
   1   9 -30 174.209 46.5680   5
   1   9 -29 1370.61 85.4941   5
  -1   9  28 512.817 56.4142   4
  -1   9  27 1256.62 84.9048   4
  -1   9  26 373.426 54.7192   4
  -1  -9 -26 338.369 33.9303   5
  -1   9  25 62.6068 44.7846   4
  -1  -9 -25 31.7468 22.9983   5
  -1  -9 -24 242.026 28.3958   5
  -1   9  24 208.001 48.7197   4
  -1   9  24 211.317 14.4035   2
  -1   9  24 193.723 13.7104   2
  -1  -9 -23 39.8263 21.0568   5
  -1   9  23 67.5035 41.1405   4
   1   9 -23 39.3721 11.6126   2
  -1   9  23 50.6225 12.6190   2
  -1   9  22 588.767 31.7152   2
   1   9 -22 544.059 29.7629   2
  -1  -9 -22 618.950 39.1680   5
   1   9 -21 361.364 24.9484   2
  -1   9  21 399.970 28.0891   2
  -1  -9 -21 437.329 33.2413   5
  -1   9  21 357.495 59.2685   4
   1   9 -20 1322.96 59.8238   2
  -1   9  20 1323.00 63.9419   2
  -1   9  20 1236.79 95.3110   4
  -1  -9 -20 1485.22 65.4302   5
   1   9 -19 1122.46 52.4121   2
  -1   9  19 1054.52 58.1999   2
  -1   9  19 1085.53 88.7540   4
  -1  -9 -19 1089.81 54.4126   5
  -1   9  18 351.096 30.9544   5
  -1  -9 -18 329.295 27.6209   5
   1   9 -18 361.846 26.9914   2
  -1  -9 -18 407.157 60.0230   4
  -1   9  18 354.377 56.6113   4
  -1  -9 -18 393.817 53.3483   3
   1   9 -18 386.207 49.9506   3
  -1   9  18 327.273 34.0606   2
  -1   9  17 209.926 24.7057   5
  -1  -9 -17 133.388 20.8722   5
  -1   9  17 169.985 28.9565   2
   1   9 -17 177.349 21.6122   2
  -1  -9 -17 215.650 51.2343   4
  -1   9  17 209.819 51.9901   4
   1   9 -17 184.463 39.6268   3
  -1  -9 -17 191.868 44.0275   3
  -1   9  16 129.197 22.4130   5
  -1  -9 -16 141.514 20.4147   5
   1   9 -16 134.120 21.4128   2
  -1  -9 -16 125.283 44.7633   4
  -1   9  16 91.5244 45.1023   4
  -1  -9 -16 74.3390 34.8437   3
   1   9 -16 134.600 35.5749   3
  -1   9  15 3076.18 129.109   5
  -1  -9 -15 3102.80 126.158   5
   1   9 -15 3213.14 130.359   2
  -1  -9 -15 3746.16 164.871   4
  -1   9  15 3737.95 172.680   4
   1   9 -15 3095.98 145.544   3
  -1  -9 -15 3135.43 148.610   3
  -1   9  14 549.491 37.7594   5
  -1  -9 -14 592.152 35.5051   5
   1   9 -14 634.434 40.5262   2
  -1  -9 -14 754.589 67.4514   4
  -1   9  14 705.520 67.0877   4
  -1  -9 -14 671.460 54.7812   3
   1   9 -14 604.307 51.2627   3
  -1  -9 -13 1366.00 64.0014   5
   1   9 -13 1414.43 71.0099   2
  -1  -9 -13 1677.26 95.9094   4
  -1   9  13 1705.32 102.547   4
  -1   9  13 1366.80 66.4357   5
   1   9 -13 1403.05 78.4180   3
  -1  -9 -13 1477.94 81.3173   3
  -1  -9 -12 1307.90 60.5662   5
   1   9 -12 1235.96 67.2553   2
  -1  -9 -12 1511.51 89.4429   4
  -1   9  12 1308.72 62.8226   5
   1   9 -12 1291.50 72.8305   3
  -1  -9 -12 1307.18 74.9788   3
   1  -9  11 88.2015 18.8267   1
  -1   9  11 131.822 19.9907   5
  -1  -9 -11 127.704 17.5215   5
  -1  -9 -11 160.509 37.1697   4
   1   9 -11 167.606 27.1229   3
  -1  -9 -11 111.234 28.1233   3
  -1   9  11 135.403 38.7358   4
   1   9 -11 118.595 23.3606   2
  -1  -9 -10 568.270 52.2608   4
  -1   9  10 529.872 33.1188   5
   1   9 -10 518.084 39.6331   2
   1   9 -10 506.929 39.0904   3
  -1  -9 -10 560.504 40.9181   3
  -1   9   9 1554.38 70.7638   5
  -1  -9  -9 1801.97 92.8636   4
  -1  -9  -9 1538.29 74.3761   3
   1   9  -9 1632.57 78.2531   2
   1   9  -9 1650.72 75.4077   3
  -1  -9  -8 81.6269 31.8781   4
   1   9  -8 94.9217 22.5618   2
  -1   9   8 110.168 18.9810   5
   1   9  -8 75.3220 20.3323   3
  -1  -9  -8 92.9513 19.5173   3
  -1   9   7 6721.42 250.726   5
  -1  -9  -7 6344.60 248.457   3
   1   9  -7 6719.32 245.875   4
   1   9  -7 6954.96 249.922   3
   1   9  -7 6200.31 257.989   2
  -1  -9  -7 6459.49 265.594   4
  -1   9   7 7073.93 275.752   4
   1  -9   6 1063.43 51.6761   4
  -1   9   6 1121.14 56.2092   5
   1   9  -6 1049.49 51.5889   4
  -1  -9  -6 993.337 50.2359   3
   1   9  -6 1097.78 51.5231   3
   1   9  -6 920.435 59.8299   2
  -1   9   6 1074.66 70.1657   4
  -1  -9  -6 958.814 65.0201   4
   1  -9   5 2439.23 100.898   4
  -1   9   5 2454.11 104.958   5
   1   9  -5 2227.43 100.382   4
   1   9  -5 2583.96 96.9972   3
   1   9  -5 2235.18 109.929   2
  -1  -9  -5 2233.46 112.573   4
  -1   9   5 2313.96 117.922   4
  -1   9   4 665.417 43.7251   5
   1  -9   4 618.966 39.5789   4
   1   9  -4 689.661 41.0204   4
   1   9  -4 569.178 45.1403   2
  -1   9   4 585.865 49.5974   4
  -1  -9  -4 589.175 46.9511   4
  -1   9   3 425.428 36.9525   5
   1   9  -3 372.238 33.5184   4
   1  -9   3 473.482 24.0006   3
   1   9  -3 346.372 37.0225   2
  -1   9   3 400.337 40.4843   4
   1  -9   3 433.648 33.8160   4
   1   9  -2 3041.18 137.950   4
   1  -9   2 3529.12 122.314   3
   1   9  -2 2981.92 143.107   2
  -1   9   2 3097.20 144.535   4
   1  -9   2 3224.52 138.481   4
   1   9  -1 331.333 32.3828   4
   1   9  -1 320.075 34.0534   2
  -1   9   1 331.792 34.7739   4
   1  -9   1 334.752 32.5907   4
   1   9   0 87.0135 22.2521   4
   1   9   0 108.435 24.7251   2
  -1   9   0 136.188 23.9776   4
   1  -9   0 122.926 27.1853   4
  -1  -9   0 95.7497 20.9499   4
   1   9   1 295.822 32.4913   4
   1   9   1 244.441 30.7427   2
  -1   9  -1 275.793 30.4257   4
  -1  -9   1 275.550 30.7282   4
   1   9   2 2883.69 132.582   4
  -1   9  -2 2886.68 127.926   4
  -1  -9   2 3104.14 129.361   4
   1   9   3 393.838 39.1368   4
   1   9   3 409.057 38.2232   5
  -1   9  -3 373.300 33.2224   4
  -1  -9   3 399.420 34.5299   4
   1   9   4 689.185 53.2722   4
   1   9   4 637.281 47.2757   5
   1  -9  -4 796.329 56.9251   4
  -1   9  -4 709.432 45.9364   4
   1   9   5 1901.59 106.293   4
   1   9   5 2263.65 98.5082   5
   1  -9  -5 2277.09 109.642   4
  -1   9  -5 2007.37 96.5983   4
  -1  -9   5 2442.86 101.114   4
   1   9   6 1336.01 61.7037   5
   1  -9  -6 1213.27 59.8099   5
   1   9   6 1013.07 70.6071   4
  -1   9  -6 1228.10 57.6776   3
   1   9   6 1118.59 66.7223   2
  -1  -9   6 1459.68 66.8002   4
   1  -9  -6 1194.57 73.1164   4
  -1   9  -6 1114.91 61.9101   4
   1   9   7 6884.02 253.231   5
   1  -9  -7 6671.61 253.483   5
  -1   9  -7 6238.52 255.622   4
   1  -9  -7 6700.80 272.367   4
   1   9   7 5990.72 270.382   4
  -1   9  -7 6721.33 253.230   3
   1   9   7 6470.08 263.357   2
   1  -9  -7 7009.33 256.219   3
   1  -9  -8 174.321 34.4332   4
  -1   9  -8 117.783 19.8781   4
  -1  -9   8 143.618 22.2708   4
   1   9   8 107.736 24.0942   2
  -1   9  -8 123.070 22.5589   3
   1  -9  -8 132.892 21.6415   3
   1   9   8 145.643 18.8393   5
   1  -9  -8 133.086 20.1460   5
  -1  -9   9 1874.88 89.2230   1
   1  -9  -9 2105.98 88.4893   5
   1   9   9 1915.30 83.8805   5
   1  -9  -9 2035.67 107.788   4
  -1  -9   9 2282.34 90.7769   4
  -1   9  -9 2286.11 91.0867   4
  -1   9  -9 1981.93 91.6372   3
   1   9   9 1854.56 94.9816   2
   1  -9  -9 2003.54 94.1844   3
  -1  -9  10 480.519 35.0164   1
   1   9  10 540.182 30.2681   5
   1  -9 -10 479.211 33.4700   5
  -1  -9  10 448.879 30.9728   4
  -1   9 -10 550.120 34.6180   4
   1  -9 -10 525.557 49.7006   4
  -1   9 -10 505.775 38.9620   3
   1  -9 -10 542.439 42.6016   3
   1   9  10 504.510 39.6291   2
   1   9  11 157.225 17.6701   5
   1  -9 -11 157.501 21.1918   5
   1   9  11 166.649 24.9635   2
   1  -9 -11 210.049 39.5460   4
  -1   9 -11 180.941 21.3743   4
  -1  -9  11 142.912 15.7470   4
   1  -9 -11 170.665 29.7853   3
  -1   9 -11 201.381 28.3126   3
  -1  -9  11 143.382 23.0333   1
  -1  -9  12 1194.48 64.7389   1
   1   9  12 1238.57 56.6783   5
   1  -9 -12 1295.81 61.4226   5
   1   9  12 1202.44 64.7444   2
   1  -9 -12 1066.27 77.8134   4
  -1   9 -12 1455.21 59.1528   4
   1   9  12 1204.31 80.0829   4
   1  -9 -12 1388.31 75.0841   3
  -1   9 -12 1330.98 71.5735   3
  -1  -9  13 1245.68 64.5090   1
   1   9  13 1215.96 54.5442   5
   1  -9 -13 1248.44 59.2196   5
   1   9  13 1230.28 62.6452   2
   1  -9 -13 1217.15 81.0254   4
   1   9  13 1266.71 79.8325   4
  -1   9 -13 1091.06 49.8559   4
  -1   9 -13 1260.42 72.0658   3
   1  -9 -13 1345.33 75.2596   3
  -1  -9  14 638.225 44.0224   1
   1   9  14 621.874 34.9109   5
   1  -9 -14 615.944 38.5558   5
   1   9  14 649.695 40.7500   2
   1  -9 -14 560.446 56.7255   4
   1   9  14 614.976 55.4038   4
   1  -9 -14 661.920 53.9748   3
  -1   9 -14 656.259 51.9087   3
  -1  -9  15 2914.45 128.560   1
   1   9  15 3031.10 117.520   5
   1  -9 -15 2994.35 122.544   5
   1   9  15 2972.45 122.066   2
   1  -9 -15 2857.56 143.211   4
   1   9  15 3028.72 144.739   4
   1  -9 -15 2971.09 141.064   3
  -1   9 -15 2978.78 139.665   3
  -1  -9  16 78.8075 23.5858   1
   1   9  16 102.259 17.7302   5
   1  -9 -16 87.5195 20.4458   5
   1   9  16 109.344 19.4158   2
   1  -9 -16 92.7712 35.4796   4
   1   9  16 78.5827 34.0024   4
  -1   9 -16 83.9164 35.0737   3
   1  -9 -16 117.417 37.8545   3
   1  -9 -17 161.861 40.1818   3
  -1   9 -17 108.721 36.7904   3
   1  -9 -17 137.580 22.6886   5
   1   9  17 161.590 20.5826   2
  -1   9 -17 134.271 29.5373   2
   1  -9 -17 115.417 36.6081   4
   1   9  17 135.514 36.8816   4
  -1  -9  17 138.517 29.6490   1
  -1   9 -18 320.871 34.3964   2
  -1   9 -18 341.126 51.6742   3
   1  -9 -18 320.912 47.7939   3
   1  -9 -18 292.339 31.3542   5
   1   9  18 316.303 24.9474   2
   1  -9 -18 272.291 45.2488   4
   1   9  18 303.102 44.4579   4
  -1  -9  18 369.571 37.0129   1
  -1   9 -19 1018.48 57.1465   2
   1  -9 -19 1084.69 57.8926   5
   1   9  19 1037.27 50.1617   2
   1  -9 -19 995.263 74.3309   4
   1   9  19 1139.35 75.9107   4
  -1  -9  19 1074.31 65.8327   1
  -1   9 -20 1417.38 66.5389   2
   1   9  20 1353.09 60.8935   2
  -1  -9  20 1273.26 77.4349   1
   1   9  20 1446.25 86.5957   4
   1  -9 -20 1498.09 71.3574   5
   1   9  21 327.212 23.7562   2
  -1   9 -21 334.373 27.3959   2
  -1  -9  21 342.745 41.1807   1
   1  -9 -21 434.523 36.5537   5
   1   9  22 504.121 28.3646   2
  -1   9 -22 492.870 29.6191   2
  -1  -9  22 456.912 47.6009   1
   1   9  22 601.584 54.1649   4
   1  -9 -22 574.996 42.1605   5
  -1   9 -23 40.5922 12.4528   2
   1   9  23 36.4538 12.4278   2
  -1  -9  23 49.8193 30.1439   1
   1  -9 -23 36.0785 25.2416   5
   1   9  24 205.508 14.1709   2
   1  -9 -24 224.438 32.9825   5
  -1  -9  24 204.294 41.3546   1
   1  -9 -25 97.7052 30.0907   5
  -1  -9  25 65.7367 40.0946   1
   1  -9 -26 410.699 41.3719   5
  -1  -9  26 283.359 47.8439   1
   1  -9 -27 1473.88 79.4808   5
  -1  -9  27 1550.09 92.8536   1
   1  -9 -28 699.301 53.0175   5
  -1  -9  28 655.838 66.7113   1
   1  -9 -29 1504.55 82.2537   5
  -1  -9  29 1471.69 95.5196   1
  -1   9 -31 160.872 40.9342   5
  -1   9 -32 27.7244 39.6770   5
  -1  11  29 113.018 49.4681   4
  -1  11  28 204.561 55.8654   4
  -1  11  27 124.573 50.5946   4
  -1  11  26 517.926 68.8849   4
  -1  11  25 701.646 75.3181   4
  -1 -11 -25 794.292 51.0183   5
  -1  11  24 374.411 65.1918   4
  -1  11  24 450.774 29.8634   2
  -1 -11 -24 443.079 39.3336   5
  -1  11  23 1546.36 112.635   4
  -1  11  23 1777.53 77.6954   2
   1  11 -23 1633.36 73.1380   2
  -1 -11 -23 1866.81 82.4906   5
  -1  11  22 479.862 68.7025   4
   1  11 -22 428.750 31.3455   2
  -1  11  22 462.399 36.8285   2
  -1 -11 -22 477.933 37.7757   5
  -1  11  21 43.1819 51.8794   4
   1  11 -21 23.2874 18.0141   2
  -1  11  21 11.3187 22.9567   2
  -1 -11 -21 17.8980 22.9694   5
   1  11 -20 172.928 24.9402   2
  -1  11  20 175.868 31.3855   2
  -1 -11 -20 157.173 26.6573   5
  -1  11  20 142.115 53.3187   4
  -1  11  20 187.373 29.2385   5
   1  11 -19 365.684 31.6698   2
  -1  11  19 274.685 37.7619   2
  -1 -11 -19 320.768 30.9912   5
  -1  11  19 305.611 60.1888   4
  -1  11  19 321.225 32.0208   5
  -1  11  18 544.176 39.7635   5
   1  11 -18 599.969 41.0252   2
  -1 -11 -18 583.482 39.5334   5
  -1  11  18 652.750 74.1037   4
  -1 -11 -18 561.956 56.3562   3
   1  11 -18 557.221 52.9060   3
  -1  11  18 473.382 47.7230   2
  -1  11  17 431.392 35.9550   5
   1  11 -17 383.146 35.7715   2
  -1 -11 -17 361.698 32.5614   5
  -1  11  17 464.328 65.7376   4
  -1  11  17 362.407 44.7671   2
   1  11 -17 404.442 45.4483   3
  -1 -11 -17 391.764 47.5732   3
  -1  11  16 1011.30 58.1316   5
  -1 -11 -16 1113.60 57.2458   5
   1  11 -16 1036.28 62.3246   2
  -1  11  16 1266.92 93.9816   4
  -1  11  16 1054.82 71.2631   2
  -1 -11 -16 1147.99 71.8517   3
   1  11 -16 1131.55 69.4355   3
  -1  11  15 48.8652 19.9541   5
  -1 -11 -15 67.5579 20.2645   5
  -1 -11 -15 76.4857 43.4565   4
  -1 -11 -15 68.1445 30.8211   3
   1  11 -15 55.2203 29.4254   3
  -1  11  15 117.612 45.1079   4
   1  11 -15 38.8966 24.3358   2
   1  11 -14 627.745 49.6757   2
  -1  11  14 669.589 43.4024   5
  -1 -11 -14 719.900 65.3799   4
  -1  11  14 834.448 75.5252   4
  -1 -11 -14 743.700 53.1402   3
   1  11 -14 597.345 49.8154   3
   1  11 -13 1232.88 73.2135   2
  -1  11  13 1211.16 65.1561   5
  -1 -11 -13 1465.74 90.0484   4
  -1 -11 -13 1307.06 72.9267   3
   1  11 -13 1260.34 71.0704   3
   1 -11  12 293.554 33.8640   1
   1  11 -12 368.695 39.8394   2
  -1 -11 -12 545.600 54.6330   4
  -1  11  12 515.796 57.8802   4
  -1  11  12 461.160 34.1485   5
  -1 -11 -12 443.521 39.5896   3
   1  11 -12 431.290 37.7118   3
  -1  11  11 2488.24 104.397   5
  -1 -11 -11 2747.64 126.260   4
  -1 -11 -11 2438.89 106.597   3
   1  11 -11 2319.01 113.445   2
   1  11 -11 2621.49 107.072   3
   1 -11  10 195.847 29.0457   1
  -1  11  10 305.829 30.8507   5
  -1 -11 -10 349.232 44.3084   4
   1  11 -10 248.770 35.1037   2
  -1 -11 -10 302.233 29.1064   3
   1  11 -10 252.103 29.1555   3
  -1  11   9 3244.58 134.734   5
  -1 -11  -9 3087.65 130.015   3
   1  11  -9 3201.30 130.917   3
   1  11  -9 2964.79 143.404   2
  -1  11   8 1924.00 88.1422   5
  -1  11   8 2123.97 108.502   4
  -1 -11  -8 2048.65 101.504   4
   1  11  -8 1774.64 81.3872   4
  -1 -11  -8 1732.25 78.8024   3
   1  11  -8 1528.12 91.8044   2
   1  11  -8 1776.73 79.6766   3
  -1  11   7 105.196 23.9697   5
   1  11  -7 80.3394 28.3825   2
   1  11  -7 113.619 20.5887   4
  -1  11   7 100.878 33.9087   4
  -1 -11  -7 102.250 16.5894   3
   1  11  -7 88.6271 16.2486   3
  -1 -11  -7 107.204 35.0072   4
   1 -11   7 130.079 21.7012   4
  -1  11   6 1230.57 66.9945   5
   1 -11   6 1173.28 61.0031   4
   1  11  -6 1071.92 60.2711   4
   1  11  -6 981.084 68.1360   2
   1  11  -6 1061.75 50.4390   3
  -1  11   6 1222.56 78.4706   4
  -1 -11  -6 1159.66 71.5104   4
   1 -11   5 818.448 51.7706   4
  -1  11   5 894.948 57.9266   5
   1  11  -5 756.052 51.8465   4
   1  11  -5 892.468 62.1590   2
   1  11  -5 893.708 40.4028   3
  -1  11   4 201.744 32.5076   5
   1  11  -4 222.137 32.6431   2
   1  11  -4 178.416 27.0764   4
  -1  11   4 259.310 35.0514   4
   1  11  -4 212.801 14.9709   3
   1 -11   4 195.417 29.0168   4
  -1  11   3 1962.34 107.543   5
   1  11  -3 2133.77 104.935   4
   1  11  -3 2423.89 116.101   2
   1  11  -3 2317.38 83.5239   3
  -1  11   3 2527.17 118.133   4
   1 -11   3 2097.72 104.452   4
  -1  11   2 348.967 40.2434   5
   1  11  -2 425.987 41.1427   4
   1  11  -2 500.387 46.4570   2
  -1  11   2 424.469 42.2993   4
   1 -11   2 478.762 42.6063   4
  -1 -11  -2 420.327 43.3462   4
  -1  11   1 1521.93 87.8191   5
   1  11  -1 1541.06 83.1055   4
   1  11  -1 1672.99 88.9784   2
   1 -11   1 1471.03 82.1025   4
  -1 -11  -1 1561.08 84.0358   4
  -1  11   1 1579.45 86.5637   4
   1  11   0 1828.71 94.5401   4
   1  11   0 1727.54 95.7208   2
  -1  11   0 1780.16 93.8037   4
  -1 -11   0 1964.78 94.1185   4
   1 -11   0 1707.44 91.9640   4
   1  11   1 1707.10 93.2388   4
   1  11   1 1613.56 93.6678   2
  -1  11  -1 1701.18 90.5303   4
   1 -11  -1 1824.77 93.0026   4
  -1 -11   1 1804.34 89.8986   4
   1  11   2 611.291 50.4587   4
  -1  11  -2 552.676 46.4587   4
  -1 -11   2 598.067 46.2289   4
   1  11   3 2996.83 119.612   5
   1  11   3 2416.17 119.360   4
   1 -11  -3 2190.50 87.8156   3
  -1 -11   3 2687.90 112.315   4
  -1  11  -3 2535.11 112.762   4
   1  11   4 182.061 33.0349   5
  -1  11  -4 235.091 31.3393   4
   1  11   4 252.382 36.4236   4
   1 -11  -4 198.572 16.4627   3
  -1 -11   4 279.977 32.4179   4
   1  11   5 689.654 52.9604   5
   1  11   5 902.403 64.8076   4
   1 -11  -5 774.842 39.3350   3
  -1 -11   5 946.120 54.9410   4
   1 -11  -5 931.623 63.4658   4
  -1  11  -5 854.344 54.2839   4
   1  11   6 958.483 62.0952   5
  -1 -11   6 1254.99 64.8838   4
  -1  11  -6 1123.05 63.8382   4
   1 -11  -6 1203.21 75.6627   4
   1  11   6 1155.76 77.3148   4
   1 -11  -6 1128.62 52.5201   3
   1  11   6 1003.62 69.6324   2
   1  11   7 166.612 25.3361   5
   1  11   7 81.8212 28.2056   2
  -1 -11   7 182.979 27.2300   4
   1 -11  -7 174.183 35.9278   4
   1  11   7 145.842 36.7024   4
  -1  11  -7 154.041 26.5471   4
   1 -11  -7 122.536 18.9294   3
  -1 -11   8 2197.25 90.3879   4
  -1  11  -8 2022.45 89.5830   4
   1 -11  -8 1953.69 103.519   4
   1  11   8 1804.21 86.7690   5
   1  11   8 1888.48 105.461   4
  -1  11  -8 1718.36 80.6132   3
   1  11   8 1643.88 96.0852   2
   1 -11  -8 1746.24 82.0341   3
   1  11   9 3317.55 142.789   5
   1 -11  -9 3350.54 144.578   5
   1 -11  -9 4059.84 169.189   4
  -1  11  -9 3949.94 148.936   4
  -1 -11   9 4191.28 148.792   4
  -1  11  -9 3392.79 142.005   3
   1 -11  -9 3369.65 143.856   3
   1  11   9 3172.76 155.278   2
   1  11  10 201.150 24.0889   5
   1 -11 -10 176.602 24.9832   5
   1  11  10 171.142 32.8752   2
  -1  11 -10 251.963 27.8983   4
   1 -11 -10 208.907 42.6296   4
  -1 -11  10 186.459 25.1220   4
  -1 -11  10 155.902 25.6680   1
   1 -11 -10 130.140 25.1111   3
  -1  11 -10 167.968 25.4467   3
  -1 -11  11 2817.75 123.749   1
   1  11  11 2738.23 114.138   5
   1 -11 -11 2742.30 117.983   5
  -1 -11  11 2535.30 113.075   4
   1 -11 -11 3031.26 141.571   4
  -1  11 -11 2757.75 119.571   3
   1 -11 -11 2797.73 122.455   3
   1  11  11 2596.34 127.737   2
  -1 -11  12 510.712 41.7351   1
   1  11  12 612.460 35.4881   5
   1 -11 -12 474.309 37.7602   5
  -1 -11  12 486.516 31.6778   4
   1  11  12 509.620 45.7096   2
   1 -11 -12 613.362 61.3193   4
  -1  11 -12 522.563 41.7562   3
  -1  11 -12 653.464 37.8266   4
   1 -11 -12 612.840 45.6614   3
  -1 -11  13 1157.14 67.9574   1
   1  11  13 1349.39 60.4151   5
   1 -11 -13 1233.94 64.3644   5
   1  11  13 1247.85 72.1268   2
   1 -11 -13 1459.64 87.9945   4
  -1  11 -13 1250.33 69.5535   3
   1  11  13 1238.52 87.8537   4
  -1  11 -13 1190.66 57.7215   4
   1 -11 -13 1335.49 72.8845   3
  -1 -11  14 573.094 45.7921   1
   1  11  14 647.879 38.4988   5
   1 -11 -14 667.003 42.8327   5
   1  11  14 719.215 49.9578   2
   1 -11 -14 732.089 67.5269   4
  -1  11 -14 635.622 32.3309   4
  -1  11 -14 675.362 50.2654   3
   1  11  14 553.240 60.8090   4
   1 -11 -14 755.646 53.6011   3
  -1 -11  15 85.6560 27.1318   1
   1  11  15 71.1511 17.2644   5
   1 -11 -15 89.6688 22.1363   5
   1  11  15 47.7221 22.6584   2
   1 -11 -15 123.519 44.2625   4
   1  11  15 53.9895 38.1671   4
   1 -11 -15 108.911 33.4417   3
  -1  11 -15 102.013 30.4405   3
   1  11  16 1024.08 50.8079   5
   1 -11 -16 1003.89 55.8301   5
  -1 -11  16 887.900 60.2611   1
   1  11  16 973.070 58.1572   2
   1  11  16 956.871 77.8118   4
  -1  11 -16 1102.41 67.4944   3
   1 -11 -16 972.018 66.9707   3
   1  11  17 442.357 31.3142   5
   1 -11 -17 442.984 36.2555   5
  -1 -11  17 389.828 41.9693   1
   1  11  17 373.170 34.7960   2
  -1  11 -17 446.909 48.1486   3
   1  11  17 340.365 54.4392   4
  -1  11 -17 395.955 45.0252   2
   1 -11 -17 406.799 48.2803   3
   1  11  18 463.690 33.2120   5
   1 -11 -18 493.721 38.5268   5
  -1 -11  18 436.097 43.5226   1
   1  11  18 478.835 37.4192   2
  -1  11 -18 493.628 51.2222   3
   1  11  18 479.190 60.7070   4
   1 -11 -18 462.071 53.7462   3
  -1  11 -18 436.661 46.2321   2
   1  11  19 382.797 32.4107   2
  -1  11 -19 291.111 38.4841   2
  -1 -11  19 279.212 38.6308   1
   1  11  19 348.477 53.8487   4
   1 -11 -19 328.144 34.4576   5
  -1  11 -20 179.568 31.5430   2
   1  11  20 177.561 24.2894   2
  -1 -11  20 159.662 36.0671   1
   1  11  20 186.973 46.1011   4
   1 -11 -20 185.794 29.4858   5
  -1  11 -21 20.2335 23.3046   2
   1  11  21 22.3988 17.2764   2
  -1 -11  21 13.2521 32.4336   1
   1  11  21 34.5604 39.9177   4
   1 -11 -21 25.5835 24.3820   5
   1  11  22 484.053 33.4555   2
  -1  11 -22 522.616 38.4586   2
  -1 -11  22 469.689 52.7675   1
   1  11  22 506.039 62.3857   4
   1 -11 -22 555.364 44.9191   5
   1  11  23 1835.36 78.8576   2
  -1  11 -23 1811.16 81.4082   2
  -1 -11  23 1918.28 104.360   1
   1  11  23 1897.30 111.615   4
   1 -11 -23 1954.65 90.6880   5
   1 -11 -24 486.099 42.0289   5
  -1 -11  24 506.594 53.5091   1
   1  11  24 403.671 28.0861   2
   1 -11 -25 742.680 51.5580   5
   1  11  25 718.442 35.5611   2
  -1 -11  25 649.123 59.3012   1
   1 -11 -26 567.162 48.1236   5
  -1 -11  26 581.638 57.8245   1
   1 -11 -27 104.191 32.6010   5
  -1 -11  27 214.659 49.5440   1
   1 -11 -28 106.052 35.1956   5
  -1 -11  28 128.259 48.9464   1
  -1 -11  29 111.688 43.5950   1
  -1  13  29 673.990 81.9182   4
  -1  13  28 135.520 57.4966   4
  -1  13  27 807.908 86.9174   4
  -1  13  26 483.225 74.7156   4
  -1  13  25 289.892 66.2289   4
  -1  13  24 87.2617 60.0537   4
  -1  13  24 132.934 29.3174   2
  -1  13  23 53.8491 54.7449   4
  -1  13  23 20.5043 25.5971   2
  -1  13  22 413.234 68.7856   4
  -1  13  22 247.360 38.2526   2
   1  13 -22 360.231 34.3951   2
   1  13 -21 953.708 56.6713   2
  -1  13  21 811.113 61.6495   2
   1  13 -20 356.389 36.9350   2
  -1  13  20 284.869 44.4979   2
  -1  13  19 636.026 75.9181   4
   1  13 -19 543.506 45.6138   2
  -1  13  18 391.040 63.3979   4
   1  13 -18 312.525 38.3896   2
  -1  13  18 269.894 44.4157   2
   1  13 -18 249.289 40.1542   3
  -1 -13 -18 300.030 44.4555   3
  -1  13  17 203.019 41.1147   2
   1  13 -17 179.566 37.0789   2
  -1  13  17 182.329 30.0252   5
  -1  13  17 204.790 53.5403   4
   1  13 -17 222.423 36.8133   3
  -1 -13 -17 173.055 37.2989   3
   1  13 -16 893.481 63.8547   2
  -1  13  16 890.452 55.5725   5
  -1 -13 -16 864.160 61.6592   3
   1  13 -16 922.832 62.2765   3
  -1  13  16 1018.30 72.9549   2
   1  13 -15 822.582 65.2586   2
  -1  13  15 975.475 59.0277   5
  -1  13  15 1187.67 90.4153   4
  -1 -13 -15 983.146 63.6982   3
   1  13 -15 1083.28 63.0221   3
   1  13 -14 348.905 43.6484   2
  -1  13  14 325.136 35.3712   5
  -1 -13 -14 358.820 37.5495   3
  -1  13  14 424.046 60.2958   4
   1  13 -14 307.847 34.9319   3
   1  13 -13 1185.16 77.5377   2
  -1  13  13 1358.07 69.3040   5
  -1 -13 -13 1218.38 67.4594   3
  -1  13  13 1332.45 95.3015   4
   1  13 -13 1217.31 66.6097   3
   1 -13  12 551.120 52.8230   1
   1  13 -12 594.209 55.8459   2
  -1  13  12 755.867 50.0821   5
  -1 -13 -12 749.029 47.6113   3
   1  13 -12 794.541 47.5784   3
   1 -13  11 242.160 38.8017   1
  -1  13  11 369.033 38.2021   5
   1  13 -11 338.619 42.9638   2
  -1 -13 -11 309.140 31.2651   3
   1  13 -11 365.628 30.9357   3
  -1  13  10 202.814 30.9798   5
  -1 -13 -10 209.087 38.5167   4
   1  13 -10 127.705 35.3826   2
  -1 -13 -10 166.107 24.4594   3
   1  13 -10 189.768 23.8051   3
  -1  13   9 1100.78 66.6688   5
   1  13  -9 968.112 58.5413   4
  -1 -13  -9 1010.31 52.9969   3
   1  13  -9 1125.08 75.0751   2
   1  13  -9 1091.62 53.7873   3
  -1 -13  -9 1323.57 80.1125   4
  -1  13   9 1346.06 87.6328   4
  -1  13   8 458.059 46.4440   5
   1  13  -8 453.335 40.2710   4
   1  13  -8 514.187 31.4146   3
   1  13  -8 478.760 51.6820   2
  -1  13   8 643.226 60.2457   4
  -1 -13  -8 511.710 48.8468   4
  -1  13   7 2596.65 125.378   5
   1 -13   7 2526.57 116.445   4
   1  13  -7 2310.43 114.691   4
   1  13  -7 2594.58 102.540   3
   1  13  -7 2768.05 131.932   2
  -1 -13  -7 2775.46 130.927   4
   1 -13   6 478.929 43.1982   4
  -1  13   6 519.141 50.3958   5
   1  13  -6 575.452 44.8794   4
   1  13  -6 620.658 55.2412   2
   1  13  -6 575.940 29.3933   3
   1 -13   5 1993.63 99.6903   4
  -1  13   5 1762.90 105.186   5
   1  13  -5 2076.21 79.3814   3
   1  13  -5 2092.48 102.123   4
   1  13  -5 2413.08 115.241   2
  -1  13   5 2577.23 118.995   4
   1 -13   4 978.027 60.7889   4
   1  13  -4 872.155 60.5426   4
   1  13  -4 1025.23 70.2031   2
  -1 -13  -3 159.996 30.2554   4
   1 -13   3 139.901 33.1094   4
   1  13  -3 163.810 36.9923   2
   1  13  -3 115.782 29.5612   4
  -1  13   3 160.630 30.7104   4
  -1  13   3 90.9369 34.7149   5
  -1  13   2 532.790 52.6527   5
   1  13  -2 483.837 45.5423   4
   1  13  -2 409.304 46.3339   2
  -1 -13  -2 419.457 44.4969   4
  -1  13   2 476.079 46.8045   4
   1 -13   2 438.367 45.3130   4
  -1  13   1 763.165 60.0045   5
   1 -13   1 703.259 54.7591   4
  -1 -13  -1 686.924 54.4944   4
  -1  13   1 665.195 56.2653   4
   1  13  -1 733.326 55.5541   4
   1  13  -1 695.135 56.8808   2
   1 -13   0 37.2802 26.1867   4
  -1 -13   0 12.1515 26.0784   4
   1  13   0 2.61894 24.1621   2
  -1  13   0 11.5235 24.7111   4
   1  13   0-7.01061 24.3227   4
  -1  13   0 7.06422 28.4434   5
  -1  13  -1 661.463 56.0953   5
   1  13   1 546.225 52.2573   4
   1  13   1 488.045 49.0034   2
  -1 -13   1 502.055 45.5343   4
  -1  13  -1 513.957 48.4128   4
   1 -13  -1 529.342 50.0579   4
   1  13   2 432.582 46.6053   4
  -1 -13   2 371.173 40.0702   4
   1 -13  -2 420.140 48.2257   4
  -1  13  -2 386.591 40.5785   4
   1  13   3 148.224 34.5923   4
  -1  13  -3 126.238 28.9036   4
   1  13   3 210.388 36.3424   5
  -1 -13   3 144.498 31.1065   4
   1 -13  -3 189.438 35.7266   4
   1  13   4 1017.84 68.9976   4
   1  13   4 1067.31 65.0508   5
  -1 -13   4 1094.70 61.1361   4
  -1  13  -4 928.221 59.2343   4
   1  13   5 1626.20 91.9581   5
   1  13   5 1836.89 100.418   4
   1  13   5 1556.58 95.9844   2
   1 -13  -5 1597.08 66.4780   3
  -1 -13   5 2047.10 90.2933   4
  -1  13  -5 1934.33 91.1285   4
   1  13   6 458.219 48.3472   5
   1  13   6 668.122 60.4251   4
   1 -13  -6 609.273 32.3736   3
   1  13   6 617.485 56.1408   2
  -1 -13   6 789.870 51.1345   4
  -1  13  -6 749.175 50.0967   4
   1  13   7 2155.41 123.071   5
   1  13   7 3024.63 143.669   4
   1  13   7 2871.24 136.364   2
   1 -13  -7 2472.52 108.197   3
   1 -13  -7 3049.97 138.766   4
  -1  13  -7 3176.26 126.854   4
  -1 -13   7 3242.55 126.009   4
   1  13   8 338.222 42.1890   5
   1  13   8 597.306 57.3357   4
  -1  13  -8 559.075 43.9648   4
   1  13   8 486.658 50.1092   2
   1 -13  -8 448.198 32.1401   3
  -1 -13   8 670.889 45.1090   4
   1 -13  -8 604.999 55.0692   4
   1  13   9 1255.35 73.9657   5
   1 -13  -9 1530.84 90.0342   4
  -1 -13   9 1497.74 73.3426   4
  -1  13  -9 1431.01 72.4142   4
   1  13   9 1455.68 93.0609   4
   1 -13  -9 1275.57 63.9664   3
   1  13   9 1158.63 80.8299   2
   1  13  10 210.343 30.8094   5
   1 -13 -10 284.275 50.4862   4
  -1 -13  10 278.100 31.5347   4
   1 -13 -10 230.354 26.7427   3
  -1  13 -10 202.603 25.4517   3
  -1  13 -10 312.686 32.2313   4
   1  13  10 234.590 40.3850   2
  -1 -13  11 355.793 42.0324   1
   1  13  11 413.344 36.6508   5
  -1 -13  11 427.193 34.8489   4
  -1  13 -11 487.424 36.9366   4
  -1  13 -11 401.462 34.0921   3
   1  13  11 369.218 45.5308   2
   1 -13 -11 383.603 35.5598   3
  -1 -13  12 813.612 58.1744   1
  -1 -13  12 656.220 43.8628   4
   1  13  12 807.097 48.1195   5
   1  13  12 568.688 56.4454   2
  -1  13 -12 947.017 49.9100   4
  -1  13 -12 739.571 47.6060   3
   1 -13 -12 783.643 49.9174   3
  -1 -13  13 1175.52 73.4278   1
   1 -13 -13 1155.52 67.1265   5
   1  13  13 1196.45 62.1151   5
   1  13  13 1064.99 75.1065   2
  -1  13 -13 1425.20 63.0674   4
  -1  13 -13 1163.73 65.5110   3
   1 -13 -13 1211.30 68.3871   3
  -1 -13  14 395.327 43.2448   1
   1 -13 -14 361.834 35.8562   5
   1  13  14 360.151 31.6840   5
   1  13  14 370.020 43.9885   2
   1  13  14 382.261 57.9439   4
  -1  13 -14 321.917 26.9576   4
  -1  13 -14 463.485 39.7595   3
   1 -13 -14 404.653 39.7726   3
  -1 -13  15 990.460 66.3567   1
   1 -13 -15 948.093 58.8153   5
   1  13  15 987.720 53.3448   5
   1  13  15 850.523 65.2929   2
   1  13  15 1136.90 87.8474   4
  -1  13 -15 1036.42 62.0263   3
   1 -13 -15 991.618 64.6102   3
  -1 -13  16 868.427 61.2957   1
   1 -13 -16 862.694 54.6197   5
   1  13  16 883.421 49.9900   5
   1  13  16 775.952 60.0089   2
  -1  13 -16 919.035 59.9335   3
   1  13  16 790.034 77.0794   4
   1 -13 -16 903.650 61.8715   3
  -1 -13  17 246.073 39.4769   1
   1 -13 -17 197.204 30.5225   5
   1  13  17 237.577 27.3092   5
   1  13  17 189.920 34.3692   2
  -1  13 -17 281.199 46.1976   2
   1  13  17 203.917 54.5484   4
  -1  13 -17 196.261 35.5717   3
   1 -13 -17 233.750 40.7591   3
  -1 -13  18 276.234 40.8949   1
   1 -13 -18 281.375 34.5559   5
   1  13  18 306.066 29.1137   5
   1  13  18 304.551 38.6932   2
  -1  13 -18 277.412 43.0344   2
   1  13  18 298.667 56.9779   4
   1 -13 -18 271.736 43.7901   3
  -1  13 -18 336.459 43.4828   3
   1 -13 -19 402.083 39.7475   5
   1  13  19 446.253 34.6749   5
  -1  13 -19 368.652 45.2826   2
   1  13  19 469.407 41.8086   2
   1  13  19 335.414 61.1874   4
  -1 -13  19 418.449 45.8301   1
   1 -13 -20 449.046 41.9550   5
   1  13  20 405.175 33.6857   5
  -1  13 -20 379.282 45.2927   2
   1  13  20 416.262 40.7170   2
   1  13  20 312.901 61.7044   4
  -1 -13  20 329.848 44.2945   1
  -1  13 -21 695.954 58.4025   2
   1  13  21 831.530 53.1688   2
  -1 -13  21 826.046 67.5603   1
   1  13  21 881.347 80.5057   4
   1 -13 -21 940.285 57.8364   5
   1  13  22 359.242 34.5035   2
  -1  13 -22 316.070 40.1608   2
  -1 -13  22 324.063 48.0851   1
   1  13  22 286.744 58.5892   4
   1 -13 -22 273.327 37.0610   5
   1  13  23 10.9590 21.6879   2
  -1 -13  23-7.74439 36.3096   1
   1  13  23 29.5764 49.6219   4
   1 -13 -23 3.26316 28.7539   5
   1  13  24 122.920 24.5664   2
  -1 -13  24 149.198 43.8624   1
   1 -13 -24 116.026 34.1813   5
   1  13  24 77.2609 50.8983   4
   1 -13 -25 213.804 37.8633   5
  -1 -13  25 242.851 47.9643   1
   1 -13 -26 490.869 47.4701   5
  -1 -13  26 411.777 54.6967   1
  -1 -13  27 854.622 74.0253   1
  -1 -13  28 223.827 54.3604   1
  -1  15  29 169.604 68.9846   4
  -1  15  28-35.0335 67.2008   4
  -1  15  27 170.735 66.8015   4
  -1  15  26 312.755 73.0105   4
  -1  15  25 829.918 93.3041   4
  -1  15  24 202.926 63.4514   4
  -1  15  24 139.184 36.4537   2
  -1  15  23 452.113 74.9151   4
  -1  15  23 363.414 47.6860   2
  -1  15  22 1424.23 106.875   4
   1  15 -22 1132.41 67.5581   2
  -1  15  21 257.185 62.6087   4
   1  15 -21 203.524 38.6995   2
  -1  15  21 123.057 41.8821   2
  -1  15  20 372.171 66.3990   4
  -1  15  20 320.996 50.8999   2
   1  15 -20 286.026 42.3638   2
  -1  15  19 92.7712 57.6865   4
   1  15 -19 13.9911 34.5134   2
  -1  15  19 28.9193 37.5078   2
  -1  15  18 268.202 62.9199   4
   1  15 -18 269.334 40.1765   3
  -1  15  18 243.761 49.0392   2
   1  15 -18 210.316 41.6224   2
  -1 -15 -17 1042.77 68.0917   3
   1  15 -17 1130.15 69.2794   3
  -1  15  17 1240.09 82.2361   2
   1  15 -17 940.854 74.1825   2
  -1  15  16 206.495 56.5615   4
   1  15 -16 156.429 34.3477   3
  -1 -15 -16 185.450 35.2761   3
  -1  15  16 197.957 44.5343   2
   1  15 -16 147.030 38.9196   2
  -1 -15 -15 61.3190 28.0275   3
  -1  15  15 124.372 46.5582   4
   1  15 -15 79.8429 28.6387   3
   1  15 -15 72.6479 38.0625   2
  -1  15  15 121.866 41.4861   2
  -1 -15 -14 824.430 55.3737   3
  -1  15  14 1052.35 85.4360   4
   1  15 -14 977.690 56.9111   3
   1  15 -14 839.364 69.0956   2
  -1  15  13 621.057 51.0756   5
  -1 -15 -13 614.852 42.9365   3
   1  15 -13 594.587 42.9106   3
   1  15 -13 624.092 60.3861   2
  -1  15  12 697.824 57.3190   5
   1  15 -12 772.315 46.5305   3
   1  15 -12 843.041 68.0462   2
   1  15 -11 1695.46 96.5795   2
   1  15 -11 1463.84 70.2791   3
  -1  15  11 1501.75 87.5451   5
  -1  15  10 418.658 47.5509   5
   1  15 -10 518.486 54.6970   2
  -1  15  10 532.570 59.5731   4
   1  15 -10 439.737 31.4235   3
  -1  15   9 1938.99 110.127   5
   1  15  -9 2086.74 113.985   2
   1  15  -9 1903.47 98.3540   4
   1  15  -9 2080.99 85.6836   3
   1 -15   8 1327.58 80.4184   4
  -1  15   8 1490.30 93.7503   5
   1  15  -8 1509.98 83.3446   4
  -1  15   8 1754.08 102.912   4
   1  15  -8 1592.40 65.5770   3
   1  15  -8 1884.65 100.525   2
  -1  15   7 306.920 49.0459   5
   1  15  -7 329.000 19.9016   3
  -1  15   7 409.479 50.6808   4
   1  15  -7 367.151 38.8291   4
   1  15  -7 391.395 52.3170   2
   1 -15   7 307.577 41.0164   4
   1  15  -6 299.043 37.9563   4
  -1  15   6 406.706 49.1775   4
   1  15  -6 357.885 45.3042   2
   1 -15   6 274.964 38.1254   4
   1 -15   5 1551.84 86.7038   4
   1  15  -5 1590.88 87.6424   4
   1  15  -5 1740.13 96.9699   2
  -1  15   5 1797.72 98.2270   4
  -1 -15  -5 1683.88 93.6835   4
   1 -15   4 353.923 43.2043   4
  -1  15   4 268.870 47.4982   5
   1  15  -4 360.094 41.7633   4
   1  15  -4 349.760 45.1641   2
  -1 -15  -4 353.484 46.8643   4
  -1  15   4 407.771 47.3990   4
  -1  15   3 1418.31 89.0256   5
   1  15  -3 1263.83 81.0681   4
   1  15  -3 1511.56 90.7648   2
  -1 -15  -3 1350.92 84.3053   4
   1 -15   3 1445.57 82.2435   4
  -1  15   3 1458.84 88.6861   4
  -1  15   2 772.698 64.4151   5
   1  15  -2 742.231 57.9821   4
   1  15  -2 753.989 64.9414   2
   1 -15   2 790.265 59.7519   4
  -1 -15  -2 641.403 56.3840   4
  -1  15   2 647.784 58.8869   4
  -1  15   1 570.322 53.8816   5
   1  15  -1 421.486 46.9615   4
   1  15  -1 426.223 50.2002   2
  -1  15   1 386.369 45.8612   4
  -1 -15  -1 388.535 42.6353   4
   1 -15   1 410.673 48.7101   4
   1  15   0 2826.70 136.741   4
   1  15   0 2620.27 138.016   2
   1 -15   0 2864.30 135.593   4
  -1 -15   0 2668.78 131.027   4
  -1  15   0 2762.07 135.387   4
  -1  15  -1 638.054 56.1308   5
   1  15   1 530.187 53.8957   4
   1  15   1 500.520 53.6410   2
  -1  15  -1 547.685 51.1051   4
  -1 -15   1 480.908 47.0051   4
   1 -15  -1 609.303 54.9786   4
   1  15   2 722.299 62.0981   4
   1  15   2 958.132 62.0749   5
  -1  15  -2 762.166 59.2287   4
   1 -15  -2 715.572 58.9607   4
  -1 -15   2 782.566 57.8181   4
   1  15   3 1496.72 92.7337   4
  -1  15  -3 1446.30 85.8331   4
   1 -15  -3 1614.19 93.4974   4
  -1 -15   3 1401.97 83.0752   4
  -1  15  -4 318.790 40.2156   4
   1  15   4 406.700 50.2211   4
   1  15   4 416.687 45.3803   5
   1 -15  -4 303.275 41.9647   4
  -1 -15   4 366.529 41.0590   4
   1  15   5 1758.92 98.0748   5
  -1 -15   5 1866.17 92.0313   4
   1  15   5 1979.59 106.738   4
  -1  15  -5 1670.13 92.1782   4
   1  15   5 1613.83 101.529   2
  -1 -15   6 195.264 33.6734   4
   1  15   6 235.202 41.1537   2
   1  15   6 259.256 46.7121   4
   1 -15  -6 173.544 13.3691   3
  -1  15  -6 229.060 33.8542   4
   1  15   6 180.563 40.3571   5
  -1 -15   7 560.338 43.3305   4
   1  15   7 581.623 55.8199   2
  -1  15  -7 469.409 42.3967   4
   1  15   7 581.431 58.2169   4
  -1 -15   8 2105.65 91.4250   4
   1  15   8 1993.08 107.706   2
   1  15   8 2086.99 109.932   4
  -1  15  -8 2091.88 93.5307   4
  -1 -15   9 2726.09 112.297   4
   1 -15  -9 2149.13 96.6246   3
   1  15   9 2492.83 128.544   2
  -1  15  -9 2739.72 113.659   4
   1  15   9 2712.73 135.813   4
   1  15   9 1940.11 115.769   5
  -1 -15  10 644.702 44.8121   4
  -1  15 -10 555.874 43.2992   4
   1  15  10 642.016 65.3866   4
   1 -15 -10 446.210 34.1846   3
   1  15  10 534.853 57.5956   2
   1  15  10 474.938 49.3935   5
  -1 -15  11 1383.25 95.8045   1
  -1 -15  11 1688.91 80.7342   4
   1  15  11 1423.96 84.4927   5
   1  15  11 1485.06 103.620   4
  -1  15 -11 1813.24 82.9722   4
   1  15  11 1595.86 97.8154   2
   1 -15 -11 1594.78 74.8196   3
  -1 -15  12 571.660 59.7397   1
  -1 -15  12 638.173 45.1658   4
   1  15  12 639.876 49.9567   5
   1  15  12 686.215 62.7213   2
  -1  15 -12 709.755 47.1679   4
   1 -15 -12 569.128 42.4935   3
  -1 -15  13 478.987 53.5289   1
   1  15  13 515.465 55.8732   2
   1  15  13 505.197 42.0942   5
  -1  15 -13 633.167 41.1386   4
   1 -15 -13 517.866 41.2565   3
  -1 -15  14 772.747 66.4884   1
   1  15  14 602.209 61.7088   2
   1  15  14 753.669 50.5653   5
  -1  15 -14 751.309 48.6638   3
  -1  15 -14 822.252 46.9729   4
   1 -15 -14 788.868 52.8197   3
  -1 -15  15 80.7297 32.2743   1
   1  15  15 70.1342 37.2070   2
  -1  15 -15 135.340 41.7714   2
   1  15  15 85.7857 27.8881   5
  -1  15 -15 95.1453 29.8588   3
   1  15  15 137.282 47.2290   4
   1 -15 -15 53.3546 29.1651   3
  -1 -15  16 138.425 41.9421   1
  -1  15 -16 239.678 46.4742   2
   1  15  16 157.621 38.6387   2
   1  15  16 195.332 29.8318   5
  -1  15 -16 142.460 31.9654   3
   1  15  16 178.306 48.5644   4
   1 -15 -16 169.891 34.6514   3
  -1 -15  17 880.107 69.7496   1
   1  15  17 794.602 66.4737   2
   1  15  17 912.946 55.4536   5
  -1  15 -17 879.672 60.8920   3
   1  15  17 973.192 86.6602   4
   1 -15 -17 950.294 64.4186   3
  -1  15 -17 1049.36 73.3009   2
  -1 -15  18 282.353 46.0090   1
  -1  15 -18 274.315 45.8889   2
   1  15  18 140.994 38.5580   2
   1  15  18 268.267 32.5539   5
   1  15  18 142.490 55.1451   4
  -1  15 -18 223.659 38.0090   3
   1  15  19 65.0111 25.3426   5
  -1  15 -19 79.0043 37.5859   2
   1  15  19 46.2829 31.1529   2
  -1 -15  19 105.771 40.7933   1
   1  15  19 67.9387 51.6827   4
  -1  15 -20 233.740 46.1310   2
   1  15  20 282.825 44.1102   2
   1  15  20 283.029 63.4856   4
  -1 -15  20 305.062 50.0415   1
   1  15  21 119.707 34.3924   2
  -1  15 -21 71.7612 36.2391   2
   1 -15 -21 63.5447 32.1600   5
   1  15  21 188.222 60.6165   4
  -1 -15  21 87.2777 41.7747   1
   1  15  22 978.972 63.0241   2
  -1  15 -22 771.953 63.8391   2
   1 -15 -22 877.812 61.4525   5
   1  15  22 984.923 92.2042   4
  -1 -15  22 896.326 74.7870   1
   1  15  23 590.838 47.7193   2
   1 -15 -23 465.597 48.7272   5
   1  15  23 456.880 73.7449   4
  -1 -15  23 450.746 58.9231   1
   1  15  24 79.6167 30.6417   2
   1 -15 -24 86.7756 38.0633   5
  -1 -15  24 143.200 50.4729   1
   1  15  24 54.2628 60.5659   4
  -1 -15  25 1072.83 85.1368   1
   1 -15 -25 998.462 66.9538   5
  -1 -15  26 301.413 59.9767   1
  -1  17  26 760.025 93.3667   4
  -1  17  25 281.812 79.4433   4
  -1  17  24 260.042 69.8428   4
  -1  17  23 371.148 71.1708   4
  -1  17  23 156.274 44.6239   2
  -1  17  22 180.457 67.2997   4
  -1  17  22 156.256 47.4854   2
   1  17 -21 411.183 53.8459   2
  -1  17  21 504.034 58.4930   2
  -1  17  20-12.1443 54.3343   4
   1  17 -20 13.4245 37.2342   2
  -1  17  20 19.7046 43.9945   2
  -1  17  19 55.7687 51.6707   4
  -1  17  19 85.1289 45.2880   2
   1  17 -19 38.8371 40.9840   2
  -1  17  18 1405.86 102.672   4
  -1  17  18 1444.26 90.7209   2
  -1  17  17 281.512 58.3809   4
  -1  17  17 262.755 49.9692   2
   1  17 -17 198.190 48.1217   2
  -1  17  16 607.430 71.6776   4
   1  17 -16 523.047 43.9395   3
  -1  17  16 608.226 62.5274   2
   1  17 -16 521.464 59.0642   2
  -1  17  15 81.0379 46.5689   4
   1  17 -15 77.8076 25.9798   3
  -1  17  15 169.612 46.7237   2
   1  17 -15 53.2612 40.4341   2
   1  17 -14 13.8505 22.1641   3
  -1  17  14 48.9220 40.5970   2
   1  17 -14 26.7046 38.9687   2
   1  17 -13 1078.92 57.7999   3
   1  17 -13 1056.86 81.5983   2
   1  17 -12 274.379 27.3717   3
   1  17 -12 341.157 51.5667   2
  -1  17  11 427.363 58.0980   4
   1  17 -11 423.956 30.4667   3
   1  17 -11 511.306 57.5654   2
  -1  17  10 101.616 46.1187   4
   1  17 -10 105.807 16.7829   3
   1  17 -10 94.2160 39.5626   2
  -1  17   9 1192.70 84.7179   4
   1  17  -9 1034.84 77.2006   2
   1  17  -8 310.989 42.3828   4
  -1  17   8 429.829 56.7059   4
   1  17  -8 380.450 52.9099   2
   1 -17   7 598.953 51.8943   4
   1  17  -7 547.297 50.9514   4
  -1  17   7 574.889 60.0510   4
   1  17  -7 603.906 59.8322   2
   1 -17   6 273.080 41.0780   4
  -1  17   6 350.975 50.7359   4
   1  17  -6 270.716 39.9881   4
   1  17  -6 256.231 46.5671   2
   1 -17   5 984.636 68.7236   4
   1  17  -5 1136.93 79.1120   2
  -1  17   5 1096.67 78.0684   4
   1  17  -5 1031.36 70.3947   4
   1 -17   4 2280.54 115.179   4
   1  17  -4 2378.53 124.623   2
   1  17  -4 2165.01 114.373   4
  -1  17   4 2305.61 122.411   4
   1 -17   3 460.443 49.7968   4
   1  17  -3 511.160 50.9268   4
  -1  17   3 494.542 55.2552   4
   1  17  -3 526.076 54.5932   2
   1  17  -2 363.630 47.1932   4
  -1  17   2 364.174 48.8593   4
   1  17  -2 389.801 49.7685   2
   1 -17   2 363.999 45.5839   4
   1 -17   1 420.654 48.6186   4
  -1  17   1 375.446 50.4164   4
   1  17  -1 416.245 48.1610   4
   1  17  -1 375.574 49.7886   2
  -1  17   0 295.816 44.8633   4
   1  17   0 259.573 43.3349   4
   1  17   0 256.574 46.6384   2
   1  17   1 609.779 51.5100   5
  -1  17  -1 540.814 53.2731   4
   1  17   1 561.820 57.0872   4
   1  17   1 677.817 61.4827   2
  -1 -17   1 568.656 53.2154   4
   1  17   2 414.322 50.9831   4
  -1  17  -2 422.063 47.6185   4
   1  17   2 498.504 46.9747   5
  -1 -17   2 465.119 48.0969   4
   1  17   3 536.520 56.2466   4
  -1  17  -3 485.845 51.4697   4
   1  17   3 656.046 53.6389   5
  -1 -17   3 579.115 50.3417   4
  -1  17  -4 2194.02 117.247   4
   1  17   4 2300.43 126.426   4
  -1 -17   4 2401.73 115.814   4
   1  17   5 1024.66 72.7797   5
  -1 -17   5 1025.51 65.5429   4
   1  17   5 1086.73 77.6040   4
  -1  17  -5 924.347 66.6319   4
   1  17   5 970.155 74.6015   2
  -1 -17   6 165.317 34.5514   4
   1  17   6 213.918 47.2778   2
   1  17   6 156.242 39.5844   4
  -1  17  -6 144.427 35.4319   4
   1  17   6 123.188 41.9013   5
   1  17   7 403.230 56.2009   5
  -1  17  -7 534.637 47.9280   4
   1  17   7 573.538 61.5983   4
   1  17   7 555.039 57.4401   2
  -1 -17   7 553.545 46.8044   4
  -1  17  -8 649.503 49.7837   4
   1  17   8 708.254 67.2416   4
   1  17   8 560.305 60.5804   2
  -1 -17   8 555.361 45.6835   4
  -1 -17   9 1354.96 69.7040   4
   1  17   9 1441.07 91.4133   4
  -1  17  -9 1414.17 72.9602   4
   1  17   9 1429.56 89.2916   2
  -1 -17  10 251.135 35.7740   4
   1  17  10 263.834 50.9433   2
  -1  17 -10 234.146 34.8209   4
   1 -17 -10 165.577 20.2088   3
   1  17  10 286.222 54.1584   4
   1  17  11 566.522 60.1578   2
   1 -17 -11 329.589 29.5049   3
  -1  17 -11 506.187 42.9370   4
   1  17  11 615.630 67.1350   4
  -1 -17  11 499.632 42.5851   4
   1  17  11 310.404 47.4266   5
   1  17  12 194.805 40.7792   5
  -1 -17  12 244.904 34.5925   4
  -1 -17  12 134.610 49.1798   1
   1  17  12 220.780 53.4750   4
  -1  17 -12 264.857 34.0116   4
   1  17  12 265.938 50.9270   2
  -1 -17  13 904.759 83.0456   1
   1  17  13 966.994 68.9361   5
  -1  17 -13 1127.58 61.9599   4
  -1  17 -13 1229.90 81.3259   2
   1  17  13 1001.89 80.3773   2
   1  17  14 63.4283 30.3513   5
  -1  17 -14 24.3999 24.7291   4
  -1 -17  14 21.0635 43.8497   1
  -1  17 -14 96.5319 43.1305   2
   1  17  14 33.5107 41.4149   2
   1  17  15-9.86612 33.9828   5
  -1 -17  15 62.2703 47.0154   1
   1  17  15 30.3049 41.4357   2
  -1  17 -15 112.714 40.1701   2
  -1 -17  16 564.878 65.8004   1
   1  17  16 538.247 48.2608   5
   1  17  16 526.575 71.1093   4
   1  17  16 500.599 58.9862   2
   1  17  17 123.181 32.8848   5
   1  17  17 138.866 61.6444   4
  -1 -17  17 157.994 49.4728   1
  -1  17 -17 204.820 46.2931   2
   1  17  17 109.621 44.4371   2
  -1  17 -18 1500.45 90.5633   2
   1  17  18 1702.83 117.544   4
  -1 -17  18 1266.25 94.7399   1
   1  17  18 1067.10 85.0703   2
   1  17  19 86.4553 61.0975   4
  -1 -17  19 123.376 51.0920   1
  -1  17 -19 81.3860 43.5006   2
   1  17  19 19.6127 38.8096   2
   1  17  20-8.36465 60.6134   4
  -1 -17  20 46.6500 42.6269   1
  -1  17 -20 59.1964 41.1982   2
   1  17  20 2.71453 38.6166   2
   1  17  21 612.821 82.2703   4
  -1 -17  21 466.330 61.6330   1
  -1  17 -21 515.187 58.8078   2
   1  17  21 461.334 54.7591   2
   1  17  22 203.696 69.9547   4
  -1 -17  22 176.922 53.1516   1
   1  17  22 156.006 44.1268   2
   1  17  23 245.265 72.1158   4
  -1 -17  23 313.632 58.2641   1
   1  17  23 323.461 48.9152   2
   1  17  24 270.523 76.6366   4
  -1 -17  24 275.253 57.6606   1
  -1  19  23 228.032 53.0236   2
  -1  19  23 274.122 71.5851   4
  -1  19  22 746.243 71.8440   2
  -1  19  22 788.660 87.1970   4
  -1  19  21 146.952 47.9035   2
  -1  19  21 48.9470 53.8516   4
   1  19 -20 442.039 61.5201   2
  -1  19  20 580.043 65.4014   2
  -1  19  20 678.127 77.5097   4
   1  19 -19 143.299 48.0335   2
  -1  19  19 136.507 47.9989   2
  -1  19  19 169.794 59.3687   4
  -1  19  18 20.7213 46.1671   2
   1  19 -18 24.6635 42.3917   2
  -1  19  18 35.0207 53.1872   4
   1  19 -17 633.307 69.7481   2
  -1  19  17 733.491 71.5239   2
  -1  19  17 671.208 75.6046   4
  -1  19  16 115.438 47.7945   2
   1  19 -16 65.5399 44.3627   2
  -1  19  16 75.7539 52.7598   4
  -1  19  15 486.232 59.9791   2
   1  19 -15 463.195 60.0610   2
  -1  19  14 561.546 63.1653   2
   1  19 -14 554.312 65.3498   2
  -1  19  13 858.455 73.7020   2
   1  19 -13 825.348 75.6165   2
   1  19 -12 837.854 72.6671   2
  -1  19  12 851.276 73.2764   2
  -1  19  12 802.178 76.5793   4
  -1  19  11 132.129 44.6784   2
   1  19 -11 212.188 49.9937   2
  -1  19  11 154.674 53.1700   4
   1  19 -10 416.195 58.8072   2
  -1  19  10 368.576 58.0694   4
   1  19  -9 944.673 76.9164   2
  -1  19   9 948.005 82.3658   4
   1  19  -8 680.219 64.0733   2
  -1  19   8 674.758 65.4032   4
   1  19  -8 587.502 54.0193   4
   1  19  -7 1250.76 87.7448   2
   1  19  -7 1202.98 76.7587   4
  -1  19   7 1169.24 89.4102   4
   1  19  -6 27.2108 40.0876   2
  -1  19   6 15.5316 40.6652   4
   1  19  -6 27.4374 34.5933   4
   1  19  -5 1344.71 91.3237   2
  -1  19   5 1217.41 87.0206   4
   1  19  -5 1222.32 79.6413   4
   1  19  -4 217.252 43.6204   2
  -1  19   4 199.440 44.1712   4
   1  19  -4 198.808 41.2475   4
   1  19  -3 564.315 61.1453   2
   1  19  -3 471.393 53.3258   4
  -1  19   3 587.732 61.9417   4
   1  19  -2 546.485 60.9229   2
  -1  19   2 559.110 59.7078   4
   1  19  -2 580.818 56.7772   4
   1  19  -1 332.363 49.6614   2
   1  19  -1 278.138 45.3786   4
  -1  19   1 237.718 44.7615   4
   1  19   0 1468.30 96.5610   2
   1  19   0 1333.41 87.5452   4
  -1  19   0 1418.45 88.8320   4
   1  19   1 169.738 49.7182   2
   1  19   1 169.346 44.6925   4
  -1  19  -1 169.393 43.5489   4
   1  19   2 779.010 68.5528   4
  -1  19  -2 609.087 59.1908   4
  -1  19  -3 465.663 50.6295   4
   1  19   3 469.239 55.9060   4
   1  19   4 125.984 40.9702   4
  -1  19  -4 175.811 40.9232   4
   1  19   5 1132.36 85.1145   2
  -1  19  -5 1185.34 77.0330   4
   1  19   5 1080.19 80.9160   4
  -1  19  -6 37.5642 33.6080   4
   1  19   6 30.7319 37.1418   4
   1  19   6 43.1379 36.0947   2
  -1  19  -7 1164.68 73.8534   4
   1  19   7 1101.15 84.4163   4
   1  19   7 1168.07 86.1030   2
  -1 -19   7 1074.38 68.7244   4
  -1  19  -8 651.219 54.5559   4
   1  19   8 711.297 69.6394   4
   1  19   8 645.138 64.5851   2
  -1 -19   8 613.851 50.6676   4
  -1 -19   9 944.460 65.0773   4
   1  19   9 1059.09 80.8218   2
   1  19   9 1080.85 86.8549   4
  -1  19  -9 1077.05 67.9038   4
  -1 -19  10 333.835 39.7818   4
   1  19  10 372.092 57.2003   2
   1  19  10 347.865 57.1368   4
  -1  19 -10 363.854 43.1393   4
  -1 -19  11 74.5762 32.1805   4
  -1  19 -11 49.6236 31.6183   4
   1  19  11 44.9263 46.0305   4
  -1  19 -11 110.283 46.3453   2
   1  19  11 130.306 47.4421   2
  -1 -19  12 806.524 55.2780   4
   1  19  12 687.658 70.1821   2
  -1  19 -12 737.733 68.9376   2
   1  19  12 850.010 80.2209   4
  -1  19 -12 778.063 54.1234   4
   1  19  13 752.156 72.6290   2
  -1  19 -13 823.795 71.4932   2
  -1  19 -13 739.233 51.8278   4
   1  19  13 684.564 75.5165   4
   1  19  14 468.317 59.8205   2
  -1  19 -14 615.186 62.0053   2
  -1  19 -14 535.500 44.5370   4
   1  19  15 386.057 56.6509   2
  -1  19 -15 340.287 52.5032   2
  -1 -19  15 288.202 66.4960   1
  -1  19 -16 79.1625 43.9107   2
   1  19  16 32.2260 43.9381   2
  -1 -19  16 12.8703 50.8492   1
   1  19  17 709.679 71.3392   2
  -1  19 -17 795.657 68.6770   2
   1  19  17 822.645 83.8451   4
   1  19  18 57.1930 45.2145   2
  -1  19 -18 64.8988 46.9291   2
  -1 -19  18 33.4149 55.2172   1
   1  19  18 4.04269 60.7226   4
   1  19  19 103.497 48.5863   2
  -1  19 -19 194.453 49.9860   2
  -1 -19  19 128.019 60.0371   1
   1  19  19 119.265 63.1363   4
  -1  19 -20 732.510 69.0036   2
   1  19  20 411.454 61.2225   2
  -1 -19  20 508.663 79.0621   1
   1  19  20 608.649 80.4308   4
   1  19  21 3.03261 49.2070   2
  -1 -19  21 65.3480 58.4199   1
   1  19  21 102.909 63.4475   4
  -1 -19  22 692.194 85.3285   1
   1  19  22 695.951 87.3400   4
   1  19  23 92.2579 43.1759   2
   1  19  23 163.695 67.0336   4
  -1  21  22 102.247 52.6437   2
  -1  21  21 624.936 71.6267   2
   1  21 -20 139.015 53.1720   2
  -1  21  20 148.180 54.6486   2
  -1  21  19 209.658 54.6685   2
   1  21 -19 111.086 56.1875   2
  -1  21  19 232.950 65.4071   4
  -1  21  18 475.563 65.5269   2
   1  21 -18 435.438 63.9216   2
  -1  21  18 501.951 72.1383   4
  -1  21  17 33.4934 45.4406   2
   1  21 -17 105.846 52.1801   2
  -1  21  17 69.1081 50.9471   4
  -1  21  16 913.608 80.2799   2
   1  21 -16 990.893 81.6110   2
   1  21 -15 105.217 48.8047   2
  -1  21  15 85.4723 52.1511   2
  -1  21  14 45.9089 45.1221   2
   1  21 -14 111.043 49.8767   2
   1  21 -13 670.193 69.1814   2
  -1  21  13 498.190 61.3737   2
  -1  21  13 574.607 69.5874   4
  -1  21  12 129.672 48.4721   2
   1  21 -12 189.534 50.4660   2
  -1  21  12 68.5150 54.4746   4
   1  21 -11 1157.76 87.7614   2
  -1  21  11 1419.13 93.0763   2
  -1  21  11 1208.86 94.1882   4
  -1  21  10 236.643 52.6599   2
   1  21 -10 214.336 51.9364   2
  -1  21  10 226.579 59.7258   4
   1  21  -9 657.300 68.1549   2
  -1  21   9 716.931 72.2883   2
  -1  21   9 676.035 69.8259   4
  -1  21   8 321.322 53.6834   2
   1  21  -8 363.629 58.6640   2
  -1  21   8 334.242 61.3847   4
   1  21  -7 147.217 45.2177   2
  -1  21   7 196.233 54.9277   2
  -1  21   7 125.282 51.2112   4
   1  21  -7 145.192 41.5240   4
   1  21  -6 625.728 69.2141   2
   1  21  -6 600.041 58.2617   4
  -1  21   6 679.540 68.7905   4
   1  21  -5 53.1671 43.9265   2
   1  21  -5 60.6694 39.2608   4
  -1  21   5 85.6829 43.3036   4
   1  21  -4 544.107 60.0285   2
   1  21  -4 544.209 57.3258   4
  -1  21   4 571.822 64.0102   4
   1  21  -3 956.735 80.3411   2
  -1  21   3 1042.46 79.9191   4
   1  21  -3 924.502 73.1113   4
   1  21  -2 598.245 67.5536   2
  -1  21   2 637.915 64.2041   4
   1  21  -2 594.270 61.7780   4
   1  21  -1 952.851 81.4741   2
   1  21  -1 1009.95 76.0993   4
  -1  21   1 965.242 76.9971   4
   1  21   0-12.5526 43.3965   2
  -1  21   0 22.5021 42.2385   4
   1  21   0 38.5492 40.5303   4
   1  21   1 993.379 81.2486   2
   1  21   1 879.554 72.9679   4
  -1  21  -1 835.739 71.8075   4
   1  21   2 679.019 66.4213   4
  -1  21  -2 530.061 59.2089   4
   1  21   3 739.214 71.2044   4
  -1  21  -3 852.082 69.5203   4
   1  21   4 605.428 64.0339   4
  -1  21  -4 559.128 58.5361   4
   1  21   5 104.840 52.8092   2
  -1  21  -5 91.4790 40.7104   4
   1  21   5 95.4546 44.8632   4
   1  21   6 767.798 72.4479   2
  -1  21  -6 686.044 60.5846   4
   1  21   6 692.592 68.3271   4
   1  21   7 195.295 50.6813   2
  -1  21  -7 226.761 54.0592   2
  -1  21  -7 210.216 41.5441   4
   1  21   7 209.037 50.1124   4
   1  21   8 308.708 54.5516   2
  -1  21  -8 258.980 52.8574   2
   1  21   8 206.915 51.6910   4
  -1  21  -8 222.711 42.1717   4
   1  21   9 731.001 71.4535   2
  -1  21  -9 688.174 71.4624   2
   1  21   9 627.329 71.0052   4
  -1  21  -9 614.479 55.9487   4
   1  21  10 214.532 49.7483   2
  -1  21 -10 257.551 51.4459   2
  -1  21 -10 243.319 40.4942   4
   1  21  10 236.877 58.6767   4
   1  21  11 1197.67 87.2257   2
  -1  21 -11 1097.09 69.9886   4
   1  21  11 1171.01 91.8735   4
  -1  21 -11 1146.53 85.3727   2
  -1  21 -12 137.261 47.6827   2
   1  21  12 166.999 48.2798   2
   1  21  12 153.924 56.2500   4
  -1  21 -12 124.240 34.1913   4
  -1 -21  12 19.7267 66.3444   1
   1  21  13 598.293 69.2698   2
  -1  21 -13 598.526 63.8269   2
   1  21  13 710.141 77.8074   4
   1  21  14 72.6643 47.0215   2
  -1  21 -14 58.8197 46.8367   2
  -1 -21  14 20.3780 62.0344   1
   1  21  14 89.6696 58.2987   4
   1  21  15 79.6518 51.4424   2
  -1  21 -15 111.194 48.7850   2
  -1 -21  15-25.6555 69.3243   1
   1  21  16 746.927 76.7026   2
  -1  21 -16 824.198 73.3486   2
   1  21  17 59.6839 48.2039   2
  -1  21 -17 40.6535 46.7278   2
  -1 -21  17 30.3715 69.1996   1
   1  21  17 55.0259 60.3275   4
   1  21  18 377.397 62.8940   2
  -1  21 -18 475.294 61.1884   2
   1  21  18 476.903 70.5783   4
   1  21  19 182.236 56.4908   2
  -1  21 -19 276.952 55.4780   2
  -1 -21  19 235.335 76.6787   1
   1  21  19 192.137 67.9915   4
  -1  21 -20 181.209 52.8347   2
   1  21  20 131.862 54.1910   2
   1  21  21 409.199 65.5011   2
   1  21  22-3.24099 53.0036   2
  -1  23  21 125.157 57.7520   2
  -1  23  20 253.955 59.7983   2
   1  23 -19 262.952 65.6513   2
  -1  23  19 322.856 64.4119   2
   1  23 -18 76.9153 52.7382   2
  -1  23  18 120.958 55.9153   2
   1  23 -17 310.126 58.8923   2
  -1  23  17 267.859 58.2513   2
   1  23 -16 90.3950 55.2230   2
  -1  23  16 165.876 54.8450   2
   1  23 -15 725.540 75.3150   2
  -1  23  15 584.281 70.3639   2
  -1  23  15 644.199 79.7035   4
  -1  23  14 517.683 69.4851   2
   1  23 -14 435.195 65.1526   2
  -1  23  14 351.885 63.1547   4
  -1  23  13 237.938 59.9664   2
   1  23 -13 279.990 58.0188   2
  -1  23  13 251.874 68.0430   4
   1  23 -12 296.098 57.5419   2
  -1  23  12 277.580 59.8451   2
  -1  23  12 164.722 53.9861   4
  -1  23  11 41.6997 49.2641   2
   1  23 -11 90.3656 51.9470   2
  -1  23  11 57.8574 58.5649   4
   1  23 -10 334.924 59.6533   2
  -1  23  10 274.430 55.8143   2
  -1  23  10 288.844 58.5248   4
  -1  23   9 139.696 54.3404   2
   1  23  -9 293.599 55.9606   2
  -1  23   9 165.202 58.2559   4
  -1  23   8 111.032 52.2876   2
   1  23  -8 158.579 53.1453   2
  -1  23   8 145.682 57.1631   4
   1  23  -7 1103.21 85.4837   2
  -1  23   7 1172.29 88.1452   2
  -1  23   7 1023.97 88.7502   4
  -1  23   6 326.333 61.5560   2
   1  23  -6 440.406 61.7415   2
   1  23  -6 259.785 46.9547   4
  -1  23   6 311.907 56.2122   4
   1  23  -5 651.388 68.1983   2
  -1  23   5 611.538 71.7360   2
  -1  23   5 674.408 70.0717   4
   1  23  -5 570.572 60.1230   4
   1  23  -4 97.2615 47.6996   2
   1  23  -4 66.6229 44.0488   4
  -1  23   4 112.852 48.3995   4
   1  23  -3 77.8571 50.5490   2
  -1  23   3 75.7171 46.1638   4
   1  23  -3 89.2017 45.3253   4
   1  23  -2 442.216 64.6611   2
  -1  23   2 375.943 58.7247   4
   1  23  -2 362.588 55.3433   4
  -1  23   1 140.013 56.7490   2
   1  23  -1 182.241 54.0249   2
  -1  23   1 225.387 54.6239   4
   1  23  -1 170.524 48.0976   4
   1  23   0 931.819 82.6013   2
  -1  23   0 819.594 80.6119   2
  -1  23   0 924.068 79.2143   4
   1  23   0 1014.23 79.9044   4
   1  23   1 137.051 53.6343   2
  -1  23  -1 169.672 56.4382   2
  -1  23  -1 104.898 44.8968   4
   1  23   1 86.7270 44.1298   4
  -1  23  -2 351.831 63.0757   2
   1  23   2 354.581 56.0732   4
  -1  23  -2 324.497 54.4040   4
  -1  23  -3 42.9483 49.6510   2
  -1  23  -3 53.1636 42.9815   4
   1  23   3 88.1426 50.4644   4
  -1  23  -4 69.0412 44.7264   2
  -1  23  -4 71.9008 43.8424   4
   1  23   4 59.0199 48.4934   4
   1  23   5 614.510 68.1856   2
  -1  23  -5 702.890 74.2688   2
   1  23   5 545.365 65.9474   4
  -1  23  -5 614.159 61.2719   4
  -1  23  -6 383.159 63.3280   2
   1  23   6 391.768 63.2359   2
  -1  23  -6 326.364 48.6645   4
   1  23   6 288.233 55.7598   4
   1  23   7 1099.26 85.6659   2
  -1  23  -7 1178.88 87.4482   2
   1  23   7 1122.62 88.1758   4
  -1  23  -7 1178.50 77.4843   4
   1  23   8 161.835 56.2389   2
  -1  23  -8 198.686 56.8240   2
  -1  23  -8 130.280 43.6924   4
   1  23   8 134.719 55.7879   4
  -1  23  -9 250.860 56.5802   2
   1  23   9 265.368 55.5487   2
  -1  23  -9 225.220 45.3383   4
   1  23   9 219.693 60.9610   4
  -1  23 -10 295.989 57.0080   2
   1  23  10 371.737 60.2972   2
  -1  23 -10 275.253 43.6147   4
   1  23  10 239.862 64.8470   4
  -1  23 -11 43.7014 51.4929   2
   1  23  11 46.4730 52.9468   2
   1  23  11 42.5055 47.8575   4
  -1  23 -12 256.687 58.5361   2
   1  23  12 390.804 63.6923   2
  -1 -23  12 182.403 70.6731   1
   1  23  12 223.694 60.6872   4
  -1  23 -13 233.148 57.9534   2
   1  23  13 411.699 67.2563   2
  -1 -23  13 220.410 70.5196   1
   1  23  13 311.142 66.7595   4
   1  23  14 493.911 67.5098   2
  -1  23 -14 422.795 63.2292   2
   1  23  14 320.163 64.1909   4
   1  23  15 761.828 78.6005   2
  -1  23 -15 667.195 72.6728   2
   1  23  15 571.776 80.0196   4
   1  23  16 93.8049 53.5897   2
  -1  23 -16 54.0256 50.5493   2
   1  23  17 224.546 60.0945   2
  -1  23 -17 300.759 56.1545   2
   1  23  18 60.4729 57.0109   2
  -1  23 -18 88.7332 53.7421   2
  -1  23 -19 335.164 62.7034   2
   1  23  19 242.496 61.1274   2
   1  23  20 212.024 63.4270   2
   1  23  21 40.4485 57.1556   2
   1  25 -12 68.6594 51.5435   2
  -1  25  12 121.879 57.7251   2
   1  25 -11 1134.44 93.4329   2
  -1  25  11 1174.45 95.2985   2
  -1  25  10 150.134 58.8852   2
   1  25 -10 246.137 59.7573   2
  -1  25   9 480.033 73.2921   4
   1  25  -9 405.627 61.5426   2
  -1  25   9 531.245 68.1090   2
  -1  25   8 381.349 67.0533   4
  -1  25   8 378.813 65.6983   2
   1  25  -8 358.401 64.5094   2
  -1  25   7 236.318 57.0433   4
   1  25  -7 126.315 50.7658   2
  -1  25   7 173.288 55.5574   2
  -1  25   6 478.398 65.3973   4
  -1  25   6 516.076 72.5210   2
   1  25  -6 502.329 69.3921   2
  -1  25   5 53.6689 47.5765   4
  -1  25   5 144.125 53.7489   2
   1  25  -5 123.784 54.7167   2
  -1  25   4 75.6222 49.1654   4
  -1  25   4 117.091 51.9888   2
   1  25  -4 150.815 50.6023   2
  -1  25   3 508.704 66.5879   4
   1  25  -3 526.129 60.9308   4
   1  25  -3 560.446 68.1960   2
   1  25  -2 421.392 57.8446   4
  -1  25   2 503.604 64.2582   4
   1  25  -2 561.534 72.7787   2
   1  25  -1 305.920 56.8673   4
  -1  25   1 297.866 58.5502   4
   1  25  -1 297.208 58.7959   2
  -1  25   1 259.378 62.9558   2
   1  25   0 333.445 55.0573   4
  -1  25   0 326.068 60.1808   4
   1  25   0 453.088 67.8815   2
  -1  25   0 362.935 67.3115   2
  -1  25  -1 438.968 62.1581   4
   1  25   1 353.068 59.1707   4
  -1  25  -1 359.014 66.7144   2
   1  25   1 402.909 67.4878   2
  -1  25  -2 543.129 65.7771   4
   1  25   2 506.602 66.2059   4
  -1  25  -2 582.176 77.5136   2
   1  25   3 514.344 66.3349   4
  -1  25  -3 595.033 64.1575   4
  -1  25  -3 532.258 73.0320   2
  -1  25  -4 82.2585 47.3126   4
   1  25   4 151.761 55.1364   4
  -1  25  -4 102.500 54.1171   2
   1  25   4 88.0122 47.0795   2
  -1  25  -5 92.3876 46.9260   4
   1  25   5 96.7917 54.5831   4
   1  25   5 135.646 55.5593   2
  -1  25  -5 67.9480 47.9013   2
  -1  25  -6 401.404 55.4825   4
   1  25   6 450.750 67.5111   4
  -1  25  -6 439.133 68.9550   2
   1  25   6 399.110 65.3711   2
  -1  25  -7 105.087 45.1099   4
   1  25   7 40.2217 54.9758   4
  -1  25  -7 117.284 52.7737   2
   1  25   7 220.190 53.7013   2
  -1  25  -8 296.596 50.8033   4
   1  25   8 330.898 64.6754   4
  -1  25  -8 332.405 64.8819   2
   1  25   8 300.394 59.4202   2
   1  25   9 558.817 72.6104   4
  -1  25  -9 352.631 60.6994   2
   1  25   9 456.629 67.4619   2
  -1  25 -10 215.544 60.5701   2
   1  25  10 233.136 56.4870   2
   1  25  11 1155.97 93.7023   2
  -1  25 -11 1079.79 90.1515   2
  -1  25 -12 105.631 53.8510   2
   1  25  12 94.8374 59.1530   2
  -1  27   1 195.527 58.3962   4
   1  27   0 59.2562 51.1101   4
  -1  27   0 30.7517 51.9516   4
  -1  27  -1 266.235 60.6396   4
   1  27   1 324.311 59.0585   4
  -1  27  -2 308.648 61.4820   4
  -1  27  -3 36.7772 48.8861   4
  -1  27  -4 273.609 57.1702   4
  -1  27  -5 286.511 54.2288   4
  -2   0   0 111.614 8.73371   2
   2   0   0 112.761 8.67975   2
  -2   0   0 111.672 7.39964   5
  -2   0   1 1873.51 70.6155   2
   2   0   1 1905.32 71.0252   2
  -2   0  -1 1902.66 70.6804   2
   2   0  -1 1884.50 71.0066   2
  -2   0   1 1807.15 69.4560   5
  -2   0  -1 1864.80 68.4413   5
  -2   0  -2 9275.44 309.183   1
  -2   0   2 9010.47 312.065   5
  -2   0  -2 8803.17 310.113   5
   2   0  -2 7946.99 311.768   5
   2   0  -2 9384.72 313.002   2
   2   0   2 7266.29 311.677   2
  -2   0  -2 9544.87 312.819   2
  -2   0  -3 7279.84 259.723   1
   2   0  -3 7193.89 262.383   5
  -2   0   3 7245.05 262.110   5
  -2   0  -3 7679.17 262.019   2
   2   0  -3 7740.26 262.366   2
  -2   0  -3 7139.95 259.438   5
  -2   0  -4 2445.65 87.7726   1
  -2   0   4 2393.74 89.6388   5
   2   0  -4 2341.97 89.9814   5
  -2   0  -4 2402.73 88.5759   2
   2   0  -4 2418.96 88.9740   2
  -2   0  -5 10871.3 375.026   1
   2   0  -5 10664.7 377.038   5
   2   0   5 7946.83 399.841   3
  -2   0  -5 8764.75 397.503   3
  -2   0   5 10456.7 374.538   2
   2   0  -5 11018.4 375.263   2
  -2   0  -5 10724.6 374.759   2
   2   0   6 6746.97 238.457   2
  -2   0   6 6798.29 237.961   2
   2   0  -6 6754.82 238.525   2
  -2   0  -6 6628.12 237.883   2
  -2   0  -6 6859.76 239.568   1
   2   0  -6 6459.88 241.150   5
  -2   0  -6 5827.22 265.274   3
   2   0   6 5443.46 267.653   3
   2   0  -7 346.541 17.7667   2
  -2   0  -7 374.595 17.7354   2
   2   0   7 366.647 18.0809   2
  -2   0   7 360.753 17.6568   2
   2   0  -7 358.555 21.1589   5
  -2   0  -7 392.800 20.3909   1
  -2   0  -7 301.146 38.5925   3
   2   0   7 273.302 39.7986   3
  -2   0   8 2779.46 101.296   2
  -2   0  -8 2796.95 101.485   2
  -2   0  -8 2862.99 105.426   1
   2   0  -8 2756.14 106.674   5
  -2   0   8 2755.30 104.808   4
  -2   0  -8 2401.57 132.228   3
   2   0  -9 1311.47 57.1726   5
  -2   0   9 1286.07 51.0316   2
  -2   0  -9 1353.39 51.1953   2
  -2   0  -9 1354.09 56.3271   1
  -2   0   9 1312.29 55.6846   4
  -2   0  -9 1361.03 54.7359   4
  -2   0  -9 1235.65 84.6250   3
   2   0   9 1140.42 85.5870   3
   2   0 -10 2548.32 101.495   5
  -2   0 -10 2662.55 94.5924   2
  -2   0  10 2587.91 94.4391   2
   2   0 -10 2345.43 99.8951   1
  -2   0 -10 2719.86 101.239   1
  -2   0  10 2523.05 101.190   4
  -2   0 -10 2437.12 134.472   3
  -2   0 -10 2561.25 98.9693   4
   2   0 -11 22.0427 10.8707   5
  -2   0 -11 29.7682 5.99002   2
  -2   0  11 27.0650 5.84392   2
   2   0 -11 28.5372 11.7364   1
  -2   0 -11 28.7870 12.1892   1
  -2   0  11 27.7622 13.3207   4
  -2   0 -11 44.7098 10.8962   4
   2   0  11 52.7084 35.9303   3
  -2   0 -11 16.9867 34.2725   3
   2   0 -12 4837.83 184.195   5
  -2   0  12 4995.73 174.780   2
  -2   0 -12 4878.84 174.883   2
  -2   0 -12 5024.38 184.045   1
   2   0 -12 4976.53 183.558   1
  -2   0  12 4725.11 189.740   4
  -2   0 -12 4754.30 181.991   4
   2   0  12 3889.71 223.209   3
  -2   0 -12 4176.27 218.609   3
   2   0 -13 1968.23 81.7519   5
  -2   0 -13 1910.29 71.0706   2
  -2   0  13 1935.33 70.9696   2
   2   0 -13 1900.02 80.7433   1
  -2   0 -13 1887.43 80.7603   1
  -2   0  13 1896.13 91.8055   4
  -2   0 -13 1831.98 80.7459   4
  -2   0 -13 1680.07 118.452   3
   2   0 -14 90.7493 15.7884   5
  -2   0  14 68.7974 6.98032   2
  -2   0 -14 63.1290 6.96258   2
  -2   0  14 34.6854 25.2770   4
  -2   0 -14 71.0485 15.5535   1
   2   0 -14 64.8422 16.7700   1
  -2   0 -14 45.5196 15.9944   4
   2   0  14 82.8897 48.7670   3
  -2   0 -14 50.2219 40.3899   3
   2   0 -15 102.568 18.9014   5
  -2   0  15 90.1936 31.0510   4
  -2   0 -15 118.875 18.7665   1
   2   0 -15 130.503 18.8113   1
  -2   0 -15 121.530 22.8143   4
  -2   0 -15 106.661 52.3553   3
  -2   0  15 100.981 7.75352   2
  -2   0 -15 93.6565 7.85134   2
   2   0  15 66.8052 49.4413   3
  -2   0 -16 3728.66 153.230   4
  -2   0  16 3396.85 153.017   4
  -2   0 -16 3621.15 141.128   1
   2   0 -16 3463.69 140.010   1
   2   0 -16 3473.32 141.133   5
  -2   0 -16 3294.85 189.901   3
  -2   0  17 6183.13 235.510   4
  -2   0 -17 5973.86 246.407   4
  -2   0 -17 6227.17 229.931   1
   2   0 -17 6172.66 229.221   1
  -2   0 -17 5926.33 222.758   5
   2   0 -17 5817.17 229.005   5
  -2   0 -17 5476.82 282.682   3
  -2   0 -18 364.762 26.1349   5
   2   0 -18 324.261 30.2404   5
  -2   0 -18 363.232 32.1708   1
   2   0 -18 373.915 30.8542   1
  -2   0  18 365.829 30.2450   4
  -2   0 -18 344.387 76.1567   3
   2   0 -18 251.648 52.2307   3
  -2   0 -19 843.409 69.1020   4
   2   0 -19 1029.50 55.8449   1
  -2   0 -19 1064.81 56.8374   1
   2   0 -19 1015.28 56.4208   5
  -2   0 -19 1019.25 50.3751   5
  -2   0  19 1062.63 51.9003   4
  -2   0 -20 4146.60 174.786   4
  -2   0 -20 4151.16 156.183   5
   2   0 -20 4175.21 164.076   5
  -2   0  20 3770.83 153.587   4
  -2   0 -21 285.902 37.4021   4
  -2   0 -21 314.515 26.9284   5
   2   0 -21 343.629 34.2268   5
  -2   0  21 335.511 24.2298   4
  -2   0 -22-6.65588 23.9984   4
   2   0 -22 1.51010 23.9217   5
  -2   0 -22 15.6226 19.5595   5
  -2   0  22 17.1523 12.8687   4
  -2   0 -23 98.5051 22.8768   4
   2   0 -23 85.0997 28.2367   5
  -2   0 -23 101.461 21.8023   5
  -2   0  23 104.922 15.0498   4
  -2   0 -24 1257.30 63.0697   5
   2   0 -24 1266.63 70.6607   5
  -2   0 -25 1286.74 64.0814   5
   2   0 -25 1173.97 70.2951   5
   2   0 -26 308.881 39.6958   5
  -2   0 -26 368.740 35.1412   5
  -2   0 -27 389.007 36.1248   5
   2   0 -27 444.081 45.2388   5
   2   0 -28 416.015 47.6170   5
  -2   0 -28 430.365 38.5950   5
   2   0 -29 136.666 39.2973   5
  -2   0 -29 159.170 30.7590   5
   2   0 -30 978.389 67.3491   5
   2   0 -31 683.223 59.6235   5
   2   0 -32 40.1648 36.0676   5
   2   0 -33 47.5623 40.3721   5
   2   0 -34 1015.25 73.4796   5
   2   2 -34 900.503 73.3964   5
   2   2 -33 358.362 52.9730   5
   2   2 -32 82.4103 42.0505   5
   2   2 -31 187.286 45.8550   5
   2   2 -30 1021.00 71.4500   5
  -2  -2 -29 598.182 43.0392   5
   2   2 -29 611.180 55.8724   5
   2   2 -28 640.715 55.4176   5
  -2  -2 -28 589.002 42.9185   5
  -2  -2 -27 219.451 28.9082   5
   2   2 -27 188.833 40.2306   5
   2   2 -26 183.226 37.2589   5
  -2  -2 -26 164.545 26.1187   5
  -2  -2 -25 297.141 29.6983   5
   2   2 -25 273.930 38.7855   5
  -2   2  25 270.829 26.2522   4
  -2  -2 -24 2486.82 101.580   5
   2   2 -24 2348.33 111.910   5
  -2   2  24 2344.89 100.803   4
  -2  -2 -23 295.710 41.4423   4
  -2  -2 -23 314.372 28.8053   5
   2   2 -23 382.703 39.7576   5
  -2   2  23 333.358 29.6378   4
  -2  -2 -22 43.8841 37.0269   4
   2   2 -22 60.4839 27.7142   5
  -2  -2 -22 45.6094 18.5999   5
  -2   2  22 54.6567 21.4956   4
  -2  -2 -21 2619.66 137.614   4
   2   2 -21 2836.54 122.340   5
  -2  -2 -21 2761.90 110.962   5
  -2   2  21 2752.99 119.241   4
  -2   2  20 5162.71 208.155   4
   2   2 -20 5344.95 206.629   5
  -2  -2 -20 5413.40 195.892   5
  -2  -2 -19 237.445 51.5844   4
  -2  -2 -19 329.009 30.8874   1
   2   2 -19 362.083 32.8707   1
  -2   2  19 308.933 37.8577   4
   2   2 -19 348.635 32.8439   5
  -2  -2 -19 339.700 24.7967   5
  -2  -2 -18 38.9290 14.4774   5
   2   2 -18 17.5032 19.2391   5
  -2  -2 -18-18.9219 42.4752   4
   2   2 -18 38.6566 18.8779   1
  -2  -2 -18 53.8786 21.6140   1
  -2   2  18 63.5660 30.1192   4
  -2  -2 -18 9.96480 47.7353   3
   2   2 -17 557.957 38.4702   1
  -2  -2 -17 584.996 39.1847   1
  -2  -2 -17 566.116 57.9842   4
  -2   2  17 518.847 52.9987   4
  -2  -2 -17 549.870 30.5793   5
   2   2 -17 526.103 37.8405   5
  -2  -2 -17 620.866 77.5199   3
  -2   2  16 6505.63 232.224   2
  -2  -2 -16 6769.42 247.838   1
   2   2 -16 6666.97 246.830   1
  -2  -2 -16 7066.81 267.808   4
   2   2 -16 6747.71 249.186   5
  -2  -2 -16 6621.49 239.440   5
  -2  -2 -16 6849.07 299.910   3
  -2   2  15 268.580 13.8393   2
  -2   2  15 243.089 44.9703   4
  -2  -2 -15 296.232 35.2650   4
  -2  -2 -15 263.299 19.1659   5
   2   2 -15 247.643 25.9436   5
   2  -2  15 247.431 60.8466   3
  -2  -2 -15 330.887 57.2042   3
   2   2 -15 285.206 25.4793   1
  -2  -2 -15 310.067 26.7894   1
   2   2 -14 665.182 38.3586   1
  -2  -2 -14 666.984 38.8209   1
   2   2 -14 691.868 39.9903   5
  -2  -2 -14 686.263 32.0431   5
  -2  -2 -14 704.668 46.9561   4
  -2   2  14 553.439 55.7820   4
   2  -2  14 680.526 77.1047   3
  -2  -2 -14 726.266 74.0525   3
  -2   2  14 632.023 27.7757   2
   2   2 -14 682.926 28.5737   2
  -2   2  13 3110.69 116.858   2
   2   2 -13 3232.05 117.440   2
  -2  -2 -13 3404.15 127.805   1
   2   2 -13 3184.65 126.268   1
  -2  -2 -13 3279.65 119.773   5
  -2   2  13 3350.73 147.943   4
  -2  -2 -13 3305.75 132.360   4
   2  -2  13 3265.22 174.861   3
  -2  -2 -13 3087.27 118.319   2
  -2  -2 -13 3259.11 170.367   3
   2   2 -12 4855.74 174.226   2
  -2   2  12 4819.78 173.704   2
  -2  -2 -12 4851.32 175.290   5
   2   2 -12 4601.54 180.962   1
  -2  -2 -12 5006.42 182.920   1
  -2   2  12 4879.52 196.573   4
  -2  -2 -12 4675.49 185.012   4
  -2  -2 -12 4763.93 174.727   2
  -2  -2 -12 5127.51 225.080   3
   2  -2  12 5095.99 231.644   3
   2   2 -11 676.054 30.1026   2
  -2   2  11 696.034 29.9662   2
  -2  -2 -11 700.905 30.2517   5
  -2  -2 -11 718.332 30.8951   2
   2   2 -11 674.533 35.7706   1
  -2  -2 -11 690.232 36.8443   1
  -2   2  11 701.261 43.9229   4
  -2  -2 -11 712.140 38.7925   4
   2  -2  11 716.921 67.9977   3
  -2  -2 -11 680.865 64.0369   3
   2   2 -10 2079.20 81.7663   2
  -2   2  10 2198.05 81.7526   2
  -2  -2 -10 2219.83 81.0319   5
  -2  -2 -10 2279.98 82.6129   2
   2   2 -10 2037.14 86.2560   1
  -2  -2 -10 2281.36 88.2917   1
  -2   2  10 2058.32 92.7509   4
  -2  -2 -10 2295.10 120.932   3
  -2  -2 -10 2127.82 88.8677   4
   2  -2  10 2049.77 120.902   3
  -2   2   9 4070.75 149.509   2
   2   2  -9 3962.80 149.241   2
  -2  -2  -9 4310.01 147.719   5
  -2  -2  -9 4270.02 150.016   2
  -2  -2  -9 4261.73 154.483   1
   2   2  -9 3693.86 152.433   1
  -2   2   9 4082.80 158.478   4
  -2  -2  -9 4347.55 187.915   3
  -2  -2  -9 3987.70 154.970   4
   2  -2   9 3848.18 187.109   3
   2   2  -8 3946.80 145.278   2
  -2   2   8 3896.27 145.296   2
  -2  -2  -8 4047.26 142.501   5
  -2  -2  -8 4099.73 145.687   2
  -2  -2  -8 3964.30 148.703   1
  -2   2   8 3832.74 151.783   4
  -2  -2  -8 3930.14 150.018   4
  -2  -2  -8 4100.18 179.650   3
   2  -2   8 3971.62 182.355   3
   2   2  -7 1660.58 64.8803   2
  -2  -2  -7 1671.97 61.1169   5
  -2   2   7 1629.76 69.6355   4
  -2  -2  -7 1735.13 68.9498   4
  -2  -2  -7 1689.89 92.7332   3
   2  -2   7 1635.46 94.6546   3
  -2  -2  -7 1748.67 65.3073   2
  -2   2   6 9825.97 377.877   5
  -2  -2  -6 10677.9 404.627   3
  -2  -2  -6 10951.8 379.213   4
   2  -2   6 10491.7 408.988   3
  -2  -2  -6 10967.3 375.968   2
   2   2  -6 10521.0 375.803   2
  -2  -2  -5 2101.09 106.329   3
   2  -2   5 2292.56 112.436   3
   2   2  -5 2277.18 85.0570   2
  -2  -2  -5 2226.29 84.7461   2
  -2   2   5 2296.95 86.9530   5
  -2  -2  -4 128.669 10.0555   2
   2   2  -4 131.165 10.0291   2
   2  -2   4 137.065 27.9814   3
  -2   2   4 138.088 11.3513   5
  -2   2   3 159.810 12.1841   5
   2   2  -3 153.958 10.7376   2
  -2  -2  -3 168.733 11.0925   2
  -2   2   2 18566.8 644.029   5
  -2  -2  -2 18086.9 642.961   2
   2   2  -2 18095.8 643.534   2
  -2   2   1 6455.65 229.977   5
   2   2  -1 6240.37 229.507   2
  -2  -2  -1 6476.88 229.246   2
  -2  -2   0 469.111 22.2288   2
   2   2   0 492.761 22.7700   2
  -2   2   0 473.772 22.8069   5
  -2  -2   1 5903.94 213.674   2
   2   2   1 6027.79 214.131   2
  -2   2  -1 5746.97 214.038   5
   2  -2  -1 6120.02 214.715   5
   2  -2  -2 18505.7 576.002   5
  -2   2  -2 16722.7 576.019   5
  -2  -2   3 202.774 11.2817   1
   2  -2  -3 166.917 12.4617   5
  -2  -2   4 82.4082 7.60205   1
   2  -2  -4 91.7629 9.53892   5
   2  -2  -5 1562.13 62.3018   5
  -2  -2   5 1568.17 60.6573   1
  -2   2  -5 1559.79 60.5109   1
  -2  -2   5 1531.94 60.2564   2
   2  -2  -6 10314.0 374.283   5
  -2  -2   6 10112.4 372.811   1
  -2   2  -6 10316.2 372.636   1
  -2  -2   6 10986.5 371.983   2
   2   2   6 10486.9 371.726   2
   2  -2  -7 1464.92 61.6093   5
  -2   2  -7 1430.52 60.0061   1
  -2  -2   7 1507.84 60.5832   1
   2   2   7 1500.93 58.5083   2
  -2  -2   7 1575.08 58.9104   2
   2  -2  -8 4350.82 166.600   5
  -2   2  -8 4479.48 165.246   1
  -2  -2   8 4371.11 165.646   1
   2   2   8 4422.76 162.464   2
  -2   2  -8 4428.24 162.886   2
  -2  -2   8 4723.38 162.834   2
   2  -2  -9 3945.48 149.707   5
  -2  -2   9 4167.30 145.147   2
  -2   2  -9 3949.81 148.591   1
  -2  -2   9 3871.28 149.368   1
   2   2   9 3856.64 144.680   2
  -2   2  -9 3970.42 145.140   2
   2  -2 -10 2461.06 98.9319   5
  -2  -2  10 2436.58 93.8593   4
  -2  -2  10 2443.35 98.6698   1
  -2   2 -10 2496.14 98.1331   1
   2  -2 -10 2347.89 98.1845   1
  -2   2 -10 2488.01 93.3121   2
   2   2  10 2668.95 93.4527   2
  -2  -2  10 2507.48 93.6341   2
  -2  -2  11 575.276 25.9564   2
  -2  -2  11 532.341 27.2630   4
   2  -2 -11 547.000 31.5949   5
  -2   2 -11 550.082 25.2870   2
   2   2  11 563.459 25.2650   2
  -2   2 -11 565.491 31.4447   1
   2  -2 -11 569.836 32.3242   1
  -2  -2  11 547.466 31.6326   1
   2   2  12 4528.60 165.236   2
  -2   2 -12 4632.96 165.212   2
  -2   2 -12 4664.91 172.934   1
   2  -2 -12 4677.86 173.695   1
  -2  -2  12 4372.90 173.381   1
   2  -2 -12 4721.00 173.701   5
  -2  -2  12 4572.29 170.593   4
  -2   2 -12 4489.89 167.673   4
  -2  -2  12 4501.07 165.756   2
  -2   2 -13 3279.43 118.034   2
   2   2  13 3206.39 118.092   2
  -2   2 -13 3285.21 127.093   1
  -2  -2  13 3061.31 127.324   1
   2  -2 -13 3283.61 127.769   1
   2  -2 -13 3296.76 127.719   5
  -2  -2  13 3155.98 129.091   4
  -2   2 -13 3191.46 122.091   4
  -2  -2  13 3211.03 119.221   2
   2  -2 -14 591.575 34.9740   5
  -2  -2  14 556.364 35.6883   1
  -2   2 -14 610.446 35.6226   1
   2  -2 -14 539.070 35.0125   1
  -2   2 -14 604.307 32.2165   4
  -2   2 -14 555.312 24.5123   2
   2   2  14 557.769 24.8149   2
  -2   2 -15 301.970 15.3477   2
   2  -2 -15 322.236 26.8639   5
  -2  -2  15 334.773 28.1839   4
  -2   2 -15 312.239 25.5570   4
  -2  -2  15 267.695 25.5127   1
   2  -2 -15 303.082 26.0876   1
  -2   2 -15 303.567 27.0322   1
  -2  -2  16 6634.51 249.793   4
  -2   2 -16 6910.68 259.592   4
   2  -2 -16 6841.97 256.257   5
  -2   2 -16 7248.24 256.962   1
  -2  -2  16 6574.60 257.479   1
   2  -2 -16 7177.30 257.681   1
  -2   2 -16 6766.33 241.917   2
  -2   2 -17 714.067 28.1770   2
  -2   2 -17 677.908 50.0007   4
   2  -2 -17 769.677 43.6598   5
  -2  -2  17 785.439 34.9474   4
  -2   2 -17 884.517 45.6059   1
  -2  -2  17 739.962 45.4965   1
   2  -2 -17 764.828 44.7412   1
  -2   2 -18-4.74418 19.7188   1
   2  -2 -18 25.5845 18.9581   1
  -2   2 -18-6.88142 25.1937   4
   2  -2 -18 18.0175 18.2599   5
  -2  -2  18 14.7394 8.88240   4
   2  -2 -18-15.9392 37.2361   3
   2  -2 -19 325.992 30.5753   5
  -2  -2  19 343.186 18.1390   4
  -2   2 -19 331.473 32.5285   4
   2  -2 -19 363.482 33.9365   1
  -2   2 -19 353.466 32.4688   1
   2  -2 -20 5018.69 196.039   5
  -2   2 -20 4947.64 189.216   4
   2  -2 -21 2528.87 106.082   5
  -2   2 -21 2284.02 93.7457   4
  -2   2 -22 77.2172 21.9698   5
   2  -2 -22 69.1234 25.4986   5
  -2   2 -22 45.2779 13.2043   4
   2  -2 -23 339.602 35.9024   5
  -2   2 -23 338.400 32.2918   5
  -2   2 -23 340.537 20.1963   4
  -2   2 -24 2588.31 112.218   5
   2  -2 -24 2594.42 116.019   5
   2  -2 -25 253.530 35.6367   5
  -2   2 -25 279.568 31.7831   5
   2  -2 -26 178.574 33.4096   5
  -2   2 -26 132.678 27.3461   5
   2  -2 -27 157.090 33.7528   5
  -2   2 -27 147.383 31.1007   5
   2  -2 -28 678.152 53.7894   5
  -2   2 -28 657.551 48.4895   5
  -2   2 -29 549.616 46.6925   5
   2  -2 -29 576.625 51.7221   5
   2  -2 -30 1097.53 69.0179   5
  -2   2 -30 1017.82 63.9305   5
   2  -2 -31 193.040 42.2162   5
   2  -2 -32 109.024 39.5501   5
   2  -2 -33 305.836 49.1652   5
   2  -2 -34 701.161 62.0752   5
   2   4 -33 185.276 48.5961   5
   2   4 -32 322.101 51.9476   5
   2   4 -31 351.758 49.8892   5
   2   4 -30 459.784 54.4637   5
   2   4 -29 57.7353 38.9055   5
   2   4 -28 1091.17 73.4799   5
  -2  -4 -28 1029.15 56.9187   5
  -2  -4 -27 184.858 27.3252   5
   2   4 -27 217.261 41.0045   5
  -2   4  27 209.321 29.6288   4
  -2  -4 -26 383.633 32.3820   5
   2   4 -26 411.269 46.7185   5
  -2   4  26 440.545 38.7762   4
  -2  -4 -25 663.415 41.5532   5
   2   4 -25 763.331 58.3556   5
  -2   4  25 717.779 49.5141   4
  -2  -4 -24 2871.00 149.565   4
  -2  -4 -24 3211.82 126.404   5
   2   4 -24 3242.11 141.424   5
  -2   4  24 3125.43 137.775   4
  -2  -4 -23 2.85806 45.3743   4
  -2  -4 -23 29.3421 18.0994   5
   2   4 -23 10.9924 28.0523   5
  -2   4  23 17.1065 28.5488   4
  -2  -4 -22 38.1212 47.2374   4
   2   4 -22 89.5671 29.9686   5
  -2  -4 -22 104.475 19.6546   5
  -2   4  22 125.110 34.9206   4
  -2  -4 -21 54.9791 42.7909   4
  -2  -4 -21 70.8782 16.9456   5
   2   4 -21 38.7996 25.9018   5
  -2   4  21 42.3896 34.0066   4
  -2  -4 -20 7049.45 297.127   4
  -2   4  20 6506.29 279.156   4
  -2  -4 -20 6832.15 250.417   5
   2   4 -20 6795.45 264.163   5
  -2  -4 -19 1268.91 55.3266   5
  -2   4  19 1205.37 45.7493   2
  -2   4  19 1327.18 86.8638   4
  -2   4  19 1219.59 46.6813   2
   2   4 -18 495.400 35.2435   1
  -2   4  18 460.765 20.9670   2
   2   4 -18 468.743 21.6834   2
  -2  -4 -18 427.904 37.4546   1
  -2  -4 -18 469.691 27.5693   5
  -2  -4 -18 517.269 64.4364   4
  -2   4  18 301.543 52.7083   4
   2   4 -18 416.970 58.2944   3
  -2  -4 -18 629.056 79.4579   3
  -2  -4 -17 2821.26 117.659   1
  -2  -4 -17 2669.31 107.426   5
  -2  -4 -17 2701.39 142.722   4
  -2   4  17 2753.38 148.777   4
   2   4 -17 2883.06 116.152   1
  -2   4  17 2785.32 102.813   2
   2   4 -17 2826.53 103.380   2
   2   4 -17 2403.33 140.821   3
  -2  -4 -16 5496.75 208.476   1
  -2  -4 -16 5366.39 197.959   5
  -2  -4 -16 5393.61 230.914   4
  -2   4  16 5673.88 246.614   4
  -2  -4 -16 5759.11 252.137   3
  -2   4  16 5314.44 194.886   2
   2   4 -16 5448.13 206.362   1
   2   4 -16 5391.14 195.257   2
   2   4 -15 258.232 25.0098   1
   2   4 -15 222.724 15.1835   2
  -2   4  15 219.871 15.3992   2
  -2  -4 -15 245.217 25.6964   1
  -2  -4 -15 224.981 17.2297   5
  -2   4  15 270.595 50.1474   4
  -2  -4 -15 187.124 33.8140   4
  -2  -4 -15 255.976 53.0264   3
  -2  -4 -14 949.395 41.7133   5
  -2  -4 -14 1016.40 51.2431   1
  -2   4  14 884.114 74.9478   4
  -2  -4 -14 1003.69 61.9237   4
   2   4 -14 968.631 41.3399   2
  -2   4  14 938.689 41.3929   2
   2   4 -14 995.860 49.2974   1
  -2  -4 -14 1102.86 83.4469   3
   2  -4  14 1059.96 85.7691   3
  -2   4  13 615.379 36.5122   5
  -2  -4 -13 601.508 29.5153   5
   2   4 -13 645.270 30.8261   2
  -2  -4 -13 727.394 39.0549   1
  -2   4  13 692.562 59.1835   4
  -2  -4 -13 659.541 46.4349   4
  -2  -4 -13 770.185 69.4663   3
   2  -4  13 703.907 67.4072   3
   2   4 -13 673.617 37.0096   1
   2   4 -12 7028.63 262.174   1
   2   4 -12 7082.38 257.063   2
  -2  -4 -12 6996.77 255.018   5
  -2   4  12 7423.27 263.559   5
  -2   4  12 7130.23 285.704   4
  -2  -4 -12 6826.47 271.530   4
  -2  -4 -12 8169.07 302.091   3
   2  -4  12 7555.83 305.015   3
   2   4 -11 298.938 22.3920   1
   2   4 -11 282.981 17.8456   2
  -2  -4 -11 282.484 15.4727   5
  -2   4  11 263.896 21.5445   5
  -2   4  11 271.238 32.2760   4
  -2  -4 -11 292.686 26.7798   4
   2  -4  11 354.945 47.7393   3
  -2  -4 -11 269.359 45.2744   3
   2   4 -10 3931.40 149.048   1
  -2   4  10 3992.39 150.837   5
  -2  -4 -10 3916.08 142.347   5
   2   4 -10 3971.96 146.077   2
  -2   4  10 3869.55 162.647   4
  -2  -4 -10 3785.29 154.978   4
  -2  -4 -10 4445.96 182.935   3
  -2  -4 -10 3873.00 147.474   2
   2  -4  10 4110.25 182.249   3
   2  -4   9 2111.29 108.452   3
  -2  -4  -9 1934.44 78.6346   2
  -2  -4  -9 2002.54 73.6267   5
   2   4  -9 2040.82 77.8564   2
  -2   4   9 1939.13 89.6814   4
  -2  -4  -9 2215.28 107.129   3
  -2  -4  -9 1836.61 84.2513   4
   2   4  -9 1930.49 79.6444   1
  -2  -4  -8 2019.27 73.1924   5
   2   4  -8 2087.91 78.2147   2
  -2   4   8 1749.87 85.7865   4
  -2  -4  -8 2076.65 102.803   3
  -2  -4  -8 1876.95 83.8230   4
  -2  -4  -8 1948.93 78.6446   2
   2  -4   8 1983.37 103.851   3
  -2  -4  -7 31.7207 5.18307   5
   2   4  -7 31.9337 7.75886   2
  -2  -4  -7 39.5313 9.85631   2
   2  -4   7 26.4169 21.8622   3
  -2  -4  -7 27.3947 21.8965   3
  -2  -4  -7 28.9824 12.1752   4
  -2  -4  -6 8899.38 314.504   2
   2   4  -6 8797.58 314.152   2
   2  -4   6 8695.54 337.776   3
  -2  -4  -6 8636.25 333.726   3
  -2  -4  -6 8487.13 317.740   4
   2  -4   5 4138.42 166.387   3
  -2  -4  -5 3826.07 147.621   4
   2   4  -5 3978.18 145.234   2
  -2  -4  -5 3799.03 145.019   2
  -2   4   4 14.3588 8.82423   5
  -2   4   4 15.8926 9.20730   4
  -2  -4  -4 12.6742 7.53087   2
   2   4  -4 11.7183 6.39857   2
  -2  -4  -4 34.5369 9.77843   4
   2  -4   4 26.4595 17.2069   3
   2   4  -3 6099.05 222.864   2
  -2  -4  -3 6057.06 222.578   2
  -2   4   3 5930.27 225.006   4
  -2  -4  -3 6230.76 224.278   4
   2  -4   3 6609.56 242.123   3
  -2   4   3 6100.87 223.704   5
   2   4  -2 21702.3 783.868   2
  -2  -4  -2 22695.6 783.777   2
  -2   4   2 21943.5 784.539   5
  -2   4   2 22139.9 785.508   4
  -2  -4  -2 22377.3 784.588   4
   2   4  -1 577.494 28.1512   2
  -2  -4  -1 570.057 27.9040   2
  -2   4   1 544.883 28.9971   4
  -2   4   1 581.425 29.2454   5
  -2  -4  -1 521.911 27.4402   4
   2   4   0 255.304 17.2604   2
  -2  -4   0 306.205 18.0806   2
  -2   4   0 255.606 17.4722   4
  -2   4   0 299.991 19.5417   5
   2  -4   0 256.856 19.2355   5
   2   4   1 601.935 29.8805   2
  -2  -4   1 643.142 30.0962   2
  -2   4  -1 596.247 32.7141   5
   2  -4  -1 604.696 30.9460   5
  -2   4  -2 20731.7 729.020   5
   2  -4  -2 23247.3 724.255   5
   2  -4  -3 5977.11 219.112   5
   2  -4  -4 71.0026 10.4092   5
   2   4   4 55.5787 7.53631   5
  -2  -4   5 3838.99 137.563   2
  -2  -4   5 3707.96 136.952   1
   2  -4  -5 3625.17 139.965   4
   2   4   5 3592.38 130.896   5
   2  -4  -5 3747.12 138.546   5
   2   4   6 8318.54 292.305   5
   2  -4  -6 7965.20 299.982   5
   2  -4  -6 7915.76 302.059   4
   2   4   6 8491.28 298.801   2
  -2  -4   6 8536.18 299.273   2
  -2   4  -6 8609.93 320.782   3
  -2  -4   6 8258.26 299.693   1
   2   4   7 46.8202 4.87948   5
   2  -4  -7 49.0982 10.0777   5
  -2  -4   7 52.8845 10.2082   2
   2   4   7 62.6779 9.18592   2
   2  -4  -7 48.9346 12.0396   4
  -2  -4   7 50.4510 9.95055   1
  -2   4  -7 48.4423 21.6064   3
   2  -4  -8 2525.22 99.5398   5
   2  -4  -8 2395.45 101.243   4
  -2  -4   8 2529.88 99.8258   1
   2   4   8 2580.03 96.8933   2
  -2   4  -8 2698.87 122.915   3
  -2  -4   8 2510.54 97.7060   2
   2  -4  -9 1608.05 68.1765   5
   2  -4  -9 1536.29 69.8426   4
  -2  -4   9 1689.46 69.2340   1
   2   4   9 1617.81 64.9134   2
  -2   4  -9 1636.78 90.3246   3
  -2  -4   9 1600.79 65.8031   2
  -2   4 -10 4076.41 155.250   1
   2  -4 -10 3991.61 156.119   5
   2  -4 -10 3926.85 157.987   4
  -2  -4  10 4283.51 157.842   1
   2   4  10 4185.19 152.020   2
  -2   4 -10 4363.96 184.285   3
  -2  -4  10 4082.39 153.621   2
   2  -4 -11 215.208 19.6331   5
   2  -4 -11 229.915 21.5232   4
  -2  -4  11 213.348 20.5027   1
   2   4  11 238.634 15.9623   2
  -2   4 -11 243.822 39.5234   3
  -2   4 -11 222.327 19.4983   1
  -2  -4  12 6917.77 258.375   1
   2  -4 -12 7065.12 256.748   5
   2  -4 -12 6723.89 257.576   4
  -2  -4  12 6934.54 247.147   4
   2   4  12 6898.70 250.026   2
  -2   4 -12 7150.22 289.159   3
  -2   4 -12 6915.38 255.441   1
  -2  -4  13 598.080 36.8839   1
   2  -4 -13 603.114 36.3224   1
   2  -4 -13 617.172 35.8974   5
   2  -4 -13 551.438 35.4107   4
   2   4  13 554.831 27.7064   2
  -2  -4  13 547.061 28.1782   4
  -2   4 -13 661.290 64.2538   3
  -2   4 -13 617.132 34.5633   1
  -2   4 -14 718.565 33.9369   2
  -2   4 -14 761.554 41.1852   1
   2   4  14 699.937 33.3390   2
   2  -4 -14 756.438 42.0328   4
   2  -4 -14 725.246 41.2239   5
   2  -4 -14 799.935 44.0867   1
  -2  -4  14 696.915 42.8505   1
  -2   4 -14 759.989 33.1573   4
  -2   4 -14 813.550 71.2350   3
  -2   4 -15 274.085 26.8205   1
  -2   4 -15 302.992 18.1581   2
   2   4  15 287.455 17.6332   2
   2  -4 -15 283.090 26.1957   5
   2  -4 -15 295.242 25.5401   4
  -2   4 -15 388.627 59.9132   3
  -2   4 -15 316.169 20.5982   4
  -2  -4  15 302.398 28.6765   1
   2  -4 -15 295.510 28.2892   1
  -2  -4  16 5391.60 210.187   1
   2  -4 -16 5787.78 209.269   1
  -2   4 -16 4861.17 200.434   4
   2  -4 -16 5372.49 206.763   5
  -2   4 -16 5450.87 206.449   1
  -2   4 -16 5413.42 194.938   2
   2   4  16 5451.26 194.930   2
  -2   4 -16 5969.21 251.085   3
   2  -4 -17 3155.49 122.984   1
  -2  -4  17 2918.20 123.859   1
  -2   4 -17 2849.04 116.161   4
   2  -4 -17 2819.44 119.851   5
  -2   4 -17 2842.34 106.600   2
   2   4  17 2848.78 106.835   2
  -2   4 -17 3069.88 120.734   1
   2  -4 -17 2656.96 150.656   3
  -2   4 -17 3076.73 162.116   3
  -2  -4  18 346.101 32.5726   1
   2  -4 -18 335.587 31.1465   1
   2  -4 -18 409.101 32.8542   5
  -2   4 -18 334.394 22.8106   4
  -2   4 -18 321.617 16.9957   2
   2   4  18 329.014 17.2129   2
  -2   4 -18 403.748 33.1927   1
  -2   4 -18 441.302 70.7646   3
   2  -4 -18 293.398 55.5152   3
   2  -4 -19 1307.52 61.7877   5
  -2  -4  19 1226.27 65.6306   1
  -2   4 -19 1224.52 44.5913   2
  -2   4 -19 1151.10 42.1108   2
   2  -4 -20 6582.70 248.798   5
  -2  -4  20 6353.60 253.730   1
   2  -4 -21 46.1157 24.2905   5
  -2  -4  21 1.75158 27.1406   1
   2  -4 -22 83.9597 25.1774   5
   2  -4 -23 19.5524 25.0595   5
   2  -4 -24 3513.46 148.720   5
   2  -4 -25 696.890 51.0758   5
   2  -4 -26 324.947 40.0123   5
  -2   4 -26 344.028 37.4822   5
  -2   4 -27 240.923 35.0953   5
   2  -4 -27 190.919 35.8686   5
  -2   4 -28 990.483 63.4412   5
   2  -4 -28 1139.34 67.9358   5
  -2   4 -29 95.3372 32.8113   5
   2  -4 -29 84.1059 35.1118   5
  -2   4 -30 450.166 45.2475   5
   2  -4 -30 456.002 48.0933   5
  -2   4 -31 309.737 41.3427   5
   2  -4 -31 297.658 45.1753   5
   2  -4 -32 321.792 45.8796   5
   2  -4 -33 58.0335 41.6488   5
   2   6 -32 334.700 53.4885   5
   2   6 -31 36.2111 43.9754   5
   2   6 -30 593.844 59.6721   5
   2   6 -29 178.952 47.2531   5
  -2   6  29 168.459 34.3858   4
   2   6 -28 868.541 67.7119   5
  -2   6  28 957.078 62.6119   4
   2   6 -27 79.5202 40.0705   5
  -2   6  27 95.1490 36.2488   4
  -2  -6 -26 185.817 25.5847   5
   2   6 -26 186.697 38.0185   5
  -2   6  26 221.495 39.7895   4
  -2  -6 -25 66.5379 21.5743   5
  -2   6  25 65.7198 38.8578   4
   2   6 -25 85.2039 35.5826   5
  -2  -6 -24 2745.52 107.563   5
  -2   6  24 2510.13 130.088   4
   2   6 -24 2509.09 123.122   5
  -2  -6 -24 2399.19 141.758   4
  -2  -6 -23 266.665 24.9202   5
  -2   6  23 245.705 48.9823   4
  -2  -6 -22 240.095 60.0351   4
  -2   6  22 163.370 44.4087   4
  -2  -6 -22 207.391 22.6836   5
  -2  -6 -21 807.930 41.6268   5
  -2   6  21 770.472 33.9929   2
  -2   6  21 774.628 74.0039   4
  -2   6  21 835.279 33.2967   2
   2   6 -21 792.675 33.5057   2
  -2  -6 -20 4212.54 159.483   5
  -2   6  20 4194.23 156.976   2
  -2   6  20 3756.18 196.524   4
   2   6 -20 4252.03 153.868   2
  -2   6  20 4133.73 153.387   2
  -2  -6 -19 588.605 70.5877   4
  -2   6  19 554.833 27.6164   2
   2   6 -19 564.653 27.9849   2
  -2   6  19 488.541 63.4759   4
  -2  -6 -19 531.838 31.2764   5
  -2  -6 -18 252.490 21.0672   5
  -2  -6 -18 319.228 58.7374   3
   2   6 -18 259.991 47.5923   3
  -2  -6 -18 316.319 54.9642   4
  -2   6  18 247.640 49.1025   4
   2   6 -18 275.689 19.2750   2
  -2   6  18 299.953 19.1985   2
  -2  -6 -17 11.7722 20.7728   1
  -2  -6 -17 40.8425 44.8375   3
   2   6 -17 8.53631 35.9016   3
  -2  -6 -17 19.0005 11.5301   5
  -2  -6 -17-15.9437 40.5102   4
  -2   6  17 23.5144 47.3397   4
   2   6 -17 20.2310 11.2222   2
  -2  -6 -16 5163.15 198.369   1
  -2   6  16 4907.20 195.499   5
  -2  -6 -16 5073.13 187.427   5
   2   6 -16 5028.30 187.598   2
  -2  -6 -16 4818.09 221.257   4
  -2   6  16 6214.91 246.665   4
  -2  -6 -16 5816.86 234.673   3
   2   6 -16 4686.19 217.556   3
  -2  -6 -15 481.148 27.2707   5
   2   6 -15 503.087 28.3248   2
  -2  -6 -15 514.891 53.2555   4
  -2   6  15 643.534 69.2614   4
  -2  -6 -15 542.788 62.3977   3
  -2   6  15 541.703 34.8290   5
  -2  -6 -14 1402.14 58.4910   5
   2   6 -14 1408.37 60.4905   2
  -2  -6 -14 1354.76 82.7805   4
  -2   6  14 1513.56 100.518   4
  -2  -6 -14 1610.50 95.2354   3
  -2   6  14 1480.84 67.0390   5
  -2   6  13 1281.36 61.8884   5
  -2  -6 -13 1302.63 53.8184   5
   2   6 -13 1321.26 56.6800   2
  -2  -6 -13 1258.23 75.1564   4
  -2   6  13 1309.66 88.5984   4
  -2  -6 -13 1383.62 86.9428   3
   2  -6  13 1364.24 89.4790   3
  -2   6  12 6182.34 228.120   5
  -2  -6 -12 6027.69 219.576   5
   2   6 -12 5961.45 223.020   2
  -2  -6 -12 5778.89 239.726   4
  -2   6  12 5985.59 255.069   4
  -2  -6 -12 6588.64 254.778   3
   2  -6  12 6366.33 258.280   3
  -2   6  11 462.677 31.2289   5
  -2  -6 -11 504.606 24.8065   5
   2   6 -11 475.746 27.9593   2
  -2   6  11 477.992 45.5883   4
  -2  -6 -11 510.161 40.1471   4
  -2  -6 -11 525.796 50.2225   3
   2  -6  11 585.226 51.3413   3
  -2   6  10 3934.92 150.270   5
  -2  -6 -10 3882.79 142.725   5
  -2   6  10 3696.80 167.416   4
  -2  -6 -10 3682.92 158.484   4
   2   6 -10 3911.74 147.621   2
  -2  -6 -10 3961.39 169.649   3
   2  -6  10 4064.07 172.415   3
  -2   6   9 494.910 30.7461   5
  -2  -6  -9 458.344 34.7644   4
  -2  -6  -9 573.970 45.2285   3
   2  -6   9 499.516 44.8423   3
   2   6  -9 511.155 28.4870   2
  -2   6   8 2307.12 92.3178   5
   2   6  -8 2170.12 89.7519   2
   2  -6   8 2322.32 107.536   3
  -2  -6  -8 2355.74 106.071   3
  -2  -6  -8 2082.63 96.1616   4
   2   6  -7 1414.24 61.6893   2
   2  -6   7 1465.94 75.6452   3
  -2  -6  -7 1382.24 67.2779   4
  -2  -6  -7 1479.26 74.8169   3
   2   6  -6 11579.8 411.729   2
  -2  -6  -6 11010.7 415.878   4
   2  -6   6 11712.9 425.023   3
   2   6  -5 55.4281 11.5593   2
  -2  -6  -5 62.0766 14.8491   4
   2  -6   5 39.2416 17.1122   3
  -2   6   5 48.1677 13.4924   4
   2   6  -4 770.566 39.2272   2
  -2   6   4 765.393 43.3805   4
  -2  -6  -4 776.978 41.8989   4
   2  -6   4 911.040 48.7362   3
  -2  -6  -4 801.957 40.4698   2
  -2   6   3 475.409 29.9178   5
   2   6  -3 525.353 29.9667   2
  -2   6   3 517.892 32.7573   4
   2  -6   3 606.780 38.0323   3
  -2  -6  -3 490.457 30.3648   4
  -2  -6  -3 566.607 30.9626   2
  -2   6   2 10085.8 352.354   5
   2   6  -2 9921.16 350.501   2
  -2   6   2 9441.34 352.836   4
  -2  -6  -2 10165.8 350.610   2
  -2   6   1 1256.36 58.8199   4
   2   6  -1 1293.15 57.8033   2
  -2   6   1 1341.09 61.3665   5
  -2  -6  -1 1298.03 57.9722   2
  -2   6   0 738.181 38.2123   4
   2   6   0 718.852 37.7495   2
  -2   6   0 742.920 42.6662   5
  -2  -6   0 754.286 38.3513   2
  -2   6  -1 1274.74 57.3385   4
   2   6   1 1291.39 57.5222   2
  -2   6  -1 1188.93 63.7296   5
  -2  -6   1 1355.11 58.0147   2
  -2   6  -2 9359.75 330.613   4
   2   6   2 9718.04 333.243   4
  -2  -6   2 9716.63 329.329   4
   2  -6  -2 9289.52 333.053   4
   2  -6  -2 9503.17 332.833   5
  -2   6  -2 8713.53 342.967   5
   2   6   3 609.689 34.4015   4
   2   6   3 613.569 37.3875   3
  -2  -6   3 568.461 29.6312   4
   2  -6  -3 538.842 33.4086   4
   2  -6  -3 568.052 32.8565   5
  -2   6  -3 595.231 30.9267   4
   2   6   4 697.448 42.2369   3
   2   6   4 677.439 37.7580   4
  -2  -6   4 673.550 32.4506   4
   2  -6  -4 659.408 35.9980   5
  -2   6  -4 634.399 32.9534   4
   2  -6  -4 690.637 38.4002   4
   2  -6  -5 55.5832 11.7145   5
   2   6   5 66.7419 10.7657   5
  -2   6  -5 73.3431 11.1251   4
   2  -6  -5 70.3461 13.6699   4
   2   6   5 77.0004 14.7926   4
  -2  -6   5 67.9245 10.5560   4
   2   6   5 69.9247 18.9828   3
   2   6   6 11302.9 407.739   2
   2   6   6 12256.3 423.969   3
  -2  -6   6 12167.8 404.170   4
   2   6   6 11593.8 402.386   5
  -2   6  -6 11585.1 405.151   4
   2  -6  -6 11551.8 409.042   5
   2  -6  -6 10752.0 412.847   4
  -2  -6   7 1422.67 63.4366   1
  -2   6  -7 1445.28 60.1138   4
   2  -6  -7 1299.70 67.6045   4
   2  -6  -7 1473.08 64.2102   5
   2   6   7 1465.28 57.0942   5
   2   6   7 1546.59 63.6035   2
  -2   6  -7 1538.23 77.1033   3
  -2  -6   7 1463.56 59.0446   4
   2   6   7 1623.51 79.0954   3
  -2  -6   8 2477.61 102.568   1
  -2   6  -8 2512.58 97.8036   4
   2  -6  -8 2418.10 107.743   4
   2  -6  -8 2473.24 102.268   5
   2   6   8 2526.05 94.4782   5
   2   6   8 2587.49 101.261   2
  -2   6  -8 2663.59 118.443   3
  -2  -6   8 2645.15 96.5758   4
   2   6   8 2742.20 120.005   3
  -2  -6   9 279.957 22.5262   1
   2  -6  -9 278.943 27.4222   4
  -2   6  -9 280.253 17.6017   4
   2  -6  -9 269.967 22.2242   5
   2   6   9 272.049 15.5653   5
   2   6   9 281.938 20.2235   2
  -2  -6   9 283.871 16.6892   4
   2   6   9 326.375 35.7454   3
  -2   6  -9 275.130 34.2999   3
  -2  -6  10 4042.90 159.365   1
   2  -6 -10 3958.01 157.079   5
   2  -6 -10 3962.66 163.820   4
  -2   6 -10 4213.02 151.076   4
   2   6  10 4089.33 149.108   5
   2   6  10 4125.09 154.996   2
  -2   6 -10 4183.55 176.550   3
   2   6  10 4181.93 164.287   4
  -2  -6  10 4080.22 149.406   4
   2   6  10 4135.46 180.219   3
  -2  -6  11 495.345 33.8129   1
   2   6  11 548.322 24.9656   5
   2  -6 -11 499.002 32.2990   5
  -2   6 -11 568.630 25.8450   4
   2  -6 -11 488.732 36.7403   4
   2   6  11 525.420 29.0881   2
  -2  -6  11 509.431 23.8612   4
   2   6  11 502.374 36.8791   4
  -2   6 -11 518.035 48.8296   3
   2   6  11 557.640 52.3397   3
  -2  -6  12 6168.70 227.142   1
   2  -6 -12 5847.29 223.409   5
   2  -6 -12 5739.94 229.547   4
  -2   6 -12 6297.49 215.072   4
   2   6  12 5905.15 219.286   2
  -2  -6  12 5675.20 212.685   4
  -2   6 -12 6257.79 248.044   3
   2   6  12 6102.69 230.909   4
   2   6  12 6418.80 256.234   3
  -2  -6  13 1645.44 74.4839   1
  -2   6 -13 1578.48 61.3478   4
   2  -6 -13 1539.15 76.0529   4
   2  -6 -13 1494.32 70.7271   5
   2   6  13 1518.27 65.5485   2
  -2   6 -13 1637.20 94.2136   3
   2   6  13 1746.89 78.4523   4
   2   6  13 1658.73 99.7165   3
   2  -6 -14 1415.46 66.6067   5
   2  -6 -14 1330.31 70.4621   4
  -2   6 -14 1472.10 55.3264   4
   2   6  14 1373.31 59.9759   2
  -2   6 -14 1440.30 89.3104   3
  -2  -6  14 1382.95 69.2635   1
   2  -6 -15 703.896 41.5057   5
   2  -6 -15 672.183 45.5597   4
   2   6  15 657.274 33.4147   2
  -2   6 -15 680.886 28.2869   4
  -2   6 -15 646.413 28.7375   4
  -2   6 -15 773.909 67.1679   3
  -2  -6  15 711.310 44.8888   1
  -2  -6  16 5179.23 210.081   1
   2  -6 -16 5466.32 209.218   1
   2  -6 -16 5549.46 206.569   5
   2  -6 -16 5071.53 208.866   4
   2   6  16 5296.05 196.038   2
  -2   6 -16 5737.50 237.757   3
   2  -6 -16 5204.33 231.435   3
   2  -6 -17 29.4166 19.2375   5
  -2   6 -17 16.1433 37.2019   3
   2  -6 -17 18.6716 40.7484   3
   2  -6 -17 40.0087 21.6986   4
   2   6  17 35.4851 10.7605   2
  -2  -6  17 44.9155 23.0589   1
   2  -6 -17 37.8192 22.7961   1
   2  -6 -18 373.669 32.0750   5
  -2  -6  18 297.339 35.4272   1
   2  -6 -18 344.986 33.6935   4
  -2   6 -18 347.266 21.4613   2
   2   6  18 351.976 21.5071   2
  -2   6 -18 374.335 57.5058   3
   2  -6 -18 285.558 51.4554   3
  -2  -6  19 366.768 39.6245   1
   2  -6 -19 418.033 37.7816   4
   2   6  19 461.649 24.3748   2
  -2   6 -19 433.240 23.9411   2
   2  -6 -19 456.351 37.5563   5
   2  -6 -20 4370.83 169.198   5
  -2  -6  20 4344.73 176.220   1
  -2   6 -20 4013.46 151.607   2
   2   6  20 4154.04 151.944   2
  -2   6 -20 4229.41 156.624   2
  -2  -6  21 800.800 57.4479   1
   2  -6 -21 940.977 54.9162   5
   2   6  21 894.859 35.6420   2
  -2   6 -21 826.283 35.0410   2
  -2   6 -21 823.014 36.7886   2
   2  -6 -22 297.047 34.6912   5
  -2  -6  22 370.724 42.0918   1
   2  -6 -23 222.158 34.1109   5
  -2  -6  23 364.842 43.1237   1
   2  -6 -24 2662.50 118.265   5
  -2  -6  24 2575.47 125.029   1
   2  -6 -25 42.5289 29.4223   5
  -2  -6  25 42.6407 35.9671   1
   2  -6 -26 208.764 35.7057   5
   2  -6 -27 91.3577 32.5225   5
   2  -6 -28 957.748 63.3343   5
  -2   6 -29 138.936 35.5636   5
   2  -6 -29 200.608 39.0028   5
  -2   6 -30 530.067 49.9203   5
   2  -6 -30 530.758 50.9823   5
  -2   6 -31 60.8845 35.4464   5
   2  -6 -31 48.9154 35.9261   5
   2  -6 -32 442.655 50.9194   5
   2   8 -31 69.7126 44.0212   5
  -2   8  30 562.387 56.4585   4
   2   8 -30 489.743 58.8885   5
  -2   8  29 100.667 42.1365   4
   2   8 -29 4.80857 40.9518   5
  -2   8  28 896.787 71.1836   4
   2   8 -28 920.672 70.0756   5
   2  -8  28 1014.01 77.1636   1
  -2   8  27 64.8157 42.7370   4
   2   8 -27 18.4037 38.0200   5
   2  -8  27 5.11355 37.2560   1
  -2   8  26 437.848 59.7805   4
  -2   8  25 447.492 58.2995   4
  -2  -8 -25 368.692 31.8273   5
  -2   8  24 1747.72 114.244   4
  -2  -8 -24 1924.01 82.3274   5
  -2   8  23 99.3609 14.0289   2
  -2  -8 -23 92.6065 20.6208   5
  -2   8  23 93.9007 50.6289   4
   2   8 -23 91.4899 12.0125   2
  -2   8  23 107.364 12.9971   2
  -2   8  22 205.071 20.5023   2
  -2   8  22 237.892 17.9353   2
   2   8 -22 197.358 17.4531   2
  -2  -8 -22 176.629 22.6762   5
  -2   8  21 557.802 36.3779   2
  -2  -8 -21 597.293 35.4372   5
  -2   8  21 480.196 70.6302   4
  -2   8  21 601.683 32.0476   2
   2   8 -21 604.862 31.1455   2
  -2  -8 -20 4091.99 151.349   5
   2   8 -20 3856.83 147.896   2
  -2  -8 -20 4790.36 204.256   4
  -2   8  20 4344.47 203.170   4
  -2   8  20 3493.72 156.659   2
   2   8 -19 606.314 34.3453   2
  -2   8  19 726.915 77.9575   4
  -2  -8 -19 630.073 35.6481   5
  -2  -8 -18 495.167 29.9285   5
   2   8 -18 432.505 28.7597   2
  -2   8  18 591.155 73.0563   4
  -2  -8 -18 518.852 63.9830   4
  -2   8  18 482.346 36.9324   5
  -2  -8 -18 483.935 59.9354   3
   2   8 -18 384.235 51.1044   3
  -2   8  17 437.911 35.3896   5
  -2  -8 -17 469.234 29.1316   5
   2   8 -17 437.253 28.9318   2
  -2  -8 -17 488.356 61.4598   4
  -2   8  17 566.718 69.0655   4
  -2  -8 -17 461.363 57.6075   3
   2   8 -17 432.283 48.8263   3
  -2   8  16 5739.54 221.750   5
  -2  -8 -16 5939.19 214.428   5
   2   8 -16 5668.16 215.885   2
  -2  -8 -16 5743.73 250.110   4
  -2  -8 -16 5889.46 246.983   3
   2   8 -16 5147.10 237.313   3
  -2   8  15 207.834 25.5515   5
  -2  -8 -15 215.940 19.8021   5
   2   8 -15 215.043 21.0312   2
  -2  -8 -15 162.527 42.3973   4
  -2   8  15 214.499 52.8403   4
  -2  -8 -15 215.471 40.9824   3
   2   8 -15 189.423 36.6854   3
  -2   8  14 1408.89 68.0346   5
  -2  -8 -14 1440.23 60.8204   5
   2   8 -14 1393.25 63.9573   2
  -2  -8 -14 1296.78 85.8168   4
  -2   8  14 1570.78 101.531   4
  -2  -8 -14 1456.59 86.8074   3
   2   8 -14 1317.65 79.6830   3
  -2  -8 -13 465.698 26.8210   5
  -2  -8 -13 342.319 44.8635   4
  -2   8  13 473.245 56.7952   4
   2   8 -13 423.036 29.3533   2
  -2  -8 -13 472.240 48.1758   3
  -2   8  13 425.549 32.2330   5
  -2   8  12 2929.15 120.201   5
  -2   8  12 3024.20 150.185   4
  -2  -8 -12 2725.06 134.296   4
   2   8 -12 2910.92 118.038   2
  -2  -8 -12 3000.35 135.504   3
   2  -8  12 3031.61 139.680   3
  -2   8  11 1158.18 57.0223   5
  -2   8  11 1045.86 76.4806   4
  -2  -8 -11 1070.46 68.7786   4
   2   8 -11 1168.74 55.8418   2
  -2  -8 -11 1206.94 69.7472   3
   2  -8  11 1163.72 71.2976   3
  -2   8  10 2016.49 85.2797   5
  -2  -8 -10 1738.81 94.0482   4
   2   8 -10 1911.54 84.2107   2
  -2  -8 -10 2002.99 95.6976   3
   2  -8  10 2029.20 98.2237   3
  -2   8   9 322.737 26.9176   5
  -2  -8  -9 275.470 30.6236   4
   2   8  -9 341.156 26.9868   2
  -2  -8  -9 324.391 33.3256   3
   2  -8   9 335.134 34.5781   3
  -2   8   8 2055.93 86.9742   5
  -2  -8  -8 1926.36 93.2996   4
  -2  -8  -8 1905.49 90.6969   3
   2  -8   8 2051.59 94.0149   3
   2   8  -8 1933.55 86.6263   2
  -2   8   7 212.254 22.7070   5
   2   8  -7 240.913 22.9642   2
  -2  -8  -7 177.864 27.2832   4
   2  -8   7 158.253 23.9215   3
  -2   8   6 6331.03 252.966   4
  -2  -8  -6 6187.59 247.334   4
   2   8  -6 6723.50 244.482   2
  -2   8   6 6375.31 242.478   5
   2  -8   6 6490.97 245.484   3
   2   8  -5 353.628 28.1419   2
  -2  -8  -5 339.764 31.0313   4
   2  -8   5 309.953 27.0225   3
  -2   8   5 319.355 32.0341   4
   2   8  -4 343.063 28.6373   2
  -2  -8  -4 319.576 28.5264   4
   2  -8   4 332.646 26.3637   3
  -2   8   4 356.343 31.3258   4
  -2   8   3 2201.20 102.994   4
   2   8  -3 2357.72 101.297   2
   2  -8   3 2451.66 97.5659   3
  -2   8   2 13174.3 494.840   4
   2  -8   2 13480.8 487.540   3
   2   8  -2 13946.4 494.000   2
  -2   8   1 679.227 42.0287   4
   2   8  -1 734.499 42.7184   2
   2   8  -1 738.814 40.3375   4
   2  -8   1 650.833 40.6860   4
  -2   8   1 637.468 45.1544   5
  -2   8   0 14.5548 15.0350   4
   2   8   0-7.67858 15.3416   2
  -2  -8   0 3.15014 13.2488   4
   2   8   0 14.0747 12.6370   4
  -2   8   0 20.1528 21.0399   5
  -2   8  -1 769.031 43.1829   4
   2   8   1 784.300 45.2527   2
  -2  -8   1 709.035 40.7799   4
   2   8   1 784.166 44.7858   4
  -2   8  -1 749.134 52.3647   5
   2   8   2 12686.7 471.228   4
   2   8   2 13291.0 463.741   3
  -2  -8   2 12946.2 465.698   4
  -2   8  -2 11688.8 481.680   5
  -2   8  -2 13069.3 467.759   4
  -2  -8   3 2186.96 94.8996   4
   2   8   3 2379.81 102.563   4
   2   8   3 2494.87 96.0973   3
   2  -8  -3 2241.40 101.719   4
   2  -8  -3 2197.69 98.3208   5
  -2   8  -3 2347.74 96.9018   4
   2  -8  -4 267.354 28.5026   4
   2  -8  -4 260.363 24.6520   5
  -2  -8   4 226.468 21.2626   4
   2   8   4 223.635 26.0421   4
   2   8   4 293.318 23.9331   3
  -2   8  -4 260.583 22.2870   4
   2  -8  -5 251.938 23.8703   5
   2   8   5 272.400 26.1572   5
   2  -8  -5 276.837 29.9864   4
  -2   8  -5 255.529 22.5957   4
   2   8   5 251.372 27.4847   4
  -2  -8   5 285.656 22.0147   4
   2   8   5 309.335 25.9156   3
   2  -8  -6 6579.85 257.273   4
   2   8   6 6397.69 246.227   5
   2  -8  -6 6763.06 249.358   5
   2   8   6 7008.73 251.935   2
  -2   8  -6 6788.61 246.367   4
  -2  -8   6 6336.02 244.631   4
   2   8   6 6724.67 257.680   4
   2   8   6 6662.96 252.464   3
   2   8   7 274.821 20.6607   5
   2  -8  -7 252.389 31.2708   4
   2  -8  -7 267.689 23.8092   5
   2   8   7 258.313 25.6225   2
  -2   8  -7 291.635 22.2672   4
   2   8   7 265.063 29.0442   4
  -2  -8   7 273.621 21.5923   4
   2   8   7 281.265 28.6068   3
  -2  -8   8 1943.11 87.5755   1
   2   8   8 2060.66 81.3723   5
   2  -8  -8 2137.32 98.5395   4
   2  -8  -8 2006.56 87.4684   5
   2   8   8 2107.27 89.4877   2
  -2  -8   8 1960.77 83.4923   4
  -2   8  -8 2104.70 84.6305   4
  -2   8  -8 2026.90 94.7085   3
   2   8   8 2201.58 97.6225   3
  -2  -8   9 305.918 25.9187   1
   2   8   9 320.373 20.4147   5
   2  -8  -9 348.739 36.4025   4
   2  -8  -9 326.030 26.4374   5
   2   8   9 350.108 27.3761   2
  -2  -8   9 355.723 23.2766   4
  -2   8  -9 351.796 23.3560   4
  -2   8  -9 328.252 34.0018   3
   2   8   9 383.359 36.1699   3
  -2  -8  10 1702.43 77.6153   1
   2   8  10 1652.51 67.6522   5
   2  -8 -10 1657.28 86.6245   4
   2  -8 -10 1672.89 75.5210   5
   2   8  10 1827.20 76.4928   2
  -2  -8  10 1600.41 70.6758   4
  -2   8 -10 1739.47 70.9021   4
  -2   8 -10 1671.11 85.6820   3
   2   8  10 1815.54 90.1045   3
  -2  -8  11 1242.76 61.1812   1
   2   8  11 1220.24 51.0032   5
   2  -8 -11 1227.69 59.1889   5
   2  -8 -11 1262.89 70.9586   4
   2   8  11 1332.06 59.1486   2
  -2  -8  11 1130.67 54.1726   4
  -2   8 -11 1155.55 53.6031   4
   2   8  11 1299.91 70.1610   4
  -2   8 -11 1191.86 70.7951   3
   2   8  11 1254.46 74.0378   3
   2   8  12 2869.33 110.867   5
   2  -8 -12 2769.69 129.616   4
   2  -8 -12 2908.50 119.680   5
   2   8  12 2891.64 117.712   2
  -2  -8  12 3372.80 115.429   4
  -2   8 -12 2784.14 112.025   4
  -2   8 -12 2720.51 131.952   3
   2   8  12 2949.99 132.191   4
  -2  -8  12 2926.32 122.381   1
   2   8  13 359.975 22.1492   5
   2  -8 -13 339.608 29.3205   5
   2  -8 -13 337.509 39.7245   4
   2   8  13 389.083 27.6617   2
  -2  -8  13 398.204 22.3283   4
  -2   8 -13 351.937 22.5394   4
  -2   8 -13 444.594 45.1355   3
   2   8  13 371.756 37.2233   4
  -2  -8  13 373.238 31.4402   1
   2   8  14 1291.66 53.0157   5
   2  -8 -14 1246.00 61.9771   5
   2  -8 -14 1230.33 72.0775   4
   2   8  14 1243.81 57.7584   2
  -2   8 -14 1178.14 52.1954   4
   2   8  14 1284.35 72.8701   4
  -2   8 -14 1340.00 78.8305   3
  -2  -8  14 1221.45 64.7517   1
  -2   8 -15 237.349 40.7476   3
   2  -8 -15 193.850 38.2022   3
   2  -8 -15 225.721 25.2906   5
   2   8  15 191.696 19.8485   2
   2  -8 -15 214.919 34.7006   4
  -2   8 -15 202.996 16.6903   4
   2   8  15 242.416 33.3045   4
  -2  -8  15 210.923 27.8008   1
   2  -8 -16 5583.37 228.714   4
   2  -8 -16 5701.18 218.721   5
  -2  -8  16 5630.98 224.093   1
   2   8  16 5675.51 211.668   2
  -2   8 -16 5769.16 240.268   3
   2   8  16 5891.39 230.649   4
   2  -8 -16 5405.48 239.263   3
   2  -8 -17 514.728 37.8362   5
   2  -8 -17 547.772 45.9010   4
  -2  -8  17 466.861 40.4497   1
   2   8  17 449.232 29.3004   2
  -2   8 -17 553.441 57.5890   3
   2  -8 -17 473.386 54.9415   3
   2  -8 -18 484.398 44.5711   4
   2  -8 -18 459.247 36.8967   5
  -2  -8  18 461.813 40.7021   1
   2   8  18 461.974 28.8538   2
  -2   8 -18 487.170 56.4629   3
   2  -8 -18 446.257 56.2748   3
   2  -8 -19 519.141 47.6803   4
   2  -8 -19 497.275 39.7622   5
  -2  -8  19 511.633 45.0262   1
   2   8  19 519.537 30.2553   2
   2   8  20 4121.80 153.792   2
   2  -8 -20 4266.23 167.183   5
   2  -8 -20 4055.19 172.853   4
  -2   8 -20 3886.59 164.530   2
  -2  -8  20 4048.54 173.704   1
   2  -8 -21 510.696 47.7714   4
   2  -8 -21 535.503 43.1856   5
  -2  -8  21 617.476 49.2849   1
  -2   8 -21 473.261 28.1753   2
   2   8  21 543.442 29.2930   2
  -2   8 -21 533.919 36.0832   2
  -2   8 -22 175.637 20.7172   2
  -2  -8  22 173.379 36.3396   1
   2   8  22 205.653 17.2185   2
   2  -8 -22 209.084 31.6112   5
  -2   8 -23 137.532 15.4196   2
   2   8  23 171.791 14.7388   2
   2  -8 -23 177.495 33.5647   5
  -2  -8  23 156.026 38.7029   1
   2  -8 -24 1718.68 87.3585   5
  -2  -8  24 1721.02 96.3747   1
   2  -8 -25 356.570 41.5704   5
  -2  -8  25 363.681 47.3406   1
   2  -8 -26 434.122 45.3114   5
  -2  -8  26 503.217 54.3223   1
   2  -8 -27 26.4288 32.1185   5
  -2  -8  27 73.2300 42.1690   1
   2  -8 -28 1072.19 68.2729   5
   2  -8 -29 45.9983 34.7467   5
   2  -8 -30 648.088 55.9104   5
  -2   8 -31 36.7483 33.5068   5
   2  -8 -31 51.3539 36.4099   5
  -2   8 -32 345.160 45.4073   5
   2  10 -30 384.176 54.2248   5
  -2  10  30 499.635 62.5175   4
   2 -10  29 365.879 56.6108   1
   2  10 -29 266.244 52.0727   5
  -2  10  29 277.277 58.3419   4
  -2  10  28 861.961 79.2275   4
   2 -10  28 885.002 73.4612   1
  -2  10  27 86.2397 50.8144   4
   2 -10  27 123.491 50.2243   1
  -2  10  26 141.863 55.8621   4
  -2  10  25 365.055 65.6741   4
  -2  10  24 2051.07 84.0242   2
  -2  10  24 1851.65 126.637   4
  -2 -10 -24 2037.88 88.9848   5
  -2  10  23 112.113 23.9016   2
   2  10 -23 114.631 17.6892   2
  -2  10  23 99.0323 57.5378   4
  -2 -10 -23 139.748 23.6173   5
  -2  10  22 64.1607 24.4396   2
   2  10 -22 90.7359 17.3103   2
  -2  10  22 104.075 57.1400   4
  -2 -10 -22 90.6231 22.8731   5
  -2  10  21 284.028 64.1636   4
  -2  10  21 181.916 31.1646   2
   2  10 -21 230.701 23.2291   2
  -2 -10 -21 275.663 27.3704   5
   2  10 -20 3638.53 140.525   2
  -2 -10 -20 3859.30 142.429   5
   2  10 -19 423.688 31.5833   2
  -2 -10 -19 464.671 32.8048   5
  -2  10  18 445.485 37.4264   5
  -2 -10 -18 409.146 31.3291   5
   2  10 -18 508.043 33.3422   2
  -2  10  18 518.166 69.1495   4
  -2 -10 -18 461.360 53.9108   3
   2  10 -18 467.894 49.7934   3
  -2  10  17 1197.19 64.6655   5
  -2 -10 -17 1185.54 58.3610   5
   2  10 -17 1273.92 61.6962   2
  -2 -10 -17 1294.10 81.5905   3
   2  10 -17 1224.94 76.7093   3
  -2  10  16 5400.62 215.422   5
  -2 -10 -16 5743.10 244.256   4
   2  10 -16 5601.82 213.750   2
  -2 -10 -16 5542.40 231.839   3
   2  10 -16 5237.52 226.469   3
  -2  10  15 631.180 41.9973   5
  -2  10  15 698.560 73.0168   4
  -2 -10 -15 646.607 61.3586   4
   2  10 -15 596.531 40.1674   2
  -2 -10 -15 580.697 52.1568   3
   2  10 -15 524.277 48.4879   3
  -2  10  14 513.302 39.0026   5
  -2 -10 -14 464.421 53.7788   4
   2  10 -14 576.980 38.8465   2
  -2 -10 -14 468.262 46.7353   3
   2  10 -14 506.098 46.6752   3
  -2  10  13 190.140 26.0841   5
  -2 -10 -13 128.655 41.3540   4
   2  10 -13 160.174 23.9708   2
  -2  10  13 147.989 44.2527   4
   2  10 -13 177.574 30.3208   3
  -2 -10 -13 163.064 35.3991   3
  -2  10  12 4489.36 175.031   5
  -2  10  12 4925.56 208.789   4
  -2 -10 -12 4006.36 190.617   4
   2  10 -12 4629.94 177.318   2
  -2 -10 -12 4215.40 180.898   3
   2  10 -12 4260.12 180.150   3
  -2 -10 -11 288.454 41.1921   4
   2  10 -11 300.308 31.1200   2
  -2 -10 -11 258.670 32.8588   3
  -2  10  11 307.278 29.7790   5
  -2 -10 -10 3568.62 169.354   4
   2  10 -10 4152.50 162.408   2
  -2 -10 -10 3802.36 160.000   3
  -2  10  10 4048.59 158.252   5
   2  10  -9 1231.65 65.3177   2
  -2  10   9 1205.79 61.9840   5
   2 -10   9 1153.49 64.6642   3
  -2 -10  -9 1079.39 70.4698   4
   2  10  -8 983.694 57.2407   2
  -2  10   8 995.091 55.0319   5
   2 -10   8 950.800 54.1749   3
  -2 -10  -8 861.856 60.9547   4
   2  10  -7 820.299 50.9884   2
  -2 -10  -7 674.395 52.3283   4
  -2  10   7 674.400 58.1417   4
  -2  10   7 822.907 48.6437   5
   2 -10   7 741.129 44.8403   3
  -2  10   6 6817.48 282.207   4
  -2 -10  -6 6575.14 273.360   4
   2  10  -6 7377.60 274.014   2
  -2  10   6 7462.41 271.346   5
   2 -10   6 6917.11 262.820   3
  -2  10   5 1273.14 75.5903   4
  -2 -10  -5 1208.39 70.1702   4
   2  10  -5 1396.59 72.3767   2
  -2  10   5 1410.58 71.1148   5
   2 -10   5 1274.17 60.0630   3
  -2  10   4 542.845 46.1541   4
   2  10  -4 551.325 42.2605   2
   2 -10   4 557.786 32.4294   3
   2 -10   3 1423.19 69.0865   4
   2  10  -3 1314.20 73.2851   2
  -2  10   3 1389.84 76.0519   4
   2  10  -3 1400.22 68.7418   4
   2 -10   3 1313.20 58.8063   3
  -2  10   2 9515.38 361.927   4
   2  10  -2 9517.38 361.478   2
   2 -10   2 9147.04 342.725   3
   2  10  -2 9841.91 356.471   4
   2 -10   2 10055.2 356.865   4
  -2  10   1 488.883 39.1042   4
  -2 -10  -1 494.652 38.8609   4
   2  10  -1 452.769 39.9927   2
   2 -10   1 473.913 26.6812   3
   2  10  -1 528.249 38.6153   4
   2 -10   1 467.093 38.0159   4
  -2  10   0 33.0143 18.1849   4
   2 -10   0 73.5412 24.3478   4
  -2 -10   0 54.5824 19.2237   4
   2  10   0 72.1878 20.1745   4
   2  10   0 18.1720 16.1727   2
  -2  10  -1 455.996 36.7134   4
  -2 -10   1 447.506 36.1380   4
   2  10   1 449.023 39.3303   2
   2  10   1 492.517 40.0098   4
   2  10   1 492.735 25.7753   3
   2 -10  -1 445.555 40.5750   4
  -2  10  -1 448.923 45.0605   5
   2  10   2 9785.49 365.352   4
   2  10   2 9462.29 345.239   3
  -2  10  -2 9371.09 359.152   4
  -2 -10   2 9120.11 356.783   4
   2  10   3 1225.86 70.6115   4
   2  10   3 1263.06 54.6167   3
  -2  10  -3 1235.43 64.6980   4
  -2 -10   3 1209.67 63.2342   4
   2  10   4 622.685 48.3831   4
   2  10   4 618.451 33.9917   3
  -2  10  -4 595.102 41.4500   4
  -2 -10   4 568.711 39.6408   4
  -2 -10   5 1261.94 63.7672   4
   2 -10  -5 1386.55 74.7357   4
  -2  10  -5 1336.65 65.1302   4
   2  10   5 1400.76 76.4481   4
   2  10   5 1341.88 59.7963   3
   2  10   6 6284.99 264.057   5
   2 -10  -6 7229.10 264.190   5
   2  10   6 7264.13 270.511   2
  -2  10  -6 6965.65 261.693   4
   2 -10  -6 6819.52 274.363   4
  -2 -10   6 6670.25 260.749   4
   2  10   6 6950.55 276.272   4
   2  10   6 7064.38 258.588   3
   2  10   7 711.073 42.9348   5
   2 -10  -7 722.237 45.0583   5
   2  10   7 659.254 48.1090   2
   2 -10  -7 703.885 54.1698   4
  -2  10  -7 729.274 42.8914   4
  -2 -10   7 691.887 42.5874   4
   2  10   7 771.549 56.0297   4
   2  10   7 681.267 41.7669   3
   2  10   8 966.688 49.5359   5
   2 -10  -8 984.643 53.2907   5
   2  10   8 996.733 57.4187   2
  -2  10  -8 879.507 49.7475   4
   2 -10  -8 922.288 62.3522   4
  -2 -10   8 860.502 50.3096   4
   2  10   8 846.643 62.9854   4
   2  10   8 1025.39 54.2799   3
   2 -10  -9 939.697 53.8413   5
   2  10   9 1030.06 58.7466   2
  -2  10  -9 1007.55 52.2459   4
  -2 -10   9 986.690 53.4990   4
   2 -10  -9 1013.52 67.1705   4
   2  10   9 1055.53 49.6506   5
  -2 -10   9 954.795 55.3528   1
   2  10  10 3928.08 150.254   5
   2 -10 -10 4064.24 158.473   5
   2  10  10 4066.97 162.648   2
  -2  10 -10 3650.43 153.939   4
  -2 -10  10 4182.59 157.053   4
   2 -10 -10 3787.98 172.432   4
  -2  10 -10 3887.71 160.717   3
  -2 -10  10 3884.63 159.614   1
   2  10  11 382.523 24.7045   5
   2 -10 -11 362.478 31.4275   5
   2  10  11 369.336 33.2560   2
   2 -10 -11 338.149 44.1685   4
  -2  10 -11 346.165 28.5450   4
  -2 -10  11 424.395 31.0051   4
  -2  10 -11 355.633 35.2416   3
  -2 -10  11 314.414 30.6495   1
   2  10  12 3933.02 152.259   5
   2 -10 -12 4126.99 161.961   5
   2  10  12 4061.80 163.621   2
   2 -10 -12 3949.29 176.869   4
  -2  10 -12 3679.16 156.818   4
  -2  10 -12 3864.71 167.594   3
   2  10  12 3952.37 178.722   4
  -2 -10  12 3766.28 163.576   1
  -2 -10  13 226.110 27.8615   1
   2  10  13 201.775 18.3521   5
   2 -10 -13 215.125 25.0766   5
   2  10  13 197.800 26.0114   2
   2 -10 -13 220.725 40.2937   4
  -2 -10  13 258.509 22.3689   4
  -2  10 -13 172.135 22.1640   4
   2  10  13 193.843 36.5124   4
  -2  10 -13 162.295 31.7389   3
   2 -10 -13 180.870 34.3194   3
  -2 -10  14 499.894 39.9354   1
   2  10  14 449.627 27.6019   5
   2 -10 -14 476.502 49.1749   4
  -2 -10  14 388.472 23.6791   4
   2 -10 -14 470.594 35.7307   5
   2  10  14 458.758 34.9734   2
  -2  10 -14 517.758 31.4231   4
   2  10  14 480.713 49.6675   4
  -2  10 -14 477.362 45.3460   3
   2 -10 -14 520.036 47.9912   3
  -2 -10  15 559.126 45.0951   1
   2  10  15 575.772 33.2905   5
   2 -10 -15 583.248 56.9382   4
   2 -10 -15 644.842 42.2419   5
   2  10  15 591.575 40.0544   2
  -2  10 -15 752.534 36.0072   4
   2  10  15 646.737 57.0596   4
  -2  10 -15 640.887 52.9592   3
   2 -10 -15 636.106 54.2458   3
   2  10  16 5238.23 189.364   5
   2 -10 -16 5354.72 200.340   5
   2 -10 -16 5081.29 216.207   4
   2 -10 -16 5315.99 216.678   3
   2  10  16 5375.73 197.407   2
   2  10  16 5475.56 221.532   4
  -2  10 -16 4748.70 183.606   4
  -2  10 -16 5070.26 213.165   3
  -2 -10  16 5096.59 205.539   1
   2 -10 -17 1150.34 61.6767   5
   2 -10 -17 1156.30 75.9015   3
   2  10  17 1113.12 55.7962   2
  -2  10 -17 1096.24 74.3883   3
   2  10  17 1130.88 75.5326   4
  -2 -10  17 1021.75 64.9575   1
   2 -10 -18 354.665 34.5360   5
   2 -10 -18 333.297 47.5411   3
   2  10  18 317.676 28.2942   2
  -2  10 -18 417.105 49.6193   3
   2  10  18 482.461 51.3805   4
  -2 -10  18 337.581 40.3806   1
   2  10  19 353.315 29.2873   2
  -2 -10  19 414.462 42.5932   1
   2 -10 -19 415.011 37.5784   5
   2  10  20 3671.55 141.113   2
   2 -10 -20 3869.67 151.762   5
  -2 -10  20 3606.31 158.506   1
   2 -10 -21 337.582 37.6242   5
  -2 -10  21 310.095 41.1561   1
  -2  10 -21 245.772 35.0091   2
   2  10  21 272.540 24.4026   2
  -2  10 -22 68.5870 24.2179   2
   2  10  22 63.6767 17.7687   2
   2 -10 -22 58.9792 28.5730   5
  -2 -10  22 55.5975 32.5541   1
  -2  10 -23 110.563 23.2433   2
   2 -10 -23 134.505 31.3987   5
  -2 -10  23 143.263 39.4171   1
   2  10  23 129.760 18.6790   2
   2 -10 -24 2153.84 100.496   5
  -2 -10  24 2007.22 110.009   1
   2  10  24 1997.09 81.2843   2
   2 -10 -25 381.860 42.7166   5
  -2 -10  25 406.855 52.3517   1
   2  10  25 386.007 23.1352   2
  -2 -10  26 181.406 42.6861   1
   2 -10 -26 209.179 38.4017   5
  -2 -10  27 144.747 44.0767   1
   2 -10 -27 123.585 37.5189   5
  -2 -10  28 1105.51 82.4020   1
   2 -10 -28 1031.81 68.1351   5
  -2 -10  29 286.151 51.7602   1
   2 -10 -29 227.826 43.6900   5
  -2  12  31 62.1365 53.2878   4
  -2  12  30 346.884 69.8877   4
  -2  12  29 169.895 62.3108   4
  -2  12  28 749.320 84.3561   4
   2 -12  28 780.022 70.7481   1
  -2  12  27 87.3490 60.5548   4
   2 -12  27 126.045 51.1634   1
  -2  12  26 248.815 66.6917   4
   2 -12  26 159.089 50.7547   1
  -2  12  25 175.352 63.0843   4
  -2  12  24 1258.11 68.7877   2
  -2  12  24 1615.26 117.056   4
  -2  12  23 272.920 37.4620   2
  -2  12  23 517.395 79.4047   4
   2  12 -22 106.684 22.8239   2
  -2  12  22 78.0370 32.4806   2
   2  12 -21 934.258 52.4195   2
  -2  12  21 783.590 62.5386   2
   2  12 -20 2572.45 113.843   2
  -2  12  20 2586.68 128.967   2
   2  12 -19 541.043 41.9706   2
  -2  12  19 745.545 81.5890   4
   2  12 -18 247.626 31.6517   2
   2  12 -18 229.744 39.6002   3
  -2 -12 -18 195.905 42.9039   3
  -2  12  18 277.316 55.5409   4
   2  12 -17 241.399 32.7927   2
  -2  12  17 282.034 56.4441   4
   2  12 -17 237.849 38.0134   3
  -2 -12 -17 184.870 40.7455   3
  -2  12  16 3801.92 163.592   5
   2  12 -16 4168.91 167.290   2
  -2 -12 -16 3808.45 171.979   3
   2  12 -16 3873.02 170.466   3
  -2  12  15 483.146 41.9381   5
   2  12 -15 585.427 45.1206   2
  -2 -12 -15 514.880 48.2638   3
   2  12 -15 539.081 47.3544   3
  -2  12  14 1064.31 61.4257   5
   2  12 -14 1044.28 63.8316   2
  -2 -12 -14 1002.41 64.7959   3
   2  12 -14 1040.86 63.6826   3
  -2  12  13 1276.00 68.7752   5
   2  12 -13 1272.21 71.9930   2
  -2 -12 -13 1158.88 68.6248   3
   2  12 -13 1223.12 69.1201   3
  -2  12  12 2186.86 96.5245   5
  -2 -12 -12 2022.00 110.473   4
   2  12 -12 2092.57 102.035   2
  -2 -12 -12 1880.29 93.5755   3
   2  12 -12 1978.78 94.5552   3
   2  12 -11 869.812 60.2670   2
  -2  12  11 943.849 56.5897   5
   2  12 -11 849.335 51.9973   3
  -2 -12 -11 813.689 63.4552   4
   2  12 -10 909.787 60.9671   2
  -2  12  10 898.083 55.9741   5
   2  12 -10 947.682 52.6275   3
  -2 -12 -10 786.760 62.4856   4
   2  12  -9 675.086 52.8517   2
  -2  12   9 753.568 50.3603   5
   2  12  -9 646.337 42.9015   3
  -2 -12  -9 661.931 57.5757   4
   2  12  -8 988.640 66.1632   2
  -2  12   8 929.604 75.4189   4
  -2 -12  -8 957.847 69.1879   4
  -2  12   8 1173.76 65.8167   5
   2  12  -8 1057.70 54.1149   3
  -2  12   7 1196.42 68.4633   5
   2  12  -7 1137.19 69.9989   2
  -2 -12  -7 1023.09 69.1150   4
  -2  12   7 982.218 76.0975   4
  -2  12   6 5517.62 234.172   4
  -2 -12  -6 4845.10 223.266   4
   2  12  -6 5170.16 225.094   2
  -2  12   6 5884.05 227.112   5
   2 -12   6 5715.57 207.369   3
  -2  12   5 122.861 31.8099   4
   2  12  -5 156.220 33.6313   2
  -2  12   5 152.493 30.7167   5
   2 -12   5 150.204 18.6453   3
  -2  12   4 165.320 34.4176   5
   2  12  -4 130.140 28.8242   2
  -2  12   4 178.992 32.7202   4
   2  12  -4 134.798 26.3081   4
   2 -12   4 166.607 16.8545   3
  -2  12   3 1077.92 72.5544   5
   2 -12   3 1212.17 68.0981   4
   2  12  -3 1172.58 73.7039   2
  -2 -12  -3 1034.58 69.7067   4
  -2  12   3 1086.50 73.6278   4
   2  12  -3 1198.75 67.0483   4
   2 -12   3 1189.22 50.0992   3
   2 -12   2 5716.65 220.527   4
   2  12  -2 5297.71 225.182   2
  -2 -12  -2 5343.26 220.839   4
  -2  12   2 5417.87 226.382   4
   2  12  -2 5269.94 218.944   4
   2 -12   2 5427.51 197.019   3
   2 -12   1 1866.79 93.9315   4
   2  12  -1 1687.99 96.4080   2
   2  12  -1 1833.12 93.7602   4
   2  12  -1 1870.22 69.6407   3
   2 -12   1 1864.69 71.1014   3
  -2 -12  -1 1715.85 92.3548   4
  -2  12   1 1765.43 96.3365   4
   2  12   0-2.33143 22.7346   2
   2 -12   0 25.9426 27.6777   4
  -2  12   0 4.32837 21.4693   4
  -2 -12   0 28.0551 22.8509   4
   2  12   0 29.2730 21.6547   4
   2  12   0 14.0094 6.60278   3
   2 -12   0 12.6591 8.37308   3
   2 -12  -1 1533.62 86.7545   4
   2  12   1 1542.99 89.0085   2
   2  12   1 1465.21 85.6383   4
   2  12   1 1617.11 60.9848   3
  -2 -12   1 1599.21 83.7889   4
  -2  12  -1 1679.36 87.4824   4
   2 -12  -2 5754.85 242.465   4
   2  12   2 5559.08 243.671   4
   2  12   2 5987.82 215.363   3
  -2  12  -2 5899.04 240.786   4
  -2 -12   2 5625.76 236.086   4
   2  12   3 997.456 71.0405   4
   2  12   3 1240.52 49.8890   3
  -2 -12   3 1097.69 66.1889   4
  -2  12  -3 1187.72 69.3626   4
   2  12   4 130.055 30.2210   4
   2  12   4 140.924 15.2356   3
  -2 -12   4 143.972 26.9989   4
  -2  12  -4 149.556 27.5358   4
  -2 -12   5 199.415 28.4939   4
  -2  12  -5 193.019 28.6091   4
   2  12   5 177.582 34.6063   4
   2  12   5 271.897 35.0435   5
   2 -12  -6 5111.71 207.743   4
  -2  12  -6 4840.06 195.176   4
  -2 -12   6 5041.75 193.516   4
   2  12   6 5120.35 204.412   2
   2  12   6 4986.67 208.978   4
   2 -12  -7 984.535 68.2170   4
  -2 -12   7 1001.91 57.4392   4
  -2  12  -7 933.419 57.4011   4
   2  12   7 900.098 63.1797   2
   2  12   7 895.070 67.0128   4
   2  12   7 875.523 58.2516   5
  -2 -12   8 1105.03 60.0589   4
  -2  12  -8 997.837 60.1120   4
   2 -12  -8 1004.87 69.6658   4
   2  12   8 1086.39 68.5578   2
   2  12   8 873.033 69.7807   4
   2  12   8 1088.80 61.6590   5
   2 -12  -9 570.892 53.7120   4
  -2  12  -9 614.857 44.4220   4
  -2 -12   9 654.018 42.9393   4
   2  12   9 554.498 48.2121   2
   2  12   9 543.188 57.1261   4
   2  12   9 606.652 42.0338   5
   2 -12  -9 565.945 43.3958   5
   2  12  10 1260.37 61.5967   5
   2 -12 -10 1157.98 65.2255   5
   2  12  10 1245.74 72.9253   2
  -2  12 -10 1131.80 63.8859   4
  -2 -12  10 1336.31 64.3872   4
   2 -12 -10 1131.16 78.2687   4
  -2 -12  10 1139.98 69.3856   1
   2 -12 -10 1162.47 64.2211   3
   2  12  11 807.946 45.3097   5
   2 -12 -11 798.100 51.4334   5
   2  12  11 795.313 58.1697   2
  -2  12 -11 768.964 49.7637   4
  -2 -12  11 1007.39 51.3566   4
   2 -12 -11 804.360 67.5024   4
  -2 -12  11 841.460 57.1602   1
   2 -12 -11 823.571 53.4969   3
   2  12  12 1536.10 72.2041   5
   2 -12 -12 1586.94 80.2834   5
   2  12  12 1602.36 86.7432   2
  -2  12 -12 1744.29 79.2507   4
   2 -12 -12 1556.85 96.2276   4
   2 -12 -12 1601.49 83.3915   3
  -2 -12  12 1489.08 84.3848   1
  -2 -12  13 1555.55 85.7040   1
   2  12  13 1603.19 72.5940   5
   2 -12 -13 1674.05 82.1794   5
   2  12  13 1625.65 87.0234   2
  -2 -12  13 1831.71 76.8478   4
  -2  12 -13 1855.78 79.1148   4
   2  12  13 1428.65 98.7427   4
  -2  12 -13 1543.66 82.0025   3
   2 -12 -13 1709.06 87.2395   3
  -2 -12  14 984.754 63.7617   1
   2  12  14 1039.87 51.0668   5
   2 -12 -14 1088.83 60.4812   5
  -2 -12  14 878.454 48.1883   4
   2  12  14 1073.73 64.3150   2
  -2  12 -14 1079.61 64.3842   3
   2  12  14 969.380 76.2885   4
   2 -12 -14 1104.99 67.3988   3
   2  12  15 567.203 35.5793   5
   2 -12 -15 601.951 44.7527   5
  -2 -12  15 564.343 48.4074   1
   2  12  15 653.935 47.3580   2
  -2  12 -15 704.411 38.5745   4
  -2  12 -15 626.211 50.9921   3
   2  12  15 610.459 63.0406   4
   2 -12 -15 503.004 49.3220   3
   2  12  16 4267.61 160.403   5
   2 -12 -16 4191.43 170.704   5
  -2 -12  16 3946.67 176.108   1
   2  12  16 4215.80 172.049   2
  -2  12 -16 4050.82 176.710   3
  -2  12 -16 4298.95 157.258   4
   2  12  16 3877.69 193.149   4
   2 -12 -16 4065.60 179.764   3
   2  12  17 198.689 21.9640   5
   2 -12 -17 201.541 30.8563   5
  -2 -12  17 176.135 36.1633   1
   2  12  17 271.672 30.5876   2
   2  12  17 163.548 46.4003   4
   2 -12 -17 174.853 37.1926   3
  -2  12 -17 197.940 38.8793   3
   2  12  18 264.641 24.0806   5
   2 -12 -18 216.944 31.8360   5
  -2 -12  18 198.555 34.1494   1
   2  12  18 262.665 30.9065   2
   2  12  18 243.831 50.1985   4
  -2  12 -18 284.646 43.3081   3
   2  12  19 494.916 38.7183   2
  -2 -12  19 416.110 46.0699   1
   2  12  19 463.204 60.6691   4
   2  12  20 2414.11 108.178   2
  -2 -12  20 2395.99 121.926   1
  -2  12 -20 2738.26 125.532   2
   2 -12 -20 2555.42 114.377   5
   2  12  21 1114.70 57.9979   2
  -2 -12  21 1109.33 74.5029   1
  -2  12 -21 948.101 67.2426   2
   2 -12 -21 1101.95 65.0989   5
  -2  12 -22 80.3901 32.9454   2
  -2 -12  22 182.125 43.0945   1
   2 -12 -22 200.916 35.2343   5
   2  12  22 150.816 25.5171   2
   2  12  23 235.767 26.7839   2
  -2 -12  23 230.384 46.3746   1
   2 -12 -23 271.980 38.9224   5
   2  12  24 1462.56 67.0340   2
   2 -12 -24 1461.79 80.4095   5
  -2 -12  24 1462.23 91.4790   1
   2 -12 -25 252.770 38.9060   5
  -2 -12  25 184.192 43.4652   1
   2 -12 -26 188.510 38.9789   5
  -2 -12  26 159.914 44.4783   1
   2 -12 -27 112.380 38.1454   5
  -2 -12  27 105.780 44.4502   1
   2 -12 -28 924.854 64.6658   5
  -2 -12  28 860.937 76.2850   1
  -2  14  30 56.1166 66.2592   4
  -2  14  29 473.461 83.1968   4
  -2  14  28 66.4407 67.3585   4
  -2  14  27 195.167 71.4241   4
   2 -14  27 228.254 56.2904   1
  -2  14  26 336.700 76.2800   4
   2 -14  26 290.035 53.6138   1
  -2  14  25 722.538 86.3306   4
   2 -14  25 637.722 66.9581   1
  -2  14  24 1149.43 99.9202   4
  -2  14  24 679.940 58.5007   2
  -2  14  23 152.793 62.4655   4
  -2  14  23 37.0416 36.5089   2
  -2  14  22 4.30414 58.3061   4
  -2  14  22 16.3567 35.0980   2
   2  14 -22 36.8443 26.6719   2
  -2  14  21 393.642 69.0747   4
  -2  14  21 267.485 45.8448   2
   2  14 -21 266.995 34.9047   2
  -2  14  20 1944.74 107.164   2
   2  14 -20 1741.95 92.1387   2
  -2  14  19 683.681 75.9417   4
  -2  14  19 714.243 63.1154   2
   2  14 -19 565.719 49.1165   2
  -2  14  18 59.3845 52.8741   4
   2  14 -18 88.9099 35.1961   3
   2  14 -18 68.9215 30.9920   2
  -2 -14 -17 1392.90 81.9833   3
   2  14 -17 1491.92 83.0917   3
   2  14 -17 1523.52 85.0465   2
  -2 -14 -16 1313.86 77.9133   3
   2  14 -16 1427.30 79.1300   3
   2  14 -16 1436.67 83.8174   2
   2  14 -15 755.769 52.8131   3
   2  14 -15 665.106 57.3333   2
  -2  14  14 93.9877 43.5251   4
   2  14 -14 54.3472 30.2618   2
   2  14 -14 25.7199 23.5912   3
   2  14 -13 614.645 56.1753   2
   2  14 -13 710.682 47.6317   3
   2  14 -12 2653.38 137.454   2
   2  14 -12 2922.11 123.742   3
  -2  14  12 3031.23 132.875   5
   2  14 -11 773.181 63.0509   2
  -2  14  11 762.883 57.9196   5
   2  14 -11 851.986 49.3377   3
  -2  14  10 1726.90 91.7531   5
   2  14 -10 1701.60 76.8072   3
  -2  14  10 1756.29 106.912   4
   2  14  -9 1072.15 75.8764   2
  -2  14   9 1227.56 77.4465   5
   2  14  -9 1174.45 57.9341   3
  -2  14   8 345.237 46.8023   4
   2  14  -8 208.863 40.0437   2
  -2  14   8 284.853 43.1930   5
   2  14  -8 269.352 23.6596   3
   2  14  -7 1008.32 74.8449   2
  -2  14   7 1010.86 73.4243   5
   2  14  -7 1092.71 50.6024   3
  -2  14   6 1089.58 78.0730   4
   2  14  -6 864.944 67.9426   2
  -2  14   6 942.786 71.4926   5
   2  14  -6 1045.33 46.0140   3
   2  14  -5 1796.87 102.755   2
  -2  14   5 1932.09 106.699   4
   2  14  -5 1737.43 93.1713   4
   2  14  -5 1936.39 73.3863   3
  -2  14   4 146.846 39.6872   5
   2 -14   4 224.992 36.4382   4
   2  14  -4 145.680 36.6315   2
  -2 -14  -4 198.055 37.6987   4
  -2  14   4 200.392 39.2725   4
   2  14  -4 164.001 31.1059   4
   2  14  -4 177.813 12.5113   3
  -2 -14  -3 1839.82 98.3514   4
  -2  14   3 2075.33 106.888   4
   2  14  -3 1852.92 103.408   2
   2  14  -3 1711.81 95.1999   4
  -2  14   3 1598.81 99.4340   5
   2 -14   3 1828.27 96.9813   4
  -2  14   2 4903.72 206.302   4
  -2 -14  -2 4630.69 197.854   4
   2  14  -2 4722.28 204.429   2
   2  14  -2 4331.90 195.925   4
   2 -14   2 4511.20 196.301   4
  -2  14   2 4832.67 205.393   5
  -2  14   1 244.774 39.6143   4
   2 -14   1 248.707 39.1620   4
  -2 -14  -1 267.021 36.6531   4
   2  14  -1 263.982 38.3062   2
   2  14  -1 233.789 37.4285   4
  -2  14   1 349.689 48.7044   5
   2 -14   0 52.4085 35.0693   4
  -2 -14   0 45.2143 29.7163   4
  -2  14   0 15.3121 25.9085   4
   2  14   0 50.9661 29.1224   4
   2  14   0 40.9072 25.6793   2
  -2  14  -1 284.476 39.3411   4
  -2 -14   1 329.495 41.4647   4
   2  14   1 267.778 39.7840   2
   2  14   1 290.185 39.8086   4
   2 -14  -1 380.044 46.6984   4
   2  14   2 5379.00 226.375   4
   2 -14  -2 5672.86 226.100   4
  -2  14  -2 5263.00 222.149   4
  -2 -14   2 5011.27 217.472   4
   2 -14  -3 2008.69 105.469   4
   2  14   3 1967.26 106.830   4
   2 -14  -3 1796.13 71.7941   3
  -2  14  -3 1985.49 101.913   4
  -2 -14   3 1929.60 97.9634   4
  -2 -14   4 213.242 34.1447   4
   2 -14  -4 172.505 43.9319   4
  -2  14  -4 161.398 34.1466   4
   2  14   4 173.978 38.8680   4
   2 -14  -4 176.327 15.4482   3
  -2  14  -5 1858.88 98.7303   4
  -2 -14   5 1915.24 95.6423   4
   2  14   5 1941.61 108.374   4
   2 -14  -5 1929.39 77.7684   3
   2  14   6 836.453 60.6082   5
   2  14   6 608.390 59.2853   2
  -2  14  -6 752.387 54.9203   4
  -2 -14   6 748.454 51.0766   4
   2  14   6 675.548 62.1359   4
   2 -14  -6 785.911 39.3018   3
   2  14   7 883.143 71.6305   2
  -2  14  -7 1063.82 65.2395   4
   2 -14  -7 1120.09 77.2849   4
  -2 -14   7 1099.72 61.9748   4
   2  14   7 1024.65 74.8353   4
   2 -14  -7 1104.38 51.1972   3
   2  14   8 347.667 46.3719   2
  -2  14  -8 420.532 40.7782   4
  -2 -14   8 409.541 38.2146   4
   2  14   8 364.261 51.5561   4
   2 -14  -8 373.339 29.0533   3
   2  14   9 1086.25 71.3015   5
   2  14   9 1102.09 78.9060   2
  -2 -14   9 1334.38 68.5016   4
  -2  14  -9 1302.74 71.3703   4
   2  14   9 1232.03 88.4582   4
   2 -14  -9 1292.75 63.0659   3
   2  14  10 1928.05 96.5665   5
  -2  14 -10 2160.99 96.9841   4
  -2 -14  10 2138.15 94.0611   4
   2 -14 -10 1950.05 89.5476   3
   2  14  10 1881.52 115.579   4
   2  14  10 1689.07 103.848   2
   2  14  11 810.233 53.3149   5
  -2  14 -11 926.311 54.5729   4
  -2 -14  11 1015.90 54.2897   4
   2  14  11 619.233 61.6957   2
  -2 -14  11 746.569 62.5896   1
   2 -14 -11 842.818 51.8851   3
   2  14  12 2633.70 117.758   5
   2  14  12 2369.67 130.684   2
  -2  14 -12 3044.74 121.872   4
  -2 -14  12 3192.14 120.641   4
   2 -14 -12 2808.15 121.600   3
  -2 -14  12 2292.09 128.282   1
  -2 -14  13 579.331 54.3469   1
   2  14  13 592.029 41.0441   5
   2 -14 -13 570.315 49.3432   5
   2  14  13 560.606 53.7430   2
  -2 -14  13 662.619 43.0664   4
  -2  14 -13 701.554 44.5599   4
   2 -14 -13 580.085 47.0296   3
  -2 -14  14 16.3494 31.3796   1
   2  14  14 33.9454 20.4172   5
   2 -14 -14 43.2711 27.0252   5
   2  14  14 30.3626 31.9502   2
  -2 -14  14 28.1614 20.4170   4
  -2  14 -14 69.8320 23.3675   4
   2  14  14 42.2049 41.0303   4
   2 -14 -14 50.8558 26.1745   3
  -2 -14  15 691.449 57.3863   1
   2 -14 -15 599.023 49.0370   5
   2  14  15 671.930 42.3823   5
   2  14  15 671.744 56.7992   2
   2  14  15 705.727 74.8071   4
  -2  14 -15 854.009 45.3087   4
   2 -14 -15 694.579 53.5281   3
  -2 -14  16 1720.41 95.6973   1
   2 -14 -16 1632.29 86.3016   5
   2  14  16 1719.71 77.4687   5
   2  14  16 1617.25 91.6698   2
   2  14  16 1580.07 109.832   4
  -2  14 -16 1753.31 74.1618   4
   2 -14 -16 1706.61 90.6118   3
  -2 -14  17 1409.15 84.0878   1
   2 -14 -17 1303.58 75.4564   5
   2  14  17 1446.27 67.0091   5
   2  14  17 1510.21 82.3760   2
  -2  14 -17 1362.33 77.9926   3
   2  14  17 1224.11 96.9718   4
   2 -14 -17 1427.20 82.4235   3
   2 -14 -18 164.463 33.7470   5
   2  14  18 133.810 23.2156   5
   2  14  18 114.861 33.1447   2
   2  14  18 67.0761 45.2232   4
  -2 -14  18 112.976 34.4660   1
  -2 -14  19 472.013 53.3970   1
   2 -14 -19 532.350 47.2610   5
   2  14  19 528.623 36.4529   5
   2  14  19 551.555 46.1010   2
   2  14  19 425.155 63.9143   4
   2  14  20 1695.03 87.4159   2
   2 -14 -20 1613.90 87.4761   5
  -2 -14  20 1529.80 96.0204   1
   2  14  21 233.298 34.9239   2
  -2  14 -21 263.868 45.0099   2
   2 -14 -21 165.307 37.0728   5
  -2 -14  21 146.806 46.4972   1
   2  14  22 52.4778 26.8420   2
  -2  14 -22 31.2797 35.5789   2
   2 -14 -22 52.8422 32.6026   5
  -2 -14  22 31.6524 42.1745   1
   2  14  23 101.056 28.0817   2
   2 -14 -23 97.9920 34.2463   5
  -2 -14  23 32.4783 43.9998   1
   2  14  24 873.373 52.4845   2
  -2 -14  24 924.603 76.1908   1
   2 -14 -24 843.900 61.8318   5
  -2 -14  25 744.254 71.9566   1
   2 -14 -25 842.436 61.7668   5
  -2 -14  26 277.280 54.4932   1
   2 -14 -26 254.242 43.8798   5
  -2 -14  27 102.662 45.4811   1
   2 -14 -27 103.346 39.9647   5
  -2  16  27 274.209 78.8094   4
  -2  16  26 293.131 79.0738   4
  -2  16  25 658.306 86.9425   4
   2 -16  25 507.169 66.8006   1
   2 -16  24 399.500 62.2991   1
  -2  16  24 368.832 50.7445   2
  -2  16  23 515.037 75.8258   4
   2 -16  23 415.674 62.5035   1
  -2  16  23 370.428 53.5980   2
  -2  16  22 94.3560 42.5425   2
  -2  16  22 89.2467 62.6327   4
   2  16 -21 1339.49 83.7221   2
  -2  16  21 1591.72 96.8401   2
   2  16 -20 1032.68 72.3647   2
  -2  16  20 1015.32 78.4517   2
  -2  16  20 1204.49 99.4383   4
  -2  16  19 214.800 48.2980   2
   2  16 -19 175.549 40.6522   2
  -2  16  19 188.733 59.9249   4
  -2  16  18 158.784 46.0137   2
   2  16 -18 61.7940 38.5676   2
   2  16 -18 42.0505 32.2664   3
  -2  16  18 106.343 58.7667   4
   2  16 -17 548.163 58.1278   2
   2  16 -17 499.465 48.2306   3
   2  16 -16 1300.47 86.2579   2
   2  16 -16 1358.33 75.9332   3
  -2  16  16 1561.31 107.055   4
   2  16 -15 612.969 47.1434   3
  -2  16  15 745.243 75.9371   4
   2  16 -14 122.305 41.9274   2
   2  16 -14 146.055 29.3309   3
   2  16 -13 1735.21 111.952   2
   2  16 -13 2267.69 95.9843   3
   2  16 -12 940.206 76.1525   2
   2  16 -12 1179.87 59.3335   3
   2  16 -11 1039.80 53.6239   3
  -2  16  11 1114.14 86.1612   4
   2  16 -10 401.852 51.4590   2
   2  16 -10 448.114 31.5390   3
   2  16  -9 1464.55 97.0421   2
   2  16  -9 1586.31 69.3954   3
   2  16  -8 551.288 59.7693   2
   2  16  -8 542.680 30.9156   3
  -2  16   7 1108.50 80.3262   4
   2  16  -7 939.707 73.4138   2
   2  16  -7 916.883 40.7804   3
  -2  16   6 1831.86 100.021   4
   2  16  -6 1800.93 97.2657   2
  -2  16   5 709.226 64.6354   4
   2  16  -5 744.432 66.2946   2
   2  16  -5 631.227 54.9888   4
   2  16  -4 29.7940 34.8794   2
   2  16  -4-4.70726 32.6395   4
  -2  16   4-8.99772 34.3965   4
   2 -16   4 15.7975 34.0529   4
  -2  16   3 1022.30 72.7954   4
   2  16  -3 1013.11 75.6244   2
   2  16  -3 884.900 66.7179   4
   2 -16   3 949.105 69.2266   4
  -2  16   2 2235.58 119.345   4
   2  16  -2 2202.75 120.769   2
   2  16  -2 2148.41 113.601   4
   2 -16   2 2137.78 114.072   4
  -2 -16  -1 2617.94 129.892   4
  -2  16   1 2764.00 138.066   4
   2  16  -1 2810.52 141.162   2
   2  16  -1 2516.61 131.486   4
   2 -16   1 2814.11 133.583   4
   2 -16   0 206.976 43.2723   4
  -2 -16   0 237.396 39.1518   4
   2  16   0 232.587 42.8904   4
  -2  16   0 263.916 44.2015   4
   2  16   0 200.442 44.9713   2
  -2  16  -1 2968.04 143.572   4
  -2 -16   1 2876.92 136.468   4
   2  16   1 2899.23 148.614   2
   2 -16  -1 3173.46 144.816   4
   2  16   1 2845.32 144.685   4
  -2 -16   2 2548.61 122.156   4
  -2  16  -2 2576.19 128.108   4
   2  16   2 2433.10 130.803   4
  -2 -16   3 1046.76 67.9901   4
  -2  16  -3 936.366 70.9560   4
   2  16   3 982.691 76.4302   4
  -2 -16   4 25.4205 28.3608   4
   2  16   4 14.7442 32.9755   4
  -2  16  -4 35.7805 30.6334   4
   2  16   4 62.5943 32.7692   5
  -2 -16   5 705.383 54.4482   4
  -2  16  -5 828.819 60.5271   4
   2  16   5 742.333 66.8375   2
   2  16   5 692.906 65.9225   4
   2  16   6 1591.60 85.9185   5
   2  16   6 1280.54 88.9225   2
  -2 -16   6 1465.91 76.7799   4
  -2  16  -6 1432.02 80.7580   4
   2  16   6 1475.38 93.9974   4
   2 -16  -6 1245.34 53.4613   3
   2  16   7 957.661 72.7589   5
   2  16   7 1067.20 78.1932   2
  -2  16  -7 1199.31 70.1240   4
  -2 -16   7 1101.98 64.9202   4
   2  16   7 1168.91 82.9730   4
   2 -16  -7 973.906 46.1476   3
   2  16   8 713.152 66.3898   2
  -2 -16   8 729.953 50.8145   4
   2  16   8 732.200 68.3830   4
   2 -16  -8 598.612 36.1188   3
   2  16   9 1761.41 109.714   2
  -2  16  -9 2267.25 99.7212   4
  -2 -16   9 2168.04 93.8850   4
   2  16   9 2138.97 119.728   4
   2 -16  -9 1906.47 81.7953   3
   2  16  10 316.193 45.3283   5
  -2 -16  10 536.690 43.2783   4
   2 -16 -10 427.117 33.0227   3
  -2  16 -10 529.582 44.9196   4
   2  16  10 498.530 65.3740   4
   2  16  10 344.349 52.2266   2
  -2 -16  11 768.139 74.6568   1
   2  16  11 789.225 71.3822   2
   2  16  11 881.753 64.2273   5
  -2 -16  11 1107.05 60.0711   4
   2  16  11 1067.95 84.0150   4
  -2  16 -11 1218.42 63.8156   4
   2 -16 -11 933.531 53.9285   3
  -2 -16  12 938.369 80.0173   1
   2  16  12 802.676 73.5055   2
   2  16  12 921.877 63.4403   5
  -2 -16  12 1182.71 61.6119   4
  -2  16 -12 1183.94 63.5086   4
   2 -16 -12 998.197 58.0172   3
  -2 -16  13 1492.49 101.507   1
   2  16  13 1339.57 96.1645   2
   2  16  13 1534.34 84.9380   5
  -2 -16  13 1898.37 83.9861   4
  -2  16 -13 2058.67 86.8062   4
   2 -16 -13 1656.19 82.6784   3
   2  16  14 117.268 42.5097   2
   2  16  14 156.586 27.6110   5
  -2 -16  14 144.088 28.0365   4
  -2  16 -14 168.544 29.3088   4
  -2 -16  14 99.1655 44.5198   1
   2  16  15 395.948 52.2727   2
   2  16  15 543.068 42.8983   5
   2  16  15 547.471 69.7907   4
  -2  16 -15 594.127 40.3734   4
  -2 -16  15 471.982 55.7720   1
   2  16  16 1453.94 95.2270   2
   2  16  16 1530.68 78.7324   5
  -2  16 -16 1722.12 75.0585   4
   2  16  16 1752.96 117.918   4
  -2 -16  16 1628.85 100.418   1
   2  16  17 438.254 51.6432   2
   2  16  17 527.514 40.9516   5
   2  16  17 490.910 72.9349   4
  -2 -16  17 513.268 61.1082   1
   2  16  18 44.5337 49.1275   4
  -2 -16  18 84.8545 40.0421   1
   2  16  18 33.2109 34.3507   2
  -2  16 -18 81.9930 43.8370   2
   2  16  19 184.998 55.2775   4
  -2 -16  19 211.298 45.3511   1
  -2  16 -19 240.534 45.3639   2
   2  16  19 168.059 38.0973   2
  -2  16 -20 1118.52 77.5780   2
   2  16  20 926.720 87.6883   4
   2  16  20 915.914 68.1995   2
  -2 -16  20 887.997 75.3842   1
   2  16  21 1236.75 78.9608   2
  -2  16 -21 1484.74 88.8017   2
  -2 -16  21 1235.95 90.6804   1
   2  16  22 80.6344 33.7101   2
   2 -16 -22 54.7395 35.5376   5
  -2 -16  22 33.6706 48.7433   1
   2  16  23 410.266 44.1866   2
   2 -16 -23 477.428 50.5213   5
  -2 -16  23 454.169 64.7710   1
   2  16  24 489.501 46.4688   2
  -2 -16  24 392.513 63.3044   1
   2 -16 -24 423.452 52.4410   5
  -2 -16  25 699.656 72.6953   1
   2 -16 -25 563.257 57.1801   5
  -2  18  24 767.042 90.0189   4
  -2  18  23 189.446 66.9843   4
   2 -18  23 54.1468 60.6175   1
  -2  18  23 151.106 50.9764   2
  -2  18  22 45.8270 62.5947   4
   2 -18  22 53.6170 57.4074   1
  -2  18  22 78.1706 43.1926   2
  -2  18  21 425.369 73.8617   4
   2 -18  21 273.266 62.9121   1
   2  18 -21 222.163 46.6899   2
  -2  18  21 421.053 55.7506   2
  -2  18  20 1862.30 106.593   2
  -2  18  20 1942.61 123.383   4
  -2  18  19 398.169 56.6598   2
   2  18 -19 230.463 50.7556   2
  -2  18  19 434.213 71.0485   4
  -2  18  18 54.4935 46.4450   2
   2  18 -18 39.3224 42.0963   2
  -2  18  18 43.4786 56.6929   4
  -2  18  17 1684.11 98.7886   2
  -2  18  17 1616.16 113.156   4
  -2  18  16 1821.45 104.224   2
  -2  18  16 1937.59 120.575   4
   2  18 -15 368.210 55.5701   2
   2  18 -14 69.6441 44.9627   2
   2  18 -13 502.355 63.8352   2
   2  18 -13 477.867 35.0900   3
   2  18 -12 877.413 77.4013   2
   2  18 -12 882.714 47.8780   3
  -2  18  12 1021.04 83.3721   4
   2  18 -11 1357.89 94.4939   2
   2  18 -11 1265.35 58.7565   3
  -2  18  11 1490.76 102.305   4
   2  18 -10 500.779 62.1331   2
   2  18 -10 492.691 29.1489   3
   2  18  -9 714.213 68.7556   2
  -2  18   9 773.569 70.3337   4
   2  18  -8 292.058 51.8220   2
  -2  18   8 522.525 63.1284   4
   2  18  -7 625.094 66.6431   2
  -2  18   7 684.564 65.1713   4
   2  18  -6 1997.73 117.924   2
  -2  18   6 2199.50 123.455   4
   2  18  -5 1464.34 99.9353   2
  -2  18   5 1608.02 100.195   4
   2  18  -4 101.013 38.4445   2
  -2  18   4 171.679 40.8884   4
   2  18  -4 156.307 41.1841   4
  -2  18   3 1777.74 106.550   4
   2  18  -3 1815.06 108.385   2
   2  18  -3 1688.60 100.287   4
  -2  18   2 3164.58 155.277   4
   2  18  -2 2992.66 153.957   2
   2  18  -2 3013.01 147.896   4
  -2  18   1 899.592 71.0071   4
   2  18  -1 820.548 72.3938   2
   2  18  -1 759.718 66.6171   4
   2  18   0 195.935 46.3403   2
  -2  18   0 136.071 40.6898   4
   2  18   0 221.103 47.5340   4
  -2  18  -1 580.195 60.0091   4
   2  18   1 548.014 63.2001   2
   2  18   1 613.018 61.0615   4
  -2  18  -2 3115.59 151.260   4
   2  18   2 3210.70 156.688   4
  -2  18  -3 1733.99 100.869   4
   2  18   3 1928.27 110.455   4
  -2  18  -4 142.534 38.1718   4
   2  18   4 160.821 43.7722   4
   2  18   4 193.562 39.1048   5
  -2 -18   5 1414.21 83.7921   4
  -2  18  -5 1476.39 88.9780   4
   2  18   5 1525.81 101.394   2
   2  18   5 1516.11 97.0506   4
   2  18   5 1731.90 91.7811   5
  -2 -18   6 1768.60 94.8185   4
   2  18   6 1768.05 110.631   2
  -2  18  -6 1965.96 102.407   4
   2  18   6 1879.41 111.930   4
   2  18   6 2078.47 104.688   5
  -2 -18   7 606.677 51.3061   4
   2  18   7 695.258 69.3446   2
   2  18   7 680.418 67.0171   4
  -2  18  -7 696.888 55.9572   4
   2  18   7 779.371 63.9882   5
  -2 -18   8 443.918 42.1773   4
   2  18   8 400.267 54.4632   2
   2 -18  -8 294.323 18.0593   3
  -2  18  -8 424.715 45.4826   4
   2  18   8 403.483 53.7276   4
   2  18   8 398.174 53.0650   5
  -2 -18   9 731.126 52.5445   4
   2  18   9 804.708 70.9794   2
   2  18   9 768.702 72.0692   4
  -2  18  -9 747.466 57.1902   4
   2  18   9 559.595 61.9149   5
  -2 -18  10 571.808 45.0162   4
   2  18  10 463.744 59.4112   2
  -2  18 -10 553.889 46.7625   4
   2  18  10 514.329 67.5796   4
  -2 -18  11 1353.24 70.3934   4
   2  18  11 1348.46 91.7536   2
  -2  18 -11 1460.22 74.5444   4
   2  18  11 1461.95 99.6455   4
  -2 -18  11 847.427 90.7468   1
   2  18  12 610.229 61.1228   5
   2  18  12 843.730 75.1251   2
  -2 -18  12 920.706 56.3825   4
   2  18  12 944.253 80.8064   4
  -2  18 -12 959.999 58.6819   4
  -2 -18  12 645.901 81.2710   1
  -2 -18  13 580.389 45.3537   4
  -2 -18  13 338.556 62.1101   1
   2  18  13 345.470 45.5264   5
   2  18  13 502.703 62.8767   2
  -2 -18  14 95.7606 52.9401   1
   2  18  14 91.3072 32.2510   5
   2  18  14 71.0333 43.6249   2
  -2  18 -14 137.731 30.3241   4
   2  18  15 258.527 53.3184   2
  -2 -18  15 311.044 63.3064   1
  -2 -18  16 1391.35 101.742   1
   2  18  16 1248.36 91.7271   2
  -2 -18  17 1215.20 95.6699   1
  -2  18 -17 1647.86 94.6056   2
   2  18  17 1007.39 86.1343   2
   2  18  17 1478.26 107.370   4
  -2 -18  18 54.6386 52.6692   1
   2  18  18 6.09706 43.0272   2
  -2  18 -18 100.888 46.6908   2
   2  18  18 37.5904 59.0949   4
  -2 -18  19 336.250 65.4176   1
   2  18  19 422.023 76.8858   4
  -2  18 -19 461.443 56.4049   2
   2  18  19 232.744 50.5799   2
  -2 -18  20 1460.48 106.644   1
   2  18  20 1308.66 92.7799   2
   2  18  21 279.328 48.8149   2
  -2  18 -21 431.555 56.9096   2
  -2 -18  21 362.381 64.8951   1
   2  18  22 51.4116 41.0833   2
  -2 -18  22-14.6543 52.6758   1
   2  18  23 64.8982 38.6230   2
  -2 -18  23 40.6551 56.0722   1
  -2  20  22 112.110 48.6050   2
  -2  20  21 814.658 86.6764   4
  -2  20  21 807.412 74.8684   2
   2 -20  20 778.579 94.8959   1
  -2  20  20 1175.85 85.0642   2
   2  20 -20 726.239 77.9698   2
  -2  20  20 1282.45 101.822   4
   2 -20  19 88.7605 62.2794   1
  -2  20  19 259.693 55.5253   2
   2  20 -19 153.914 52.1757   2
  -2  20  19 257.407 65.1540   4
  -2  20  18 135.132 52.0948   2
   2  20 -18 155.812 53.1985   2
  -2  20  18 131.494 55.9485   4
   2  20 -17 69.9472 47.4016   2
  -2  20  17 213.826 52.9445   2
  -2  20  17 66.9031 50.8223   4
   2  20 -16 1355.82 98.7933   2
  -2  20  16 1670.29 101.514   2
   2  20 -15 866.944 84.2706   2
  -2  20  15 1152.76 85.0936   2
   2  20 -14 53.3867 47.9238   2
  -2  20  14 110.562 49.1536   2
   2  20 -13 816.853 77.3868   2
  -2  20  13 813.485 84.5674   4
   2  20 -12 843.690 78.2519   2
  -2  20  12 951.676 83.8565   4
   2  20 -11 631.856 70.5951   2
  -2  20  11 646.589 74.3693   4
   2  20 -10 725.109 73.1955   2
  -2  20  10 742.858 76.4477   4
   2  20  -9 793.067 72.7860   2
  -2  20   9 734.179 75.7153   4
   2  20  -8 344.950 54.2934   2
  -2  20   8 374.591 59.8902   4
   2  20  -7 1504.38 100.824   2
  -2  20   7 1348.89 98.3283   4
   2  20  -6 1409.41 95.6668   2
  -2  20   6 1418.47 96.8198   4
   2  20  -5 355.330 57.4405   2
  -2  20   5 435.342 62.9420   4
   2  20  -4 192.662 49.3676   2
  -2  20   4 190.642 49.7953   4
   2  20  -3 469.585 59.7053   2
  -2  20   3 636.623 64.8385   4
   2  20  -3 555.926 60.3029   4
   2  20  -2 2248.16 127.053   2
   2  20  -2 2248.78 123.109   4
  -2  20   2 2320.66 126.307   4
   2  20  -1 1601.17 105.909   2
   2  20  -1 1705.56 101.925   4
  -2  20   1 1784.36 105.020   4
   2  20   0 94.7048 45.2174   2
   2  20   0 39.8927 38.4346   4
  -2  20   0 76.5980 41.7344   4
   2  20   1 1328.52 93.1182   2
  -2  20  -1 1383.05 90.3869   4
   2  20   1 1312.78 91.4350   4
  -2  20  -2 2347.35 123.876   4
   2  20   2 2279.48 125.619   4
  -2  20  -3 518.174 56.5775   4
   2  20   3 587.161 65.9827   4
  -2  20  -4 171.263 44.4483   4
   2  20   4 157.674 50.3682   4
   2  20   5 368.067 56.7478   2
  -2  20  -5 311.428 48.0457   4
   2  20   5 322.183 55.7756   4
   2  20   6 1404.91 95.4975   2
  -2  20  -6 1303.22 84.0990   4
   2  20   6 1391.07 95.4663   4
   2  20   7 1404.26 99.0550   2
  -2  20  -7 1357.98 85.3989   4
   2  20   7 1550.66 101.394   4
   2  20   8 407.624 61.9093   2
  -2  20  -8 300.998 44.9969   4
   2  20   8 256.277 56.7822   4
   2  20   9 578.510 64.9723   2
   2  20   9 531.245 70.3694   4
  -2  20  -9 593.690 54.2377   4
   2  20  10 752.569 74.4659   2
   2  20  10 658.959 75.3275   4
  -2  20 -10 724.827 58.6302   4
   2  20  11 819.675 77.6639   2
   2  20  11 728.540 73.7691   4
  -2  20 -11 787.374 57.9078   4
   2  20  12 912.492 82.4695   2
   2  20  12 767.227 81.0548   4
  -2  20 -12 1012.05 61.4292   4
   2  20  13 970.564 84.7999   2
   2  20  13 1110.21 91.4319   4
  -2  20 -13 1082.63 63.2514   4
  -2 -20  14-13.9752 66.4420   1
   2  20  14 72.2440 49.8672   2
  -2  20 -15 909.240 74.0548   2
   2  20  15 871.251 77.7045   2
  -2 -20  16 1165.02 106.687   1
   2  20  16 1306.48 100.256   2
  -2 -20  17 157.980 66.3370   1
  -2  20 -17 87.9328 47.9079   2
   2  20  17 75.0129 49.6384   2
   2  20  17 61.5706 57.1709   4
  -2 -20  18 58.3408 67.7592   1
   2  20  18 54.2206 48.9094   2
  -2  20 -18 92.6345 46.4448   2
   2  20  18 67.0902 63.0093   4
  -2 -20  19 270.784 74.0451   1
  -2  20 -19 313.931 55.4589   2
   2  20  19 195.378 56.0506   2
  -2 -20  20 859.595 94.2966   1
  -2  20 -20 1051.20 77.4657   2
   2  20  21 552.001 69.1468   2
   2  20  22-3.03499 45.3475   2
  -2  22  21 185.134 59.7754   2
  -2  22  20 599.591 67.9416   2
  -2  22  19 352.422 62.2094   2
   2  22 -19 236.482 59.8604   2
  -2  22  18 120.478 53.1183   2
   2  22 -18 95.8026 52.3851   2
  -2  22  17 681.709 71.1155   2
   2  22 -17 602.741 73.4094   2
  -2  22  16 926.732 80.5079   2
   2  22 -16 1007.97 87.2885   2
   2  22 -15 449.358 68.6154   2
  -2  22  15 427.153 59.5280   2
  -2  22  14 426.094 68.2325   4
  -2  22  14 476.828 64.6449   2
   2  22 -14 437.484 65.7636   2
  -2  22  13 76.3897 59.1923   4
   2  22 -13 30.4770 49.3795   2
  -2  22  13 89.3456 49.2384   2
  -2  22  12 503.709 72.7734   4
   2  22 -12 441.464 66.4064   2
  -2  22  12 437.034 62.4772   2
  -2  22  11 856.769 84.7562   4
   2  22 -11 934.654 84.7209   2
  -2  22  11 848.870 79.6469   2
   2  22 -10 407.572 64.7810   2
  -2  22  10 368.674 65.3446   4
   2  22  -9 60.5504 46.2196   2
  -2  22   9 137.639 56.5691   4
   2  22  -8 557.186 68.8861   2
  -2  22   8 439.824 66.1056   4
   2  22  -7 758.971 72.4603   2
  -2  22   7 838.415 83.7973   4
   2  22  -6 1174.24 91.7296   2
  -2  22   6 1230.32 95.3884   4
   2  22  -5 337.229 53.6563   2
  -2  22   5 254.839 53.3868   4
   2  22  -4 153.306 50.7988   2
  -2  22   4 80.0620 42.9821   4
   2  22  -3 1137.25 87.9086   2
  -2  22   3 967.895 82.5738   4
   2  22  -2 983.490 83.7815   2
  -2  22   2 1055.88 84.0331   4
   2  22  -1 167.296 49.1588   2
   2  22  -1 119.342 46.9675   4
  -2  22   1 177.947 50.8081   4
   2  22   0 83.8025 45.8325   2
   2  22   0 49.2273 43.7143   4
  -2  22   0-3.04093 42.0707   4
   2  22   1 164.465 48.0510   2
   2  22   1 124.257 47.6644   4
  -2  22  -1 79.7338 45.7185   4
  -2  22  -2 910.256 75.6630   4
   2  22   2 802.267 74.2063   4
  -2  22  -3 759.701 68.8382   4
   2  22   3 713.737 72.6334   4
   2  22   4 56.7373 45.7190   4
  -2  22  -4 56.3219 41.7719   4
   2  22   5 474.735 61.2824   2
   2  22   5 453.539 61.3277   4
  -2  22  -5 489.701 57.7732   4
   2  22   6 1534.93 103.484   2
  -2  22  -6 1334.26 88.1686   4
   2  22   6 1417.44 97.8156   4
   2  22   7 731.663 72.6035   2
  -2  22  -7 632.160 61.7954   4
   2  22   7 679.600 70.6413   4
   2  22   8 502.570 67.7271   2
   2  22   8 427.091 62.6850   4
  -2  22  -8 445.750 52.9897   4
   2  22   9 152.117 51.8403   2
   2  22   9 191.710 53.6561   4
  -2  22  -9 152.861 40.4288   4
   2  22  10 385.755 61.3917   2
   2  22  10 377.039 65.5995   4
  -2  22 -10 382.984 49.0788   4
  -2 -22  11 729.290 92.6034   1
   2  22  11 910.816 84.9572   2
   2  22  11 1013.03 91.1496   4
  -2  22 -11 814.818 61.6853   4
  -2 -22  12 363.184 79.8177   1
   2  22  12 400.966 67.2507   2
  -2  22 -12 418.721 62.5973   2
   2  22  12 487.213 69.5577   4
  -2 -22  13-15.2933 71.3132   1
   2  22  13 52.7081 54.8610   4
   2  22  13 38.6430 51.0601   2
  -2  22 -13 65.0421 51.8104   2
  -2 -22  14 326.875 84.6114   1
  -2  22 -14 607.504 68.3586   2
   2  22  14 548.618 73.3042   2
   2  22  14 487.192 76.9882   4
   2  22  15 437.811 67.1763   2
  -2  22 -15 459.818 63.8718   2
   2  22  16 908.239 83.7845   2
  -2  22 -16 1010.94 79.8757   2
   2  22  17 493.692 70.9768   2
  -2  22 -17 660.757 66.5648   2
  -2  22 -18 158.645 51.3593   2
   2  22  18 132.034 57.7377   2
  -2  22 -19 370.916 59.4678   2
   2  22  19 259.229 67.1017   2
   2  22  20 483.890 71.1847   2
   2  22  21-20.4199 56.5753   2
   2  24 -17 243.267 63.8850   2
  -2  24  16 526.909 71.5479   2
   2  24 -16 448.335 70.1674   2
  -2  24  15 639.464 72.9887   2
   2  24 -15 494.243 71.6113   2
   2  24 -14 231.207 63.3499   2
  -2  24  14 187.935 56.9510   2
  -2  24  13 85.3764 51.3855   2
   2  24 -13 176.375 59.9295   2
  -2  24  12 1071.73 87.5137   2
   2 -24  12 833.393 106.929   1
   2  24 -12 1075.30 90.4459   2
   2 -24  11 312.936 84.5045   1
   2  24 -11 311.769 60.3173   2
  -2  24  11 488.525 66.2454   2
  -2  24  11 383.624 69.4625   4
  -2  24  10 1047.63 91.3024   2
   2  24 -10 1025.85 88.6741   2
  -2  24  10 1147.69 98.2102   4
   2  24  -9 126.167 58.1220   2
  -2  24   9 99.8146 56.0399   2
  -2  24   9 63.5326 57.3038   4
  -2  24   8 41.7234 48.3887   2
   2  24  -8 85.0729 47.3598   2
  -2  24   8 25.8515 50.6538   4
  -2  24   7 932.551 90.0313   2
   2  24  -7 903.424 84.5360   2
  -2  24   7 1016.01 90.7417   4
  -2  24   6 735.276 76.9118   2
   2  24  -6 674.150 73.0001   2
  -2  24   6 776.869 82.6397   4
   2  24  -5 262.011 59.4388   2
  -2  24   5 154.234 58.2486   4
   2  24  -4 218.076 58.1175   2
  -2  24   4 202.965 59.4406   4
   2  24  -3 306.620 58.8253   2
  -2  24   3 300.196 59.4343   4
   2  24  -2 1718.08 110.879   2
  -2  24   2 1685.54 112.311   4
   2  24  -1 566.541 67.5959   2
  -2  24   1 515.344 72.6525   4
   2  24   0 10.2504 41.8908   2
  -2  24   0 6.31540 50.4548   4
   2  24   1 413.880 59.2024   2
  -2  24  -1 518.398 64.8920   4
   2  24   2 1774.20 110.578   4
  -2  24  -2 1804.44 110.051   4
   2  24   3 275.624 57.9335   4
  -2  24  -3 306.334 55.8751   4
   2  24   4 237.992 62.9260   2
   2  24   4 153.235 51.4325   4
  -2  24  -4 259.137 55.2214   4
   2  24   5 293.529 60.3695   2
   2  24   5 237.547 54.7587   4
  -2  24  -5 214.710 51.4991   4
   2  24   6 644.821 71.1984   2
  -2  24  -6 655.334 65.0835   4
   2  24   6 643.362 74.6296   4
  -2  24  -7 928.000 85.6629   2
   2  24   7 894.949 86.3952   2
   2  24   7 855.091 82.8246   4
  -2  24  -7 883.504 70.9319   4
   2  24   8 132.522 51.1915   2
  -2  24  -8 71.9735 49.0066   2
   2  24   8 86.1145 55.7465   4
  -2  24  -8 117.173 44.7633   4
  -2  24  -9 121.843 58.3973   2
   2  24   9 111.823 54.7715   2
   2  24   9 147.315 55.7119   4
  -2  24  -9 106.814 41.3335   4
  -2  24 -10 931.177 82.7629   2
   2  24  10 1075.63 90.9530   2
   2  24  10 839.419 81.9534   4
  -2 -24  11 476.725 84.3701   1
   2  24  11 363.820 66.0730   4
   2  24  11 445.290 65.6829   2
  -2  24 -11 402.297 64.3486   2
  -2  24 -12 1016.71 86.0774   2
  -2 -24  12 831.953 99.5656   1
   2  24  12 912.033 85.6547   2
   2  24  13 211.485 61.2348   2
  -2  24 -13 217.466 60.7930   2
   2  24  14 152.364 59.2055   2
  -2  24 -14 192.196 58.8166   2
  -2  24 -15 595.480 71.9964   2
   2  24  15 561.999 76.3908   2
   2  24  16 485.470 74.3097   2
  -2  24 -16 585.872 70.7457   2
  -2  26   5 74.9171 58.8813   4
  -2  26   4 119.127 58.9663   4
  -2  26   3 473.921 70.7499   4
  -2  26   2 1048.51 89.4105   4
  -2  26   1 433.050 66.1830   4
  -2  26   0 9.59127 49.2836   4
  -2  26  -1 354.404 64.3225   4
  -2  26  -2 1147.91 89.6023   4
  -2  26  -3 376.085 62.2387   4
  -2  26  -4 33.7840 47.0918   4
  -2  26  -5 94.8735 50.1213   4
  -2  26  -6 895.996 76.2481   4
   3   1 -33 303.064 52.0985   5
   3   1 -32 1077.84 77.2903   5
   3   1 -31 281.807 50.6245   5
   3   1 -30 239.189 46.0906   5
   3   1 -29 855.049 65.6241   5
   3   1 -28 1046.13 70.3868   5
  -3  -1 -27 495.598 36.4295   5
   3   1 -27 508.235 49.2477   5
  -3  -1 -26 258.723 28.4320   5
   3   1 -26 286.300 40.5851   5
  -3   1  26 281.541 25.1237   4
  -3  -1 -25 1239.11 59.0390   5
   3   1 -25 1195.45 72.3853   5
  -3   1  25 1190.75 58.3046   4
   3   1 -24 1940.90 96.1680   5
  -3  -1 -24 1888.32 82.4200   5
  -3   1  24 1890.84 85.3908   4
  -3  -1 -23 204.768 51.0520   4
   3   1 -23 291.667 36.5621   5
  -3  -1 -23 256.174 24.5530   5
  -3   1  23 216.534 30.1723   4
  -3  -1 -22 251.045 56.0532   4
   3   1 -22 273.196 35.7338   5
  -3  -1 -22 271.373 25.6403   5
  -3   1  22 291.453 35.6245   4
   3   1 -21 503.581 41.8270   5
  -3  -1 -21 419.427 29.4167   5
  -3   1  21 525.642 47.2050   4
  -3   1  20 215.438 43.9174   4
  -3  -1 -20 215.057 45.6910   4
   3   1 -20 221.216 32.4103   5
  -3  -1 -20 228.781 21.4078   5
   3   1 -19 562.682 39.5214   1
  -3  -1 -19 567.370 39.0110   1
  -3  -1 -19 575.389 52.4131   4
  -3   1  19 442.363 59.9141   4
   3   1 -19 557.843 42.3835   5
  -3  -1 -19 537.773 30.7607   5
  -3   1  19 509.262 22.4679   2
  -3   1  18 571.438 25.3105   2
   3   1 -18 545.399 38.0354   1
  -3  -1 -18 626.107 39.8751   1
  -3   1  18 429.180 60.6635   4
  -3  -1 -18 629.291 48.3313   4
   3   1 -18 584.342 41.5904   5
  -3  -1 -18 640.766 32.0453   5
  -3  -1 -18 530.747 26.7860   2
  -3  -1 -18 486.583 81.7659   3
   3  -1  18 612.118 91.9789   3
  -3  -1 -17 1888.69 75.8391   5
   3   1 -17 1857.95 86.6623   5
  -3   1  17 1870.27 71.4606   2
   3   1 -17 1881.16 84.0372   1
  -3  -1 -17 1980.08 84.7150   1
  -3   1  17 1920.87 111.823   4
  -3  -1 -17 1899.61 89.5114   4
  -3  -1 -17 1976.65 135.543   3
  -3  -1 -17 1828.92 72.2999   2
   3  -1  17 1726.83 144.993   3
  -3  -1 -16 422.241 24.7759   5
   3   1 -16 468.506 35.3297   5
  -3  -1 -16 447.140 23.1035   2
  -3   1  16 434.527 22.2902   2
  -3  -1 -16 508.498 33.4213   1
   3   1 -16 447.563 31.6989   1
  -3   1  16 523.254 49.7023   4
  -3  -1 -16 430.141 34.6676   4
   3  -1  16 383.227 74.0111   3
  -3  -1 -16 498.633 75.8959   3
  -3  -1 -15 643.906 31.2257   5
   3   1 -15 672.457 41.3851   5
  -3   1  15 646.963 29.2277   2
  -3  -1 -15 640.505 30.3232   2
  -3  -1 -15 624.717 38.1107   1
   3   1 -15 648.142 38.6938   1
  -3   1  15 670.032 48.7977   4
  -3  -1 -15 633.744 77.9469   3
  -3  -1 -15 614.875 39.9642   4
   3  -1  15 642.889 88.3737   3
  -3  -1 -14 1315.26 53.3203   5
   3   1 -14 1325.38 63.6535   5
  -3  -1 -14 1361.35 53.8902   2
  -3   1  14 1280.06 52.4567   2
   3   1 -14 1268.58 60.1336   1
  -3  -1 -14 1341.99 61.3060   1
  -3   1  14 1314.33 67.8923   4
  -3  -1 -14 1166.75 102.821   3
  -3  -1 -14 1282.02 61.3546   4
   3  -1  14 1260.20 110.991   3
   3   1 -13 2817.73 114.817   5
  -3   1  13 2781.20 104.512   2
  -3  -1 -13 2844.29 105.509   2
   3  -1  13 2714.15 112.155   1
   3   1 -13 2811.96 111.632   1
  -3  -1 -13 2864.99 112.337   1
  -3   1  13 2732.65 116.241   4
  -3  -1 -13 2787.03 157.456   3
  -3  -1 -13 2756.08 111.962   4
   3  -1  13 2513.29 162.372   3
  -3   1  12 1567.38 62.5896   2
   3   1 -12 1667.91 72.1181   5
  -3  -1 -12 1537.51 63.1281   2
   3  -1  12 1541.91 68.5378   1
  -3  -1 -12 1562.18 68.5004   1
   3   1 -12 1694.16 69.0212   1
  -3   1  12 1658.55 72.4172   4
  -3  -1 -12 1633.79 69.3206   4
  -3  -1 -12 1408.29 107.033   3
   3  -1  12 1388.32 112.044   3
  -3   1  11 2385.03 93.0069   2
   3   1 -11 2466.62 94.1320   2
   3   1 -11 2528.58 97.6251   1
   3  -1  11 2389.53 97.9600   1
  -3  -1 -11 2459.95 98.0590   1
   3   1 -11 2443.24 101.090   5
  -3  -1 -11 2528.54 93.6707   2
  -3   1  11 2405.07 100.237   4
  -3  -1 -11 2427.33 136.859   3
  -3  -1 -11 2519.95 98.6126   4
   3  -1  11 2031.55 139.651   3
   3   1 -10 5082.72 189.191   2
  -3   1  10 5199.95 188.453   2
   3   1 -10 5213.12 195.271   5
  -3   1  10 5213.50 194.356   4
  -3  -1 -10 5241.52 192.237   1
   3  -1  10 5093.40 192.028   1
   3   1 -10 5258.00 191.503   1
  -3  -1 -10 5211.80 188.461   2
  -3  -1 -10 4831.57 232.108   3
  -3  -1 -10 5191.50 192.921   4
   3  -1  10 4592.05 239.156   3
   3   1  -9 3961.22 144.822   2
  -3   1   9 3861.47 143.841   2
   3   1  -9 3968.67 149.576   5
  -3   1   9 3981.48 149.126   4
  -3  -1  -9 3900.00 143.766   2
   3  -1   9 3562.41 193.107   3
  -3  -1  -9 3748.54 183.628   3
   3  -1   9 3832.23 146.262   1
  -3  -1  -9 4000.30 146.780   1
   3   1  -9 3790.10 145.596   1
   3  -1   8 2020.71 81.6199   1
   3   1  -8 2076.96 81.1390   1
  -3  -1  -8 2131.21 81.9404   1
  -3   1   8 2059.20 83.9116   5
   3   1  -8 2072.37 84.8010   5
  -3  -1  -8 2076.99 80.4397   2
   3  -1   8 1987.93 124.840   3
  -3   1   8 2061.63 80.3884   2
   3   1  -8 2135.72 81.2785   2
   3   1  -7 2913.91 110.727   5
  -3   1   7 2771.34 109.309   5
  -3  -1  -7 2936.79 107.449   1
   3  -1   7 2787.86 107.155   1
   3   1  -7 2802.71 106.356   1
  -3  -1  -7 2871.97 106.843   2
   3  -1   7 2534.06 147.379   3
  -3   1   7 2811.69 106.875   2
   3   1  -7 2828.70 107.493   2
  -3   1   6 724.394 36.1044   5
   3   1  -6 743.188 36.6413   5
  -3  -1  -6 796.909 29.5770   5
  -3  -1  -6 773.898 34.4869   2
   3  -1   6 705.256 33.5627   1
  -3  -1  -6 792.325 33.9078   1
   3   1  -6 765.716 33.2668   1
   3  -1   6 682.066 66.5834   3
   3   1  -6 815.725 35.3157   2
  -3   1   6 766.567 34.5957   2
  -3  -1  -5 2405.44 82.3258   5
  -3   1   5 2305.98 89.2326   5
  -3  -1  -5 2369.63 87.9986   2
  -3  -1  -5 2374.39 85.9178   1
   3   1  -5 2267.75 85.3267   1
   3  -1   5 2263.36 85.7582   1
   3  -1   5 1959.57 123.203   3
   3   1  -5 2323.87 88.3474   2
  -3   1   5 2242.95 87.9875   2
  -3  -1  -4 1891.28 70.5488   1
   3  -1   4 1837.42 70.4662   1
   3   1  -4 1895.11 70.2427   1
  -3  -1  -4 1891.07 73.5850   2
  -3  -1  -4 1887.76 68.2032   5
  -3   1   4 1901.06 74.5371   5
   3   1  -4 1915.13 74.3511   2
   3  -1   3 4444.64 161.714   5
  -3   1   3 4353.77 160.417   5
  -3  -1  -3 4290.21 155.247   5
   3   1  -3 4591.20 156.101   1
   3   1  -3 4303.47 160.758   2
  -3  -1  -3 4452.11 160.427   2
   3  -1   3 4168.43 155.991   1
  -3  -1  -3 4395.50 156.140   1
   3  -1   2 2077.48 83.5471   5
  -3   1   2 2281.05 84.1687   5
  -3  -1  -2 2200.19 80.1139   5
  -3  -1  -2 2295.38 84.5938   2
   3   1  -2 2205.23 84.8711   2
   3  -1   2 2158.99 79.1352   1
  -3  -1  -1 664.588 27.4633   5
  -3   1   1 676.012 30.0707   5
  -3  -1  -1 681.511 30.9183   2
  -3   1   1 676.618 31.1626   2
   3   1  -1 629.756 30.7826   2
  -3   1   0 273.705 15.4312   5
  -3  -1   0 260.269 13.8343   5
  -3  -1   0 278.810 16.5140   2
  -3   1   0 233.164 15.8484   2
   3   1   0 252.962 15.8789   2
   3   1   1 306.451 15.5074   5
  -3  -1   1 312.807 16.5588   5
  -3   1  -1 350.104 17.5342   5
  -3  -1   1 320.141 18.3816   2
   3   1   1 306.224 18.1181   2
  -3   1  -1 305.170 18.3980   2
  -3   1  -2 1982.20 73.6974   5
   3   1   2 1986.21 71.8966   5
  -3   1  -2 2035.23 76.0519   2
  -3  -1   2 1982.46 69.9029   1
  -3   1  -3 4788.92 163.198   1
  -3   1  -3 4610.36 167.687   2
  -3   1  -3 4535.59 165.260   5
   3   1   3 4528.97 163.124   5
  -3  -1   3 4383.09 162.659   1
  -3   1  -4 1784.28 69.2060   5
   3  -1  -4 1893.20 68.0715   1
  -3  -1   4 1767.99 67.6467   1
   3  -1  -4 1713.06 71.5918   5
  -3   1  -4 1811.93 71.4462   2
  -3   1  -4 1847.24 67.9796   1
   3  -1  -5 1876.40 76.5546   5
  -3   1  -5 1870.83 74.1804   5
  -3  -1   5 1928.70 74.9091   2
  -3   1  -5 1973.11 75.5986   2
   3   1   5 1687.52 110.836   3
   3  -1  -5 1999.64 73.0608   1
  -3  -1   5 1977.17 72.8174   1
  -3   1  -5 1840.58 72.5738   1
   3  -1  -6 862.499 35.7965   1
  -3  -1   6 833.740 35.3856   1
  -3   1  -6 791.003 34.9983   1
   3  -1  -6 790.473 38.2258   5
  -3  -1   6 827.374 36.2556   2
   3   1   6 716.066 67.5938   3
  -3   1  -6 822.653 36.6821   2
   3   1   6 826.935 36.8571   2
   3  -1  -7 2966.54 111.241   1
  -3  -1   7 2885.58 110.924   1
  -3   1  -7 2910.23 110.665   1
   3  -1  -7 2999.87 114.604   5
  -3  -1   7 3018.04 111.106   2
   3   1   7 2752.82 153.851   3
  -3   1  -7 2980.40 111.360   2
   3   1   7 2960.86 111.904   2
  -3   1  -8 1751.95 70.4589   1
  -3  -1   8 1761.99 71.1015   1
   3  -1  -8 1809.51 71.2237   1
   3  -1  -8 1788.35 74.2682   5
  -3  -1   8 1826.09 69.9694   2
   3   1   8 1634.12 111.744   3
   3   1   8 1781.17 70.6178   2
  -3   1  -8 1745.10 70.1338   2
  -3   1  -9 3829.78 140.926   2
   3   1   9 3793.21 141.312   2
  -3   1  -9 3791.63 142.462   1
   3  -1  -9 3764.66 142.959   1
  -3  -1   9 3744.38 142.777   1
   3  -1  -9 3767.03 145.872   5
  -3  -1   9 3927.54 140.608   2
  -3   1  -9 3650.69 180.129   3
   3   1   9 3542.24 191.444   3
   3   1  10 5034.07 189.071   2
  -3   1 -10 5134.62 188.671   2
   3  -1 -10 5238.38 194.727   5
  -3   1 -10 5181.68 191.433   1
   3  -1 -10 5314.77 192.264   1
  -3  -1  10 5144.21 192.011   1
  -3  -1  10 5309.71 188.334   2
  -3   1 -10 4671.57 229.783   3
   3   1  10 4835.85 242.776   3
   3   1  11 2348.89 91.9024   2
  -3   1 -11 2408.88 91.3669   2
   3  -1 -11 2435.76 98.7200   5
  -3  -1  11 2465.13 95.0166   4
  -3   1 -11 2421.22 95.6168   1
  -3  -1  11 2276.64 95.4357   1
   3  -1 -11 2422.13 95.8514   1
  -3  -1  11 2427.29 91.1790   2
  -3   1 -11 2113.27 131.315   3
   3   1  11 2179.27 142.240   3
  -3   1 -12 1758.77 70.4991   2
   3  -1 -12 1771.70 76.1946   1
  -3   1 -12 1824.98 76.2179   1
   3  -1 -12 1794.23 78.4222   5
  -3  -1  12 1788.22 74.8627   4
  -3  -1  12 1881.17 70.8354   2
  -3   1 -12 1904.37 119.748   3
   3   1  12 1571.29 120.313   3
   3  -1 -13 3028.52 124.076   5
  -3  -1  13 3215.10 115.452   2
  -3   1 -13 3066.29 114.963   2
   3  -1 -13 3110.64 122.101   1
  -3   1 -13 3052.09 121.341   1
  -3  -1  13 3026.26 121.404   4
  -3   1 -13 3041.02 119.090   4
  -3   1 -13 2909.13 166.653   3
   3   1  13 2708.93 171.614   3
   3  -1 -14 1218.44 61.2115   5
  -3   1 -14 1278.46 52.0266   2
  -3  -1  14 1282.83 52.1564   2
  -3   1 -14 1277.63 59.6893   1
   3  -1 -14 1355.71 60.6941   1
  -3  -1  14 1313.46 61.4872   4
  -3   1 -14 1222.42 101.735   3
  -3   1 -14 1265.14 57.2533   4
   3   1  14 1122.15 106.177   3
   3  -1 -15 591.154 38.5829   5
  -3   1 -15 620.169 28.6296   2
  -3  -1  15 632.131 28.7430   2
   3  -1 -15 633.806 37.6045   1
  -3   1 -15 603.562 37.8717   1
  -3  -1  15 598.110 41.0442   4
  -3   1 -15 634.993 79.1076   3
  -3   1 -15 588.083 35.0137   4
   3   1  15 557.210 79.3245   3
   3  -1 -16 380.436 31.8857   5
  -3  -1  16 387.596 20.9973   2
  -3   1 -16 389.018 21.0758   2
   3  -1 -16 399.666 30.4685   1
  -3   1 -16 416.520 30.9729   1
  -3  -1  16 411.145 40.5343   4
  -3   1 -16 411.858 29.8688   4
  -3   1 -16 430.301 81.1335   3
   3   1  16 414.974 74.2045   3
   3  -1 -17 2191.56 97.7072   5
  -3   1 -17 2318.42 83.9210   2
   3  -1 -17 2259.20 95.9929   1
  -3   1 -17 2329.48 96.6828   1
  -3  -1  17 1916.78 111.374   4
  -3   1 -17 2192.93 96.7995   4
  -3   1 -17 2051.32 145.151   3
  -3  -1  17 2130.55 83.8453   2
   3   1  17 2279.12 164.804   3
   3  -1 -18 545.173 40.9572   5
  -3   1 -18 572.213 25.7486   2
  -3  -1  18 465.490 52.7199   4
  -3   1 -18 599.085 39.7693   1
   3  -1 -18 591.456 38.9188   1
  -3   1 -18 663.927 45.0984   4
   3   1  18 506.620 92.2356   3
  -3   1 -18 543.521 81.1695   3
  -3  -1  19 512.039 45.0223   4
  -3   1 -19 498.887 44.6463   4
   3  -1 -19 462.091 37.5480   5
  -3   1 -19 416.982 19.9170   2
  -3   1 -19 523.843 38.8734   1
   3  -1 -19 492.286 36.4794   1
  -3   1 -20 100.312 35.9871   4
  -3  -1  20 141.923 25.2575   4
   3  -1 -20 141.685 28.2792   5
  -3  -1  21 559.141 35.6495   4
   3  -1 -21 561.440 42.5169   5
  -3   1 -21 606.537 35.9118   5
  -3  -1  22 179.361 19.7114   4
  -3   1 -22 187.300 23.8671   5
   3  -1 -22 225.163 31.5628   5
  -3   1 -22 166.351 41.0609   4
  -3  -1  23 215.181 18.9922   4
  -3   1 -23 223.605 26.1711   5
   3  -1 -23 188.621 33.9342   5
  -3   1 -23 227.112 39.4296   4
  -3  -1  24 1671.68 67.8878   4
   3  -1 -24 1727.10 87.7734   5
  -3   1 -24 1817.34 78.9828   5
   3  -1 -25 1283.04 73.7956   5
  -3   1 -25 1268.31 63.8844   5
   3  -1 -26 296.554 40.4543   5
  -3   1 -26 243.975 29.8025   5
   3  -1 -27 497.207 49.0842   5
  -3   1 -27 537.078 40.5719   5
   3  -1 -28 1173.66 72.7199   5
  -3   1 -28 1123.30 61.5233   5
   3  -1 -29 798.373 61.9986   5
   3  -1 -30 271.872 45.6960   5
   3  -1 -31 387.501 50.7553   5
   3  -1 -32 859.755 68.1458   5
   3  -1 -33 222.260 49.1876   5
   3   3 -33 108.711 44.2426   5
   3   3 -32 296.641 51.1511   5
   3   3 -31 310.744 52.2094   5
   3   3 -30 117.399 45.8989   5
   3   3 -29 653.114 60.6454   5
  -3   3  28 1962.77 90.5769   4
   3   3 -28 2184.87 109.018   5
  -3   3  27 787.687 50.9044   4
   3   3 -27 849.124 64.6898   5
  -3   3  26 187.036 33.5932   4
   3   3 -26 206.121 42.3455   5
  -3  -3 -26 218.967 24.8078   5
  -3   3  25 746.622 54.8739   4
  -3  -3 -25 792.555 42.2668   5
   3   3 -25 736.267 59.5639   5
  -3   3  24 484.180 49.8252   4
  -3  -3 -24 546.607 33.5701   5
   3   3 -24 600.791 52.0807   5
  -3   3  23 200.115 42.2095   4
  -3  -3 -23 313.974 25.2534   5
   3   3 -23 232.754 38.3094   5
  -3  -3 -23 331.886 65.0054   4
  -3   3  22 369.018 52.2991   4
   3   3 -22 347.222 38.6364   5
  -3  -3 -22 344.790 25.6062   5
  -3  -3 -22 357.053 64.2811   4
   3   3 -21 861.262 56.7064   5
  -3  -3 -21 840.534 41.3959   5
  -3   3  21 840.617 75.2986   4
  -3  -3 -21 786.680 76.8935   4
  -3  -3 -20 1427.10 94.8487   4
  -3   3  20 1189.97 95.2592   4
  -3   3  20 1324.17 50.3724   2
  -3  -3 -20 1342.18 57.3812   5
   3   3 -20 1325.68 72.2219   5
  -3   3  19 131.061 11.2275   2
   3  -3  19 158.117 27.7152   1
  -3   3  19 107.321 50.6544   4
  -3  -3 -19 179.407 45.2162   4
  -3  -3 -19 151.684 16.3946   5
   3   3 -19 141.488 26.8716   5
  -3   3  18 386.512 20.3841   2
  -3   3  18 366.412 61.6315   4
  -3  -3 -18 435.552 44.3721   4
   3   3 -18 383.598 35.5225   5
  -3  -3 -18 399.356 23.6420   5
  -3  -3 -18 438.385 78.5229   3
   3  -3  18 541.553 88.1225   3
   3  -3  18 395.443 34.3234   1
  -3  -3 -18 389.218 35.0224   1
   3   3 -18 387.180 32.7167   1
  -3   3  17 565.804 27.4233   2
   3   3 -17 576.928 37.6549   1
   3  -3  17 599.368 40.5142   1
  -3  -3 -17 583.747 39.2725   1
  -3  -3 -17 590.897 29.1990   5
   3   3 -17 598.827 42.0879   5
  -3   3  17 537.354 62.6451   4
  -3  -3 -17 571.603 47.2435   4
  -3  -3 -17 674.426 85.6965   3
   3  -3  17 557.221 84.7830   3
   3   3 -16 55.6287 10.5293   2
  -3   3  16 38.9142 9.93299   2
   3  -3  16 70.4498 20.1475   1
  -3  -3 -16 62.1946 20.7126   1
   3   3 -16 69.3587 18.0492   1
  -3  -3 -16 57.2304 10.8339   5
   3   3 -16 39.6982 18.6945   5
  -3   3  16 87.4875 34.3295   4
  -3  -3 -16 87.0001 24.9654   4
   3  -3  16 124.869 57.1067   3
  -3  -3 -16 74.0978 51.2660   3
  -3  -3 -16 48.6760 12.0251   2
  -3   3  15 1403.13 55.9091   2
   3   3 -15 1398.42 56.9847   2
   3   3 -15 1386.85 64.0850   1
   3  -3  15 1431.72 66.9457   1
  -3  -3 -15 1425.95 65.9403   1
  -3  -3 -15 1272.63 54.6683   5
   3   3 -15 1408.30 68.2777   5
  -3   3  15 1535.36 85.3497   4
  -3  -3 -15 1455.99 107.891   3
  -3  -3 -15 1285.70 69.4401   4
  -3  -3 -15 1347.04 57.7439   2
   3  -3  15 1542.48 116.535   3
   3   3 -14 3030.09 113.068   2
  -3   3  14 2961.68 112.079   2
   3   3 -14 3079.07 124.128   5
  -3  -3 -14 2988.75 109.637   5
   3   3 -14 3026.40 119.258   1
   3  -3  14 2886.34 121.309   1
  -3  -3 -14 3062.96 120.816   1
  -3   3  14 2907.10 133.744   4
  -3  -3 -14 2767.55 123.743   4
  -3  -3 -14 3189.74 164.039   3
   3  -3  14 3021.07 171.626   3
  -3  -3 -14 2869.49 113.318   2
   3   3 -13 1780.84 72.2064   2
  -3   3  13 1789.68 71.4977   2
   3   3 -13 1765.62 77.1591   1
   3   3 -13 1813.58 81.2120   5
  -3  -3 -13 1757.45 67.8257   5
  -3  -3 -13 1823.70 73.0275   2
  -3  -3 -13 1928.70 79.1519   1
   3  -3  13 1783.25 78.9389   1
  -3   3  13 1824.59 88.4347   4
  -3  -3 -13 1821.76 81.4862   4
  -3  -3 -13 1848.39 115.710   3
   3  -3  13 2077.33 129.419   3
   3   3 -12 262.158 21.8887   1
  -3   3  12 239.752 16.8027   2
   3   3 -12 225.300 16.9762   2
  -3  -3 -12 237.117 12.6201   5
  -3   3  12 214.173 22.2514   5
  -3  -3 -12 243.402 17.6478   2
   3  -3  12 226.740 21.1353   1
  -3  -3 -12 259.284 22.6272   1
  -3   3  12 250.479 27.1146   4
  -3  -3 -12 196.643 22.8269   4
  -3  -3 -12 283.577 49.9975   3
   3  -3  12 189.141 45.8070   3
  -3   3  11 1260.18 53.2962   2
   3   3 -11 1245.04 55.9368   1
   3   3 -11 1222.89 53.4727   2
  -3  -3 -11 1239.67 47.4234   5
  -3  -3 -11 1390.18 54.5092   2
   3  -3  11 1304.89 58.1505   1
  -3  -3 -11 1297.59 57.6971   1
  -3   3  11 1216.92 63.0734   4
  -3  -3 -11 1398.02 93.9247   3
  -3  -3 -11 1278.71 60.0873   4
   3  -3  11 1312.04 95.8853   3
   3   3 -10 875.500 39.8977   2
  -3   3  10 857.751 39.4391   2
   3   3 -10 829.506 41.0123   1
  -3  -3 -10 874.416 32.8671   5
  -3  -3 -10 903.275 39.9341   2
   3  -3  10 958.564 77.9801   3
  -3   3  10 833.219 46.9250   4
  -3  -3 -10 882.488 44.9070   4
  -3  -3 -10 950.938 73.9242   3
   3  -3  10 882.784 43.2625   1
  -3  -3 -10 903.100 43.1390   1
   3  -3   9 2096.13 84.9507   1
   3  -3   9 2138.51 122.680   3
  -3  -3  -9 2119.31 82.7796   2
  -3   3   9 2018.49 89.3355   4
  -3  -3  -9 2114.28 116.493   3
  -3  -3  -9 2108.95 87.6344   4
  -3   3   9 2111.08 82.7882   2
   3   3  -9 2119.66 83.6237   1
   3   3  -9 2095.92 82.8834   2
   3  -3   8 3624.93 166.495   3
  -3   3   8 3124.78 126.862   4
  -3  -3  -8 3286.67 121.440   2
   3   3  -8 3124.95 121.339   2
  -3   3   8 3111.98 121.127   2
   3   3  -8 3233.49 121.035   1
  -3  -3  -8 3204.67 125.410   4
   3  -3   8 3237.66 122.554   1
   3  -3   7 2993.85 118.431   1
  -3  -3  -7 3140.58 118.471   2
  -3   3   7 3100.37 121.027   5
   3  -3   7 3257.94 157.304   3
  -3  -3  -7 3315.92 122.843   4
   3   3  -7 3136.98 117.692   1
   3   3  -7 3085.97 118.505   2
  -3  -3  -6 4459.41 162.898   2
   3   3  -6 4271.83 162.905   2
  -3   3   6 4382.70 165.095   5
   3  -3   6 4818.14 204.838   3
   3  -3   6 4407.09 162.322   1
  -3  -3  -5 2273.93 88.4504   2
   3   3  -5 2245.34 88.7684   2
  -3   3   5 2325.84 90.5544   5
   3  -3   5 2464.63 126.325   3
   3  -3   5 2231.87 87.2703   1
  -3  -3  -4 970.743 42.4885   2
   3   3  -4 984.225 43.1465   2
  -3   3   4 976.382 43.9795   5
   3  -3   4 954.294 40.7178   1
   3   3  -3 644.708 32.0893   2
  -3  -3  -3 657.092 31.9560   2
  -3   3   3 685.608 33.4693   5
   3  -3   3 697.794 29.6669   1
  -3  -3  -2 98.4869 10.5152   2
   3   3  -2 108.119 11.4500   2
  -3   3   2 109.165 12.1056   5
  -3  -3  -1 1130.42 48.5680   2
   3   3  -1 1186.58 49.7693   2
  -3   3   1 1140.36 49.6426   5
  -3  -3   0 947.649 41.6450   2
   3   3   0 932.176 42.2048   2
  -3   3   0 967.178 42.5797   5
  -3  -3   1 1427.69 58.9271   2
   3   3   1 1431.92 59.6276   2
  -3   3  -1 1473.06 60.0123   5
   3   3   2 130.227 13.2031   2
   3   3   2 184.824 9.72664   5
   3  -3  -2 154.687 14.5428   5
  -3   3  -2 200.629 15.2923   5
  -3  -3   3 482.292 21.9110   1
   3  -3  -3 452.029 25.2271   5
  -3   3  -3 435.457 25.8033   5
   3   3   3 459.282 18.6655   5
  -3   3  -4 806.762 39.8815   5
   3  -3  -4 800.745 38.0646   5
  -3  -3   4 809.274 34.6887   1
  -3  -3   5 2355.72 90.7632   2
  -3   3  -5 2296.85 97.3718   5
   3  -3  -5 2292.05 92.5204   5
  -3  -3   5 2384.24 89.4005   1
   3  -3  -6 4267.46 163.167   5
   3   3   6 4301.04 161.582   2
  -3  -3   6 4414.06 160.419   1
  -3  -3   6 4398.69 161.280   2
   3  -3  -7 3210.23 128.296   5
   3   3   7 3338.93 125.941   2
  -3  -3   7 3343.84 125.773   1
  -3  -3   7 3411.74 125.920   2
   3  -3  -8 3105.19 122.731   5
  -3   3  -8 3196.62 119.758   1
   3   3   8 3106.73 119.514   2
  -3   3  -8 3157.12 120.121   2
  -3  -3   8 3087.08 120.450   1
  -3  -3   8 3242.76 119.611   2
   3  -3  -9 2095.51 86.1065   5
  -3   3  -9 2119.98 82.8713   2
  -3   3  -9 1981.02 82.7407   1
   3   3   9 2116.99 82.2807   2
  -3  -3   9 2125.36 84.2453   1
  -3  -3   9 2061.13 82.0425   2
   3  -3 -10 689.856 38.0380   5
   3   3  10 730.337 34.2485   2
  -3   3 -10 693.611 35.6185   1
  -3   3 -10 707.816 34.6154   2
   3  -3 -10 732.200 37.2547   1
  -3  -3  10 701.091 36.7734   1
  -3  -3  10 739.565 34.4178   2
   3  -3 -11 1145.72 55.4401   5
  -3   3 -11 1156.63 50.3070   2
  -3   3 -11 1149.03 52.5979   1
   3   3  11 1130.81 49.6751   2
   3  -3 -11 1239.49 54.6249   1
  -3  -3  11 1210.60 54.6791   1
  -3  -3  11 1154.97 50.0207   2
   3  -3 -12 161.833 19.8805   5
  -3  -3  12 185.431 15.3630   2
  -3   3 -12 155.401 17.9229   1
   3   3  12 164.386 14.6393   2
  -3   3 -12 175.439 14.8315   2
  -3  -3  12 171.496 18.3987   1
   3  -3 -12 178.482 20.4172   1
   3  -3 -13 1816.01 81.1430   5
  -3  -3  13 1766.34 74.1266   4
  -3  -3  13 1840.28 80.6594   1
   3  -3 -13 1939.11 80.6150   1
   3   3  13 1839.85 73.5710   2
  -3   3 -13 1887.67 73.6808   2
  -3   3 -13 1801.23 79.0463   1
  -3  -3  13 1881.55 74.2497   2
   3  -3 -14 2970.41 114.807   1
  -3  -3  14 2807.21 114.737   1
   3  -3 -14 2733.74 114.483   5
  -3  -3  14 2717.83 108.406   4
  -3  -3  14 2791.77 106.655   2
  -3   3 -14 2750.55 112.287   1
  -3   3 -14 2760.58 105.926   2
   3   3  14 2778.83 106.359   2
  -3   3 -15 1312.91 60.1457   1
   3   3  15 1242.29 52.3432   2
  -3   3 -15 1215.68 51.5462   2
  -3  -3  15 1208.08 61.4450   1
   3  -3 -15 1331.24 61.5101   1
   3  -3 -15 1239.56 61.6037   5
  -3  -3  15 1253.48 58.1315   4
  -3   3 -15 1186.66 53.4481   4
  -3  -3  15 1233.33 53.0338   2
  -3   3 -16 28.7284 9.68731   2
   3   3  16 35.8912 10.3834   2
   3  -3 -16 29.4514 19.8493   1
  -3  -3  16 34.9717 16.7990   1
  -3   3 -16 33.4596 19.1336   1
   3  -3 -16 40.3226 19.0841   5
  -3  -3  16 16.3069 20.1153   4
  -3   3 -16 28.0343 12.2866   4
  -3   3 -16 37.9133 51.4673   3
   3  -3 -17 604.862 40.9587   5
  -3  -3  17 671.187 42.6964   1
   3  -3 -17 671.711 41.6554   1
  -3  -3  17 598.410 45.2424   4
  -3   3 -17 573.581 35.7275   4
  -3   3 -17 735.622 84.0942   3
  -3   3 -17 630.491 29.3936   2
  -3   3 -17 603.970 40.2448   1
  -3   3 -18 517.036 37.1631   1
   3  -3 -18 571.921 40.2996   1
  -3  -3  18 573.441 40.8630   1
   3  -3 -18 558.811 40.6927   5
  -3  -3  18 559.816 37.4615   4
  -3   3 -18 519.624 25.8031   2
  -3   3 -18 564.312 37.6410   4
  -3   3 -18 614.220 87.6506   3
  -3   3 -19 125.890 11.3622   2
  -3   3 -19 168.146 28.2007   4
   3  -3 -19 157.297 26.7506   5
  -3  -3  19 183.783 16.6391   4
  -3   3 -20 1388.15 53.1946   2
  -3   3 -20 1258.32 74.9365   4
   3  -3 -20 1464.49 72.9366   5
  -3  -3  20 1412.90 54.9707   4
  -3   3 -21 489.291 47.0285   4
  -3  -3  21 542.588 22.7852   4
  -3   3 -22 357.729 34.2634   4
   3  -3 -22 410.443 37.9607   5
   3  -3 -23 280.059 35.3990   5
   3  -3 -24 493.309 44.9358   5
  -3   3 -25 696.727 46.4702   5
   3  -3 -25 723.889 53.9104   5
  -3   3 -26 200.526 30.8464   5
   3  -3 -26 188.491 37.1356   5
  -3   3 -27 660.603 47.2050   5
   3  -3 -27 631.307 53.1959   5
  -3   3 -28 2220.46 101.646   5
   3  -3 -28 2215.08 108.806   5
   3  -3 -29 680.955 58.4787   5
  -3   3 -29 672.938 49.7602   5
   3  -3 -30 130.866 41.1543   5
   3  -3 -31 206.048 44.3506   5
   3  -3 -32 208.935 46.6487   5
   3  -3 -33 156.093 45.5591   5
   3  -3 -34 181.207 49.5144   5
   3   5 -32 1644.89 99.2632   5
   3   5 -31 393.051 56.4610   5
   3   5 -30 91.1747 44.7581   5
   3   5 -29 257.546 49.2177   5
  -3   5  29 299.168 38.6452   4
   3   5 -28 193.103 46.8063   5
  -3   5  28 235.050 39.1290   4
   3   5 -27 263.818 46.1689   5
  -3   5  27 310.258 43.2741   4
   3   5 -26 93.6086 35.9014   5
  -3   5  26 84.6149 37.9966   4
  -3  -5 -25 999.714 49.3754   5
  -3   5  25 916.429 75.3773   4
   3   5 -25 1091.37 71.4878   5
  -3   5  24 2239.03 131.146   4
  -3  -5 -24 2457.14 98.2867   5
   3   5 -24 2561.50 120.868   5
  -3  -5 -23 400.613 26.8074   5
   3   5 -23 337.031 41.8403   5
  -3  -5 -23 438.016 72.7163   4
  -3   5  23 305.815 59.8295   4
   3  -5  23 378.301 43.5712   1
   3  -5  22 237.489 36.4692   1
  -3   5  22 170.165 10.2651   2
  -3  -5 -22 191.306 18.7988   5
   3   5 -22 194.920 35.6615   5
  -3  -5 -22 170.147 58.5194   4
  -3   5  22 155.552 54.0755   4
  -3   5  22 139.218 11.3709   2
  -3  -5 -21 303.793 22.3916   5
   3   5 -21 300.370 40.5930   5
  -3   5  21 310.361 17.4704   2
  -3  -5 -21 254.316 60.2965   4
  -3   5  21 334.368 63.3792   4
   3  -5  21 338.324 37.7502   1
   3   5 -20 90.7598 28.6282   5
  -3  -5 -20 58.2656 13.1201   5
  -3  -5 -20 47.9654 45.6039   4
  -3   5  20 110.773 56.1275   4
   3   5 -20 33.8930 10.6702   2
  -3   5  20 78.4790 11.5463   2
   3  -5  20 55.6658 28.5199   1
  -3  -5 -19 389.827 23.2429   5
   3   5 -19 361.321 37.4626   5
   3  -5  19 429.022 39.1143   1
  -3  -5 -19 394.627 54.9081   4
  -3   5  19 379.494 64.7528   4
   3   5 -19 378.176 23.2879   2
  -3   5  19 391.540 22.3319   2
  -3   5  18 1702.80 117.378   4
  -3  -5 -18 1545.41 92.2067   4
  -3  -5 -18 1628.50 77.3355   1
   3  -5  18 1531.02 78.7018   1
  -3  -5 -18 1537.68 63.1620   5
  -3   5  18 1583.01 63.9922   2
   3   5 -18 1537.43 73.9488   1
   3   5 -18 1567.57 64.6378   2
   3  -5  17 297.496 62.9736   3
  -3  -5 -17 269.455 58.4883   3
  -3  -5 -17 274.054 17.9069   5
  -3  -5 -17 287.220 29.2736   1
   3  -5  17 274.653 30.3146   1
  -3   5  17 209.636 52.5502   4
  -3  -5 -17 283.635 40.6330   4
   3   5 -17 305.983 29.1150   1
   3   5 -17 298.623 21.0175   2
  -3   5  17 273.284 19.8758   2
   3  -5  16 779.736 80.7619   3
  -3  -5 -16 671.685 30.9195   5
  -3  -5 -16 717.117 43.2008   1
   3  -5  16 656.736 44.6884   1
  -3   5  16 727.406 64.8416   4
  -3  -5 -16 609.478 51.4748   4
  -3  -5 -16 722.194 74.7370   3
  -3   5  16 659.025 33.7676   2
   3   5 -16 675.242 34.5741   2
   3   5 -16 688.967 41.4165   1
  -3   5  15 9.17501 10.6692   2
   3   5 -15 20.2528 12.3286   2
  -3   5  15 20.4704 17.1291   5
  -3  -5 -15 17.2161 8.10783   5
   3  -5  15 9.24751 18.2776   1
   3   5 -15 22.7889 16.3823   1
  -3  -5 -15 15.9183 16.3576   1
  -3   5  15 25.6718 28.2964   4
  -3  -5 -15 54.1292 27.2959   4
  -3  -5 -15 51.7748 47.5934   3
   3  -5  15 20.7604 44.0888   3
   3   5 -14 320.889 22.3090   2
   3   5 -14 289.882 25.9404   1
  -3   5  14 334.320 22.6755   2
   3  -5  14 361.009 29.5890   1
  -3  -5 -14 343.880 28.1981   1
  -3   5  14 311.245 28.8224   5
  -3  -5 -14 344.122 17.8919   5
  -3   5  14 305.644 41.2658   4
  -3  -5 -14 310.824 33.4745   4
  -3  -5 -14 464.912 60.3332   3
   3  -5  14 461.420 60.8943   3
   3  -5  13 1284.17 61.4756   1
  -3   5  13 1250.67 60.4917   5
  -3  -5 -13 1243.24 48.1176   5
   3   5 -13 1209.43 54.1865   2
  -3   5  13 1175.52 72.1795   4
  -3  -5 -13 1168.76 64.7467   4
  -3  -5 -13 1273.98 89.4696   3
  -3  -5 -13 1216.42 56.3105   2
   3  -5  13 1348.14 93.1230   3
   3  -5  12 1190.05 57.9705   1
  -3   5  12 1208.15 57.7362   5
  -3  -5 -12 1210.13 45.4847   5
   3   5 -12 1190.33 52.6511   2
  -3   5  12 1045.03 66.2509   4
  -3  -5 -12 1048.60 60.1515   4
  -3  -5 -12 1335.86 85.4317   3
   3  -5  12 1222.93 86.5541   3
  -3  -5 -12 1103.50 53.1910   2
  -3   5  11 5715.42 218.735   5
   3   5 -11 5964.96 214.634   2
   3  -5  11 5930.57 219.213   1
  -3   5  11 5606.23 228.027   4
  -3  -5 -11 6258.26 248.310   3
  -3  -5 -11 5517.63 221.995   4
  -3  -5 -11 5673.67 215.138   2
   3  -5  11 6042.18 253.623   3
   3   5 -10 5716.74 211.694   2
   3  -5  10 5972.84 215.603   1
  -3   5  10 5265.69 221.911   4
  -3  -5 -10 5776.95 239.400   3
  -3  -5 -10 5466.55 218.109   4
  -3  -5 -10 5851.28 212.527   2
   3  -5  10 5945.16 247.873   3
  -3  -5  -9 2395.06 95.9005   2
   3   5  -9 2455.20 95.5922   2
   3  -5   9 2373.81 97.5684   1
  -3   5   9 2306.56 104.007   4
  -3  -5  -9 2308.55 100.238   4
   3  -5   9 2507.52 125.588   3
   3   5  -8 571.586 31.2489   2
  -3  -5  -8 583.163 31.8522   2
   3  -5   8 676.894 55.9985   3
  -3  -5  -8 552.361 35.6037   4
   3  -5   8 585.884 32.6663   1
   3   5  -7 627.408 32.5441   2
  -3  -5  -7 613.311 32.3926   2
   3  -5   7 578.948 53.5203   3
  -3  -5  -7 565.909 34.8916   4
   3  -5   7 579.711 32.2133   1
   3  -5   6 79.3895 12.1489   1
   3   5  -6 67.0706 11.6416   2
  -3  -5  -6 67.0713 12.5166   2
  -3   5   6 77.9931 13.9882   5
  -3  -5  -6 75.0262 14.8635   4
   3  -5   6 93.8169 27.3431   3
  -3   5   5 297.824 21.7107   5
  -3  -5  -5 277.695 19.7850   2
   3   5  -5 261.665 19.3473   2
   3  -5   5 332.938 39.4994   3
  -3  -5  -5 270.172 21.4554   4
   3  -5   5 270.028 19.1713   1
  -3  -5  -4 2348.32 93.4100   2
   3   5  -4 2357.14 93.8857   2
  -3   5   4 2343.77 96.9256   4
  -3  -5  -4 2240.61 94.9259   4
  -3   5   4 2320.71 95.0344   5
   3   5  -3 3722.46 138.812   2
  -3  -5  -3 3651.06 138.088   2
  -3   5   3 3565.41 141.490   4
  -3  -5  -3 3709.85 139.884   4
  -3   5   3 3428.50 139.560   5
  -3  -5  -2 1994.75 81.0383   4
  -3   5   2 2022.57 83.0870   4
  -3   5   2 1995.32 81.5090   5
  -3  -5  -2 1959.12 79.6941   2
   3   5  -2 1863.29 79.8603   2
  -3   5   1 422.997 26.8717   5
  -3   5   1 407.097 26.9270   4
   3   5  -1 471.039 26.4520   2
  -3  -5  -1 431.896 25.4628   2
  -3   5   0 243.253 21.0593   5
   3   5   0 275.296 19.6788   2
  -3  -5   0 274.589 19.5521   2
   3  -5  -1 414.087 27.8996   5
  -3   5  -1 436.405 28.6562   5
  -3  -5   1 484.132 26.7203   2
   3   5   1 444.166 26.0167   2
  -3   5  -2 1816.78 73.3527   5
   3  -5  -2 1792.21 70.9335   5
   3  -5  -3 3659.19 138.599   5
  -3   5  -3 3476.33 143.069   5
   3   5   4 2179.01 103.013   3
   3  -5  -4 2131.64 86.0310   5
  -3   5  -4 1926.11 92.9624   5
   3  -5  -5 317.616 23.0526   5
   3   5   5 321.090 18.1316   5
  -3  -5   5 307.016 21.6174   2
  -3  -5   5 290.068 19.4648   1
   3   5   6 60.4356 11.4311   2
  -3  -5   6 44.0587 11.8336   2
  -3  -5   6 81.8224 11.4975   1
   3   5   6 63.4624 26.8128   3
   3  -5  -6 55.4780 12.5505   5
   3   5   7 786.803 38.1547   2
  -3  -5   7 794.319 38.4365   2
  -3  -5   7 744.475 37.5763   1
   3   5   7 840.755 61.2065   3
   3  -5  -7 701.526 38.7863   5
   3   5   8 557.386 29.9563   2
  -3  -5   8 556.582 30.5315   2
   3  -5  -8 526.223 31.6254   5
  -3  -5   8 508.894 30.4653   1
   3   5   8 590.973 52.2890   3
   3   5   9 2619.78 104.907   2
  -3  -5   9 2708.59 105.822   2
   3  -5  -9 2548.89 107.261   5
   3   5   9 2822.34 137.224   3
  -3  -5   9 2775.39 107.471   1
  -3  -5  10 5597.03 210.683   1
   3  -5 -10 5419.52 210.885   5
   3   5  10 5610.84 207.389   2
  -3   5 -10 5780.20 236.495   3
  -3  -5  10 5572.79 207.931   2
   3   5  10 6045.94 246.689   3
  -3  -5  11 5679.83 216.025   1
   3  -5 -11 5628.61 216.074   5
   3   5  11 5704.74 211.501   2
  -3   5 -11 5804.04 243.350   3
  -3  -5  11 5746.39 212.489   2
   3   5  11 6057.40 253.529   3
  -3  -5  12 1114.85 56.0263   1
   3  -5 -12 1140.11 55.6202   5
   3   5  12 1094.37 50.0317   2
  -3   5 -12 1264.93 81.8945   3
   3   5  12 1096.47 82.5725   3
  -3  -5  12 1100.20 51.5933   2
   3   5  13 1170.49 51.8559   2
   3  -5 -13 1250.24 59.1551   5
  -3  -5  13 1103.91 57.8074   1
  -3   5 -13 1180.29 83.1494   3
  -3  -5  13 1144.21 53.7428   2
   3   5  13 1275.29 93.0274   3
  -3   5 -14 478.712 27.7926   2
   3   5  14 466.828 27.3258   2
   3  -5 -14 494.619 34.6061   5
  -3  -5  14 463.980 24.2516   4
  -3  -5  14 394.893 33.1080   1
   3  -5 -14 509.314 34.7049   1
  -3   5 -14 461.323 59.2493   3
   3   5  14 495.013 62.7874   3
   3  -5 -15 6.12450 16.7003   5
  -3  -5  15 18.5846 10.1008   4
  -3   5 -15 43.0024 42.7360   3
   3   5  15 21.7114 42.0907   3
   3   5  15 21.7733 11.6825   2
  -3   5 -15 10.8585 11.3848   2
  -3  -5  15 20.9787 19.5505   1
   3  -5 -15 23.4423 17.3482   1
  -3   5 -15 4.99199 16.8359   1
  -3   5 -16 773.298 37.9291   2
   3   5  16 802.971 38.1651   2
  -3   5 -16 812.045 45.7177   1
   3  -5 -16 842.648 47.9298   1
  -3  -5  16 735.245 48.3251   1
   3  -5 -16 764.632 46.8743   5
  -3  -5  16 705.648 38.6281   4
  -3   5 -16 777.333 36.4359   4
  -3   5 -16 1001.40 80.4831   3
   3   5  16 1028.30 92.0639   3
  -3   5 -17 287.147 20.3631   2
   3   5  17 317.576 21.1323   2
  -3   5 -17 286.604 28.6878   1
  -3  -5  17 326.967 32.7065   1
   3  -5 -17 341.887 31.3066   1
   3  -5 -17 283.597 30.4575   5
  -3  -5  17 272.018 17.6305   4
  -3   5 -17 292.682 20.8064   4
  -3  -5  17 295.194 13.2155   4
  -3   5 -17 323.292 61.5729   3
   3  -5 -18 1748.33 80.8537   5
  -3   5 -18 1557.43 69.7798   4
  -3   5 -18 1627.54 66.8699   2
   3   5  18 1628.73 67.3593   2
  -3   5 -18 1668.11 77.7205   1
   3  -5 -18 1878.68 82.3695   1
  -3  -5  18 1575.93 81.3043   1
   3  -5 -19 337.422 34.2571   5
  -3   5 -19 312.904 28.2976   4
   3   5  19 370.885 22.3760   2
  -3   5 -19 347.756 21.2809   2
  -3  -5  19 365.967 37.2069   1
   3  -5 -20 45.1142 25.0867   5
  -3  -5  20 53.5619 26.9177   1
  -3   5 -20 59.2459 21.2545   4
   3   5  20 39.4583 11.5071   2
  -3   5 -20 34.6831 10.2421   2
  -3   5 -21 342.758 21.8983   4
   3  -5 -21 359.962 36.2691   5
  -3  -5  21 355.587 38.6419   1
  -3   5 -21 329.930 18.6475   2
  -3  -5  22 138.937 33.7729   1
  -3   5 -22 117.029 9.59845   2
   3  -5 -22 164.658 31.8320   5
  -3   5 -22 141.918 13.8225   2
   3  -5 -23 522.317 45.0409   5
   3  -5 -24 2363.11 111.045   5
   3  -5 -25 1161.54 70.3180   5
   3  -5 -26 83.7095 31.8595   5
   3  -5 -27 341.072 43.5469   5
   3  -5 -28 242.260 40.4235   5
  -3   5 -28 211.191 33.5670   5
   3  -5 -29 328.719 43.7468   5
  -3   5 -29 261.526 37.6533   5
   3  -5 -30 100.921 40.3646   5
  -3   5 -30 71.5913 31.9029   5
   3  -5 -31 463.225 52.8783   5
   3  -5 -32 1555.65 90.3937   5
   3  -5 -33 517.763 55.9634   5
   3   7 -31 64.7714 46.7568   5
  -3   7  30 117.247 41.9125   4
   3   7 -30 61.2665 44.7787   5
  -3   7  29 850.008 67.8026   4
   3   7 -29 766.033 68.3830   5
  -3   7  28 2664.70 139.345   4
   3   7 -28 2841.73 137.228   5
  -3   7  27 668.020 69.8476   4
   3   7 -27 588.192 57.3995   5
  -3   7  26 87.4265 50.8174   4
   3  -7  26 117.955 41.4509   1
   3   7 -26 46.3503 39.3139   5
  -3   7  25 350.737 64.0800   4
   3  -7  25 450.808 52.0104   1
   3   7 -25 406.102 49.4637   5
  -3  -7 -24 42.2893 17.4151   5
   3   7 -24 19.6030 30.4893   5
  -3   7  24 15.7949 52.8510   4
   3  -7  24 40.3022 33.1447   1
   3  -7  23 257.976 40.9515   1
  -3  -7 -23 212.530 21.4414   5
   3   7 -23 219.382 41.8824   5
  -3   7  23 164.819 19.1555   2
  -3   7  23 177.620 62.4664   4
  -3   7  23 201.822 15.5154   2
  -3  -7 -22 119.912 17.9223   5
   3  -7  22 161.250 36.7749   1
   3   7 -22 114.395 15.1186   2
  -3   7  22 141.176 14.7529   2
  -3  -7 -21 457.470 27.5504   5
   3  -7  21 434.734 44.0059   1
  -3  -7 -21 461.776 67.1065   4
  -3   7  21 500.631 73.4379   4
  -3   7  21 428.882 26.6185   2
   3   7 -21 448.150 26.5478   2
  -3  -7 -20 1477.23 107.238   4
   3  -7  20 1648.91 86.8312   1
  -3  -7 -20 1657.38 67.6766   5
  -3   7  20 1683.58 68.5094   2
   3   7 -20 1535.04 67.9378   2
  -3  -7 -19 448.336 25.7020   5
   3  -7  19 467.510 42.2196   1
  -3  -7 -19 388.847 58.6571   4
  -3   7  19 463.747 73.5157   4
   3   7 -19 371.460 26.6441   2
  -3   7  19 435.107 27.5296   2
  -3   7  18 93.7427 24.0109   5
  -3  -7 -18 119.908 14.7081   5
   3  -7  18 51.5176 22.5896   1
  -3  -7 -18 106.083 40.1322   4
  -3   7  18 115.170 55.5724   4
   3   7 -18 98.7123 16.4902   2
  -3   7  18 91.2753 16.5626   2
   3   7 -17 81.4766 16.3232   2
  -3  -7 -17 91.8022 25.3803   1
   3  -7  17 103.968 24.0227   1
  -3   7  17 95.0407 21.9613   5
  -3  -7 -17 66.9862 12.7093   5
  -3   7  17 84.5351 46.6406   4
  -3  -7 -17 127.891 37.8523   4
  -3  -7 -17 76.2955 47.8207   3
   3  -7  16 1067.24 60.1951   1
  -3   7  16 1030.30 56.9780   5
  -3  -7 -16 1031.72 44.7052   5
   3   7 -16 1046.35 49.8479   2
  -3   7  16 1068.49 85.0409   4
  -3  -7 -16 961.294 68.8059   4
  -3  -7 -16 1124.18 83.2618   3
   3  -7  16 1068.12 85.9869   3
   3  -7  15 2231.59 100.979   1
  -3   7  15 2312.32 98.6605   5
  -3  -7 -15 2193.51 85.2633   5
   3   7 -15 2253.03 91.9577   2
  -3  -7 -15 2127.63 109.888   4
  -3   7  15 2145.06 125.101   4
  -3  -7 -15 2404.75 124.462   3
   3  -7  15 2157.18 126.394   3
  -3   7  14 4489.58 175.560   5
   3   7 -14 4489.91 170.061   2
   3  -7  14 4475.11 178.244   1
  -3  -7 -14 4122.03 184.294   4
  -3   7  14 4360.96 200.189   4
  -3  -7 -14 4487.32 199.009   3
   3  -7  14 4881.00 208.336   3
  -3   7  13 454.353 33.2979   5
   3   7 -13 440.083 29.4144   2
   3  -7  13 438.112 33.7000   1
  -3   7  13 383.456 45.8807   4
  -3  -7 -13 364.535 37.4122   4
  -3  -7 -13 439.642 49.1987   3
   3  -7  13 418.201 50.8755   3
  -3   7  12 182.657 22.4469   5
   3   7 -12 210.521 20.6192   2
   3  -7  12 190.871 24.2955   1
  -3   7  12 175.675 32.0550   4
  -3  -7 -12 214.666 30.3278   4
  -3  -7 -12 186.158 37.7318   3
   3  -7  12 217.381 38.1198   3
  -3   7  11 442.490 32.3026   5
   3   7 -11 442.688 28.7974   2
   3  -7  11 482.067 33.1390   1
  -3   7  11 391.782 40.7365   4
  -3  -7 -11 486.627 46.1920   3
  -3  -7 -11 427.620 37.5585   4
   3  -7  11 449.525 49.1963   3
  -3   7  10 137.981 21.0818   5
   3   7 -10 142.882 17.8420   2
   3  -7  10 175.513 21.3082   1
  -3   7  10 87.7025 23.6662   4
  -3  -7 -10 113.329 22.1423   4
   3  -7  10 124.016 30.0303   3
   3   7  -9 205.271 20.7329   2
  -3   7   9 207.794 24.1260   5
  -3  -7  -9 224.645 23.4375   2
   3  -7   9 221.992 33.6234   3
  -3  -7  -9 174.321 25.4345   4
   3  -7   9 212.016 21.0490   1
   3  -7   8 3449.63 151.216   3
  -3  -7  -8 3435.05 134.624   2
  -3  -7  -8 3279.98 138.425   4
   3  -7   8 3404.43 134.078   1
   3   7  -8 3343.89 132.963   2
   3  -7   7 4982.61 197.429   3
  -3  -7  -7 4781.12 180.709   2
  -3  -7  -7 4752.18 185.033   4
   3  -7   7 4476.28 179.177   1
   3   7  -7 4733.00 179.731   2
   3   7  -6 8698.07 315.613   2
  -3  -7  -6 8184.92 318.698   4
   3  -7   6 8654.75 330.852   3
  -3  -7  -6 8790.07 316.339   2
   3   7  -5 845.463 44.1845   2
  -3   7   5 921.015 50.8422   4
   3  -7   5 950.363 57.3189   3
  -3  -7  -5 813.568 46.9766   4
  -3  -7  -5 860.765 44.9694   2
  -3   7   4 328.007 26.8262   5
   3   7  -4 366.489 26.1166   2
  -3   7   4 349.442 29.3895   4
   3  -7   4 419.072 36.5216   3
  -3  -7  -4 388.721 28.6064   4
  -3  -7  -4 351.970 26.3496   2
  -3   7   3 565.942 36.5203   5
   3   7  -3 562.516 34.0878   2
  -3   7   3 632.508 37.8844   4
  -3  -7  -3 547.553 34.9738   4
  -3  -7  -3 633.382 36.1116   2
  -3   7   2 628.748 39.0972   4
   3   7  -2 596.768 35.7776   2
  -3   7   2 652.839 39.1125   5
  -3  -7  -2 685.389 37.2157   2
  -3   7   1 1421.14 65.9663   4
   3   7  -1 1358.69 64.0069   2
  -3   7   1 1431.95 67.6310   5
  -3  -7  -1 1474.81 64.6206   2
  -3   7   0 17.6342 12.8162   4
  -3  -7   0 8.40176 11.9454   2
   3   7   0 3.98004 9.87570   2
  -3   7   0 23.3055 15.8503   5
   3   7   1 1555.79 68.2958   2
  -3  -7   1 1469.20 67.2567   2
  -3   7  -1 1515.03 67.8949   4
  -3   7  -1 1551.52 74.2163   5
   3  -7  -1 1422.07 69.8561   5
  -3  -7   1 1556.35 66.9238   4
  -3   7  -2 909.777 43.8716   4
   3  -7  -2 901.408 47.2733   5
  -3   7  -2 889.271 52.6206   5
  -3  -7   2 903.406 42.8020   4
  -3   7  -3 562.169 32.5568   4
   3  -7  -3 493.424 34.2777   5
  -3   7  -3 496.345 41.1441   5
  -3  -7   3 581.854 31.1687   4
   3  -7  -4 466.991 31.1470   5
  -3   7  -4 372.427 41.2995   5
  -3   7  -4 446.158 28.1750   4
  -3  -7   4 471.439 27.5963   4
   3   7   4 466.133 37.3313   3
  -3  -7   5 1076.25 53.5476   2
  -3  -7   5 1181.92 51.0044   4
   3   7   5 1140.94 64.0457   3
  -3   7  -5 1116.77 51.8870   4
   3  -7  -5 1045.83 54.0727   5
   3   7   6 8423.05 318.068   2
   3   7   6 9185.09 334.272   3
  -3  -7   6 8813.82 318.979   2
  -3  -7   6 9097.04 314.347   4
   3   7   6 8370.84 312.604   5
   3  -7  -6 8435.43 319.171   5
  -3   7  -6 8636.67 315.789   4
  -3   7  -7 5090.46 187.523   4
   3   7   7 4793.95 181.183   5
   3  -7  -7 5114.34 191.825   5
   3   7   7 5427.04 208.859   3
  -3  -7   7 4932.00 190.776   2
   3   7   7 4938.96 190.163   2
  -3  -7   7 5389.98 186.301   4
  -3  -7   7 4785.30 188.733   1
  -3  -7   8 3113.71 126.493   1
   3  -7  -8 3171.13 128.409   5
  -3   7  -8 3263.91 123.928   4
   3   7   8 3120.02 116.669   5
   3   7   8 3103.25 126.346   2
  -3  -7   8 3384.17 122.628   4
   3   7   8 3561.92 147.572   3
  -3  -7   8 3207.99 128.299   2
  -3  -7   9 202.718 20.5964   1
   3  -7  -9 206.232 22.5128   5
  -3   7  -9 180.551 16.6713   4
   3   7   9 163.860 10.8142   5
  -3  -7   9 160.552 20.2567   2
   3   7   9 171.551 18.3695   2
  -3  -7   9 199.995 16.0686   4
   3   7   9 176.882 31.2639   3
  -3  -7  10 167.151 20.4767   1
  -3   7 -10 180.053 16.3304   4
   3  -7 -10 155.284 21.0123   5
   3   7  10 150.648 10.2508   5
   3   7  10 130.142 17.3353   2
  -3  -7  10 161.318 14.6589   4
   3   7  10 167.137 34.7102   3
   3   7  11 438.981 48.1189   3
   3   7  11 438.496 29.0794   2
  -3   7 -11 455.190 26.3533   4
   3  -7 -11 423.784 31.6044   5
  -3   7 -11 497.880 47.5987   3
  -3  -7  11 487.046 24.9747   4
  -3  -7  11 480.810 32.4594   1
   3   7  12 260.025 41.8827   3
   3   7  12 253.551 22.1221   2
  -3   7 -12 235.863 18.6852   4
   3  -7 -12 230.333 24.9500   5
  -3   7 -12 248.533 39.6003   3
  -3  -7  12 267.848 17.1226   4
  -3  -7  12 238.051 25.1483   1
   3   7  13 491.973 54.3901   3
   3   7  13 420.089 28.0034   2
  -3   7 -13 441.864 25.4119   4
   3  -7 -13 413.946 33.4741   5
  -3   7 -13 504.388 51.5922   3
  -3  -7  13 434.607 22.8357   4
  -3  -7  13 450.555 35.0132   1
   3   7  14 5165.26 218.672   3
   3  -7 -14 4659.48 183.704   5
  -3   7 -14 4751.00 173.022   4
   3   7  14 4541.51 176.804   2
  -3  -7  14 4612.69 169.683   4
  -3   7 -14 4468.60 203.726   3
  -3  -7  14 4901.33 186.410   1
   3   7  15 2204.23 123.353   3
  -3   7 -15 2014.89 76.2324   4
   3  -7 -15 1942.69 87.3981   5
   3   7  15 1966.20 80.6256   2
  -3  -7  15 1794.43 71.5657   4
  -3   7 -15 1830.38 108.028   3
  -3  -7  15 1952.79 89.8872   1
  -3  -7  16 1092.26 61.4104   1
   3  -7 -16 1040.43 58.8692   5
  -3   7 -16 1143.53 46.9554   4
   3   7  16 1044.68 51.0898   2
  -3   7 -16 1122.72 80.5113   3
   3   7  16 1184.59 92.3207   3
   3  -7 -17 64.0286 25.6649   5
  -3  -7  17 44.8136 23.5692   1
   3  -7 -17 11.2324 23.9642   1
  -3   7 -17 60.0543 10.6854   4
  -3   7 -17 57.4857 43.1854   3
   3   7  17 54.9696 14.0847   2
   3  -7 -18 92.5340 24.5240   5
  -3   7 -18 117.314 12.0407   4
  -3  -7  18 117.068 27.3768   1
  -3   7 -18 103.609 13.5671   4
   3   7  18 103.963 16.5608   2
  -3   7 -18 112.504 16.7141   2
  -3  -7  19 305.383 36.8937   1
  -3   7 -19 318.943 23.1034   2
   3   7  19 350.485 24.3470   2
   3  -7 -19 370.517 35.1213   5
  -3   7 -19 305.210 16.1498   4
  -3   7 -19 272.311 20.0608   4
  -3  -7  20 1592.44 85.6553   1
   3  -7 -20 1653.24 82.5045   5
  -3   7 -20 1575.92 67.7220   2
   3   7  20 1687.34 68.8116   2
  -3  -7  21 450.138 45.9792   1
   3   7  21 424.795 26.3152   2
  -3   7 -21 423.451 25.3741   2
   3  -7 -21 458.220 41.7160   5
  -3  -7  22 214.249 39.6044   1
   3   7  22 179.521 17.1803   2
   3  -7 -22 175.784 32.0720   5
  -3   7 -23 204.487 20.7766   2
   3  -7 -23 170.583 34.5471   5
  -3  -7  23 218.837 39.6262   1
   3  -7 -24 63.1758 31.0508   5
  -3  -7  24 55.1980 35.1871   1
   3  -7 -25 459.532 45.5658   5
  -3  -7  25 495.461 53.4449   1
   3  -7 -26 40.4193 32.4331   5
  -3  -7  26 133.166 39.5410   1
   3  -7 -27 637.542 53.9238   5
   3  -7 -28 2921.47 134.804   5
   3  -7 -29 862.656 63.4414   5
  -3   7 -30 57.2213 31.6353   5
   3  -7 -30 106.769 38.7979   5
   3  -7 -31 36.9013 37.6610   5
   3  -7 -32 100.093 40.2162   5
   3   9 -30 36.8219 44.4382   5
  -3   9  30 50.5842 47.9579   4
   3   9 -29 320.461 53.9634   5
  -3   9  29 309.991 62.1827   4
   3   9 -28 205.170 45.3738   5
   3  -9  28 231.872 49.9353   1
  -3   9  28 229.631 58.8700   4
   3   9 -27 123.885 44.8863   5
   3  -9  27 89.0350 39.1998   1
  -3   9  27 105.177 57.3026   4
   3   9 -26-12.0980 35.4295   5
  -3   9  26-4.12715 56.0697   4
   3  -9  26 10.1613 38.5161   1
  -3   9  25 704.644 86.3044   4
   3  -9  25 836.626 68.7860   1
  -3   9  24 2701.97 158.373   4
  -3   9  24 2396.51 101.644   2
   3  -9  24 2651.87 126.396   1
   3  -9  23 981.686 67.4683   1
  -3   9  23 795.179 52.2132   2
  -3   9  23 1095.96 97.2380   4
  -3   9  23 1003.36 45.3980   2
   3   9 -23 843.666 43.0143   2
   3   9 -22 99.5434 17.4056   2
  -3   9  22 106.440 18.5890   2
  -3   9  22 178.896 66.0489   4
   3  -9  22 108.402 34.6183   1
  -3  -9 -22 108.747 19.8800   5
   3  -9  21 197.369 38.0050   1
   3   9 -21 169.693 20.9254   2
  -3   9  21 203.916 22.2628   2
   3  -9  20 173.836 34.5689   1
  -3   9  20 197.431 63.1725   4
   3   9 -20 147.677 19.8220   2
   3  -9  19 768.187 56.9908   1
   3   9 -19 743.765 42.0485   2
   3  -9  18 1265.21 74.4363   1
   3   9 -18 1346.65 63.2476   2
  -3   9  17 99.2985 25.5401   5
   3  -9  17 86.8879 25.8571   1
  -3  -9 -17 91.3332 43.5139   4
  -3   9  17 100.396 48.8089   4
  -3  -9 -17 85.6969 38.8569   3
   3   9 -17 108.034 19.1806   2
   3   9 -16 872.243 46.8744   2
   3  -9  16 873.053 55.8012   1
  -3  -9 -16 770.308 65.9103   4
  -3   9  16 888.424 78.9753   4
  -3  -9 -16 867.006 70.0780   3
  -3   9  16 908.366 52.8845   5
  -3   9  15 106.406 24.1436   5
   3   9 -15 115.182 20.8531   2
   3  -9  15 81.8605 23.0971   1
  -3   9  15 90.2319 44.5832   4
  -3  -9 -15 172.748 38.5657   4
  -3  -9 -15 130.677 39.5284   3
   3  -9  15 134.162 37.2031   3
  -3   9  14 56.0037 22.9294   5
   3   9 -14 27.1747 17.5488   2
   3  -9  14 32.3060 20.4197   1
  -3   9  14 20.0882 35.0364   4
  -3  -9 -14 51.0868 32.6241   3
  -3  -9 -14 24.9144 30.2307   4
   3  -9  14-18.6436 30.3041   3
  -3   9  13 437.577 36.9141   5
   3   9 -13 459.751 32.5844   2
   3  -9  13 448.697 36.6482   1
  -3   9  13 424.144 53.9058   4
  -3  -9 -13 385.843 43.1776   4
  -3  -9 -13 452.924 45.3634   3
   3  -9  13 417.093 46.3397   3
   3   9 -12 2129.74 89.2748   2
   3  -9  12 2161.46 93.6378   1
  -3  -9 -12 1780.37 97.4973   4
  -3   9  12 1919.68 109.591   4
  -3   9  12 1999.78 91.7144   5
   3  -9  12 1965.33 104.168   3
   3   9 -11 3488.35 139.046   2
   3  -9  11 3415.41 141.601   1
  -3  -9 -11 3351.11 149.020   4
  -3   9  11 3283.94 157.929   4
  -3   9  11 3443.78 140.754   5
   3  -9  11 3509.98 153.663   3
   3   9 -10 5101.47 194.098   2
  -3   9  10 5122.02 195.126   5
  -3  -9 -10 4902.17 202.053   4
   3  -9  10 4798.35 204.374   3
   3  -9  10 4872.02 194.885   1
   3  -9   9 1292.94 65.0837   1
  -3   9   9 1403.24 66.0274   5
  -3  -9  -9 1168.85 68.3650   4
   3  -9   9 1255.07 71.4785   3
   3   9  -9 1311.42 64.4390   2
   3  -9   8 56.6610 17.4539   1
  -3   9   8 97.2042 21.3761   5
   3   9  -8 74.1793 18.2889   2
  -3  -9  -8 86.2726 22.8692   4
   3  -9   8 68.2499 22.0494   3
   3   9  -7 208.087 23.5887   2
  -3  -9  -7 190.256 26.8982   4
   3  -9   7 202.097 27.7928   3
  -3   9   7 185.031 28.3240   4
   3   9  -6 10.1693 15.3037   2
  -3  -9  -6 15.9909 19.9912   4
   3  -9   6 34.4728 19.0459   3
  -3   9   6-1.83630 21.4160   4
   3   9  -5 96.6556 19.3221   2
  -3  -9  -5 83.5326 21.8308   4
   3  -9   5 126.868 22.2460   3
  -3   9   5 85.6337 22.9088   4
  -3   9   4 647.250 46.6585   4
   3  -9   4 700.464 44.3461   3
   3   9  -4 798.655 44.6045   2
  -3   9   3 2924.11 126.213   4
   3   9  -3 3004.71 122.579   2
   3  -9   3 2988.43 122.854   3
  -3   9   3 2661.73 123.249   5
  -3   9   2 4375.36 177.164   4
   3   9  -2 4346.77 173.979   2
  -3   9   2 4438.36 178.204   5
  -3   9   1 1452.19 69.6158   4
   3   9  -1 1388.38 66.9165   2
  -3  -9  -1 1260.20 65.4428   4
  -3   9   1 1295.69 70.9845   5
  -3   9   0 50.7386 17.6363   4
   3   9   0 57.4089 16.1104   2
  -3  -9   0 47.3313 16.1161   4
  -3   9   0 61.5301 24.5192   5
  -3   9  -1 1435.18 69.7409   4
   3   9   1 1374.40 68.3774   2
  -3  -9   1 1481.20 68.1923   4
  -3   9  -1 1358.43 76.7953   5
  -3  -9   2 4553.19 170.871   4
  -3   9  -2 4524.86 173.359   4
  -3  -9   3 2489.45 103.946   4
   3   9   3 2519.21 105.880   3
   3  -9  -3 2580.68 109.582   5
  -3   9  -3 2660.37 106.830   4
  -3  -9   4 920.475 49.0810   4
   3   9   4 952.284 52.5601   3
  -3   9  -4 968.396 69.7220   5
   3  -9  -4 944.398 53.5859   5
  -3   9  -4 988.049 50.7814   4
   3  -9  -5 94.7039 21.9742   4
   3   9   5 93.9412 22.9279   5
   3  -9  -5 67.6087 19.7999   5
  -3   9  -5 101.532 17.6884   4
  -3  -9   5 105.105 17.0851   4
   3   9   5 112.404 21.0056   3
   3  -9  -6 14.1789 15.3420   5
   3   9   6-1.21232 16.0811   5
   3  -9  -6 76.9279 25.0538   4
   3   9   6 10.3111 16.2136   2
  -3   9  -6 6.37128 13.6389   4
  -3  -9   6 26.0391 15.8655   4
   3   9   6 25.2379 19.2504   3
   3   9   7 165.424 19.4469   5
   3  -9  -7 188.965 23.6389   5
   3   9   7 158.401 22.5055   2
  -3   9  -7 193.024 20.1133   4
   3  -9  -7 166.713 25.7738   4
  -3  -9   7 176.397 20.6745   4
   3   9   7 188.787 27.9637   3
   3   9   8 80.9997 24.4316   3
   3   9   8 64.7006 12.7827   5
   3  -9  -8 72.4758 19.7270   5
   3   9   8 58.9113 18.0907   2
   3  -9  -8 86.3701 25.9781   4
  -3   9  -8 62.9026 15.5561   4
  -3  -9   8 74.2458 15.8855   4
  -3  -9   8 85.7007 19.4740   1
  -3  -9   9 1203.55 62.6517   1
   3   9   9 1253.02 53.6454   5
   3  -9  -9 1277.20 64.4086   5
   3  -9  -9 1419.93 73.3701   4
   3   9   9 1314.90 64.2288   2
  -3   9  -9 1357.58 60.5876   4
  -3  -9   9 1268.24 58.4142   4
   3   9   9 1323.78 73.2107   3
  -3  -9  10 4406.53 184.119   1
   3   9  10 4622.69 171.842   5
   3  -9 -10 4645.45 192.551   4
   3  -9 -10 4702.39 184.725   5
   3   9  10 4838.72 184.208   2
  -3   9 -10 5045.55 180.077   4
  -3  -9  10 4672.08 177.062   4
   3   9  10 4791.39 197.241   3
  -3  -9  11 3336.95 141.915   1
   3   9  11 3503.12 129.117   5
   3  -9 -11 3428.66 150.285   4
   3  -9 -11 3657.29 143.085   5
   3   9  11 3541.96 141.160   2
  -3   9 -11 3507.19 136.703   4
  -3  -9  11 3423.22 134.187   4
   3   9  11 3599.62 157.693   3
   3   9  12 2175.04 82.6811   5
   3  -9 -12 2295.98 97.4237   5
   3  -9 -12 2054.38 104.321   4
   3   9  12 2219.03 94.3506   2
  -3  -9  12 2017.68 86.6972   4
  -3   9 -12 2264.03 90.1195   4
  -3  -9  12 2072.19 96.4596   1
   3   9  12 2379.09 113.438   3
   3   9  13 350.759 19.8653   5
   3  -9 -13 342.721 37.4265   4
   3  -9 -13 334.693 31.3682   5
   3   9  13 391.528 29.4892   2
  -3   9 -13 400.214 26.1361   4
  -3  -9  13 342.946 23.4508   4
   3   9  13 367.339 46.3087   3
  -3  -9  13 366.779 33.1389   1
   3   9  14 84.6115 35.5257   3
   3  -9 -14 55.1729 20.1657   5
   3  -9 -14 54.6753 29.5055   4
   3   9  14 42.5584 16.5490   2
  -3   9 -14 40.9467 13.9160   4
  -3  -9  14 44.9267 14.2882   4
  -3   9 -14 77.6748 32.1954   3
  -3  -9  14 11.8365 20.3390   1
   3  -9 -15 146.791 33.8771   4
   3  -9 -15 147.533 25.2058   5
   3   9  15 130.485 20.4092   2
  -3  -9  15 151.743 17.2141   4
  -3   9 -15 123.859 16.4300   4
  -3   9 -15 116.382 36.4622   3
  -3  -9  15 144.561 26.3305   1
   3  -9 -16 800.951 49.8442   5
   3   9  16 777.653 42.4723   2
  -3   9 -16 697.116 36.6749   4
  -3   9 -16 727.040 60.6844   3
  -3  -9  16 703.092 50.4042   1
   3   9  17 77.7863 18.3785   2
   3  -9 -17 101.282 26.0002   5
  -3   9 -17 69.7919 13.2534   4
  -3   9 -17 58.5999 35.0185   3
  -3  -9  17 63.6303 26.5121   1
  -3   9 -18 843.129 40.2213   4
   3   9  18 972.670 48.4703   2
  -3  -9  18 1015.52 60.9944   1
   3  -9 -18 1059.37 59.2165   5
   3   9  19 805.943 43.8632   2
   3  -9 -19 866.038 54.3900   5
  -3  -9  19 830.625 57.7629   1
   3  -9 -20 213.683 33.4425   5
   3   9  20 138.676 20.3457   2
  -3  -9  20 132.596 33.1312   1
   3  -9 -21 108.495 31.5149   5
   3   9  21 133.600 20.4168   2
  -3  -9  21 103.767 34.1366   1
   3  -9 -22 95.9837 33.0237   5
   3   9  22 87.1167 17.5770   2
  -3  -9  22 99.4221 32.2102   1
  -3  -9  23 895.478 65.9353   1
  -3   9 -23 803.435 52.1080   2
   3   9  23 915.568 44.0793   2
   3  -9 -23 939.599 61.0826   5
   3   9  24 2254.43 90.2397   2
  -3  -9  24 2335.70 118.760   1
   3  -9 -24 2381.51 111.664   5
   3   9  25 624.939 31.7879   2
   3  -9 -25 814.839 57.1040   5
  -3  -9  25 775.831 63.0172   1
   3  -9 -26 21.1288 34.2184   5
  -3  -9  26 24.8486 36.4874   1
   3  -9 -27 88.2667 36.9380   5
  -3  -9  27 117.736 44.8385   1
   3  -9 -28 153.650 42.1029   5
  -3  -9  28 184.344 45.1947   1
   3  -9 -29 245.441 44.6883   5
   3  -9 -30 49.3613 38.7772   5
   3  -9 -31 285.518 49.7071   5
  -3  11  30 15.7644 58.5965   4
   3  11 -29 695.592 69.5224   5
  -3  11  29 574.202 81.9652   4
   3 -11  28 1661.08 100.140   1
   3  11 -28 1514.27 95.9236   5
  -3  11  28 1456.95 116.939   4
  -3  11  27 973.654 99.6092   4
   3 -11  27 924.803 77.9937   1
  -3  11  26 149.263 61.6426   4
   3 -11  26 134.860 44.0156   1
  -3  11  25 233.457 67.8381   4
   3 -11  25 159.864 42.7035   1
  -3  11  24 114.430 63.5247   4
  -3  11  24 52.7682 29.5244   2
   3 -11  24 96.3728 42.1489   1
  -3  11  23 36.3989 60.1271   4
  -3  11  23 5.64868 28.6920   2
   3 -11  23 34.2855 39.5560   1
   3  11 -22 76.3813 20.7257   2
   3 -11  22 75.1932 38.9369   1
   3 -11  21 345.996 46.4993   1
   3  11 -21 295.904 29.1683   2
   3  11 -20 1043.43 57.1749   2
   3 -11  20 1138.42 74.0405   1
   3  11 -19 316.699 30.1132   2
   3 -11  19 316.560 41.0843   1
   3  11 -18 271.811 28.9429   2
   3 -11  18 194.969 33.8683   1
   3  11 -17 277.109 30.2136   2
   3 -11  17 292.875 37.1165   1
  -3 -11 -17 312.241 44.4905   3
  -3  11  17 287.381 58.1390   4
   3  11 -17 317.089 43.6599   3
   3  11 -16 475.057 36.6793   2
   3 -11  16 451.946 43.4866   1
  -3  11  16 577.261 69.6271   4
  -3 -11 -16 406.655 48.9997   3
   3  11 -16 420.883 44.5110   3
  -3  11  15 1592.52 104.068   4
   3 -11  15 1289.66 75.0768   1
   3  11 -15 1408.11 79.9891   3
   3  11 -15 1495.54 72.0228   2
  -3  11  14 1714.59 110.613   4
   3 -11  14 1649.22 86.1254   1
  -3  11  14 1664.93 83.0960   5
   3  11 -14 1727.42 81.6955   2
   3  11 -13 1330.18 69.5728   2
   3 -11  13 1368.51 73.3161   1
  -3  11  13 1202.97 90.9646   4
  -3  11  13 1373.84 70.8939   5
   3 -11  13 1282.56 78.5849   3
   3 -11  12 268.274 32.4413   1
  -3  11  12 225.180 29.8701   5
   3  11 -12 214.445 29.4843   2
  -3  11  12 200.170 45.0043   4
  -3 -11 -12 208.791 36.2594   4
   3 -11  12 219.118 34.0983   3
  -3  11  11 51.7681 22.6306   5
   3  11 -11 53.3748 22.1317   2
   3 -11  11 26.8844 20.1196   1
  -3 -11 -11 49.1143 26.2831   4
   3 -11  11 39.3885 25.7538   3
  -3  11  10 326.777 32.2766   5
  -3 -11 -10 334.478 37.7115   4
   3  11 -10 351.409 35.1820   2
   3 -11  10 328.767 34.1365   1
   3 -11  10 283.194 33.4652   3
  -3  11   9 914.979 54.4478   5
  -3 -11  -9 820.485 57.9782   4
   3  11  -9 824.235 53.3628   2
   3 -11   9 909.392 56.8024   1
   3 -11   9 903.149 54.9962   3
   3  11  -8 626.483 43.9303   2
  -3  11   8 705.764 46.6800   5
   3 -11   8 554.964 41.1646   3
  -3  11   8 483.846 50.4541   4
  -3 -11  -8 485.786 44.3258   4
   3  11  -7 2641.28 114.116   2
  -3  11   7 2415.92 121.749   4
  -3 -11  -7 2409.23 114.787   4
  -3  11   7 2619.44 114.679   5
   3 -11   7 2329.01 106.894   3
  -3  11   6 2988.30 137.784   4
  -3 -11  -6 2785.81 130.641   4
   3  11  -6 3146.86 131.541   2
  -3  11   6 3081.86 131.400   5
   3 -11   6 2823.17 121.868   3
   3  11  -5 1681.65 84.7043   2
   3 -11   5 1566.32 75.1171   3
  -3  11   5 1776.28 91.0928   4
   3  11  -4 349.973 34.4531   2
   3 -11   4 321.482 27.1466   3
  -3  11   4 388.263 39.5671   4
   3  11  -3 116.622 25.8083   2
   3 -11   3 126.789 19.3795   3
  -3  11   3 123.871 25.9979   4
  -3  11   2 383.887 38.1903   4
  -3 -11  -2 459.274 36.6816   4
   3 -11   2 425.825 30.3099   3
   3  11  -2 409.885 38.3562   2
  -3  11   1 75.2291 24.2772   4
   3  11  -1 38.4567 22.0688   2
  -3 -11  -1 87.0654 23.6014   4
  -3  11   1 64.7958 30.9680   5
  -3  11   0 22.8147 21.9147   4
   3  11   0 3.67379 19.9829   2
  -3 -11   0 10.4045 19.7109   4
  -3  11   0 41.2412 29.7986   5
  -3  11  -1 60.9271 20.1618   4
   3  11   1 68.0178 23.2069   2
   3  11   1 56.3806 14.3988   3
  -3 -11   1 70.6066 21.5804   4
  -3  11  -1 45.2261 31.4260   5
  -3 -11   2 314.776 31.1316   4
   3  11   2 254.047 22.8845   3
  -3  11  -2 261.776 45.1490   5
  -3  11  -2 377.240 34.3906   4
   3  11   3 177.035 19.9262   3
  -3 -11   3 195.702 25.4330   4
  -3  11  -3 214.909 39.7841   5
  -3  11  -3 183.625 26.3295   4
  -3  11  -4 453.963 51.7667   5
  -3 -11   4 352.968 31.7236   4
   3  11   4 345.111 27.8490   3
  -3  11  -4 350.767 32.9287   4
   3 -11  -5 1655.63 89.8557   4
  -3  11  -5 1700.64 82.7964   4
  -3 -11   5 1717.68 80.5882   4
   3  11   5 1590.01 77.2917   3
  -3 -11   6 3731.32 146.112   4
  -3  11  -6 3806.92 149.054   4
   3  11   6 3592.13 153.323   2
   3 -11  -6 3733.75 151.233   5
   3 -11  -6 3732.38 158.559   4
   3  11   6 3615.57 144.644   3
  -3  11  -7 2655.25 110.467   4
  -3 -11   7 2603.20 107.736   4
   3  11   7 2530.74 114.569   2
   3 -11  -7 2707.76 122.593   4
   3 -11  -7 2548.35 112.177   5
   3  11   7 2505.45 108.774   3
  -3 -11   8 404.922 32.4165   4
  -3  11  -8 411.710 34.1524   4
   3  11   8 437.420 37.6560   2
   3 -11  -8 438.317 43.3841   4
   3 -11  -8 408.263 36.0252   5
   3  11   8 432.181 32.9670   5
   3  11   8 408.185 35.1045   3
   3 -11  -9 840.166 52.8854   5
   3  11   9 878.808 46.4043   5
   3 -11  -9 925.202 63.4509   4
   3  11   9 885.912 54.5797   2
  -3 -11   9 820.723 47.8480   4
  -3  11  -9 914.434 51.0911   4
  -3 -11   9 868.357 53.3907   1
   3  11   9 929.068 55.4855   3
   3  11  10 210.237 20.1008   5
   3 -11 -10 234.663 29.2145   5
   3  11  10 222.095 29.3590   2
   3 -11 -10 270.281 39.5683   4
  -3 -11  10 177.718 23.9341   4
  -3  11 -10 214.916 24.8906   4
   3  11  10 207.101 29.7917   3
  -3 -11  10 203.373 29.3565   1
  -3 -11  11 73.7576 24.5304   1
   3  11  11 85.2803 14.4038   5
   3 -11 -11 81.9244 21.7253   5
   3  11  11 91.3718 23.7160   2
   3 -11 -11 113.548 31.1714   4
  -3  11 -11 88.8456 20.2120   4
  -3 -11  11 60.3680 18.2919   4
   3  11  11 92.0191 26.6452   3
   3  11  12 207.241 18.4028   5
   3 -11 -12 269.640 30.6369   5
   3  11  12 230.913 28.2853   2
  -3  11 -12 226.529 25.7264   4
   3 -11 -12 198.282 35.2486   4
  -3 -11  12 194.578 24.3243   4
  -3 -11  12 182.599 30.3870   1
   3  11  12 213.287 35.8745   3
   3 -11 -13 1437.59 72.9839   5
   3 -11 -13 1406.37 84.8542   4
   3  11  13 1438.77 72.1650   2
  -3 -11  13 1405.07 65.8336   4
  -3  11 -13 1369.71 66.7233   4
  -3 -11  13 1468.91 75.6110   1
   3  11  13 1373.94 58.9454   5
   3 -11 -14 1814.28 87.4135   5
   3  11  14 1904.77 86.6516   2
  -3  11 -14 1783.27 80.3133   4
  -3 -11  14 1632.03 87.5668   1
   3  11  14 1704.07 72.9112   5
   3 -11 -15 1471.19 75.5831   5
   3  11  15 1457.49 72.8485   2
  -3  11 -15 1326.24 66.8793   4
  -3 -11  15 1456.66 78.6428   1
   3  11  15 1413.05 60.9700   5
  -3 -11  16 286.254 18.6939   4
   3 -11 -16 378.453 36.5877   5
   3  11  16 383.915 32.9163   2
  -3  11 -16 308.026 27.0353   4
   3 -11 -16 305.618 43.9033   3
  -3 -11  16 361.436 38.1486   1
   3 -11 -17 394.485 47.3701   3
   3 -11 -17 361.534 38.5253   5
   3  11  17 364.521 32.4000   2
  -3  11 -17 364.346 27.1825   4
  -3  11 -17 344.937 46.3429   3
  -3 -11  17 334.402 41.4894   1
  -3  11 -18 292.026 20.7469   4
   3 -11 -18 241.678 33.6341   5
  -3 -11  18 193.264 35.9584   1
   3  11  18 205.140 26.9435   2
   3 -11 -19 361.348 37.7184   5
  -3 -11  19 291.852 39.8720   1
   3  11  19 330.514 31.2759   2
   3 -11 -20 1325.08 72.8243   5
  -3 -11  20 1145.56 74.9993   1
   3  11  20 1289.72 63.6666   2
   3 -11 -21 279.600 38.6321   5
  -3 -11  21 266.592 40.5156   1
   3  11  21 222.732 27.0763   2
   3  11  22 65.1000 20.0268   2
  -3 -11  22 29.6220 31.7384   1
   3 -11 -22 36.0970 30.8800   5
   3  11  23 35.3047 18.8667   2
  -3 -11  23 23.7338 34.0543   1
   3 -11 -23 59.1645 32.7827   5
   3  11  24 74.2460 20.4590   2
  -3 -11  24 36.8257 36.9249   1
   3 -11 -24 45.3391 33.3005   5
  -3 -11  25 101.309 40.6145   1
   3 -11 -25 142.681 35.8389   5
  -3 -11  26 187.975 47.9080   1
   3 -11 -26 127.592 37.8552   5
  -3 -11  27 840.137 71.1609   1
   3 -11 -27 945.504 67.0446   5
  -3 -11  28 1829.63 108.289   1
   3 -11 -28 2022.98 103.192   5
  -3 -11  29 855.505 74.7831   1
   3 -11 -29 755.617 61.8001   5
   3 -11 -30 59.9817 39.1953   5
  -3  13  30 44.2548 66.7926   4
  -3  13  29 89.8378 70.2712   4
  -3  13  28 190.891 68.2363   4
  -3  13  27 64.2341 63.6316   4
   3 -13  27 5.96634 44.9116   1
  -3  13  26 134.194 70.1925   4
   3 -13  26 40.7698 39.3845   1
  -3  13  25 939.954 100.019   4
   3 -13  25 774.040 69.6098   1
  -3  13  24 872.932 68.2476   2
   3 -13  24 1243.31 83.5667   1
  -3  13  23 372.750 48.8413   2
   3 -13  23 382.171 54.3170   1
   3  13 -22 331.629 34.3235   2
  -3  13  22 457.359 77.8396   4
  -3  13  22 447.643 53.0619   2
   3 -13  22 317.242 50.3439   1
   3 -13  21 238.241 46.4206   1
   3  13 -21 294.395 32.4806   2
   3 -13  20 366.228 48.4173   1
   3  13 -20 401.514 37.0933   2
   3 -13  19 165.879 36.3867   1
   3  13 -19 164.397 30.4358   2
   3  13 -18 427.086 39.8026   2
   3 -13  18 402.880 46.4025   1
  -3  13  18 544.594 69.2503   4
   3  13 -17 409.170 39.3780   2
   3  13 -17 350.405 42.3681   3
   3 -13  17 340.584 44.8274   1
   3  13 -16 181.925 31.3754   2
  -3  13  16 209.445 53.3143   4
   3  13 -16 200.888 35.4226   3
   3 -13  16 223.784 37.2741   1
   3  13 -15 161.788 32.2103   2
  -3  13  15 194.183 53.2559   4
   3  13 -15 151.317 34.6472   3
   3 -13  15 162.157 35.9174   1
   3  13 -14 248.474 35.3312   2
   3 -13  14 240.127 36.8159   1
  -3  13  14 249.310 53.1693   4
   3  13 -14 166.660 30.6031   3
  -3  13  13 538.833 62.6595   4
   3 -13  13 484.186 49.5401   1
   3  13 -13 528.189 44.2934   3
   3  13 -13 553.581 47.9724   2
   3 -13  12 921.503 63.7843   1
   3  13 -12 887.731 55.1227   3
   3  13 -12 958.113 63.0935   2
   3 -13  11 2311.44 113.537   1
  -3  13  11 2275.57 108.969   5
   3  13 -11 2261.74 111.864   2
  -3  13  10 2554.59 115.495   5
   3  13 -10 2389.25 115.298   2
   3 -13  10 2277.28 115.724   1
   3 -13  10 2258.10 107.181   3
   3  13  -9 886.680 62.5187   2
  -3  13   9 918.726 75.4606   4
  -3  13   9 1010.43 62.6650   5
   3 -13   9 857.530 53.3588   3
  -3  13   8 232.378 36.6917   5
   3  13  -8 207.179 34.4930   2
  -3  13   8 183.204 42.2286   4
  -3 -13  -8 195.739 38.3493   4
   3 -13   8 235.652 27.2851   3
  -3  13   7 199.145 35.2826   5
   3  13  -7 161.556 32.4417   2
  -3  13   7 136.871 37.0016   4
  -3 -13  -7 145.597 33.0529   4
   3 -13   7 140.231 22.5266   3
  -3  13   6 495.783 52.4019   4
   3  13  -6 437.057 45.9539   2
  -3  13   6 412.153 45.3135   5
   3 -13   6 448.602 32.1420   3
  -3  13   5 392.437 46.3315   4
   3  13  -5 409.168 42.9856   2
  -3  13   5 382.276 46.4513   5
   3 -13   5 377.718 28.0465   3
  -3  13   4 469.390 47.2002   4
  -3 -13  -4 460.558 47.9886   4
   3  13  -4 586.581 50.5622   2
  -3  13   4 560.083 54.7341   5
   3 -13   4 482.748 31.5688   3
   3  13  -3 899.244 62.6141   2
   3 -13   3 816.120 42.6527   3
  -3  13   3 846.873 62.9341   4
  -3 -13  -3 908.167 59.2433   4
  -3  13   2 1470.93 82.6545   4
  -3 -13  -2 1355.20 76.0947   4
   3  13  -2 1358.44 79.8191   2
   3 -13   2 1233.63 57.8790   3
  -3  13   1 876.502 60.4405   4
  -3 -13  -1 857.990 57.2236   4
   3  13  -1 758.026 58.8475   2
   3 -13   1 769.640 40.3153   3
  -3  13   0 818.234 58.4816   4
  -3 -13   0 765.788 55.1380   4
   3 -13   0 749.282 39.6370   3
   3  13   0 799.912 37.8256   3
   3  13   0 784.054 60.3568   2
  -3  13  -1 811.326 58.0945   4
  -3 -13   1 739.563 53.2228   4
   3  13   1 773.071 60.0834   2
   3  13   1 793.573 38.1006   3
  -3  13  -1 883.723 68.5947   5
   3 -13  -2 1541.08 87.6192   4
   3  13   2 1477.29 63.4542   3
  -3 -13   2 1418.59 78.9490   4
  -3  13  -2 1399.69 81.4242   4
   3 -13  -3 1013.00 71.1049   4
   3  13   3 1010.13 49.1843   3
  -3  13  -3 1072.03 66.4538   4
  -3 -13   3 1019.20 62.6495   4
  -3  13  -4 477.312 44.4682   4
  -3 -13   4 465.514 41.5172   4
   3  13   4 537.722 52.0070   4
   3  13   4 526.002 31.4938   3
  -3  13  -5 523.478 54.7941   5
   3  13   5 583.848 44.2378   5
   3  13   5 305.160 38.9369   2
  -3  13  -5 386.901 39.2917   4
  -3 -13   5 433.111 38.0984   4
   3  13   5 339.570 46.5454   4
   3  13   5 309.966 26.3227   3
   3  13   6 611.724 48.0359   5
   3 -13  -6 501.018 50.9642   4
   3  13   6 537.741 49.3708   2
  -3  13  -6 576.379 45.7090   4
  -3 -13   6 525.888 41.6687   4
   3  13   6 499.256 51.0754   4
   3  13   6 448.172 33.0172   3
   3  13   7 190.449 33.7185   5
   3  13   7 287.174 38.6309   2
   3 -13  -7 275.544 45.3352   4
  -3  13  -7 291.403 34.4140   4
  -3 -13   7 249.139 31.2915   4
   3  13   7 285.601 40.7561   4
   3  13   7 286.334 27.5550   3
   3  13   8 109.422 29.2485   5
   3  13   8 142.939 31.6087   2
   3 -13  -8 125.162 39.3042   4
  -3  13  -8 163.795 28.6703   4
  -3 -13   8 110.697 25.9513   4
   3  13   8 140.968 36.3800   4
   3  13   8 163.083 23.4832   3
   3  13   9 827.649 53.9081   5
   3 -13  -9 887.595 57.4491   5
   3  13   9 896.083 62.1089   2
  -3  13  -9 910.737 56.9984   4
  -3 -13   9 791.044 52.2799   4
   3  13   9 911.031 70.9485   4
   3  13   9 924.246 52.6897   3
   3  13  10 2140.84 94.6198   5
   3 -13 -10 2212.67 102.872   5
   3  13  10 2200.74 107.240   2
  -3  13 -10 2154.12 100.174   4
  -3 -13  10 2061.09 96.7689   4
   3  13  10 1847.48 114.703   4
  -3 -13  10 2121.14 106.296   1
   3 -13 -11 2375.23 106.849   5
   3  13  11 2348.42 111.948   2
  -3 -13  11 2168.61 99.5240   4
  -3  13 -11 2119.49 102.938   4
  -3 -13  11 2194.82 110.530   1
   3  13  11 2271.70 95.9598   5
   3 -13 -12 1110.36 64.6265   5
   3  13  12 1093.10 68.3074   2
  -3  13 -12 1024.87 61.6634   4
  -3 -13  12 1111.56 58.6007   4
  -3 -13  12 1077.06 68.7169   1
   3  13  12 1096.41 53.2587   5
   3 -13 -13 559.237 46.1175   5
   3  13  13 599.067 49.0024   2
  -3 -13  13 567.731 38.5865   4
  -3  13 -13 477.500 41.1213   4
  -3 -13  13 528.983 46.6177   1
   3  13  13 547.847 33.6737   5
   3  13  14 256.977 23.1002   5
   3 -13 -14 301.357 37.0456   5
   3  13  14 313.971 37.5697   2
  -3  13 -14 297.121 31.8258   4
  -3 -13  14 331.521 29.4840   4
   3 -13 -14 287.245 38.1041   3
  -3 -13  14 222.758 37.3518   1
  -3 -13  15 119.243 33.6374   1
   3  13  15 145.158 18.8848   5
   3 -13 -15 144.308 31.5586   5
   3  13  15 143.740 30.1020   2
  -3 -13  15 171.971 23.4893   4
  -3  13 -15 129.315 24.6919   4
   3 -13 -15 104.023 32.8217   3
   3  13  16 237.909 21.8499   5
   3 -13 -16 211.109 34.9379   5
  -3 -13  16 294.212 23.4718   4
   3  13  16 292.479 34.9763   2
  -3  13 -16 260.666 26.9440   4
  -3 -13  16 261.350 38.9165   1
   3 -13 -16 299.027 41.6312   3
   3  13  17 339.873 25.5516   5
   3 -13 -17 387.417 40.8405   5
   3  13  17 374.831 38.0988   2
  -3  13 -17 406.580 30.3341   4
   3 -13 -17 314.548 44.3201   3
  -3 -13  17 343.309 41.5703   1
   3  13  18 455.669 42.0946   2
  -3 -13  18 559.061 53.0047   1
  -3  13 -18 585.210 32.1714   4
   3 -13 -18 462.134 45.3259   5
   3  13  19 164.639 29.6256   2
   3 -13 -19 169.893 36.8649   5
  -3 -13  19 133.261 38.8288   1
   3  13  20 358.123 36.5710   2
   3 -13 -20 377.757 43.5613   5
  -3 -13  20 400.523 47.4429   1
   3  13  21 359.853 35.9340   2
  -3 -13  21 394.747 48.2307   1
   3 -13 -21 326.268 43.4247   5
   3  13  22 355.618 34.7366   2
  -3  13 -22 391.257 51.6089   2
   3 -13 -22 391.982 44.9521   5
  -3 -13  22 309.972 45.5068   1
   3 -13 -23 424.916 48.2887   5
  -3 -13  23 409.191 51.5473   1
   3  13  23 422.906 36.0394   2
   3 -13 -24 1077.60 70.3076   5
  -3 -13  24 1050.88 77.0827   1
   3  13  24 977.121 55.1976   2
  -3 -13  25 895.539 72.8072   1
   3 -13 -25 810.775 63.3333   5
  -3 -13  26 106.110 49.8220   1
   3 -13 -26 73.6833 38.9067   5
  -3 -13  27 74.3480 48.3975   1
   3 -13 -27 109.891 43.9348   5
   3 -13 -28 477.907 53.5878   5
  -3  15  28 843.596 102.854   4
  -3  15  27 926.215 100.900   4
  -3  15  26 313.759 77.8573   4
  -3  15  25 719.049 90.4292   4
   3 -15  25 472.523 67.0243   1
  -3  15  24 230.884 46.4349   2
   3 -15  24 251.339 55.7000   1
  -3  15  23 61.2778 62.9266   4
  -3  15  23 37.6798 43.7171   2
   3 -15  23-18.0104 46.7034   1
  -3  15  22 73.3408 61.7384   4
  -3  15  22 140.703 46.0671   2
   3  15 -22 29.7135 29.3002   2
   3 -15  22 103.008 45.1182   1
   3  15 -21 552.775 50.5027   2
  -3  15  21 861.206 88.4768   4
   3 -15  21 531.662 64.0284   1
  -3  15  21 814.808 67.3375   2
   3 -15  20 401.907 54.8150   1
   3  15 -20 361.676 44.8232   2
   3 -15  19 371.391 53.8289   1
   3  15 -19 416.851 46.9142   2
   3 -15  18 491.502 59.7635   1
   3  15 -18 520.930 49.7252   2
  -3  15  17 929.738 84.1143   4
   3  15 -17 750.123 59.2060   2
   3 -15  17 740.118 64.7603   1
   3  15 -17 719.972 56.7418   3
   3  15 -16 312.207 44.1913   2
   3  15 -16 394.232 43.0150   3
   3 -15  16 316.732 49.2777   1
   3  15 -15 630.146 50.9623   3
   3 -15  15 686.242 63.2666   1
   3  15 -15 749.773 61.6455   2
  -3  15  14 1193.22 93.2536   4
   3 -15  14 1028.24 76.8368   1
   3  15 -14 1110.34 75.2564   2
   3  15 -14 1153.80 65.6331   3
   3  15 -13 1109.60 75.0896   2
   3 -15  13 943.855 75.3683   1
   3  15 -13 1156.24 63.0553   3
   3 -15  12 330.420 49.2055   1
   3  15 -12 327.742 44.8065   2
   3  15 -12 344.669 35.1686   3
   3  15 -11 700.774 61.3253   2
   3  15 -11 694.312 45.8432   3
   3 -15  11 740.707 66.8080   1
   3  15 -10 704.188 62.8611   2
   3  15 -10 816.308 48.4236   3
   3  15  -9 633.543 57.8879   2
   3  15  -9 632.356 40.3926   3
  -3  15   9 747.126 70.7392   4
   3  15  -8 1086.83 52.7700   3
  -3  15   8 990.048 82.6892   4
   3  15  -7 824.555 69.3385   2
   3  15  -7 947.842 47.7455   3
  -3  15   7 962.468 77.7612   4
   3  15  -6 1148.75 81.0307   2
  -3  15   6 1314.42 88.9246   4
   3  15  -5 1815.66 108.057   2
   3 -15   5 2052.73 82.8621   3
  -3  15   5 1880.26 113.774   4
   3 -15   4 1064.20 47.7242   3
  -3  15   4 1056.80 79.7899   4
   3 -15   3 743.852 35.2743   3
  -3  15   3 674.000 62.0552   4
   3  15  -2 123.131 36.6641   2
   3  15  -2 94.1810 11.3022   3
   3 -15   2 109.035 12.9813   3
  -3  15   2 103.412 38.8273   4
  -3 -15  -2 64.5664 32.6736   4
   3  15  -1 238.272 41.3017   2
   3 -15   1 316.312 20.0336   3
   3  15  -1 320.890 16.8187   3
  -3  15   1 342.813 46.3729   4
  -3 -15  -1 304.386 39.7648   4
   3  15   0 327.979 43.4886   2
   3 -15   0 329.370 20.0583   3
   3  15   0 312.922 16.5772   3
  -3  15   0 335.859 44.3277   4
  -3 -15   0 341.306 43.1234   4
   3  15   1 282.471 45.6990   2
   3 -15  -1 351.021 21.4366   3
   3  15   1 372.944 18.8137   3
  -3 -15   1 342.463 43.8292   4
   3 -15  -2 56.1959 36.5987   4
   3  15   2 109.643 11.6716   3
  -3 -15   2 107.348 34.5760   4
  -3  15  -2 65.5576 32.4622   4
  -3 -15   3 660.845 55.0183   4
  -3  15  -3 812.982 62.1759   4
   3  15   3 685.540 62.0439   4
  -3  15  -4 1114.03 73.7036   4
  -3 -15   4 880.845 65.6617   4
   3  15   4 944.404 76.3647   4
  -3  15  -5 2036.08 109.065   4
  -3 -15   5 1807.59 101.996   4
   3  15   5 1849.11 111.659   2
   3  15   5 1847.07 113.385   4
  -3  15  -6 1210.57 78.3255   4
  -3 -15   6 1200.92 73.3971   4
   3  15   6 1161.00 82.4643   2
   3  15   6 1120.50 84.0791   4
  -3 -15   7 786.821 56.3759   4
  -3  15  -7 798.295 62.0049   4
   3  15   7 667.052 64.3570   2
   3  15   7 779.482 68.1630   4
   3  15   7 897.023 62.0690   5
  -3 -15   8 1092.45 61.6057   4
  -3  15  -8 930.236 63.0357   4
   3  15   8 938.306 70.3816   2
   3  15   8 821.864 71.0974   4
  -3 -15   9 834.573 53.7119   4
  -3  15  -9 683.147 55.1390   4
   3  15   9 761.172 63.7678   2
   3  15   9 667.656 65.2783   4
   3  15   9 579.867 52.6745   5
   3  15  10 516.365 49.2375   5
  -3  15 -10 677.273 52.9440   4
  -3 -15  10 750.875 48.8796   4
   3 -15 -10 748.015 47.1707   3
   3  15  10 606.127 67.9106   4
   3  15  10 582.531 57.3853   2
  -3 -15  11 632.108 64.1697   1
   3  15  11 611.731 46.7087   5
   3  15  11 674.284 60.3442   2
  -3 -15  11 719.362 47.4717   4
  -3  15 -11 673.013 51.9851   4
   3  15  11 523.723 67.7084   4
   3 -15 -11 655.827 46.4183   3
   3  15  12 285.062 31.5070   5
   3  15  12 331.033 44.8818   2
  -3 -15  12 245.867 45.6955   1
  -3 -15  12 350.545 33.7433   4
  -3  15 -12 279.423 36.3928   4
   3 -15 -12 333.615 37.0974   3
   3  15  13 793.845 47.1928   5
   3  15  13 716.685 61.8158   2
  -3 -15  13 896.558 51.0182   4
  -3  15 -13 798.419 53.3701   4
  -3 -15  13 766.886 65.3830   1
   3 -15 -13 730.453 53.9366   3
   3  15  14 1131.90 59.9628   5
   3 -15 -14 1087.41 70.5891   5
   3  15  14 1281.66 79.9259   2
  -3  15 -14 1362.44 67.9311   4
  -3 -15  14 1419.71 65.0861   4
  -3 -15  14 1077.01 79.1388   1
   3 -15 -14 1077.99 68.9240   3
   3  15  15 635.950 41.2119   5
   3 -15 -15 544.037 51.1591   5
   3  15  15 713.978 59.7874   2
  -3  15 -15 794.944 47.6936   4
  -3 -15  15 798.747 45.3153   4
  -3 -15  15 624.482 58.7303   1
   3 -15 -15 677.734 53.6274   3
  -3 -15  16 468.411 33.7162   4
   3 -15 -16 435.970 44.9884   5
  -3 -15  16 397.662 52.6580   1
   3  15  16 509.173 50.5414   2
  -3  15 -16 519.197 38.0816   4
   3  15  16 406.796 32.3633   5
   3 -15 -17 571.876 54.0965   5
  -3 -15  17 624.734 61.0935   1
   3  15  17 649.580 54.7967   2
  -3  15 -17 682.032 41.9920   4
   3  15  17 637.990 38.7683   5
   3 -15 -18 604.033 52.6081   5
  -3 -15  18 588.735 56.7521   1
   3  15  18 583.909 51.0522   2
   3 -15 -19 373.279 45.5932   5
  -3 -15  19 358.222 49.0907   1
   3  15  19 395.745 45.1136   2
   3 -15 -20 416.698 46.5213   5
  -3 -15  20 408.537 53.3346   1
   3  15  20 404.123 44.7003   2
   3 -15 -21 520.132 51.2755   5
  -3 -15  21 480.503 59.5408   1
   3  15  21 516.268 47.1966   2
  -3  15 -22 70.7809 39.6699   2
   3  15  22 71.3316 29.8297   2
  -3 -15  22 52.9254 45.3466   1
   3 -15 -22 98.2967 38.1768   5
   3  15  23 32.3021 28.1164   2
  -3 -15  23 14.2371 43.7973   1
   3 -15 -23 10.3652 37.7555   5
   3  15  24 222.322 34.6216   2
  -3 -15  24 162.962 50.5256   1
   3 -15 -24 227.552 45.9314   5
  -3 -15  25 508.483 62.7540   1
   3 -15 -25 513.670 55.2312   5
  -3 -15  26 236.734 54.2337   1
   3 -15 -26 204.637 46.1495   5
   3 -15 -27 627.779 60.6762   5
  -3  17  25 316.249 76.1166   4
  -3  17  24 318.685 79.6081   4
  -3  17  23 794.303 88.4090   4
  -3  17  23 786.314 69.8170   2
  -3  17  22 414.548 79.5408   4
  -3  17  22 330.216 54.2903   2
  -3  17  21 864.704 89.0471   4
   3 -17  21 737.667 74.1065   1
  -3  17  21 904.421 71.9861   2
   3  17 -20 536.375 57.1895   2
  -3  17  20 689.724 81.0366   4
   3 -17  20 590.538 69.9215   1
  -3  17  20 693.599 66.9714   2
   3 -17  19 236.917 53.5465   1
   3  17 -19 203.291 42.9003   2
  -3  17  19 338.467 70.5440   4
   3 -17  18 71.0340 47.3831   1
   3  17 -18 67.5625 37.6761   2
  -3  17  18 100.600 58.2172   4
   3 -17  17 357.435 59.2992   1
   3  17 -17 410.871 54.5712   2
  -3  17  17 514.873 71.0900   4
   3 -17  16 157.502 45.3734   1
  -3  17  16 173.638 55.5717   4
   3  17 -16 105.221 45.3264   2
  -3  17  15 608.702 73.3854   4
   3 -17  15 407.745 63.4972   1
   3  17 -15 450.567 56.2162   2
   3  17 -15 498.580 44.0756   3
   3 -17  14 434.450 63.5290   1
   3  17 -14 403.055 55.4947   2
   3  17 -14 498.674 41.4053   3
   3 -17  13 673.771 72.0941   1
   3  17 -13 759.590 47.8763   3
   3  17 -12 405.372 57.2979   2
   3  17 -12 565.832 39.3581   3
   3 -17  12 388.975 64.7945   1
  -3  17  11 529.798 67.1732   4
   3  17 -11 476.711 34.7666   3
   3 -17  11 332.215 58.1606   1
   3  17 -11 367.557 54.7900   2
   3  17 -10 316.331 55.2604   2
  -3  17  10 334.907 59.5163   4
   3  17 -10 378.491 30.1871   3
   3  17  -9 1012.92 84.4648   2
   3  17  -9 1187.44 55.8409   3
  -3  17   9 1266.31 90.5885   4
   3  17  -8 470.900 59.1260   2
   3  17  -8 597.308 33.2329   3
  -3  17   8 589.592 63.9556   4
   3  17  -7 1090.92 82.3436   2
   3  17  -7 1098.00 48.7486   3
  -3  17   7 1151.47 88.9884   4
   3  17  -6 456.181 58.3130   2
   3  17  -6 486.773 24.3724   3
  -3  17   6 474.547 58.5976   4
   3  17  -5 265.744 46.8228   2
  -3  17   5 261.881 53.5451   4
   3  17  -4 51.2253 38.6044   2
  -3  17   4 91.1203 37.4633   4
   3  17  -3 144.743 46.2352   2
  -3  17   3 126.522 44.8012   4
   3  17  -2-6.43773 38.4348   2
  -3  17   2-6.50581 37.3054   4
  -3  17   1 1560.12 98.3601   4
   3  17  -1 1408.39 95.9108   2
  -3  17   0 449.434 55.9650   4
   3  17   0 426.160 54.1202   2
  -3  17  -1 1519.63 94.6277   4
   3  17   1 1320.14 94.2329   2
  -3  17  -2 44.1322 35.5696   4
   3  17   3 135.974 32.1634   5
  -3  17  -3 108.694 39.9064   4
   3  17   4 123.293 31.7694   5
  -3 -17   4 117.624 34.3642   4
   3 -17  -4 61.3698 8.76808   3
   3  17   4 72.2563 41.4585   4
  -3  17  -4 80.5270 36.0776   4
   3 -17  -4 75.4582 8.78294   3
   3  17   5 306.586 41.4564   5
   3  17   5 198.729 49.0682   2
  -3 -17   5 175.370 36.0222   4
   3  17   5 205.674 51.6115   4
  -3  17  -5 191.036 43.0142   4
   3 -17  -5 194.951 16.2609   3
   3  17   6 328.575 53.3053   2
  -3 -17   6 402.867 45.2542   4
   3  17   6 417.705 58.1220   4
  -3  17  -6 376.404 47.9469   4
   3 -17  -6 383.113 25.2005   3
   3  17   7 1349.21 78.8407   5
   3  17   7 1012.70 83.5271   2
  -3 -17   7 1102.66 68.2711   4
  -3  17  -7 1260.72 77.8619   4
   3  17   7 1117.36 86.3018   4
   3 -17  -7 1065.92 51.6130   3
   3  17   8 532.561 57.8230   5
   3  17   8 484.145 58.7862   2
  -3 -17   8 631.957 50.2025   4
  -3  17  -8 749.101 57.8848   4
   3  17   8 661.351 69.3960   4
   3 -17  -8 622.709 36.9078   3
   3  17   9 879.857 73.0136   5
   3  17   9 964.172 82.4765   2
  -3 -17   9 1320.29 70.7195   4
  -3  17  -9 1406.80 79.0783   4
   3  17   9 1336.33 95.3835   4
   3 -17  -9 1237.29 59.4348   3
  -3  17 -10 370.175 42.2429   4
  -3 -17  10 331.995 37.8667   4
   3  17  10 181.592 48.9615   2
   3  17  10 285.157 61.8647   4
   3  17  10 210.844 41.3223   5
   3  17  11 298.317 42.8136   5
  -3 -17  11 445.840 41.5837   4
  -3  17 -11 550.772 48.1432   4
  -3 -17  11 254.703 59.6950   1
   3  17  11 557.648 68.6915   4
   3  17  11 439.343 59.4563   2
  -3 -17  12 439.861 38.5255   4
  -3  17 -12 460.866 44.2926   4
  -3 -17  12 355.486 57.4026   1
   3  17  12 360.215 43.2648   5
   3  17  12 387.937 56.2852   2
  -3  17 -13 871.281 55.0552   4
  -3 -17  13 814.341 50.8059   4
   3  17  13 654.680 67.7955   2
   3  17  13 668.281 51.0615   5
  -3 -17  13 661.676 72.8333   1
   3  17  14 550.013 44.0515   5
   3  17  14 509.510 60.6991   2
  -3 -17  14 626.354 44.5982   4
  -3  17 -14 711.001 48.9660   4
  -3 -17  14 566.671 65.4247   1
   3  17  15 373.242 38.2047   5
  -3  17 -15 509.084 40.4846   4
  -3 -17  15 420.303 60.2663   1
   3  17  15 469.572 56.5102   2
  -3 -17  16 146.265 51.2696   1
   3  17  16 141.430 40.9040   2
  -3 -17  17 375.207 54.9262   1
   3  17  17 366.021 53.3315   2
  -3 -17  18 28.4816 42.7481   1
   3  17  18 31.9436 38.4873   2
  -3 -17  19 262.632 52.9227   1
   3  17  19 247.645 45.0650   2
  -3 -17  20 464.254 61.4389   1
   3  17  20 468.664 54.5609   2
  -3 -17  21 641.135 73.9856   1
   3  17  21 627.970 60.8992   2
  -3 -17  22 202.715 58.0058   1
   3  17  22 145.494 40.7303   2
  -3 -17  23 582.469 73.1735   1
   3  17  23 597.053 54.8535   2
  -3 -17  24 67.1905 52.6750   1
  -3  19  22 164.304 74.1313   4
  -3  19  22 122.233 52.4592   2
  -3  19  21 250.354 71.0792   4
   3 -19  21 210.918 65.3074   1
  -3  19  21 247.857 55.0640   2
  -3  19  20 24.7959 57.6885   4
   3 -19  20 103.503 59.8851   1
   3  19 -20 26.5307 43.4543   2
  -3  19  20 160.371 54.0783   2
  -3  19  19 687.564 67.1809   2
   3 -19  19 565.866 79.7292   1
  -3  19  19 565.246 77.5989   4
   3  19 -18 169.031 50.9083   2
   3 -19  18 322.990 67.0755   1
  -3  19  18 377.773 69.0762   4
   3  19 -17 328.818 56.7996   2
   3 -19  17 283.556 61.0762   1
   3  19 -16 225.687 54.6812   2
   3 -19  16 283.036 62.6029   1
   3 -19  15 87.1632 58.4219   1
   3  19 -15 112.325 52.0985   2
   3 -19  14 109.539 63.3956   1
   3  19 -14 71.5222 48.1296   2
   3 -19  13 327.165 69.1535   1
   3  19 -13 512.938 63.4318   2
   3  19 -12 102.789 49.3032   2
   3 -19  12 150.609 55.3768   1
  -3  19  12 250.993 60.4644   4
   3  19 -11 352.771 60.9382   2
  -3  19  11 497.475 65.8789   4
  -3  19  10 923.686 79.5237   4
   3  19 -10 769.864 76.1744   2
   3  19 -10 838.463 39.7924   3
   3  19  -9 597.725 65.6237   2
   3  19  -9 554.225 26.9123   3
   3  19  -8 342.089 55.0692   2
  -3  19   8 458.405 63.3133   4
   3  19  -7 412.804 63.8005   2
  -3  19   7 396.863 58.2506   4
   3  19  -6 178.386 44.6327   2
  -3  19   6 330.109 57.7913   4
   3  19  -5 810.097 77.9878   2
  -3  19   5 1046.93 83.7618   4
   3  19  -4 490.169 63.5651   2
  -3  19   4 653.717 67.5340   4
   3  19  -3 773.681 73.2191   2
  -3  19   3 982.497 79.7441   4
   3  19  -2 404.041 58.4478   2
  -3  19   2 359.058 56.1350   4
   3  19  -1 89.1001 45.5296   2
  -3  19   1 190.431 50.0033   4
   3  19   0 164.723 48.8850   2
  -3  19   0 227.612 48.9703   4
   3  19   1 144.475 49.2171   2
  -3  19  -1 93.8085 41.3844   4
  -3  19  -2 328.623 52.4530   4
  -3  19  -3 974.991 76.6673   4
  -3  19  -4 847.025 71.4797   4
   3  19   5 967.823 82.9761   2
  -3  19  -5 974.611 75.0583   4
  -3  19  -6 309.211 46.0572   4
   3  19   6 276.480 53.8059   2
  -3  19  -7 517.406 53.0461   4
   3  19   7 459.218 51.3342   5
   3  19   7 390.777 62.6189   2
   3  19   8 252.198 56.5373   2
  -3  19  -8 314.782 45.3352   4
   3  19   8 298.191 50.5335   5
  -3  19  -9 781.051 60.8525   4
  -3 -19   9 693.365 53.9721   4
   3  19   9 594.385 66.1340   2
   3  19   9 772.856 65.8574   5
  -3 -19  10 828.235 56.4038   4
   3  19  10 763.232 76.5004   2
  -3  19 -10 853.515 62.2993   4
   3  19  10 677.666 64.8413   5
   3  19  11 172.977 44.0154   5
  -3 -19  11 488.212 44.1831   4
  -3  19 -11 558.690 50.6664   4
   3  19  11 374.753 60.4371   2
  -3 -19  11 262.263 60.1334   1
  -3  19 -12 303.657 43.1178   4
   3  19  12 157.355 52.5223   2
  -3 -19  12 112.365 59.8151   1
  -3  19 -13 692.196 53.0255   4
   3  19  13 553.043 67.7062   2
  -3 -19  13 447.986 77.0374   1
  -3  19 -14 193.149 35.3282   4
   3  19  14 128.158 48.1099   2
  -3 -19  14 152.304 55.5552   1
   3  19  15 34.3521 45.4335   2
  -3 -19  15 85.2425 57.1241   1
   3  19  16 270.708 57.1487   2
  -3 -19  16 271.248 65.7850   1
   3  19  17 266.154 53.1086   2
  -3 -19  17 320.941 69.5461   1
   3  19  18 117.874 50.0554   2
  -3 -19  18 262.643 60.8785   1
   3  19  19 361.042 59.5086   2
  -3 -19  19 451.256 69.6354   1
  -3  19 -20 79.1482 45.4286   2
   3  19  20 44.5349 45.2939   2
  -3 -19  20 85.1772 52.1788   1
   3  19  21 175.887 51.5729   2
  -3 -19  21 213.490 60.7583   1
   3  19  22-2.69799 46.3464   2
  -3  21  21 404.388 65.3619   2
  -3  21  20 745.252 75.2366   2
   3  21 -19 37.4905 52.8652   2
  -3  21  19 136.632 54.4361   2
   3 -21  18 10.0535 66.8447   1
   3  21 -18-6.98233 54.9311   2
  -3  21  18 54.4153 50.6512   2
  -3  21  18-36.9210 61.5983   4
   3 -21  17 95.7217 68.2761   1
  -3  21  17 207.182 55.4685   2
   3  21 -17 128.238 58.6597   2
  -3  21  17 223.996 70.9763   4
   3  21 -16 296.603 62.0493   2
   3 -21  16 81.4526 66.5543   1
   3  21 -15 673.623 74.0436   2
   3 -21  15 460.831 82.0099   1
   3  21 -14 722.993 76.9203   2
   3 -21  14 488.565 80.9597   1
   3 -21  13 60.5003 58.6521   1
   3  21 -13 248.656 57.3115   2
  -3  21  13 249.785 61.7330   4
   3 -21  12 24.7362 61.6651   1
   3  21 -12 111.398 50.5562   2
  -3  21  12 212.372 62.1432   4
   3 -21  11 81.8180 69.3212   1
   3  21 -11 121.753 49.1260   2
  -3  21  11 148.491 54.9745   4
   3  21 -10 74.8320 49.2241   2
  -3  21  10 100.719 52.7152   4
   3  21  -9 273.409 59.0279   2
  -3  21   9 464.661 67.8485   4
   3  21  -8 477.416 64.5921   2
  -3  21   8 597.800 72.0052   4
   3  21  -7 1269.87 98.8354   2
  -3  21   7 1589.94 106.748   4
   3  21  -6 1156.73 92.1335   2
  -3  21   6 1309.49 98.6472   4
   3  21  -5 223.415 56.4187   2
  -3  21   5 159.474 46.6486   4
   3  21  -4 31.8477 42.6239   2
  -3  21   4 89.1569 49.3517   4
   3  21  -3 77.7147 45.2911   2
  -3  21   3 108.526 50.4294   4
   3  21  -2 388.340 62.4411   2
  -3  21   2 407.760 61.2296   4
   3  21  -1 630.626 70.9172   2
  -3  21   1 694.185 71.8220   4
   3  21   0 415.345 64.5341   2
  -3  21   0 386.585 60.4895   4
   3  21   1 551.138 69.9732   2
  -3  21  -1 412.513 60.6973   4
  -3  21  -2 429.226 57.0140   4
  -3  21  -3 114.577 44.4446   4
  -3  21  -4 78.6910 42.6542   4
   3  21   5 220.007 60.0146   2
  -3  21  -5 194.354 46.8007   4
   3  21   6 1165.73 94.3863   2
  -3  21  -6 1465.33 90.1284   4
   3  21   7 1277.37 100.822   2
  -3  21  -7 1508.62 91.0043   4
   3  21   8 416.851 61.1492   2
  -3  21  -8 463.287 54.0762   4
   3  21   9 247.803 58.9554   2
  -3  21  -9 413.792 50.8366   4
   3  21  10 25.6290 50.6423   2
  -3  21 -10 42.2285 37.1130   4
   3  21  11 114.194 48.1756   2
  -3 -21  11 41.6218 58.2364   1
  -3  21 -11 112.784 40.1495   4
   3  21  12 129.316 51.5109   2
  -3 -21  12 61.4073 61.4534   1
  -3  21 -12 200.706 38.8434   4
  -3 -21  13 76.5494 68.8024   1
   3  21  13 203.638 56.5231   2
  -3 -21  14 427.823 84.8030   1
   3  21  14 759.768 78.7593   2
  -3 -21  15 381.788 80.6342   1
   3  21  15 515.013 70.8470   2
  -3 -21  16 129.289 66.9510   1
   3  21  16 140.082 60.2232   2
  -3 -21  17 85.5652 60.1974   1
   3  21  17 83.1639 54.9411   2
  -3 -21  18 103.916 65.8852   1
   3  21  18-14.1870 53.6554   2
  -3  21 -18 37.9407 50.6119   2
  -3  21 -19 111.497 51.7773   2
   3  21  19 41.7037 52.7591   2
   3  21  20 397.986 64.3501   2
   3  21  21 185.916 55.4586   2
  -3  23  19 407.688 64.5286   2
   3  23 -18 122.056 62.2378   2
  -3  23  18 308.334 62.2978   2
  -3  23  17 138.635 55.8752   2
   3  23 -17 94.5629 59.7457   2
  -3  23  16 225.244 61.1980   2
   3  23 -16 220.069 60.4858   2
   3  23 -15 196.014 64.4343   2
  -3  23  15 167.656 61.0786   2
   3 -23  14 21.6111 68.1643   1
  -3  23  14 26.8437 53.6217   2
   3  23 -14 29.2798 55.8981   2
   3  23 -13 87.5668 59.7347   2
   3 -23  13 68.4158 66.4499   1
  -3  23  13 80.8411 58.7929   4
   3  23 -12 488.104 72.1359   2
   3 -23  12 371.147 76.9257   1
  -3  23  12 442.406 74.6839   4
   3  23 -11 725.464 79.0268   2
   3 -23  11 658.779 88.4293   1
  -3  23  11 819.146 84.7326   4
   3  23 -10 1231.68 97.6489   2
  -3  23  10 1415.58 109.712   4
   3  23  -9 230.230 61.7115   2
  -3  23   9 163.246 60.3040   4
   3  23  -8 35.8486 48.2733   2
  -3  23   8 19.1555 57.6745   4
   3  23  -7 25.0411 52.7886   2
  -3  23   7 11.3595 56.7198   4
   3  23  -6 185.554 54.9011   2
  -3  23   6 198.063 56.3739   4
   3  23  -5 353.912 65.1946   2
  -3  23   5 291.076 63.2222   4
   3  23  -4 424.987 66.5001   2
  -3  23   4 455.056 68.4844   4
   3  23  -3 695.851 73.3549   2
  -3  23   3 702.419 79.2767   4
   3  23  -2 695.431 74.9537   2
  -3  23   2 758.194 78.0797   4
   3  23  -1 124.948 53.2362   2
  -3  23   1 197.286 55.2171   4
   3  23   0 96.5068 53.4714   2
  -3  23   0 56.4561 51.6156   4
   3  23   1 82.3862 51.0085   2
  -3  23  -1 68.1300 48.3048   4
  -3  23  -2 708.957 73.9879   4
  -3  23  -3 537.033 65.5994   4
  -3  23  -4 432.124 59.3264   4
   3  23   5 401.554 67.3719   2
  -3  23  -5 273.387 54.2394   4
   3  23   6 174.520 52.9267   2
  -3  23  -6 186.799 50.1694   4
   3  23   7 73.1147 56.0957   2
  -3  23  -7-2.63771 42.6070   4
   3  23   8 62.5044 51.2876   2
  -3  23  -8 7.56327 39.5013   4
   3  23   9 203.302 62.5594   2
  -3  23  -9 243.090 51.0362   4
   3  23  10 1116.58 97.6242   2
  -3  23 -10 1310.52 82.4117   4
   3  23  11 744.739 81.2349   2
  -3 -23  11 595.368 90.6051   1
   3  23  12 383.836 68.7841   2
  -3 -23  12 419.321 87.2697   1
   3  23  13 87.0271 57.1835   2
  -3 -23  13 101.610 75.9786   1
   3  23  14-11.4285 56.7943   2
  -3  23 -14 98.3127 53.6106   2
  -3 -23  14 10.3781 71.9709   1
  -3  23 -15 121.806 55.8642   2
   3  23  15 141.349 62.7713   2
  -3  23 -16 410.017 64.9983   2
   3  23  16 162.899 64.7454   2
   3  23  17 48.7122 60.6810   2
  -3  23 -17 70.5008 54.5377   2
   3  23  18 126.105 63.8652   2
  -3  23 -18 329.278 61.9527   2
   3  23  19 186.429 66.2134   2
   3  25  -8 367.042 65.7943   2
  -3  25   7 667.095 81.3047   4
   3  25  -7 690.625 78.6305   2
  -3  25   6 797.624 87.6592   4
   3  25  -6 757.738 81.8975   2
  -3  25   5 606.766 76.9766   4
   3  25  -5 502.521 68.1030   2
  -3  25   4 84.2138 56.8916   4
   3  25  -4 64.5846 53.4068   2
  -3  25   3 230.090 59.3176   4
   3  25  -3 218.927 62.6061   2
  -3  25   2 486.070 69.5570   4
   3  25  -2 531.447 75.3108   2
  -3  25   1 313.376 63.3909   4
   3  25  -1 294.601 62.5076   2
  -3  25   0 57.1278 57.3164   4
   3  25   0 39.5661 53.9021   2
  -3  25  -1 256.943 60.7273   4
   3  25   1 288.286 64.9867   2
  -3  25  -2 431.547 65.6923   4
  -3  25  -3 179.633 56.4615   4
  -3  25  -4 51.2288 49.5291   4
   3  25   4 68.9714 53.6034   2
  -3  25  -5 504.651 66.0493   4
   3  25   5 582.921 72.3924   2
  -3  25  -6 811.934 73.8487   4
   3  25   6 676.459 81.0552   2
  -3  25  -7 642.014 67.0921   4
   3  25   7 598.985 75.2837   2
   3  25   8 236.082 63.7828   2
  -3  27  -2 531.419 70.8661   4
  -3  27  -3 221.513 60.9711   4
  -3  27  -4 147.533 56.3253   4
  -3  27  -5 20.3090 49.1859   4
   4   0   0 1355.52 57.5038   2
  -4   0   0 1349.88 56.8655   2
  -4   0   0 1327.47 53.5126   5
   4   0   0 1292.25 54.3978   5
   4   0  -1 1519.96 65.3470   2
   4   0   1 1523.73 65.2271   2
  -4   0   1 1605.70 64.8188   2
  -4   0  -1 1590.63 64.5826   2
  -4   0  -1 1544.14 60.6115   5
   4   0  -1 1518.61 62.5641   5
   4   0   1 1586.17 62.0163   5
  -4   0   1 1522.88 61.7784   5
  -4   0  -2 852.296 35.2093   5
  -4   0   2 845.154 37.5076   5
   4   0   2 899.075 37.2205   5
  -4   0  -2 887.346 39.4885   2
   4   0  -2 875.560 40.2562   2
   4   0  -3 3644.95 126.850   1
  -4   0   3 3439.99 132.792   5
  -4   0  -3 3423.60 129.329   5
   4   0   3 3441.77 131.439   5
  -4   0  -3 3556.95 134.462   2
   4   0  -3 3654.82 135.494   2
  -4   0  -3 3556.41 127.016   1
  -4   0  -4 14795.2 517.421   1
   4   0  -4 14524.1 517.248   1
  -4   0  -4 14984.1 518.749   5
  -4   0   4 14466.4 523.165   5
   4   0   4 14219.1 522.454   5
  -4   0  -4 15060.4 524.151   2
   4   0  -4 14762.0 525.131   2
  -4   0  -5 2186.29 83.6400   1
   4   0  -5 2208.69 83.5992   1
  -4   0   5 2208.62 88.7616   5
  -4   0  -5 2288.76 83.8862   5
   4   0  -5 2347.47 90.2779   2
  -4   0   5 2262.19 88.9258   2
  -4   0  -5 2299.65 88.9976   2
  -4   0  -6 142.370 10.3443   5
  -4   0   6 117.296 13.3936   5
   4   0  -6 140.918 10.9762   1
  -4   0  -6 129.042 11.0388   1
   4   0   6 136.962 47.6369   3
   4   0   6 137.097 14.3591   2
  -4   0   6 144.230 14.4780   2
  -4   0  -6 152.729 14.3815   2
   4   0  -6 124.680 13.7928   2
   4   0  -7 245.317 21.6825   5
  -4   0  -7 277.646 17.1125   1
   4   0  -7 253.900 16.7854   1
  -4   0  -7 287.222 15.2793   5
   4   0   7 279.526 20.5896   2
  -4   0  -7 278.809 19.3275   2
  -4   0   7 293.468 19.4872   2
   4   0  -7 289.048 19.8366   2
   4   0   7 230.596 55.3875   3
   4   0  -8 0.87796 11.7538   5
   4   0  -8 9.19543 8.50008   1
  -4   0  -8 10.8283 8.38890   1
  -4   0  -8 12.0186 6.56452   5
  -4   0   8 11.6696 9.47521   2
   4   0  -8 13.6371 9.31045   2
   4   0   8 20.7190 9.97151   2
  -4   0  -8 6.24033 9.35477   2
   4   0   8-5.34927 37.7261   3
   4   0  -9 19.6166 12.6927   5
  -4   0  -9 4.66848 7.60162   5
  -4   0  -9 5.81630 9.76698   1
   4   0  -9 4.03279 9.78749   1
  -4   0  -9 7.43752 9.14831   2
  -4   0   9 4.25337 9.25983   2
   4   0   9 38.3360 49.5276   3
   4   0 -10 9755.72 348.372   5
  -4   0  10 9441.84 341.494   2
  -4   0 -10 9566.74 342.562   1
   4   0 -10 9417.74 342.126   1
  -4   0 -10 9586.52 341.733   2
   4   0 -11 52.6184 15.8138   5
  -4   0 -11 90.7435 14.4495   1
   4   0 -11 100.890 14.9541   1
  -4   0  11 100.897 12.7835   2
  -4   0 -11 99.9992 12.8646   2
   4   0  11 93.3778 53.2297   3
  -4   0  12 7621.91 281.172   4
   4   0 -12 7464.67 282.750   5
  -4   0  12 7619.42 274.880   2
  -4   0 -12 7674.73 275.223   2
  -4   0 -12 7604.14 278.180   1
   4   0 -12 7730.74 277.948   1
  -4   0 -13 242.633 21.7900   1
   4   0 -13 222.099 21.8913   1
   4   0 -13 263.853 24.7972   5
  -4   0  13 216.526 22.6465   4
  -4   0  13 228.541 17.3758   2
  -4   0 -13 203.154 17.7879   2
  -4   0 -13 179.336 58.6928   3
   4   0  13 200.029 67.7938   3
   4   0 -14 660.434 41.2091   5
  -4   0  14 628.895 32.1465   2
  -4   0 -14 658.917 32.6322   2
  -4   0 -14 702.260 38.6902   1
   4   0 -14 603.295 37.0823   1
  -4   0  14 648.549 39.8548   4
  -4   0 -14 757.989 86.5330   3
  -4   0 -14 652.618 37.5708   4
   4   0  14 584.158 93.3209   3
   4   0 -15 1589.56 73.1889   5
  -4   0  15 1528.25 61.1752   2
  -4   0 -15 1471.77 61.5608   2
  -4   0 -15 1524.11 68.1056   1
   4   0 -15 1470.77 67.5886   1
  -4   0  15 1414.05 71.0421   4
  -4   0 -15 1354.18 66.2137   4
  -4   0 -15 1533.59 120.395   3
   4   0 -16 100.480 22.1835   5
  -4   0  16 110.528 13.4081   2
  -4   0 -16 114.876 14.0423   2
   4   0 -16 112.084 21.2716   1
  -4   0 -16 116.670 21.8133   1
  -4   0  16 123.439 24.6841   4
  -4   0 -16 109.095 19.6253   4
  -4   0 -16 101.098 62.0959   3
   4   0  16 99.6151 69.4791   3
   4   0 -17 2316.89 103.918   5
  -4   0  17 2411.42 90.9861   2
  -4   0 -17 2422.97 91.3954   2
  -4   0 -17 2302.64 99.7767   1
   4   0 -17 2236.53 99.1654   1
  -4   0  17 2262.68 109.522   4
  -4   0 -17 2280.51 154.299   3
  -4   0 -17 2192.96 99.1466   4
   4   0  17 2160.71 172.250   3
   4   0 -18 9384.52 356.503   5
  -4   0  18 9572.10 341.045   2
  -4   0 -18 9494.09 341.344   2
  -4   0 -18 9977.12 352.769   1
   4   0 -18 9706.41 351.765   1
  -4   0  18 9837.01 371.543   4
  -4   0 -18 9076.00 352.654   4
  -4   0 -19 1338.60 58.8099   5
   4   0 -19 1385.17 72.4026   5
  -4   0 -19 1338.19 55.9154   2
  -4   0  19 1383.10 55.9185   2
   4   0 -19 1400.86 69.1007   1
  -4   0  19 1454.49 93.2589   4
  -4   0 -19 1282.80 70.4811   4
   4   0  19 1170.68 133.908   3
  -4   0 -20 719.142 37.7819   5
   4   0 -20 702.364 50.8493   5
  -4   0  20 662.325 74.4553   4
  -4   0  20 741.887 33.4554   2
  -4   0 -20 744.823 33.7055   2
  -4   0 -20 748.832 53.5204   4
  -4   0 -21 279.816 23.1446   5
   4   0 -21 259.759 33.1250   5
  -4   0 -21 295.523 41.9850   4
  -4   0  21 288.733 18.4069   2
  -4   0 -21 269.856 17.5968   2
   4   0  21 232.323 101.050   3
  -4   0  21 277.917 58.4342   4
   4   0 -22 513.037 46.7123   5
  -4   0 -22 528.499 32.7834   5
  -4   0  22 576.826 59.6336   4
  -4   0 -22 577.989 58.9084   4
   4   0 -23 640.382 51.6977   5
  -4   0 -23 627.451 37.4099   5
  -4   0  24 294.328 36.3197   4
   4   0 -24 356.095 41.6077   5
  -4   0 -24 320.359 27.0961   5
  -4   0  25 246.260 29.3323   4
  -4   0 -25 237.606 25.2769   5
   4   0 -25 247.576 38.2457   5
  -4   0  26 2723.29 113.131   4
   4   0 -26 3064.34 134.600   5
  -4   0 -26 2849.85 114.965   5
  -4   0  27 189.314 21.3316   4
   4   0 -27 206.723 41.8538   5
   4   0 -28 287.723 46.6384   5
   4   0 -29 184.130 45.8002   5
   4   0 -30 71.5826 42.6072   5
   4   0 -31 237.126 50.7859   5
   4   0 -32 938.453 75.9400   5
   4   2 -32 578.585 62.7377   5
   4   2 -31 74.2078 44.6635   5
   4   2 -30 1465.73 92.5731   5
   4   2 -29 42.4123 41.2532   5
  -4   2  28 320.815 32.9048   4
   4   2 -28 279.800 48.0368   5
  -4   2  27 101.709 30.0601   4
   4   2 -27 98.1093 39.9351   5
  -4   2  26 7.18511 30.8002   4
   4   2 -26 10.8107 34.9939   5
  -4   2  25 8.86795 38.4579   4
   4   2 -25 6.27657 34.5191   5
  -4  -2 -25 48.8182 17.4651   5
  -4   2  24 979.116 75.2291   4
   4   2 -24 943.253 66.5921   5
  -4  -2 -24 952.402 45.6031   5
  -4  -2 -23 1015.99 89.3065   4
  -4   2  23 1093.93 88.8841   4
  -4  -2 -23 1098.24 49.9636   5
   4   2 -23 1120.69 70.9119   5
  -4  -2 -22 4456.48 183.959   4
  -4   2  22 3433.78 191.225   4
  -4  -2 -22 4073.72 139.946   5
   4   2 -22 4324.83 162.963   5
  -4   2  22 3417.97 132.825   2
  -4   2  21 861.953 94.5005   4
  -4  -2 -21 1027.49 73.2949   4
  -4   2  21 1065.96 42.9980   2
  -4  -2 -21 993.039 46.4430   5
   4   2 -21 1125.03 65.6521   5
   4  -2  21 1132.87 135.940   3
   4   2 -20 43.1075 25.8807   5
  -4  -2 -20 41.1802 12.8850   5
  -4   2  20 83.0003 51.1664   4
  -4   2  20 49.5123 10.9324   2
  -4  -2 -20 55.6922 27.1348   4
   4  -2  20 72.9261 75.2510   3
   4   2 -19 895.632 57.0157   5
  -4  -2 -19 921.279 40.1217   5
  -4   2  19 905.691 40.0942   2
  -4   2  19 926.645 78.6548   4
  -4  -2 -19 877.993 58.2766   4
  -4  -2 -19 849.905 41.3597   2
   4  -2  19 973.414 118.168   3
   4   2 -18 954.100 59.5963   5
  -4  -2 -18 968.168 42.2133   5
  -4   2  18 980.323 43.2580   2
  -4  -2 -18 1001.06 44.8772   2
  -4  -2 -18 1039.82 54.7894   1
   4   2 -18 976.139 53.2419   1
  -4   2  18 1167.76 77.5339   4
  -4  -2 -18 893.306 57.1213   4
   4   2 -17 552.565 41.1679   5
  -4  -2 -17 509.836 25.1033   5
  -4  -2 -17 505.157 28.6954   2
  -4   2  17 527.130 27.5870   2
  -4  -2 -17 495.513 36.4036   1
   4   2 -17 446.290 35.8096   1
  -4   2  17 446.509 46.6938   4
  -4  -2 -17 573.438 85.7979   3
  -4  -2 -17 513.028 38.7020   4
   4  -2  17 628.860 91.5945   3
   4   2 -16 2180.50 98.7250   5
  -4  -2 -16 2172.15 82.1921   5
  -4  -2 -16 2185.72 86.8282   2
  -4   2  16 2133.09 85.2046   2
  -4  -2 -16 2235.42 94.2813   1
   4   2 -16 2181.38 92.8532   1
  -4   2  16 2111.44 104.544   4
  -4  -2 -16 2284.52 144.449   3
  -4  -2 -16 2137.68 96.4891   4
   4  -2  16 2298.03 162.439   3
  -4   2  15 2143.23 87.4057   2
   4   2 -15 2270.91 99.9638   5
  -4  -2 -15 2285.84 83.4117   5
  -4  -2 -15 2272.50 88.8325   2
  -4  -2 -15 2328.26 95.4500   1
   4   2 -15 2260.09 93.8720   1
   4  -2  15 2055.23 95.2530   1
  -4   2  15 2200.57 103.079   4
  -4  -2 -15 2366.04 144.326   3
  -4  -2 -15 2085.06 95.9617   4
   4  -2  15 2282.59 160.961   3
  -4   2  14 6483.24 242.456   2
   4   2 -14 6638.78 244.178   2
   4   2 -14 6534.71 253.675   5
  -4  -2 -14 6812.47 237.194   5
  -4  -2 -14 6915.23 243.917   2
   4  -2  14 6428.05 248.992   1
   4   2 -14 6727.93 247.409   1
  -4  -2 -14 6781.78 249.018   1
  -4   2  14 6537.14 255.633   4
  -4  -2 -14 6178.40 249.496   4
  -4  -2 -14 6922.81 301.883   3
   4  -2  14 6441.49 319.215   3
   4   2 -13 1510.84 65.0253   2
  -4   2  13 1465.59 63.3656   2
  -4  -2 -13 1542.61 57.4084   5
   4   2 -13 1606.36 73.3943   5
  -4  -2 -13 1592.91 64.8183   2
   4  -2  13 1466.83 68.4298   1
   4   2 -13 1499.29 67.3743   1
  -4  -2 -13 1587.02 68.7736   1
  -4   2  13 1537.62 73.4939   4
  -4  -2 -13 1480.36 106.874   3
  -4  -2 -13 1524.85 70.2850   4
   4  -2  13 1384.05 120.342   3
  -4   2  12 55.9003 12.0011   2
   4   2 -12 64.2826 11.8565   2
  -4  -2 -12 77.9806 15.9130   1
   4  -2  12 38.9210 14.5323   1
   4   2 -12 73.9697 14.8259   1
  -4  -2 -12 53.6963 6.02337   5
   4   2 -12 74.8444 18.0679   5
  -4  -2 -12 65.7091 12.4928   2
  -4   2  12 75.6633 18.0700   4
  -4  -2 -12 82.7583 16.9702   4
   4  -2  12 77.6435 48.8265   3
  -4   2  11 331.709 21.7108   2
   4   2 -11 337.984 22.8329   2
   4   2 -11 344.510 26.8875   5
  -4  -2 -11 349.117 14.2584   5
  -4  -2 -11 314.574 14.6941   5
  -4   2  11 349.672 27.7672   4
   4   2 -11 335.277 23.4830   1
  -4  -2 -11 377.315 24.9603   1
   4  -2  11 332.646 24.0476   1
  -4  -2 -11 337.605 22.2185   2
  -4  -2 -11 333.725 26.2874   4
   4  -2  11 301.520 61.3078   3
  -4   2  10 1157.86 56.4231   5
   4   2 -10 1207.01 58.1233   5
  -4   2  10 1289.03 59.6482   4
   4  -2  10 1214.17 54.2620   1
  -4  -2 -10 1261.01 54.1779   1
   4   2 -10 1233.11 52.9557   1
  -4  -2 -10 1223.94 52.6739   2
   4   2 -10 1128.98 53.1410   2
  -4   2  10 1155.03 52.2416   2
   4  -2   9 910.337 43.3309   1
  -4  -2  -9 916.458 43.3812   1
  -4   2   9 1023.55 49.5244   4
  -4  -2  -9 980.337 43.6232   2
   4   2  -9 927.414 47.5293   5
  -4   2   9 957.349 46.8794   5
   4  -2   9 999.752 91.2908   3
   4   2  -9 955.921 44.3659   2
  -4   2   9 966.388 43.6178   2
   4   2  -9 893.138 42.5480   1
  -4  -2  -8 10208.4 357.178   1
   4  -2   8 9615.68 357.033   1
  -4  -2  -8 10004.9 357.996   2
  -4   2   8 9967.68 361.614   5
   4  -2   8 10521.1 428.930   3
  -4   2   8 9840.50 358.415   2
   4   2  -8 10075.6 359.368   2
   4   2  -8 9879.98 356.287   1
  -4  -2  -7 2004.31 76.6551   1
   4  -2   7 1834.09 76.2716   1
  -4  -2  -7 1969.37 78.3541   2
  -4   2   7 1886.80 80.8075   5
   4  -2   7 2245.79 137.846   3
  -4   2   7 1948.23 78.8497   2
   4   2  -7 2008.36 76.1621   1
   4   2  -7 1944.91 79.5415   2
  -4  -2  -6 3139.96 114.081   1
   4  -2   6 2944.36 113.756   1
  -4  -2  -6 2990.86 116.830   2
  -4   2   6 2996.55 118.867   5
   4  -2   6 3289.28 175.615   3
   4   2  -6 2957.24 118.003   2
  -4   2   6 3084.71 117.655   2
   4   2  -6 3176.37 113.993   1
  -4   2   5 569.694 30.9028   5
   4  -2   5 566.942 26.1703   1
  -4  -2  -5 565.070 26.1253   1
   4   2  -5 574.511 30.6932   2
  -4   2   5 604.041 30.7960   2
  -4  -2  -5 570.026 29.9460   2
  -4   2   4 595.265 31.2852   5
  -4  -2  -4 625.149 31.2470   2
   4  -2   4 588.441 26.1035   1
   4   2  -4 605.248 31.5246   2
  -4   2   3 1566.65 64.1704   5
   4   2  -3 1364.88 62.0692   5
  -4  -2  -3 1563.12 63.9110   2
   4  -2   3 1545.20 65.8632   5
   4  -2   3 1569.61 57.9161   1
   4   2  -3 1535.18 64.4133   2
  -4   2   2 1039.66 45.8674   5
   4   2  -2 968.280 44.2197   5
  -4  -2  -2 1046.07 46.2636   2
   4  -2   2 1065.14 46.8279   5
   4  -2   2 1048.11 39.7309   1
   4   2  -2 974.505 46.4493   2
  -4  -2  -1 3065.54 116.167   2
   4  -2   1 3101.44 116.242   5
  -4   2   1 3079.63 115.392   5
   4   2  -1 2967.54 113.312   5
  -4   2   1 2900.08 116.291   2
   4   2  -1 2970.55 116.647   2
  -4  -2   0 10608.6 367.000   2
  -4   2   0 10510.4 365.737   5
   4   2   0 10240.3 363.092   5
   4   2   0 10381.5 367.544   2
  -4   2   0 10517.0 367.558   2
   4   2   1 3019.14 113.127   5
  -4   2  -1 3110.55 116.290   5
  -4  -2   1 3159.59 109.698   1
   4   2   1 2971.55 117.950   2
  -4   2  -1 2924.64 117.894   2
  -4  -2   1 2918.43 117.178   2
   4   2   2 894.689 35.9139   5
  -4   2  -2 917.337 39.5235   5
  -4  -2   2 907.146 33.6490   1
  -4   2  -2 900.889 41.5966   2
   4   2   3 1353.70 50.9739   5
  -4   2  -3 1358.74 55.1964   5
  -4   2  -3 1304.84 57.0839   2
  -4  -2   3 1282.05 50.1163   1
   4   2   4 784.287 31.8703   5
  -4   2  -4 812.820 36.5754   5
  -4  -2   4 774.188 32.3101   1
  -4   2  -4 797.858 38.4958   2
  -4  -2   5 701.859 33.5191   2
  -4   2  -5 646.784 31.8610   5
  -4  -2   5 648.819 29.0435   1
  -4   2  -5 681.154 34.2394   2
   4  -2  -6 3115.73 125.397   5
  -4  -2   6 3437.91 123.703   2
  -4   2  -6 3290.82 122.590   5
  -4  -2   6 2957.38 119.386   1
   4  -2  -6 3284.54 120.297   1
  -4   2  -6 3321.13 124.314   2
   4   2   6 3329.85 124.577   2
   4  -2  -7 1759.45 76.3280   5
  -4  -2   7 1841.77 73.4801   2
  -4   2  -7 1794.15 73.8386   5
   4  -2  -7 1874.79 71.7019   1
  -4  -2   7 1784.83 71.2426   1
  -4   2  -7 1823.74 74.3938   2
  -4   2  -7 1795.57 71.1874   1
   4   2   7 1736.81 74.1416   2
   4  -2  -8 9955.58 355.622   5
  -4  -2   8 9774.27 351.235   2
  -4   2  -8 9629.88 353.902   5
  -4  -2   8 9370.49 350.066   1
   4  -2  -8 9870.37 350.330   1
  -4   2  -8 9834.10 349.799   1
  -4   2  -8 9914.75 352.417   2
   4   2   8 9774.73 352.793   2
   4  -2  -9 874.921 45.5616   5
   4  -2  -9 942.410 41.7959   1
  -4  -2   9 874.622 41.2994   1
   4   2   9 885.727 42.2942   2
  -4   2  -9 870.690 41.8891   2
  -4   2  -9 904.095 41.1600   1
  -4  -2   9 878.260 41.2716   2
   4  -2 -10 1185.60 56.4573   5
  -4  -2  10 1139.51 51.8968   1
   4  -2 -10 1165.15 51.8871   1
  -4   2 -10 1169.95 51.3144   1
   4   2  10 1103.46 51.2630   2
  -4   2 -10 1169.75 51.4485   2
  -4  -2  10 1151.59 51.0055   2
   4  -2 -11 289.478 25.2376   5
  -4   2 -11 307.315 22.4750   1
   4  -2 -11 322.960 22.9270   1
  -4  -2  11 264.923 21.6850   1
   4   2  11 311.861 21.7984   2
  -4   2 -11 295.386 21.0118   2
  -4  -2  11 332.259 20.8662   2
   4  -2 -12 60.9860 15.9172   5
  -4   2 -12 43.5009 13.6412   1
   4  -2 -12 80.4641 15.4478   1
  -4  -2  12 59.0634 14.1643   1
  -4   2 -12 58.2112 11.8880   2
   4   2  12 70.4051 12.7328   2
  -4  -2  12 64.4089 12.5679   2
   4  -2 -13 1681.71 77.7211   5
  -4  -2  13 1722.87 69.9875   2
   4  -2 -13 1813.55 74.7938   1
  -4   2 -13 1741.57 73.3438   1
  -4  -2  13 1655.98 74.2167   1
  -4   2 -13 1636.17 69.5537   2
   4   2  13 1643.44 70.5886   2
   4  -2 -14 6383.36 244.452   5
  -4  -2  14 6635.57 235.623   2
  -4  -2  14 6450.77 239.439   4
   4  -2 -14 6478.97 240.665   1
  -4   2 -14 6438.43 240.192   1
  -4  -2  14 6151.92 240.807   1
  -4   2 -14 6527.03 235.269   2
   4   2  14 6273.67 236.069   2
   4  -2 -15 2394.80 105.673   5
  -4  -2  15 2433.93 101.679   4
  -4   2 -15 2435.27 102.126   1
   4  -2 -15 2462.04 102.516   1
  -4  -2  15 2513.01 96.3674   2
  -4   2 -15 2445.75 95.8672   2
  -4   2 -16 2151.62 86.3783   2
  -4  -2  16 2253.61 87.6298   2
   4  -2 -16 2285.38 95.4145   1
  -4   2 -16 2186.09 94.3720   1
  -4  -2  16 2285.07 95.7391   4
  -4   2 -16 2107.80 90.2136   4
   4  -2 -16 2128.92 97.4518   5
  -4   2 -17 481.611 26.8097   2
  -4  -2  17 465.627 27.1944   2
  -4   2 -17 478.121 36.1327   1
   4  -2 -17 485.487 35.2777   1
  -4  -2  17 447.868 36.8057   4
  -4   2 -17 461.292 31.4838   4
   4  -2 -17 442.550 37.4532   5
   4  -2 -18 889.942 57.3292   5
  -4   2 -18 1019.45 44.3132   2
   4  -2 -18 1083.70 55.8537   1
  -4   2 -18 1049.28 55.5839   1
  -4  -2  18 1055.66 64.3179   4
  -4   2 -18 936.655 50.7576   4
  -4  -2  18 1000.41 45.3893   2
   4  -2 -19 1345.97 67.6078   5
  -4  -2  19 1087.03 76.5738   4
  -4   2 -19 1150.06 50.4340   2
  -4   2 -19 1256.97 61.7761   4
  -4  -2  19 1162.08 51.7275   2
  -4   2 -20 59.7143 11.6587   2
  -4   2 -20 58.7435 23.4971   4
   4  -2 -20 23.6805 22.5808   5
  -4  -2  20 2.76779 39.9345   4
  -4   2 -21 981.164 42.0961   2
  -4   2 -21 1065.88 63.8123   4
   4  -2 -21 1084.43 63.0783   5
  -4  -2  21 1142.49 70.2062   4
  -4   2 -22 3320.44 126.340   2
   4  -2 -22 3922.32 152.653   5
  -4  -2  22 4101.61 146.184   4
  -4   2 -22 3415.38 156.904   4
  -4  -2  23 998.710 50.2898   4
   4  -2 -23 1156.20 67.7743   5
  -4  -2  24 866.174 40.6941   4
  -4   2 -24 897.064 48.9903   5
   4  -2 -24 912.280 60.6157   5
  -4  -2  25 45.1168 11.0280   4
  -4   2 -25 27.3526 20.6641   5
   4  -2 -25 72.1481 33.0748   5
  -4   2 -26 19.2374 21.9444   5
   4  -2 -26 13.7660 32.7597   5
  -4   2 -27 58.2688 23.6684   5
   4  -2 -27 40.6596 32.9529   5
   4  -2 -28 287.474 43.9380   5
   4  -2 -29 62.5944 38.5701   5
   4  -2 -30 1399.05 87.2982   5
   4  -2 -31 38.8003 44.7810   5
   4  -2 -32 603.340 63.8484   5
   4   4 -31 111.223 47.1017   5
   4   4 -30 71.0809 43.8417   5
   4   4 -29 245.787 48.6065   5
  -4   4  28 655.065 56.5285   4
   4   4 -28 586.655 58.9926   5
  -4   4  27 392.636 54.4169   4
   4   4 -27 369.911 50.6888   5
  -4   4  26 1754.06 105.734   4
   4   4 -26 1636.17 95.9720   5
  -4   4  25 259.926 54.5573   4
   4   4 -25 372.932 49.4638   5
  -4   4  24 144.469 53.6672   4
  -4  -4 -24 174.114 18.0091   5
   4   4 -24 188.961 41.5770   5
  -4   4  23 535.055 23.9057   2
  -4   4  23 525.043 78.4468   4
  -4  -4 -23 608.935 30.0113   5
   4   4 -23 595.534 53.3656   5
  -4  -4 -23 435.986 69.3201   4
  -4   4  22 164.630 14.3161   2
  -4  -4 -22 117.816 49.8256   4
  -4   4  22 177.625 67.7252   4
  -4  -4 -22 158.894 15.9341   5
   4   4 -22 191.772 36.9951   5
  -4   4  21 329.708 20.3297   2
  -4   4  21 405.598 74.5043   4
  -4  -4 -21 326.728 50.6472   4
   4   4 -21 295.174 40.1361   5
  -4  -4 -21 309.958 19.9787   5
  -4   4  20 642.634 31.7789   2
  -4  -4 -20 692.980 58.4733   4
  -4   4  20 706.290 81.8319   4
   4   4 -20 670.884 51.7707   5
  -4  -4 -20 613.224 29.7230   5
   4  -4  20 810.071 107.187   3
   4  -4  20 597.921 46.6333   1
   4  -4  19 2127.80 102.781   1
   4   4 -19 2305.21 106.793   5
  -4  -4 -19 2215.32 83.7927   5
  -4  -4 -19 2060.92 108.722   4
  -4   4  19 2273.86 134.321   4
   4  -4  19 2578.73 169.139   3
  -4   4  19 2238.34 87.2120   2
  -4   4  18 6323.36 228.481   2
   4   4 -18 6341.06 237.385   1
   4   4 -18 6264.22 229.751   2
  -4  -4 -18 6155.76 223.326   5
   4   4 -18 6314.17 246.357   5
  -4  -4 -18 6603.52 240.748   1
   4  -4  18 6065.40 241.857   1
  -4   4  18 5978.94 269.118   4
  -4  -4 -18 5842.17 246.786   4
   4   4 -17 1341.74 65.0299   1
  -4   4  17 1297.68 57.9473   2
   4   4 -17 1365.54 59.5083   2
  -4  -4 -17 1442.91 68.8279   1
   4  -4  17 1405.96 70.2805   1
   4   4 -17 1281.44 71.6576   5
  -4  -4 -17 1359.72 51.9606   5
  -4   4  17 1347.49 85.1411   4
  -4  -4 -17 1518.08 110.854   3
  -4  -4 -17 1218.57 71.9439   4
   4  -4  17 1466.75 122.897   3
  -4  -4 -17 1332.11 60.5339   2
   4   4 -16 147.598 17.5319   2
  -4   4  16 155.477 16.8942   2
   4  -4  16 150.433 25.0840   1
   4   4 -16 173.381 23.3272   1
  -4  -4 -16 190.233 25.3177   1
   4   4 -16 159.693 28.5271   5
  -4  -4 -16 149.191 10.1258   5
  -4  -4 -16 121.047 17.9121   2
  -4   4  16 138.691 33.8943   4
  -4  -4 -16 147.370 53.8286   3
  -4  -4 -16 105.175 25.0029   4
   4  -4  16 156.885 61.7349   3
   4   4 -15 1504.34 68.3032   1
  -4   4  15 1486.87 63.6354   2
   4   4 -15 1529.41 65.0380   2
  -4  -4 -15 1525.68 70.0431   1
   4  -4  15 1561.93 72.5266   1
   4   4 -15 1474.04 74.3803   5
  -4  -4 -15 1447.55 54.4239   5
  -4  -4 -15 1513.59 65.1931   2
  -4   4  15 1482.59 81.8489   4
  -4  -4 -15 1697.90 113.544   3
  -4  -4 -15 1425.11 74.0769   4
   4  -4  15 1621.92 119.577   3
  -4   4  14 889.229 42.0324   2
   4   4 -14 865.738 45.0384   1
   4   4 -14 874.559 42.9757   2
   4   4 -14 848.993 50.8955   5
  -4   4  14 873.190 49.0887   5
  -4  -4 -14 785.216 42.6319   2
   4  -4  14 823.411 47.5265   1
  -4  -4 -14 879.564 47.0589   1
  -4   4  14 947.325 57.0672   4
  -4  -4 -14 904.179 83.1450   3
  -4  -4 -14 785.356 49.5998   4
   4  -4  14 980.115 93.9792   3
  -4   4  13 487.459 28.5127   2
   4   4 -13 440.003 30.2553   1
   4   4 -13 480.937 29.1116   2
   4   4 -13 469.794 36.8761   5
  -4  -4 -13 491.450 29.5479   2
  -4  -4 -13 465.084 32.3946   1
   4  -4  13 460.473 32.7541   1
  -4   4  13 440.261 37.5277   4
  -4  -4 -13 453.491 35.3557   4
   4  -4  13 516.397 68.2113   3
  -4   4  12 2600.46 106.169   2
   4   4 -12 2781.96 107.573   2
   4   4 -12 2561.41 106.865   1
   4   4 -12 2819.88 114.961   5
  -4  -4 -12 2682.25 106.968   2
  -4  -4 -12 2795.21 109.650   1
   4  -4  12 2640.61 110.054   1
  -4   4  12 2597.04 117.501   4
  -4  -4 -12 2705.08 113.425   4
   4  -4  11 1712.85 114.196   3
  -4  -4 -11 1468.41 64.1353   2
   4  -4  11 1530.34 66.9824   1
  -4  -4 -11 1483.99 65.7272   1
  -4   4  11 1449.32 73.0420   4
  -4  -4 -11 1429.52 69.3694   4
   4   4 -11 1510.84 64.7996   2
  -4   4  11 1449.47 64.0882   2
  -4  -4 -10 4077.39 152.353   2
   4  -4  10 3979.06 154.051   1
  -4   4  10 3929.76 160.386   4
  -4  -4 -10 4096.16 158.498   4
   4   4 -10 3892.97 152.787   2
  -4   4  10 3942.39 152.387   2
  -4   4   9 28.2072 12.6190   2
   4   4  -9 18.6959 11.2607   2
   4  -4   9 28.4890 12.7447   1
  -4   4   9 7.84512 13.6161   5
  -4  -4  -9 14.0240 10.9402   2
  -4   4   9 12.4261 15.4719   4
  -4  -4  -9 27.1257 14.5668   4
   4  -4   9 28.7916 35.1351   3
  -4   4   8 404.320 28.2308   5
  -4   4   8 459.405 32.0177   4
  -4  -4  -8 454.381 26.9341   2
   4  -4   8 398.385 25.7038   1
   4  -4   8 455.387 58.0234   3
  -4  -4  -8 467.398 30.2852   4
   4   4  -8 423.078 26.6662   2
  -4   4   8 422.082 26.9835   2
  -4   4   7 602.584 35.1175   5
  -4  -4  -7 606.230 32.5977   2
   4  -4   7 584.501 31.2593   1
   4   4  -7 610.394 33.2843   2
  -4   4   6 1299.82 60.2690   5
  -4  -4  -6 1335.98 58.0241   2
   4  -4   6 1327.57 56.1696   1
   4   4  -6 1293.22 58.9787   2
   4  -4   5 2600.86 99.2007   1
   4   4  -5 2546.75 102.930   2
  -4   4   5 2549.53 103.876   5
  -4  -4  -5 2595.93 101.837   2
   4  -4   4 15524.6 540.608   1
  -4   4   4 15112.6 545.927   5
  -4  -4  -4 14701.7 543.753   2
   4   4  -4 15514.8 545.706   2
  -4   4   3 4131.61 157.034   5
  -4  -4  -3 4032.75 155.044   2
   4   4  -3 4183.66 157.054   2
   4  -4   2 1139.12 55.6435   5
  -4   4   2 1190.95 53.8240   5
  -4  -4  -2 1132.03 51.8362   2
   4   4  -2 1211.56 53.7544   2
  -4   4   1 1619.84 67.5275   5
   4   4  -1 1641.24 68.2899   2
  -4  -4  -1 1469.02 65.6150   2
  -4   4   0 758.137 37.0395   5
   4   4   0 686.060 31.9381   5
   4   4   0 732.847 37.1092   2
  -4  -4   0 655.557 34.8634   2
  -4   4  -1 1581.94 66.6915   5
   4   4   1 1591.75 60.8302   5
   4   4   1 1549.26 66.9361   2
  -4  -4   1 1451.04 64.9520   2
  -4   4  -2 936.972 43.2367   5
   4   4   2 921.449 36.2537   5
   4   4   3 4207.36 150.822   5
  -4   4  -3 4128.70 158.949   5
   4  -4  -4 13938.3 533.150   5
  -4   4  -4 14481.3 532.968   5
  -4  -4   4 14820.5 527.501   1
   4   4   4 15219.1 522.899   5
  -4  -4   5 2420.70 98.1997   2
  -4  -4   5 2532.88 95.3230   1
  -4   4  -5 2487.12 101.418   5
   4  -4  -5 2459.22 100.500   5
  -4   4  -6 1428.48 67.2144   5
  -4  -4   6 1526.10 60.5133   1
  -4  -4   6 1409.29 62.2798   2
   4   4   6 1461.12 63.6200   2
   4  -4  -6 1437.13 64.9787   5
  -4   4  -7 664.869 42.1165   5
  -4  -4   7 724.538 34.5722   1
   4   4   7 682.512 36.0082   2
   4  -4  -7 633.785 37.1994   5
  -4  -4   7 705.606 35.8540   2
  -4  -4   8 506.203 28.8570   1
  -4  -4   8 543.780 30.1669   2
  -4   4  -8 524.984 31.0919   2
   4   4   8 551.605 30.7092   2
   4  -4  -8 502.209 32.1800   5
  -4  -4   9 22.7335 11.3314   2
  -4  -4   9 26.8415 11.4854   1
   4   4   9 26.6550 11.1963   2
  -4   4  -9 18.9268 11.7927   2
   4  -4  -9 14.1996 13.5940   5
  -4  -4  10 4098.72 152.368   2
  -4  -4  10 4020.37 153.494   1
   4   4  10 3944.67 152.955   2
  -4   4 -10 4011.51 153.734   2
   4  -4 -10 3942.06 157.011   5
  -4  -4  11 1493.32 63.6855   2
  -4  -4  11 1530.03 66.7367   1
   4  -4 -11 1431.07 65.5790   1
  -4   4 -11 1475.82 64.8097   2
   4   4  11 1471.70 64.2997   2
   4  -4 -11 1420.99 68.5655   5
  -4  -4  12 2908.77 112.246   2
   4  -4 -12 3019.49 115.515   1
  -4  -4  12 2805.16 115.210   1
  -4   4 -12 2842.02 112.332   2
   4   4  12 2734.67 112.028   2
   4  -4 -12 2782.81 117.995   5
   4  -4 -13 445.551 34.9336   5
  -4  -4  13 499.208 29.6344   2
   4  -4 -13 508.151 33.2901   1
  -4  -4  13 488.836 33.1363   1
  -4   4 -13 492.059 29.5130   2
   4   4  13 495.556 29.4641   2
  -4   4 -13 511.732 31.9537   1
   4   4  13 369.087 68.5442   3
   4  -4 -14 677.174 43.0342   5
  -4  -4  14 672.775 41.0942   1
   4  -4 -14 687.740 40.6879   1
  -4  -4  14 664.812 36.2330   2
   4   4  14 562.861 75.6094   3
  -4   4 -14 727.963 36.4237   2
  -4   4 -14 663.353 38.5115   1
   4   4  14 670.531 36.2949   2
  -4   4 -15 1287.07 56.9538   2
  -4   4 -15 1273.93 61.5035   1
   4   4  15 1268.78 57.7986   2
  -4  -4  15 1225.05 63.9576   1
   4  -4 -15 1309.65 63.5629   1
   4  -4 -15 1292.95 66.0122   5
  -4  -4  15 1315.21 57.7482   4
  -4   4 -15 1307.33 96.4115   3
   4   4  15 1276.70 113.208   3
  -4  -4  15 1294.84 57.6756   2
  -4   4 -16 118.389 15.4327   2
   4   4  16 94.1406 15.4003   2
[truncated: 536,262 more chars]
