# Supplementary material for: Organically Templated Uranyl Sulfates and Selenates: Structural Complexity and Crystal Chemical Restrictions for Isotypic Compounds Formation
Source: Int J Mol Sci. 2023 Aug 21;24(16):13020. doi: 10.3390/ijms241613020 (PMC10455190; doi:10.3390/ijms241613020)
Supplement: Supplementary file 1 [file ijms-24-13020-s001.zip › Compound_2.cif]

data_Compound_2_edse_02_auto
_audit_creation_date               2023-07-29
_audit_creation_method
;
Olex2 1.5
(compiled 2023.03.06 svn.rbb2c1857 for OlexSys, GUI svn.r6748)
;
_shelx_SHELXL_version_number       '2018/3'
_audit_contact_author_address      ?
_audit_contact_author_email        ?
_audit_contact_author_name         ''
_audit_contact_author_phone        ?
_publ_contact_author_id_orcid      ?
_publ_section_references
;
Dolomanov, O.V., Bourhis, L.J., Gildea, R.J, Howard, J.A.K. & Puschmann, H.
 (2009), J. Appl. Cryst. 42, 339-341.

Sheldrick, G.M. (2015). Acta Cryst. C71, 3-8.
;
_chemical_name_common              ?
_chemical_name_systematic          ?
_chemical_formula_moiety           'H2 O17 Se3 U2, H2 O, 2(C3 H10 N)'
_chemical_formula_sum              'C6 H24 N2 O18 Se3 U2'
_chemical_formula_weight           1125.21
_chemical_melting_point            ?
_chemical_oxdiff_formula           'U2 Se3 O28'
loop_
  _atom_type_symbol
  _atom_type_description
  _atom_type_scat_dispersion_real
  _atom_type_scat_dispersion_imag
  _atom_type_scat_source
 'C' 'C' 0.0033 0.0016 'International Tables Vol C Tables 4.2.6.8 and 6.1.1.4'
 'H' 'H' 0.0000 0.0000 'International Tables Vol C Tables 4.2.6.8 and 6.1.1.4'
 'N' 'N' 0.0061 0.0033 'International Tables Vol C Tables 4.2.6.8 and 6.1.1.4'
 'O' 'O' 0.0106 0.0060 'International Tables Vol C Tables 4.2.6.8 and 6.1.1.4'
 'Se' 'Se' -0.0929 2.2259
 'International Tables Vol C Tables 4.2.6.8 and 6.1.1.4'
 'U' 'U' -9.6767 9.6646 'International Tables Vol C Tables 4.2.6.8 and 6.1.1.4'

_shelx_space_group_comment
;
The symmetry employed for this shelxl refinement is uniquely defined
by the following loop, which should always be used as a source of
symmetry information in preference to the above space-group names.
They are only intended as comments.
;
_space_group_crystal_system        'monoclinic'
_space_group_IT_number             14
_space_group_name_H-M_alt          'P 1 21/c 1'
_space_group_name_Hall             '-P 2ybc'
loop_
  _space_group_symop_operation_xyz
 'x, y, z'
 '-x, y+1/2, -z+1/2'
 '-x, -y, -z'
 'x, -y-1/2, z-1/2'

_cell_length_a                     11.4644(2)
_cell_length_b                     11.24259(17)
_cell_length_c                     18.7555(4)
_cell_angle_alpha                  90
_cell_angle_beta                   99.421(2)
_cell_angle_gamma                  90
_cell_volume                       2384.77(8)
_cell_formula_units_Z              4
_cell_measurement_reflns_used      18663
_cell_measurement_temperature      100(2)
_cell_measurement_theta_max        33.8570
_cell_measurement_theta_min        3.5660
_shelx_estimated_absorpt_T_max     0.463
_shelx_estimated_absorpt_T_min     0.121
_exptl_absorpt_coefficient_mu      18.222
_exptl_absorpt_correction_T_max    1.00000
_exptl_absorpt_correction_T_min    0.24625
_exptl_absorpt_correction_type     multi-scan
_exptl_absorpt_process_details
;
CrysAlisPro 1.171.41.94a (Rigaku Oxford Diffraction, 2021)
Empirical absorption correction using spherical harmonics,
implemented in SCALE3 ABSPACK scaling algorithm.
;
_exptl_absorpt_special_details     ?
_exptl_crystal_colour              'clear green'
_exptl_crystal_density_diffrn      3.134
_exptl_crystal_density_meas        ?
_exptl_crystal_density_method      ?
_exptl_crystal_description         'plates'
_exptl_crystal_F_000               2016
_exptl_crystal_size_max            0.2
_exptl_crystal_size_mid            0.1
_exptl_crystal_size_min            0.05
_exptl_transmission_factor_max     ?
_exptl_transmission_factor_min     ?
_diffrn_reflns_av_R_equivalents    0.0414
_diffrn_reflns_av_unetI/netI       0.0293
_diffrn_reflns_Laue_measured_fraction_full  0.995
_diffrn_reflns_Laue_measured_fraction_max  0.996
_diffrn_reflns_limit_h_max         14
_diffrn_reflns_limit_h_min         -14
_diffrn_reflns_limit_k_max         13
_diffrn_reflns_limit_k_min         -13
_diffrn_reflns_limit_l_max         22
_diffrn_reflns_limit_l_min         -23
_diffrn_reflns_number              28646
_diffrn_reflns_point_group_measured_fraction_full  0.995
_diffrn_reflns_point_group_measured_fraction_max  0.996
_diffrn_reflns_theta_full          25.242
_diffrn_reflns_theta_max           25.998
_diffrn_reflns_theta_min           3.561
_diffrn_ambient_temperature        100(2)
_diffrn_detector                   'Hybrid Pixel Array Detector'
_diffrn_detector_area_resol_mean   10.0000
_diffrn_detector_type              HyPix
_diffrn_measured_fraction_theta_full  0.995
_diffrn_measured_fraction_theta_max  0.996
_diffrn_measurement_details
;
List of Runs (angles in degrees, time in seconds):

  # Type    Start    End  Width  t~exp~   \w     \q     \k     \f   Frames
--------------------------------------------------------------------------
  1  \w     -2.00  23.00   0.50    1.72    --   11.64-104.00 -61.00   50
  2  \w    -47.00   1.00   0.50    1.72    --  -13.67 104.00  40.00   96
  3  \w    -23.00  42.00   0.50    1.72    --   11.64 -99.00  60.00  130
  4  \w    -82.00 -41.00   0.50    1.72    --  -13.67-178.00 120.00   82
  5  \w    -85.00   1.00   0.50    1.72    --  -13.67 -57.00 -60.00  172
  6  \w    -78.00 -51.00   0.50    1.72    --  -13.67-178.00-150.00   54
  7  \w    -21.00   5.00   0.50    1.72    --  -13.67  38.00-120.00   52
  8  \w     31.00  58.00   0.50    1.72    --  -13.67  38.00-120.00   54
  9  \w    -76.00 -42.00   0.50    1.72    --  -13.67-178.00  90.00   68
 10  \w     -2.00  23.00   0.50    1.72    --   11.64-104.00 -61.00   50
 11  \w      1.00  51.00   0.50    1.72    --   11.64  38.00  60.00  100
;
_diffrn_measurement_device         'four-circle diffractometer'
_diffrn_measurement_device_type   
 'XtaLAB Synergy, Single source at home/near, HyPix'
_diffrn_measurement_method         '\w scans'
_diffrn_orient_matrix_type        
 'CrysAlisPro convention (1999,Acta A55,543-557)'
_diffrn_orient_matrix_UB_11        0.0199121000
_diffrn_orient_matrix_UB_12        0.0597364000
_diffrn_orient_matrix_UB_13        0.0039623000
_diffrn_orient_matrix_UB_21        0.0213376000
_diffrn_orient_matrix_UB_22        -0.0104181000
_diffrn_orient_matrix_UB_23        0.0371469000
_diffrn_orient_matrix_UB_31        0.0555103000
_diffrn_orient_matrix_UB_32        -0.0174211000
_diffrn_orient_matrix_UB_33        -0.0086064000
_diffrn_radiation_monochromator    mirror
_diffrn_radiation_probe            x-ray
_diffrn_radiation_type             'Mo K\a'
_diffrn_radiation_wavelength       0.71073
_diffrn_source                     'micro-focus sealed X-ray tube'
_diffrn_source_type                'PhotonJet (Mo) X-ray Source'
_reflns_Friedel_coverage           0.000
_reflns_Friedel_fraction_full      .
_reflns_Friedel_fraction_max       .
_reflns_number_gt                  4325
_reflns_number_total               4655
_reflns_special_details
;
 Reflections were merged by SHELXL according to the crystal
 class for the calculation of statistics and refinement.
 
 _reflns_Friedel_fraction is defined as the number of unique
 Friedel pairs measured divided by the number that would be
 possible theoretically, ignoring centric projections and
 systematic absences.
;
_reflns_threshold_expression       'I > 2\s(I)'
_computing_cell_refinement         'CrysAlisPro 1.171.41.94a (Rigaku OD, 2021)'
_computing_data_collection         'CrysAlisPro 1.171.41.94a (Rigaku OD, 2021)'
_computing_data_reduction          'CrysAlisPro 1.171.41.94a (Rigaku OD, 2021)'
_computing_molecular_graphics      'Olex2 1.5 (Dolomanov et al., 2009)'
_computing_publication_material    'Olex2 1.5 (Dolomanov et al., 2009)'
_computing_structure_refinement    'SHELXL 2018 (Sheldrick, 2015)'
_computing_structure_solution      'SHELXT 2018 (Sheldrick, 2015)'
_refine_diff_density_max           1.940
_refine_diff_density_min           -1.026
_refine_diff_density_rms           0.187
_refine_ls_extinction_coef         0.00130(5)
_refine_ls_extinction_expression  
 'Fc^*^=kFc[1+0.001xFc^2^\l^3^/sin(2\q)]^-1/4^'
_refine_ls_extinction_method       'SHELXL-2018/3 (Sheldrick 2018)'
_refine_ls_goodness_of_fit_ref     1.068
_refine_ls_hydrogen_treatment      constr
_refine_ls_matrix_type             full
_refine_ls_number_parameters       302
_refine_ls_number_reflns           4655
_refine_ls_number_restraints       0
_refine_ls_R_factor_all            0.0261
_refine_ls_R_factor_gt             0.0229
_refine_ls_restrained_S_all        1.068
_refine_ls_shift/su_max            0.000
_refine_ls_shift/su_mean           0.000
_refine_ls_structure_factor_coef   Fsqd
_refine_ls_weighting_details      
 'w=1/[\s^2^(Fo^2^)+(0.0242P)^2^+4.5102P] where P=(Fo^2^+2Fc^2^)/3'
_refine_ls_weighting_scheme        calc
_refine_ls_wR_factor_gt            0.0499
_refine_ls_wR_factor_ref           0.0509
_refine_special_details            ?
_olex2_refinement_description
;
1. Fixed Uiso
 At 1.2 times of:
  All C(H) groups, All C(H,H) groups, All N(H,H,H) groups
 At 1.5 times of:
  All C(H,H,H) groups, All O(H,H) groups
2. Others
 Sof(H4B)=Sof(C6A)=Sof(H6AA)=Sof(H6AB)=Sof(H6AC)=1-FVAR(1)
 Sof(H4A)=Sof(C6)=Sof(H6A)=Sof(H6B)=Sof(H6C)=FVAR(1)
3.a Free rotating group:
 O18(H18A,H18B)
3.b Rotating group:
 O7(H7A,H7B)
3.c Ternary CH refined with riding coordinates:
 C1(H1), C4(H4A), C4(H4B)
3.d Idealised Me refined as rotating group:
 N1(H1A,H1B,H1C), C2(H2D,H2E,H2F), C3(H3A,H3B,H3C), N2(H2A,H2B,H2C), C5(H5A,
 H5B,H5C), C6(H6A,H6B,H6C), C6A(H6AA,H6AB,H6AC)
;
_atom_sites_solution_hydrogens     mixed
_atom_sites_solution_primary       ?
_atom_sites_solution_secondary     ?
loop_
  _atom_site_label
  _atom_site_type_symbol
  _atom_site_fract_x
  _atom_site_fract_y
  _atom_site_fract_z
  _atom_site_U_iso_or_equiv
  _atom_site_adp_type
  _atom_site_occupancy
  _atom_site_site_symmetry_order
  _atom_site_calc_flag
  _atom_site_refinement_flags_posn
  _atom_site_refinement_flags_adp
  _atom_site_refinement_flags_occupancy
  _atom_site_disorder_assembly
  _atom_site_disorder_group
 U1 U 0.58018(2) 0.25522(2) 0.21527(2) 0.01201(6) Uani 1 1 d . . . . .
 U2 U 0.12389(2) 0.32740(2) 0.26049(2) 0.01362(6) Uani 1 1 d . . . . .
 Se1 Se 0.34472(4) 0.07875(4) 0.28685(3) 0.01339(10) Uani 1 1 d . . . . .
 Se2 Se 0.13348(4) 0.63745(4) 0.32990(3) 0.01409(11) Uani 1 1 d . . . . .
 Se3 Se 0.42310(4) 0.42925(4) 0.34153(3) 0.01410(10) Uani 1 1 d . . . . .
 O1 O 0.2131(3) 0.1384(3) 0.2873(2) 0.0212(8) Uani 1 1 d . . . . .
 O2 O 0.0483(3) 0.3094(3) 0.3342(2) 0.0276(8) Uani 1 1 d . . . . .
 O3 O 0.2984(3) 0.3611(3) 0.34764(19) 0.0202(7) Uani 1 1 d . . . . .
 O4 O 0.5224(3) 0.3936(3) 0.4094(2) 0.0328(9) Uani 1 1 d . . . . .
 O5 O 0.2233(3) 0.7469(3) 0.3183(2) 0.0191(7) Uani 1 1 d . . . . .
 O6 O 0.5148(3) 0.3078(3) 0.12936(19) 0.0222(8) Uani 1 1 d . . . . .
 O7 O -0.0589(3) 0.4318(3) 0.1989(2) 0.0308(9) Uani 1 1 d . . . . .
 H7A H -0.122077 0.390838 0.204691 0.046 Uiso 1 1 d R U . . .
 H7B H -0.067328 0.499776 0.220713 0.046 Uiso 1 1 d R U . . .
 O8 O 0.4038(3) 0.1448(3) 0.2229(2) 0.0213(8) Uani 1 1 d . . . . .
 O9 O 0.3990(3) 0.5731(3) 0.3430(2) 0.0228(8) Uani 1 1 d . . . . .
 O10 O -0.0007(3) 0.6919(3) 0.3110(2) 0.0269(9) Uani 1 1 d . . . . .
 O11 O 0.3147(3) -0.0604(3) 0.2645(2) 0.0208(8) Uani 1 1 d . . . . .
 O12 O 0.1443(3) 0.5357(3) 0.26879(19) 0.0254(8) Uani 1 1 d . . . . .
 O13 O 0.6418(3) 0.2028(3) 0.30149(19) 0.0237(8) Uani 1 1 d . . . . .
 O14 O 0.4582(3) 0.3943(3) 0.2624(2) 0.0255(8) Uani 1 1 d . . . . .
 O15 O 0.1979(3) 0.3460(3) 0.18574(19) 0.0224(8) Uani 1 1 d . . . . .
 O16 O 0.1549(3) 0.5867(3) 0.4109(2) 0.0309(9) Uani 1 1 d . . . . .
 O17 O 0.4288(3) 0.0904(3) 0.3647(2) 0.0257(8) Uani 1 1 d . . . . .
 O18 O 0.3782(4) 0.3103(4) -0.0080(2) 0.0435(11) Uani 1 1 d G . . . .
 H18A H 0.445739 0.290724 0.021702 0.065 Uiso 1 1 d G U . . .
 H18B H 0.401520 0.346926 -0.044890 0.065 Uiso 1 1 d G U . . .
 N1 N 0.3035(4) 0.4423(4) 0.5122(3) 0.0304(10) Uani 1 1 d . . . . .
 H1A H 0.265104 0.485147 0.474331 0.037 Uiso 1 1 calc R U . . .
 H1B H 0.332890 0.374482 0.495476 0.037 Uiso 1 1 calc R U . . .
 H1C H 0.363917 0.486323 0.536436 0.037 Uiso 1 1 calc R U . . .
 C1 C 0.2185(5) 0.4108(5) 0.5624(3) 0.0338(13) Uani 1 1 d . . . . .
 H1 H 0.260915 0.363647 0.603956 0.041 Uiso 1 1 calc R U . . .
 C2 C 0.1738(7) 0.5253(7) 0.5905(4) 0.0546(19) Uani 1 1 d . . . . .
 H2D H 0.240155 0.569091 0.618117 0.082 Uiso 1 1 calc R U . . .
 H2E H 0.115687 0.507038 0.621902 0.082 Uiso 1 1 calc R U . . .
 H2F H 0.136492 0.574005 0.549742 0.082 Uiso 1 1 calc R U . . .
 C3 C 0.1212(6) 0.3363(6) 0.5212(4) 0.0495(18) Uani 1 1 d . . . . .
 H3A H 0.077434 0.383356 0.481649 0.074 Uiso 1 1 calc R U . . .
 H3B H 0.067332 0.310686 0.553754 0.074 Uiso 1 1 calc R U . . .
 H3C H 0.155469 0.266284 0.501356 0.074 Uiso 1 1 calc R U . . .
 N2 N 0.3230(4) 0.4989(4) 0.0932(3) 0.0363(12) Uani 1 1 d . . . . .
 H2A H 0.344765 0.438562 0.065760 0.044 Uiso 1 1 calc R U . . .
 H2B H 0.291416 0.468101 0.130630 0.044 Uiso 1 1 calc R U . . .
 H2C H 0.387588 0.543493 0.110721 0.044 Uiso 1 1 calc R U . . .
 C4 C 0.2356(8) 0.5732(9) 0.0490(5) 0.075(3) Uani 1 1 d . . . . .
 H4A H 0.196181 0.512608 0.014100 0.090 Uiso 0.494(18) 1 calc R U P A 1
 H4B H 0.209793 0.631294 0.083683 0.090 Uiso 0.506(18) 1 calc R U P A 2
 C5 C 0.2958(12) 0.6470(12) -0.0003(7) 0.127(5) Uani 1 1 d . . . . .
 H5A H 0.351101 0.701856 0.028368 0.190 Uiso 1 1 calc R U . . .
 H5B H 0.236530 0.692512 -0.032856 0.190 Uiso 1 1 calc R U . . .
 H5C H 0.339135 0.595031 -0.028759 0.190 Uiso 1 1 calc R U . . .
 C6 C 0.1361(13) 0.6154(14) 0.0787(9) 0.055(5) Uani 0.494(18) 1 d . . P A 1
 H6A H 0.117030 0.558568 0.114731 0.083 Uiso 0.494(18) 1 calc R U P A 1
 H6B H 0.067951 0.623861 0.040015 0.083 Uiso 0.494(18) 1 calc R U P A 1
 H6C H 0.155022 0.692812 0.101789 0.083 Uiso 0.494(18) 1 calc R U P A 1
 C6A C 0.1340(16) 0.5218(18) 0.0156(14) 0.107(10) Uani 0.506(18) 1 d . . P A 2
 H6AA H 0.144505 0.494429 -0.032514 0.160 Uiso 0.506(18) 1 calc R U P A 2
 H6AB H 0.069613 0.580005 0.011077 0.160 Uiso 0.506(18) 1 calc R U P A 2
 H6AC H 0.114632 0.453828 0.044270 0.160 Uiso 0.506(18) 1 calc R U P A 2

loop_
  _atom_site_aniso_label
  _atom_site_aniso_U_11
  _atom_site_aniso_U_22
  _atom_site_aniso_U_33
  _atom_site_aniso_U_23
  _atom_site_aniso_U_13
  _atom_site_aniso_U_12
 U1 0.01087(10) 0.01034(9) 0.01487(11) 0.00090(6) 0.00226(7) -0.00010(6)
 U2 0.01043(10) 0.01105(9) 0.01980(11) -0.00118(6) 0.00376(7) -0.00056(6)
 Se1 0.0100(2) 0.00994(19) 0.0203(3) 0.00025(17) 0.00290(19) 0.00040(16)
 Se2 0.0100(2) 0.0112(2) 0.0205(3) 0.00295(17) 0.00083(19) 0.00014(16)
 Se3 0.0113(2) 0.0114(2) 0.0194(2) -0.00059(17) 0.00180(19) 0.00010(16)
 O1 0.0120(17) 0.0133(15) 0.039(2) 0.0041(14) 0.0076(16) 0.0049(13)
 O2 0.024(2) 0.032(2) 0.030(2) 0.0001(16) 0.0131(18) -0.0004(15)
 O3 0.0171(18) 0.0165(16) 0.027(2) 0.0035(14) 0.0043(16) -0.0062(13)
 O4 0.026(2) 0.030(2) 0.036(2) 0.0043(17) -0.0133(18) -0.0002(16)
 O5 0.0121(17) 0.0128(15) 0.033(2) 0.0005(13) 0.0040(16) -0.0040(12)
 O6 0.0250(19) 0.0201(17) 0.0204(19) 0.0039(14) 0.0008(16) 0.0038(14)
 O7 0.0172(19) 0.0144(16) 0.058(3) -0.0034(17) -0.0015(18) 0.0006(14)
 O8 0.0168(18) 0.0191(16) 0.029(2) 0.0050(14) 0.0062(16) -0.0027(13)
 O9 0.0271(19) 0.0104(15) 0.034(2) 0.0019(14) 0.0155(17) 0.0013(13)
 O10 0.0086(17) 0.0217(17) 0.049(3) 0.0154(17) 0.0005(17) 0.0034(13)
 O11 0.0169(17) 0.0115(15) 0.035(2) -0.0003(14) 0.0059(16) 0.0010(12)
 O12 0.032(2) 0.0154(16) 0.028(2) -0.0037(14) 0.0014(17) 0.0015(14)
 O13 0.0221(19) 0.0236(17) 0.025(2) 0.0082(15) 0.0018(16) -0.0004(14)
 O14 0.025(2) 0.0238(18) 0.030(2) -0.0065(15) 0.0126(17) 0.0008(15)
 O15 0.0221(19) 0.0227(17) 0.024(2) -0.0001(14) 0.0077(16) -0.0048(14)
 O16 0.030(2) 0.039(2) 0.024(2) 0.0114(17) 0.0042(17) 0.0078(17)
 O17 0.0206(19) 0.0323(19) 0.022(2) -0.0035(16) -0.0022(16) 0.0022(15)
 O18 0.050(3) 0.058(3) 0.022(2) 0.005(2) 0.002(2) -0.002(2)
 N1 0.021(2) 0.038(3) 0.032(3) -0.001(2) 0.002(2) 0.0013(19)
 C1 0.031(3) 0.049(3) 0.021(3) 0.010(3) 0.002(3) 0.001(3)
 C2 0.051(4) 0.076(5) 0.038(4) -0.012(4) 0.013(4) -0.002(4)
 C3 0.037(4) 0.062(4) 0.050(4) 0.004(3) 0.008(3) -0.012(3)
 N2 0.038(3) 0.034(3) 0.036(3) 0.004(2) 0.005(2) -0.007(2)
 C4 0.072(6) 0.097(7) 0.053(5) 0.027(5) 0.004(5) 0.031(5)
 C5 0.119(10) 0.145(11) 0.122(10) 0.099(9) 0.037(8) 0.046(8)
 C6 0.037(9) 0.057(9) 0.067(12) 0.007(8) -0.006(7) 0.005(7)
 C6A 0.051(12) 0.090(15) 0.16(2) -0.006(16) -0.051(13) -0.011(10)

_geom_special_details
;
 All esds (except the esd in the dihedral angle between two l.s. planes)
 are estimated using the full covariance matrix.  The cell esds are taken
 into account individually in the estimation of esds in distances, angles
 and torsion angles; correlations between esds in cell parameters are only
 used when they are defined by crystal symmetry.  An approximate (isotropic)
 treatment of cell esds is used for estimating esds involving l.s. planes.
;
loop_
  _geom_bond_atom_site_label_1
  _geom_bond_atom_site_label_2
  _geom_bond_distance
  _geom_bond_site_symmetry_2
  _geom_bond_publ_flag
 U1 O5 2.438(3) 2_645 ?
 U1 O6 1.764(3) . ?
 U1 O8 2.396(3) . ?
 U1 O9 2.352(3) 2_645 ?
 U1 O11 2.397(3) 2_655 ?
 U1 O13 1.757(4) . ?
 U1 O14 2.363(3) . ?
 U2 O1 2.376(3) . ?
 U2 O2 1.760(3) . ?
 U2 O3 2.397(4) . ?
 U2 O7 2.512(4) . ?
 U2 O10 2.343(3) 2_545 ?
 U2 O12 2.356(3) . ?
 U2 O15 1.766(3) . ?
 Se1 O1 1.653(3) . ?
 Se1 O8 1.648(3) . ?
 Se1 O11 1.641(3) . ?
 Se1 O17 1.618(4) . ?
 Se2 O5 1.642(3) . ?
 Se2 O10 1.640(3) . ?
 Se2 O12 1.638(3) . ?
 Se2 O16 1.603(4) . ?
 Se3 O3 1.643(3) . ?
 Se3 O4 1.613(4) . ?
 Se3 O9 1.641(3) . ?
 Se3 O14 1.648(3) . ?
 O7 H7A 0.8794 . ?
 O7 H7B 0.8792 . ?
 O18 H18A 0.9044 . ?
 O18 H18B 0.8831 . ?
 N1 H1A 0.9100 . ?
 N1 H1B 0.9100 . ?
 N1 H1C 0.9100 . ?
 N1 C1 1.504(7) . ?
 C1 H1 1.0000 . ?
 C1 C2 1.512(9) . ?
 C1 C3 1.504(9) . ?
 C2 H2D 0.9800 . ?
 C2 H2E 0.9800 . ?
 C2 H2F 0.9800 . ?
 C3 H3A 0.9800 . ?
 C3 H3B 0.9800 . ?
 C3 H3C 0.9800 . ?
 N2 H2A 0.9100 . ?
 N2 H2B 0.9100 . ?
 N2 H2C 0.9100 . ?
 N2 C4 1.454(9) . ?
 C4 H4A 1.0000 . ?
 C4 H4B 1.0000 . ?
 C4 C5 1.493(12) . ?
 C4 C6 1.430(17) . ?
 C4 C6A 1.358(19) . ?
 C5 H5A 0.9800 . ?
 C5 H5B 0.9800 . ?
 C5 H5C 0.9800 . ?
 C6 H6A 0.9800 . ?
 C6 H6B 0.9800 . ?
 C6 H6C 0.9800 . ?
 C6A H6AA 0.9800 . ?
 C6A H6AB 0.9800 . ?
 C6A H6AC 0.9800 . ?

loop_
  _geom_angle_atom_site_label_1
  _geom_angle_atom_site_label_2
  _geom_angle_atom_site_label_3
  _geom_angle
  _geom_angle_site_symmetry_1
  _geom_angle_site_symmetry_3
  _geom_angle_publ_flag
 O6 U1 O5 92.84(14) . 2_645 ?
 O6 U1 O8 89.53(14) . . ?
 O6 U1 O9 85.86(14) . 2_645 ?
 O6 U1 O11 88.98(14) . 2_655 ?
 O6 U1 O14 86.04(14) . . ?
 O8 U1 O5 145.07(11) . 2_645 ?
 O8 U1 O11 147.74(11) . 2_655 ?
 O9 U1 O5 71.24(11) 2_645 2_645 ?
 O9 U1 O8 74.19(11) 2_645 . ?
 O9 U1 O11 137.76(11) 2_645 2_655 ?
 O9 U1 O14 149.44(12) 2_645 . ?
 O11 U1 O5 67.18(10) 2_655 2_645 ?
 O13 U1 O5 88.59(14) . 2_645 ?
 O13 U1 O6 178.57(15) . . ?
 O13 U1 O8 89.27(14) . . ?
 O13 U1 O9 94.55(15) . 2_645 ?
 O13 U1 O11 91.63(15) . 2_655 ?
 O13 U1 O14 92.93(15) . . ?
 O14 U1 O5 138.60(11) . 2_645 ?
 O14 U1 O8 76.32(12) . . ?
 O14 U1 O11 71.42(11) . 2_655 ?
 O1 U2 O3 73.42(12) . . ?
 O1 U2 O7 144.38(12) . . ?
 O2 U2 O1 88.92(14) . . ?
 O2 U2 O3 86.86(15) . . ?
 O2 U2 O7 86.21(16) . . ?
 O2 U2 O10 92.71(16) . 2_545 ?
 O2 U2 O12 96.82(14) . . ?
 O2 U2 O15 179.24(18) . . ?
 O3 U2 O7 141.25(11) . . ?
 O10 U2 O1 74.81(12) 2_545 . ?
 O10 U2 O3 148.23(12) 2_545 . ?
 O10 U2 O7 70.21(12) 2_545 . ?
 O10 U2 O12 136.71(13) 2_545 . ?
 O12 U2 O1 147.15(12) . . ?
 O12 U2 O3 74.64(12) . . ?
 O12 U2 O7 68.44(12) . . ?
 O15 U2 O1 91.59(14) . . ?
 O15 U2 O3 93.83(14) . . ?
 O15 U2 O7 93.05(15) . . ?
 O15 U2 O10 86.88(15) . 2_545 ?
 O15 U2 O12 83.05(14) . . ?
 O8 Se1 O1 107.76(17) . . ?
 O11 Se1 O1 103.58(16) . . ?
 O11 Se1 O8 109.73(17) . . ?
 O17 Se1 O1 111.84(18) . . ?
 O17 Se1 O8 111.43(18) . . ?
 O17 Se1 O11 112.14(18) . . ?
 O10 Se2 O5 106.13(16) . . ?
 O12 Se2 O5 108.02(17) . . ?
 O12 Se2 O10 106.6(2) . . ?
 O16 Se2 O5 113.0(2) . . ?
 O16 Se2 O10 109.30(19) . . ?
 O16 Se2 O12 113.37(19) . . ?
 O3 Se3 O14 107.17(18) . . ?
 O4 Se3 O3 109.83(19) . . ?
 O4 Se3 O9 109.29(19) . . ?
 O4 Se3 O14 114.0(2) . . ?
 O9 Se3 O3 107.92(16) . . ?
 O9 Se3 O14 108.47(17) . . ?
 Se1 O1 U2 136.37(17) . . ?
 Se3 O3 U2 131.66(18) . . ?
 Se2 O5 U1 133.54(16) . 2_655 ?
 U2 O7 H7A 109.9 . . ?
 U2 O7 H7B 109.8 . . ?
 H7A O7 H7B 104.1 . . ?
 Se1 O8 U1 136.8(2) . . ?
 Se3 O9 U1 145.07(18) . 2_655 ?
 Se2 O10 U2 145.31(19) . 2 ?
 Se1 O11 U1 134.83(19) . 2_645 ?
 Se2 O12 U2 136.22(19) . . ?
 Se3 O14 U1 137.9(2) . . ?
 H18A O18 H18B 104.9 . . ?
 H1A N1 H1B 109.5 . . ?
 H1A N1 H1C 109.5 . . ?
 H1B N1 H1C 109.5 . . ?
 C1 N1 H1A 109.5 . . ?
 C1 N1 H1B 109.5 . . ?
 C1 N1 H1C 109.5 . . ?
 N1 C1 H1 109.3 . . ?
 N1 C1 C2 108.0(5) . . ?
 C2 C1 H1 109.3 . . ?
 C3 C1 N1 108.1(5) . . ?
 C3 C1 H1 109.3 . . ?
 C3 C1 C2 112.8(6) . . ?
 C1 C2 H2D 109.5 . . ?
 C1 C2 H2E 109.5 . . ?
 C1 C2 H2F 109.5 . . ?
 H2D C2 H2E 109.5 . . ?
 H2D C2 H2F 109.5 . . ?
 H2E C2 H2F 109.5 . . ?
 C1 C3 H3A 109.5 . . ?
 C1 C3 H3B 109.5 . . ?
 C1 C3 H3C 109.5 . . ?
 H3A C3 H3B 109.5 . . ?
 H3A C3 H3C 109.5 . . ?
 H3B C3 H3C 109.5 . . ?
 H2A N2 H2B 109.5 . . ?
 H2A N2 H2C 109.5 . . ?
 H2B N2 H2C 109.5 . . ?
 C4 N2 H2A 109.5 . . ?
 C4 N2 H2B 109.5 . . ?
 C4 N2 H2C 109.5 . . ?
 N2 C4 H4A 100.2 . . ?
 N2 C4 H4B 104.8 . . ?
 N2 C4 C5 109.1(8) . . ?
 C5 C4 H4A 100.2 . . ?
 C5 C4 H4B 104.8 . . ?
 C6 C4 N2 119.2(9) . . ?
 C6 C4 H4A 100.2 . . ?
 C6 C4 C5 122.4(10) . . ?
 C6A C4 N2 118.5(12) . . ?
 C6A C4 H4B 104.8 . . ?
 C6A C4 C5 113.5(15) . . ?
 C4 C5 H5A 109.5 . . ?
 C4 C5 H5B 109.5 . . ?
 C4 C5 H5C 109.5 . . ?
 H5A C5 H5B 109.5 . . ?
 H5A C5 H5C 109.5 . . ?
 H5B C5 H5C 109.5 . . ?
 C4 C6 H6A 109.5 . . ?
 C4 C6 H6B 109.5 . . ?
 C4 C6 H6C 109.5 . . ?
 H6A C6 H6B 109.5 . . ?
 H6A C6 H6C 109.5 . . ?
 H6B C6 H6C 109.5 . . ?
 C4 C6A H6AA 109.5 . . ?
 C4 C6A H6AB 109.5 . . ?
 C4 C6A H6AC 109.5 . . ?
 H6AA C6A H6AB 109.5 . . ?
 H6AA C6A H6AC 109.5 . . ?
 H6AB C6A H6AC 109.5 . . ?

loop_
  _geom_hbond_atom_site_label_D
  _geom_hbond_atom_site_label_H
  _geom_hbond_atom_site_label_A
  _geom_hbond_distance_DH
  _geom_hbond_distance_HA
  _geom_hbond_distance_DA
  _geom_hbond_angle_DHA
  _geom_hbond_site_symmetry_A
  _geom_hbond_publ_flag
 O7 H7A O5 0.88 2.00 2.788(5) 149.2 2_545 yes
 O7 H7A O11 0.88 2.44 3.120(5) 135.1 2 yes
 O7 H7B O1 0.88 2.27 2.956(5) 134.5 2 yes
 N1 H1A O16 0.91 1.96 2.844(6) 165.0 . yes
 N1 H1B O18 0.91 2.14 3.008(7) 158.0 4_566 yes
 N1 H1C O4 0.91 2.03 2.930(6) 170.2 3_666 yes
 C1 H1 O8 1.00 2.54 3.445(7) 149.7 4_566 yes
 N2 H2A O6 0.91 2.57 3.069(6) 114.9 . yes
 N2 H2A O18 0.91 2.08 2.982(7) 172.3 . yes
 N2 H2B O15 0.91 2.11 2.973(6) 157.3 . yes
 N2 H2C O13 0.91 2.49 3.010(6) 116.4 2_655 yes
 N2 H2C O17 0.91 2.15 3.007(6) 157.6 2_655 yes

loop_
  _geom_torsion_atom_site_label_1
  _geom_torsion_atom_site_label_2
  _geom_torsion_atom_site_label_3
  _geom_torsion_atom_site_label_4
  _geom_torsion
  _geom_torsion_site_symmetry_1
  _geom_torsion_site_symmetry_2
  _geom_torsion_site_symmetry_3
  _geom_torsion_site_symmetry_4
  _geom_torsion_publ_flag
 O1 Se1 O8 U1 122.2(3) . . . . ?
 O1 Se1 O11 U1 -154.2(2) . . . 2_645 ?
 O3 Se3 O9 U1 -128.9(4) . . . 2_655 ?
 O3 Se3 O14 U1 -96.6(3) . . . . ?
 O4 Se3 O3 U2 -164.1(2) . . . . ?
 O4 Se3 O9 U1 111.7(4) . . . 2_655 ?
 O4 Se3 O14 U1 25.1(3) . . . . ?
 O5 Se2 O10 U2 32.8(4) . . . 2 ?
 O5 Se2 O12 U2 150.2(3) . . . . ?
 O8 Se1 O1 U2 -30.9(3) . . . . ?
 O8 Se1 O11 U1 91.0(3) . . . 2_645 ?
 O9 Se3 O3 U2 76.9(3) . . . . ?
 O9 Se3 O14 U1 147.1(3) . . . . ?
 O10 Se2 O5 U1 -151.6(3) . . . 2_655 ?
 O10 Se2 O12 U2 -96.1(3) . . . . ?
 O11 Se1 O1 U2 -147.1(3) . . . . ?
 O11 Se1 O8 U1 -125.6(3) . . . . ?
 O12 Se2 O5 U1 -37.6(3) . . . 2_655 ?
 O12 Se2 O10 U2 -82.2(4) . . . 2 ?
 O14 Se3 O3 U2 -39.8(3) . . . . ?
 O14 Se3 O9 U1 -13.1(4) . . . 2_655 ?
 O16 Se2 O5 U1 88.6(3) . . . 2_655 ?
 O16 Se2 O10 U2 154.9(4) . . . 2 ?
 O16 Se2 O12 U2 24.2(3) . . . . ?
 O17 Se1 O1 U2 91.9(3) . . . . ?
 O17 Se1 O8 U1 -0.8(3) . . . . ?
 O17 Se1 O11 U1 -33.4(3) . . . 2_645 ?

_shelx_res_file
;
TITL edse_02_auto_a.res in P2(1)/c
    edse_02_auto.res
    created by SHELXL-2018/3 at 12:29:30 on 29-Jul-2023
REM Old TITL EDSe_02_auto in P21/c #14
REM SHELXT solution in P2(1)/c
REM R1 0.087, Rweak 0.006, Alpha 0.048, Orientation as input
REM Formula found by SHELXT: O28 Se3 U2
CELL 0.71073 11.464354 11.242596 18.755476 90 99.4209 90
ZERR 4 0.000226 0.000168 0.000389 0 0.002 0
LATT 1
SYMM -X,0.5+Y,0.5-Z
SFAC C H N O Se U
UNIT 24 96 8 72 12 8
EQIV $1 1-X,0.5+Y,0.5-Z
EQIV $2 -X,0.5+Y,0.5-Z
EQIV $3 -X,-0.5+Y,0.5-Z
EQIV $4 +X,0.5-Y,0.5+Z
EQIV $5 1-X,1-Y,1-Z

L.S. 20
PLAN  14
SIZE 0.05 0.1 0.2
TEMP -173
CONF
HTAB O7 O5_$3
HTAB O7 O11_$2
HTAB O7 O1_$2
HTAB N1 O16
HTAB N1 O18_$4
HTAB N1 O4_$5
HTAB C1 O8_$4
HTAB N2 O6
HTAB N2 O18
HTAB N2 O15
HTAB N2 O13_$1
HTAB N2 O17_$1
list 4
MORE -1
BOND $H
htab
fmap 2 53
acta
OMIT -4 52
OMIT 8 2 14
OMIT 6 2 14
OMIT 4 1 18
OMIT 8 2 17
OMIT 6 1 18
OMIT 6 0 18
OMIT 8 2 12
OMIT 3 1 2
OMIT -4 3 4
OMIT 6 0 16
OMIT 6 2 16
REM <olex2.extras>
REM <HklSrc "%.\\EDSe_02_auto.hkl">
REM </olex2.extras>

WGHT    0.024200    4.510200
EXTI    0.001305
FVAR       0.29933   0.49428
U1    6    0.580181    0.255220    0.215267    11.00000    0.01087    0.01034 =
         0.01487    0.00090    0.00226   -0.00010
U2    6    0.123887    0.327402    0.260487    11.00000    0.01043    0.01105 =
         0.01980   -0.00118    0.00376   -0.00056
SE1   5    0.344723    0.078746    0.286855    11.00000    0.01002    0.00994 =
         0.02033    0.00025    0.00290    0.00040
SE2   5    0.133481    0.637448    0.329904    11.00000    0.01003    0.01116 =
         0.02051    0.00295    0.00083    0.00014
SE3   5    0.423100    0.429248    0.341531    11.00000    0.01129    0.01140 =
         0.01937   -0.00059    0.00180    0.00010
O1    4    0.213095    0.138422    0.287282    11.00000    0.01196    0.01330 =
         0.03938    0.00405    0.00765    0.00489
O2    4    0.048335    0.309400    0.334241    11.00000    0.02375    0.03170 =
         0.03035    0.00006    0.01307   -0.00036
O3    4    0.298358    0.361062    0.347643    11.00000    0.01712    0.01653 =
         0.02718    0.00355    0.00431   -0.00624
O4    4    0.522443    0.393617    0.409378    11.00000    0.02612    0.03001 =
         0.03622    0.00433   -0.01332   -0.00023
O5    4    0.223282    0.746926    0.318279    11.00000    0.01212    0.01277 =
         0.03265    0.00045    0.00397   -0.00396
O6    4    0.514802    0.307835    0.129357    11.00000    0.02497    0.02013 =
         0.02042    0.00394    0.00079    0.00376
O7    4   -0.058925    0.431792    0.198945    11.00000    0.01725    0.01441 =
         0.05828   -0.00337   -0.00148    0.00064
AFIX   7
H7A   2   -0.122077    0.390838    0.204691    11.00000   -1.50000
H7B   2   -0.067328    0.499776    0.220713    11.00000   -1.50000
AFIX   0
O8    4    0.403841    0.144848    0.222908    11.00000    0.01676    0.01910 =
         0.02884    0.00505    0.00624   -0.00267
O9    4    0.399010    0.573067    0.343001    11.00000    0.02714    0.01045 =
         0.03431    0.00187    0.01549    0.00128
O10   4   -0.000748    0.691935    0.311029    11.00000    0.00864    0.02165 =
         0.04885    0.01542    0.00046    0.00336
O11   4    0.314727   -0.060383    0.264481    11.00000    0.01690    0.01151 =
         0.03461   -0.00035    0.00585    0.00105
O12   4    0.144337    0.535703    0.268791    11.00000    0.03176    0.01544 =
         0.02785   -0.00372    0.00140    0.00153
O13   4    0.641808    0.202757    0.301495    11.00000    0.02211    0.02357 =
         0.02481    0.00818    0.00178   -0.00040
O14   4    0.458206    0.394277    0.262398    11.00000    0.02518    0.02382 =
         0.03016   -0.00647    0.01256    0.00082
O15   4    0.197942    0.346027    0.185738    11.00000    0.02205    0.02266 =
         0.02373   -0.00012    0.00770   -0.00477
O16   4    0.154948    0.586699    0.410866    11.00000    0.02983    0.03859 =
         0.02421    0.01136    0.00422    0.00777
O17   4    0.428751    0.090400    0.364731    11.00000    0.02063    0.03229 =
         0.02234   -0.00347   -0.00216    0.00223

AFIX   6
O18   4    0.378175    0.310290   -0.008029    11.00000    0.04960    0.05773 =
         0.02182    0.00529    0.00152   -0.00166
H18A  2    0.445739    0.290724    0.021702    11.00000   -1.50000
H18B  2    0.401520    0.346926   -0.044890    11.00000   -1.50000
AFIX   0

N1    3    0.303498    0.442305    0.512211    11.00000    0.02101    0.03784 =
         0.03152   -0.00123    0.00167    0.00129
AFIX 137
H1A   2    0.265104    0.485147    0.474331    11.00000   -1.20000
H1B   2    0.332890    0.374482    0.495476    11.00000   -1.20000
H1C   2    0.363917    0.486323    0.536436    11.00000   -1.20000
AFIX   0
C1    1    0.218494    0.410832    0.562450    11.00000    0.03126    0.04857 =
         0.02083    0.00970    0.00221    0.00125
AFIX  13
H1    2    0.260915    0.363647    0.603956    11.00000   -1.20000
AFIX   0
C2    1    0.173776    0.525305    0.590520    11.00000    0.05128    0.07646 =
         0.03804   -0.01196    0.01338   -0.00245
AFIX 137
H2D   2    0.240155    0.569091    0.618117    11.00000   -1.50000
H2E   2    0.115687    0.507038    0.621902    11.00000   -1.50000
H2F   2    0.136492    0.574005    0.549742    11.00000   -1.50000
AFIX   0
C3    1    0.121209    0.336298    0.521210    11.00000    0.03743    0.06153 =
         0.04991    0.00381    0.00834   -0.01180
AFIX 137
H3A   2    0.077434    0.383356    0.481649    11.00000   -1.50000
H3B   2    0.067332    0.310686    0.553754    11.00000   -1.50000
H3C   2    0.155469    0.266284    0.501356    11.00000   -1.50000
AFIX   0

N2    3    0.323024    0.498877    0.093166    11.00000    0.03848    0.03432 =
         0.03586    0.00419    0.00541   -0.00650
AFIX 137
H2A   2    0.344765    0.438562    0.065760    11.00000   -1.20000
H2B   2    0.291416    0.468101    0.130630    11.00000   -1.20000
H2C   2    0.387588    0.543493    0.110721    11.00000   -1.20000
AFIX   0
C4    1    0.235603    0.573155    0.049035    11.00000    0.07219    0.09695 =
         0.05273    0.02676    0.00412    0.03066
PART 1
AFIX  13
H4A   2    0.196181    0.512608    0.014100    21.00000   -1.20000
AFIX  13
PART 2
H4B   2    0.209793    0.631294    0.083683   -21.00000   -1.20000
AFIX   0
PART 0
C5    1    0.295760    0.646981   -0.000290    11.00000    0.11897    0.14534 =
         0.12217    0.09943    0.03691    0.04568
AFIX 137
H5A   2    0.351101    0.701856    0.028368    11.00000   -1.50000
H5B   2    0.236530    0.692512   -0.032856    11.00000   -1.50000
H5C   2    0.339135    0.595031   -0.028759    11.00000   -1.50000
AFIX   0
PART 1
C6    1    0.136065    0.615427    0.078731    21.00000    0.03703    0.05652 =
         0.06735    0.00713   -0.00610    0.00537
AFIX 137
H6A   2    0.117030    0.558568    0.114731    21.00000   -1.50000
H6B   2    0.067951    0.623861    0.040015    21.00000   -1.50000
H6C   2    0.155022    0.692812    0.101789    21.00000   -1.50000
AFIX   0
PART 2
C6A   1    0.134025    0.521782    0.015645   -21.00000    0.05104    0.09043 =
         0.15675   -0.00586   -0.05056   -0.01117
AFIX 137
H6AA  2    0.144505    0.494429   -0.032514   -21.00000   -1.50000
H6AB  2    0.069613    0.580005    0.011077   -21.00000   -1.50000
H6AC  2    0.114632    0.453828    0.044270   -21.00000   -1.50000
AFIX   0
HKLF 4


REM  edse_02_auto_a.res in P2(1)/c
REM wR2 = 0.0509, GooF = S = 1.068, Restrained GooF = 1.068 for all data
REM R1 = 0.0229 for 4325 Fo > 4sig(Fo) and 0.0261 for all 4655 data
REM 302 parameters refined using 0 restraints

END

WGHT      0.0242      4.5016

REM Instructions for potential hydrogen bonds
HTAB O7 Se2_$3
HTAB O7 O5_$3
HTAB O7 O11_$2
HTAB O7 O1_$2
HTAB N1 O16
HTAB N1 O18_$4
HTAB N1 O4_$5
HTAB C1 O8_$4
HTAB C2 O16
HTAB N2 O6
HTAB N2 O18
HTAB N2 O15
HTAB N2 O13_$1
HTAB N2 O17_$1
HTAB C4 O13_$1

REM Highest difference peak  1.940,  deepest hole -1.026,  1-sigma level  0.187
Q1    1   0.6237  0.2455  0.2634  11.00000  0.05    1.94
Q2    1   0.5405  0.2574  0.1642  11.00000  0.05    1.72
Q3    1   0.5797  0.1671  0.2163  11.00000  0.05    1.68
Q4    1   0.0794  0.3262  0.2140  11.00000  0.05    1.65
Q5    1   0.1252  0.4036  0.2611  11.00000  0.05    1.63
Q6    1   0.5770  0.3384  0.2170  11.00000  0.05    1.63
Q7    1   0.1226  0.2441  0.2606  11.00000  0.05    1.60
Q8    1   0.1684  0.3263  0.3089  11.00000  0.05    1.27
Q9    1   0.4661  0.4216  0.3869  11.00000  0.05    0.91
Q10   1   0.4221  0.5060  0.3404  11.00000  0.05    0.81
Q11   1   0.3795  0.0957  0.3378  11.00000  0.05    0.81
Q12   1   0.3454 -0.0061  0.2861  11.00000  0.05    0.81
Q13   1   0.2028  0.2665  0.3003  11.00000  0.05    0.81
Q14   1  -0.0460  0.7593  0.2804  11.00000  0.05    0.80
;
_shelx_res_checksum                36426
_shelx_hkl_file
;
   0   0   3 3.13360 3.44794   5
   0   0  -3 5.54966 4.05762   5
   0   0   4 18324.6 802.844   5
   0   0   4 17915.4 798.549   9
   0   0   5 4.18400 6.30890   5
   0   0   5 3.90273 3.70365   9
   0   0   6 709.783 41.0960   5
   0   0  -6 647.863 37.6331   4
   0   0   6 728.367 35.6545   9
   0   0   7 4.40407 8.52162   5
   0   0  -7 13.3116 6.16588   4
   0   0   7 9.15767 4.89724   9
   0   0   8 457.696 32.7705   5
   0   0  -8 495.507 29.8791   4
   0   0   8 458.380 25.7792   9
   0   0   9 6.05452 5.82430   9
   0   0  -9 23.3761 9.73156   4
   0   0  10 123.541 11.2363   9
   0   0 -10 100.970 14.4763   4
   0   0  10 107.108 14.3424   3
   0   0 -10 116.256 19.0859   5
   0   0 -11 10.4614 12.9287   4
   0   0  11 11.9961 11.7936   3
   0   0 -11 4.23345 14.8805   5
   0   0  12 389.529 29.6816   3
   0   0 -12 379.945 30.1289   4
   0   0 -12 376.808 35.1552   5
   0   0 -13 1.76700 13.1701   4
   0   0  13 1.59072 14.5508   3
   0   0 -13 2.44971 19.3528   5
   0   0 -14 1518.40 83.6758   4
   0   0  14 1503.93 82.4628   3
   0   0 -14 1420.77 87.6282   5
   0   0 -15 6.10126 16.9319   4
   0   0  15 12.9833 19.9135   3
   0   0 -15 11.0984 22.7507   5
   0   0  16 4047.64 185.681   3
   0   0 -16 3741.17 191.793   5
   0   0 -17 25.0508 21.0961   4
   0   0  17 1.99544 22.9669   3
   0   0 -18 1956.23 116.407   4
   0   0  18 2356.24 116.793   3
   0   0 -19-5.01417 23.8553   4
   0   0  19 17.6235 23.3327   3
   0   0 -20 103.272 44.2772   8
   0   0 -20 39.2649 27.2722   4
   0   0  20 129.846 28.5583   3
   0   0 -21 33.4320 44.5015   8
   0   0 -21 24.5037 27.8010   4
   0   0  21-9.09515 23.9169   3
   0   0 -22 297.166 59.7435   8
   0   0 -22 300.609 40.5386   4
   0   0 -23 81.9781 51.1412   8
   0   0 -23 37.7178 31.9580   4
   0   0 -24 911.438 70.9288   4
   0   0 -24 1081.35 97.5930   8
   0   0 -25 79.9137 53.7021   8
   0   0 -25 49.3019 36.7244   4
   0   0 -26 617.255 83.6041   8
   0   0 -26 687.935 62.1788   4
   0  -1   3 1886.04 91.1398   5
   0   1  -3 1869.70 91.0175   5
   0  -1  -3 1834.18 91.4825   8
   0   1   3 1892.88 90.9768   8
   0   1  -4 3366.57 155.575   5
   0  -1   4 3332.47 155.768   5
   0  -1  -4 3018.21 156.304   8
   0  -1   5 56.8705 10.1020   5
   0   1  -5 74.0699 6.85754   4
   0   1  -5 78.2436 10.1975   5
   0  -1   5 76.5209 8.08494   3
   0  -1  -5 59.5060 11.7645   8
   0  -1  -6 2859.97 131.788   9
   0  -1   6 2590.14 131.936   3
   0   1  -6 2749.16 136.706   5
   0   1  -6 2779.65 131.108   4
   0  -1   6 2932.89 137.652   5
   0  -1  -7 1643.46 80.3834   9
   0  -1   7 1594.06 81.1621   3
   0   1  -7 1675.87 80.2081   4
   0  -1   7 1680.60 86.4649   5
   0   1  -7 1565.56 85.4080   5
   0  -1  -7 1573.32 84.0969   5
   0  -1  -8 676.042 37.3203   9
   0  -1   8 721.318 34.9114   9
   0  -1   8 574.536 37.4977   3
   0  -1  -8 690.978 41.6790   5
   0  -1   8 628.704 42.4434   5
   0   1  -8 652.693 37.0814   4
   0  -1   9 2339.85 107.880   9
   0  -1   9 2126.00 117.941   5
   0  -1  -9 2369.35 115.384   4
   0  -1  -9 2292.24 116.581   5
   0   1  -9 2281.82 111.713   4
   0  -1   9 2084.73 112.254   3
   0  -1  10 26.8458 6.80676   9
   0  -1  10 19.7126 13.5440   5
   0  -1 -10 31.0553 14.5173   5
   0  -1 -10 38.3811 13.4680   4
   0   1 -10 34.4616 10.3663   4
   0  -1  11 79.9353 8.59701   9
   0  -1  11 43.1664 17.0811   5
   0  -1 -11 35.9194 16.9217   5
   0  -1  11 61.9451 13.9379   3
   0   1 -11 75.5485 12.8096   4
   0  -1 -11 20.9188 13.5221   4
   0  -1  12 680.622 36.9632   9
   0  -1 -12 707.698 46.3545   4
   0  -1 -12 720.650 49.3826   5
   0  -1  12 644.950 50.2828   5
   0  -1  12 806.632 46.3909   3
   0   1 -12 718.533 43.4847   4
   0  -1  13 2669.45 133.457   9
   0  -1 -13 2825.59 147.973   5
   0  -1 -13 2941.52 145.355   4
   0   1 -13 2726.47 148.973   5
   0   1 -13 2705.27 140.812   4
   0  -1 -14 1138.59 71.9507   4
   0  -1 -14 1163.50 74.8753   5
   0   1 -14 1160.47 76.3293   5
   0   1 -14 1170.01 68.6629   4
   0  -1 -15 3469.10 203.277   8
   0  -1 -15 3582.92 187.532   5
   0   1 -15 3487.66 189.199   5
   0  -1 -15 3487.85 184.427   4
   0   1  15 3422.60 181.508   3
   0   1 -15 3575.81 180.785   4
   0  -1 -16 1134.17 85.9118   8
   0  -1 -16 941.947 66.6109   4
   0   1 -16 897.815 70.9945   5
   0  -1 -16 1106.29 71.8305   5
   0   1  16 1075.66 66.0034   3
   0   1 -16 1000.70 63.7085   4
   0  -1 -17 912.121 65.0494   4
   0   1 -17 936.514 62.3929   4
   0   1  17 891.434 63.0750   3
   0  -1 -17 1063.14 83.5857   8
   0   1 -18 1603.11 96.8521   4
   0  -1 -18 1632.71 101.370   4
   0  -1  18 1938.23 94.9256   3
   0  -1 -18 2035.69 125.436   8
   0   1  18 1776.10 100.843   3
   0  -1 -19 253.222 48.6217   8
   0  -1  19 236.796 24.4778   3
   0   1  19 213.027 33.8437   3
   0   1 -19 164.929 29.9337   4
   0  -1 -19 146.823 30.8589   4
   0   1 -20 3072.13 169.285   4
   0  -1  20 3265.56 160.219   3
   0  -1 -20 3057.95 172.966   4
   0  -1 -20 3766.29 200.312   8
   0   1  20 3794.32 173.546   3
   0  -1 -21 242.949 56.2012   8
   0   1  21 245.319 36.3749   3
   0  -1 -21 176.306 35.0307   4
   0   1 -21 229.132 34.5115   4
   0   1 -22 4295.74 220.725   4
   0  -1 -22 4267.37 224.548   4
   0  -1 -22 4865.67 252.513   8
   0  -1 -23 679.344 77.5971   8
   0  -1 -23 548.271 56.5135   4
   0   1 -23 517.980 50.9183   4
   0   1 -23 776.188 77.6231   8
   0  -1 -24 3394.54 190.330   8
   0   1 -24 2852.27 159.266   4
   0  -1 -24 2749.64 162.829   4
   0   1 -24 3484.53 188.901   8
   0  -1 -25 523.588 77.9052   8
   0   1 -25 627.508 77.0416   8
   0  -1 -25 535.573 61.6171   6
   0  -1 -25 470.470 55.4303   4
   0  -1 -26 1343.53 112.762   8
   0  -1 -26 1229.80 88.2877   4
   0   1 -26 1283.07 108.327   8
   0  -1 -27 170.400 48.3879   4
   0   2   0 6562.26 310.156   5
   0   2   0 7028.06 311.638   7
   0  -2   0 6689.17 311.708   7
   0   2  -1 1704.72 80.0664   5
   0   2   1 1634.30 79.4987  11
   0   2  -1 1669.75 80.4954   7
   0   2  -2 13070.3 583.796   5
   0   2   2 12343.8 582.793  11
   0   2   3 3206.86 146.798   8
   0   2  -3 3410.84 147.360   5
   0   2   3 3244.33 145.854  11
   0   2  -4 9862.53 440.960   5
   0  -2   4 9079.66 440.783   5
   0   2   4 9576.19 440.241   8
   0  -2  -4 9363.86 441.584   8
   0  -2  -5 1579.18 85.3090   8
   0  -2  -5 1620.34 78.5463   6
   0   2  -5 1716.58 77.9965   3
   0  -2   5 1537.74 83.8397   5
   0   2  -5 1568.46 83.8406   5
   0   2   5 1679.59 83.6742   8
   0  -2  -6 1061.74 53.5391   9
   0   2  -6 1086.65 49.7205   4
   0  -2  -6 993.032 58.6290   8
   0   2  -6 996.425 56.5943   5
   0  -2   6 1037.19 57.3081   5
   0  -2  -6 975.300 53.5106   5
   0   2  -6 947.595 49.1552   3
   0  -2  -7 6082.73 280.647   9
   0   2  -7 6123.94 277.316   4
   0  -2  -7 5451.52 288.341   8
   0  -2  -7 6156.50 282.322   5
   0   2  -7 5954.90 285.486   5
   0  -2   7 5689.14 285.839   5
   0   2  -7 5945.53 275.950   3
   0   2  -8 171.107 13.0517   4
   0  -2  -8 172.877 15.1121   9
   0   2  -8 162.868 19.8664   5
   0  -2  -8 179.963 17.8669   5
   0  -2   8 171.976 19.3277   5
   0   2  -9 5241.69 236.550   4
   0  -2   9 4792.39 233.997   3
   0  -2  -9 5137.16 238.813   9
   0  -2  -9 5223.18 242.539   5
   0  -2   9 5133.13 246.367   5
   0   2  -9 4961.37 245.743   5
   0   2 -10 363.372 24.8182   4
   0  -2  10 377.770 22.8434   3
   0  -2 -10 434.841 27.9164   9
   0   2 -10 404.859 33.8171   5
   0  -2  10 419.709 34.1594   5
   0  -2 -10 375.974 30.6403   5
   0  -2  11 3276.08 171.148   3
   0   2 -11 3573.13 174.864   4
   0  -2 -11 3920.07 177.097   9
   0  -2 -11 3986.83 182.945   4
   0  -2  11 3828.13 186.554   5
   0  -2 -11 4051.31 182.731   5
   0  -2  12 814.471 46.7079   3
   0   2 -12 913.638 50.8994   4
   0  -2  12 934.266 45.9501   9
   0  -2  12 884.184 61.1908   5
   0  -2 -12 974.405 58.0154   5
   0  -2 -12 963.978 58.3452   4
   0   2 -13 1324.73 72.1676   4
   0  -2  13 1221.79 67.3228   3
   0  -2  13 1419.35 66.2282   9
   0  -2  13 1368.37 83.7810   5
   0  -2 -13 1371.14 80.1947   5
   0  -2 -13 1527.23 81.0728   4
   0   2 -14 412.341 29.6598   4
   0  -2  14 310.287 22.2635   3
   0  -2  14 396.620 21.5413   9
   0  -2 -14 343.015 35.3447   4
   0  -2  14 421.830 39.8865   5
   0  -2 -14 351.533 36.2799   5
   0  -2 -15 624.581 46.0504   4
   0  -2 -15 535.880 46.0059   5
   0  -2  15 533.135 31.5628   3
   0   2 -15 654.793 40.2057   4
   0  -2 -16 38.1976 25.2571   5
   0   2 -16 42.5661 17.1215   4
   0  -2 -16 93.1010 26.0650   4
   0  -2  16 46.8334 9.13789   3
   0  -2 -16 33.4003 34.5687   8
   0  -2 -17 340.793 38.5205   4
   0  -2 -17 443.416 42.0924   5
   0  -2 -17 417.179 57.2747   8
   0   2 -17 412.199 34.5121   4
   0  -2 -18 197.917 50.3832   8
   0   2  18 260.683 33.3082   3
   0   2 -18 240.738 28.7061   4
   0  -2 -18 237.804 36.0175   4
   0  -2 -19 811.121 61.9715   4
   0   2 -19 804.406 54.9327   4
   0  -2 -19 984.492 85.7915   8
   0   2  19 779.646 58.4477   3
   0  -2 -20 311.739 59.0865   8
   0   2  20 278.672 38.7089   3
   0  -2 -20 211.880 35.7465   4
   0   2 -20 249.684 32.3162   4
   0  -2 -21 234.776 57.5526   8
   0   2  21 260.123 39.8918   3
   0  -2 -21 209.512 38.9222   4
   0   2 -21 204.480 32.8681   4
   0  -2 -22-26.6514 49.6612   8
   0   2  22 7.81898 33.7862   3
   0  -2 -22 34.0203 30.9930   6
   0  -2 -22-6.74895 32.7111   4
   0  -2 -23-3.54961 33.7734   6
   0  -2 -23 34.0189 54.9183   8
   0  -2 -23-3.46817 34.5853   4
   0  -2 -24 84.7383 37.7972   6
   0  -2 -24 159.446 60.1290   8
   0  -2 -24 103.347 42.0105   4
   0  -2 -25 259.969 68.7649   8
   0   2 -25 390.572 64.8102   8
   0  -2 -25 276.253 48.8328   4
   0  -2 -26 250.007 74.9283   8
   0  -2 -26 283.732 52.4302   4
   0  -2 -27 235.556 53.0089   4
   0   3   0 22.4295 4.86379   5
   0   3   0 4.62542 5.48495   7
   0  -3   0 8.35739 5.30231   7
   0  -3  -1 124.299 9.63226   5
   0   3   1 140.671 10.8717  11
   0  -3  -1 136.334 12.1488   7
   0   3  -1 109.208 11.6718   7
   0   3  -2 4738.27 223.899   5
   0   3   2 4793.59 223.315  11
   0   3  -3 1757.84 87.9337   5
   0   3   3 1767.37 87.0199  11
   0   3   4 7400.91 343.271   8
   0   3  -4 7212.12 343.620   5
   0   3   4 7362.65 342.239  11
   0   3   5 704.763 40.6238   8
   0   3   5 636.520 39.0618  11
   0   3  -5 730.894 41.9067   5
   0  -3  -6 4745.07 235.695   8
   0   3  -6 5032.98 226.003   3
   0   3  -6 5011.10 234.401   5
   0  -3  -6 4415.10 230.133   9
   0   3   6 4949.17 232.958   8
   0  -3  -7 794.795 42.1188   6
   0  -3  -7 764.026 51.4603   8
   0   3  -7 895.235 41.5946   3
   0   3  -7 801.230 49.9921   5
   0  -3  -7 807.505 46.2327   9
   0   3   7 851.956 49.0645   8
   0  -3  -8 4671.01 239.952   8
   0  -3  -8 4805.03 227.606   6
   0  -3  -8 5294.15 231.673   9
   0   3  -8 4909.61 236.388   5
   0  -3   8 4741.57 236.740   5
   0  -3  -8 5142.39 231.627   5
   0   3  -8 4636.06 224.821   3
   0  -3   9 27.2359 13.2801   5
   0  -3  -9 37.5069 12.4883   5
   0   3  -9 23.1907 15.0257   5
   0  -3  -9 29.9073 16.5274   8
   0  -3  -9 42.9934 11.7026   9
   0  -3  -9 38.6869 9.37942   6
   0   3  -9 46.8915 6.77280   3
   0  -3 -10 3992.38 195.150   6
   0  -3 -10 4128.86 197.103   9
   0   3 -10 4063.92 204.007   5
   0  -3 -10 4115.04 199.169   5
   0  -3  10 4051.23 204.491   5
   0  -3 -11 520.195 35.7133   6
   0  -3 -11 586.669 37.2797   9
   0  -3 -11 592.469 40.0846   5
   0  -3  11 518.293 43.3357   5
   0   3 -11 549.526 43.6395   5
   0  -3 -12 2330.68 115.025   9
   0  -3 -12 2335.34 118.506   5
   0  -3 -12 2504.14 122.540   4
   0   3 -12 2363.10 123.414   5
   0  -3  12 2200.06 123.887   5
   0  -3 -13 1702.46 94.3762   9
   0  -3 -13 1830.52 98.9194   5
   0   3 -13 1861.79 104.018   5
   0  -3 -13 1773.74 101.185   4
   0  -3  13 1805.61 104.872   5
   0  -3 -14 29.4681 21.5142   4
   0  -3 -14 22.8597 16.1569   9
   0  -3  14 4.95922 7.64958   9
   0   3 -14 20.9090 24.9869   5
   0  -3  14 26.1436 23.4419   5
   0  -3 -14-9.24962 19.6282   5
   0  -3 -15 3363.43 178.246   6
   0  -3  15 3513.31 165.642   9
   0  -3  15 3621.62 189.504   5
   0  -3 -15 3839.63 185.711   4
   0  -3 -15 3703.35 182.909   5
   0  -3 -16 1002.75 64.6557   6
   0  -3  16 1031.43 50.0058   9
   0  -3 -16 1013.46 68.5149   5
   0  -3 -16 1153.45 72.4474   4
   0  -3 -17 2200.39 116.799   5
   0  -3 -17 2048.10 117.037   4
   0  -3 -17 2021.30 112.317   6
   0  -3 -18 3587.34 189.011   4
   0  -3 -18 3801.43 216.929   8
   0  -3 -18 3492.96 183.778   6
   0  -3 -19 1309.78 81.3518   6
   0  -3 -19 1336.50 108.890   8
   0  -3 -19 1230.01 84.3991   4
   0  -3 -20 3024.00 180.397   8
   0  -3 -20 2661.96 146.856   6
   0   3  20 2628.89 145.868   3
   0  -3 -20 2637.67 150.580   4
   0  -3 -21 543.660 52.4007   6
   0  -3 -21 645.208 81.7137   8
   0   3  21 612.099 55.5798   3
   0  -3 -21 552.737 55.2146   4
   0  -3 -22 1984.83 139.460   8
   0  -3 -22 1765.04 108.082   6
   0   3  22 1784.25 106.513   3
   0  -3 -22 1678.09 110.950   4
   0  -3 -23 575.483 84.0205   8
   0  -3 -23 437.056 54.2522   4
   0  -3 -24 598.055 87.0154   8
   0  -3 -24 470.174 58.1221   4
   0  -3 -25 542.436 85.5679   8
   0  -3 -25 448.320 60.2233   4
   0  -3 -26 268.958 77.6239   8
   0  -3 -26 271.920 55.6078   4
   0  -3 -27 507.750 65.9303   4
   0  -3 -28 48.7044 50.2423   4
   0  -4   0 910.177 48.9535   5
   0   4   0 941.514 48.6233   5
   0  -4   0 992.409 50.2516  11
   0  -4   0 961.042 51.8256   7
   0  -4   1 5362.08 259.305   5
   0  -4  -1 5480.01 257.788   5
   0   4  -1 5817.80 259.120   5
   0  -4  -1 5511.71 259.384  11
   0  -4  -1 5472.47 261.565   7
   0   4   2 42.5502 8.71751  11
   0  -4  -2 60.2309 8.64894  11
   0  -4  -2 36.5167 6.54646   5
   0   4  -2 56.0329 9.43305   5
   0  -4   2 44.2373 8.96357   5
   0  -4  -2 66.4780 10.3614   7
   0   4   3 6039.04 271.681  11
   0  -4  -3 6031.35 271.074  11
   0   4  -3 5928.36 272.497   5
   0   4   4 857.551 49.9588   8
   0   4   4 940.038 49.8541  11
   0   4  -4 884.784 50.6754   5
   0   4   5 7784.76 369.778   8
   0   4   5 8054.08 369.327  11
   0   4  -5 7743.79 370.726   5
   0   4   6 429.732 30.2419   8
   0   4  -6 399.079 30.9676   5
   0   4   6 386.926 28.7888  11
   0  -4  -7 6432.25 298.872   9
   0   4   7 6085.66 299.317   8
   0   4   7 6081.56 298.668  11
   0   4  -7 6208.77 301.445   5
   0   4  -7 6406.54 291.958   3
   0   4   8 281.834 26.0895   8
   0  -4  -8 282.615 23.8230   9
   0   4  -8 261.549 17.3331   3
   0   4   8 235.947 23.3448  11
   0   4  -8 269.891 27.1320   5
   0  -4  -9 1477.18 78.9480   9
   0   4   9 1519.52 81.2712  11
   0  -4  -9 1470.45 88.6468   8
   0   4  -9 1637.34 85.2996   5
   0  -4  -9 1539.75 77.5789   5
   0   4  -9 1342.05 70.9342   3
   0  -4 -10 3727.58 180.104   5
   0   4 -10 3633.49 187.025   5
   0  -4 -10 3271.44 191.060   8
   0  -4 -10 3834.78 176.415   6
   0   4 -10 3558.56 171.766   3
   0  -4 -10 3981.29 181.820   9
   0  -4 -11 50.1026 14.6521   9
   0  -4 -11 26.1894 11.8059   6
   0  -4  11 17.0881 19.0623   5
   0  -4 -11 20.7694 14.6081   5
   0   4 -11 28.8100 19.5665   5
   0  -4 -12 5971.23 272.663   9
   0  -4 -12 5316.76 277.538   4
   0  -4  12 5295.70 280.786   5
   0   4 -12 5899.67 280.821   5
   0  -4 -12 5709.60 273.283   5
   0  -4 -12 5567.26 269.828   6
   0  -4 -13 94.5727 19.2669   9
   0  -4 -13 72.0198 16.3380   6
   0   4 -13 71.3946 24.9401   5
   0  -4 -13 118.883 21.7840   5
   0  -4 -13 72.9323 22.6180   4
   0  -4  13 84.3278 25.2102   5
   0  -4 -14 2904.51 156.561   6
   0  -4 -14 3159.68 158.007   9
   0  -4 -14 3258.86 161.049   5
   0  -4 -14 3220.06 165.821   4
   0   4 -14 3184.75 167.602   5
   0  -4  14 3043.36 167.982   5
   0  -4 -15 119.434 23.0284   9
   0  -4 -15 158.033 31.1869   4
   0  -4 -15 154.812 23.9917   6
   0  -4  15 156.309 31.5541   5
   0  -4 -15 152.897 27.3620   5
   0  -4 -16 1197.67 75.4013   6
   0  -4  16 1257.72 61.2996   9
   0  -4 -16 1246.79 82.8007   4
   0  -4  16 1268.85 86.7569   5
   0  -4 -16 1364.58 80.0105   5
   0  -4 -17 214.095 34.8187   5
   0  -4 -17 251.420 38.1134   4
   0  -4 -17 250.950 31.2682   6
   0  -4 -18 287.717 61.3305   8
   0  -4 -18 317.391 43.2130   4
   0  -4 -18 336.238 38.3481   6
   0  -4 -19 38.3802 50.0808   8
   0  -4 -19 57.9634 31.9340   4
   0  -4 -19 20.7466 26.0274   6
   0  -4 -20 63.1617 55.9266   8
   0  -4 -20 62.9480 29.4932   6
   0  -4 -20 48.9792 35.3997   4
   0  -4 -21-16.1273 63.3574   8
   0   4  21 18.2744 34.3182   3
   0  -4 -21 49.9904 33.4739   6
   0  -4 -21 3.87813 35.9179   4
   0  -4 -22-24.5288 63.5230   8
   0   4  22 34.1761 36.5765   3
   0  -4 -22 11.9309 38.5566   4
   0  -4 -23-8.25040 60.7287   8
   0   4  23-3.11357 36.9184   3
   0  -4 -23 16.3099 40.5209   4
   0  -4 -24-74.6523 71.4116   8
   0  -4 -24-24.9898 43.3966   4
   0  -4 -25 49.7884 74.6668   8
   0  -4 -25 29.6725 46.7323   4
   0  -4 -26 154.914 54.8548   4
   0  -4 -27 117.464 54.6657   4
   0  -5   0 4.46082 6.60462  11
   0   5   0 11.0209 7.50408   5
   0  -5   0-1.89353 6.56909   5
   0  -5  -1 689.472 41.7643   7
   0  -5  -1 672.158 37.5611   5
   0  -5   1 631.142 38.5769   5
   0   5  -1 695.902 38.3929   5
   0  -5  -1 704.249 39.5143  11
   0   5  -2 6.44221 3.30951   1
   0  -5  -2 4.79303 3.30190   1
   0   5   2 13.8182 8.54217  11
   0  -5  -2 19.7590 8.29000  11
   0  -5  -2 10.7761 10.0449   7
   0  -5  -2 3.19018 3.52372  10
   0   5  -2 10.6175 3.33182  10
   0  -5  -2 7.25041 6.68141   5
   0   5  -2 29.7328 9.61497   5
   0  -5   2 14.6595 9.11236   5
   0  -5  -3 24.6344 9.11005  11
   0   5   3 24.5901 10.2343  11
   0   5  -3 22.6211 10.8759   5
   0  -5  -3 20.1720 6.90937   5
   0  -5   3 24.9201 9.52309   5
   0  -5  -3 45.1731 12.3678   7
   0  -5  -4 797.029 46.2845  11
   0   5   4 839.461 47.7129  11
   0   5  -4 856.863 48.7914   5
   0  -5   4 791.268 49.0724   5
   0   5   5 715.975 43.7724  11
   0   5  -5 742.778 45.0484   5
   0  -5   5 712.127 45.4285   5
   0   5   5 672.910 43.5057   8
   0   5   6 5977.84 282.264  11
   0   5   6 5839.28 282.150   8
   0   5  -6 6019.48 283.909   5
   0  -5   6 5773.95 284.664   5
   0   5   7 1803.36 95.3161  11
   0  -5  -7 1829.69 95.9599   9
   0   5   7 1957.55 96.4465   8
   0   5  -7 1957.50 98.4923   5
   0   5  -8 10465.9 502.360   3
   0   5   8 11135.4 511.393  11
   0   5  -8 10883.4 513.945   5
   0  -5  -8 11602.5 511.822   9
   0   5   8 10908.0 511.096   8
   0   5  -9 1900.12 87.5735   3
   0   5   9 1696.92 96.3398  11
   0   5  -9 1759.60 99.7961   5
   0   5   9 1684.74 96.0561   8
   0  -5  -9 1697.63 95.5962   9
   0  -5 -10 8520.07 385.326   9
   0   5  10 7803.60 385.271   8
   0   5  10 8119.28 386.437  11
   0   5 -10 7814.58 374.643   3
   0   5 -10 8117.07 389.564   5
   0  -5 -10 8534.66 381.561   5
   0   5 -11 1318.18 66.2365   3
   0   5  11 1277.35 79.3560  11
   0   5 -11 1432.73 83.7727   5
   0  -5 -11 1355.35 74.6844   5
   0  -5 -11 1410.32 77.7170   9
   0   5 -12 2592.06 119.382   3
   0   5  12 2369.80 134.985  11
   0   5 -12 2269.47 137.321   5
   0  -5 -12 2542.22 132.254   9
   0  -5 -12 2608.85 131.147   5
   0  -5 -13 31.8081 19.8767   9
   0   5  13 58.9944 22.3913  11
   0   5 -13 28.0550 25.3610   5
   0  -5 -13 42.1750 19.0533   5
   0  -5 -14 265.640 29.7723   9
   0   5  14 225.352 34.0919  11
   0  -5 -14 296.713 31.4276   5
   0  -5 -14 178.622 33.4149   4
   0  -5 -15 56.0723 23.5911   9
   0   5  15 72.3378 29.8962  11
   0  -5 -15 91.6560 31.4869   4
   0  -5  15 91.6332 32.5756   5
   0  -5 -15 74.0683 24.2548   5
   0  -5 -16 17.6230 27.3836   4
   0  -5 -16 9.26349 24.0334   9
   0  -5  16 20.0626 28.9707   5
   0  -5 -16-9.85804 23.6284   5
   0  -5 -17 318.249 44.3078   4
   0  -5 -17 386.115 37.9538   9
   0  -5  17 303.947 19.4775   9
   0  -5 -17 353.659 37.6824   5
   0  -5  17 307.167 44.6691   5
   0  -5 -18 86.9462 35.8550   4
   0  -5 -18 66.3225 28.4177   5
   0  -5 -19 643.217 59.0577   4
   0  -5 -19 480.735 78.9704   8
   0  -5 -20 60.1855 60.9332   8
   0  -5 -20 81.2499 37.9211   4
   0  -5 -21 484.739 83.6441   8
   0  -5 -21 411.153 55.8460   4
   0  -5 -22 80.6324 68.4559   8
   0  -5 -22 51.5202 38.3869   4
   0  -5 -23 135.578 74.6939   8
   0   5  23 226.149 48.6027   3
   0  -5 -23 215.139 49.5479   4
   0  -5 -24-63.4598 72.0215   8
   0  -5 -24-13.4473 42.8278   4
   0  -5 -25 104.716 52.1910   4
   0  -5 -26-18.4492 52.2395   4
   0  -6   0 1928.23 97.1290   5
   0  -6   0 1881.18 98.3279  11
   0  -6   0 1994.71 102.153   7
   0  -6   1 2645.90 133.881   5
   0  -6  -1 2642.29 132.430   5
   0   6  -1 2877.21 133.586   5
   0  -6  -1 2661.10 134.482  11
   0  -6   1 2786.50 135.313  11
   0  -6  -1 2730.25 138.006   7
   0  -6  -2 604.700 36.3446  11
   0  -6  -2 544.454 38.7126   7
   0  -6  -2 550.963 33.3255   5
   0   6  -2 534.647 35.0588   5
   0  -6   2 559.046 36.2559   5
   0  -6  -3 364.405 21.1266   1
   0   6  -3 380.275 21.0880   1
   0  -6  -3 363.535 27.3031  11
   0   6   3 368.223 28.2284  11
   0  -6  -3 402.633 31.8435   7
   0   6  -3 370.467 20.9462  10
   0  -6  -3 411.574 21.6714  10
   0   6  -3 393.982 28.4212   5
   0  -6  -3 387.180 25.1411   5
   0  -6   3 399.853 29.4259   5
   0  -6  -4 425.268 29.7403  11
   0   6   4 426.605 30.5478  11
   0   6  -4 469.355 32.7128   5
   0  -6  -4 417.763 26.9718   5
   0  -6   4 381.292 31.9120   5
   0  -6  -4 444.815 34.9604   7
   0   6   5 145.909 19.2086  11
   0   6  -5 135.741 19.9086   5
   0  -6   5 125.219 19.4364   5
   0   6  -5 160.542 21.4971   7
   0   6   5 122.821 18.6490   8
   0   6   6 1497.04 79.0668  11
   0   6  -6 1447.20 79.8940   5
   0   6   6 1425.05 78.6084   8
   0  -6   6 1275.46 79.4925   5
   0   6   7 48.4096 16.8502   8
   0   6   7 45.5778 16.2961  11
   0  -6   7 42.4947 17.0312   5
   0   6  -7 23.1413 17.4321   5
   0   6   8 3991.87 202.374  11
   0  -6  -8 4246.99 203.992   9
   0   6   8 4136.19 202.527   8
   0   6  -8 4152.02 204.956   5
   0  -6   8 3893.34 205.685   5
   0  -6  -9 83.9602 20.7215   9
   0   6  -9 65.0704 11.8909   3
   0   6   9 98.3693 20.9773   8
   0   6   9 89.3961 20.3758  11
   0  -6   9 63.9441 20.7281   5
   0   6  -9 50.0524 19.9364   5
   0  -6 -10 4396.62 224.473   9
   0   6  10 4215.72 223.146   8
   0   6  10 4360.21 224.487  11
   0   6 -10 4724.76 213.760   3
   0   6 -10 4440.62 228.078   5
   0  -6 -10 4743.20 218.824   5
   0  -6  10 4385.42 229.627   5
   0   6  11 653.853 48.9779   8
   0  -6 -11 672.582 49.1560   9
   0   6  11 660.587 49.8406  11
   0   6 -11 699.931 37.5720   3
   0   6 -11 671.235 52.4907   5
   0  -6 -11 677.394 43.8827   5
   0  -6  11 547.409 51.6213   5
   0   6 -12 6819.31 321.562   3
   0   6  12 6763.87 337.805  11
   0   6 -12 6922.83 341.185   5
   0  -6 -12 7045.67 330.911   5
   0  -6 -12 7381.43 336.404   9
   0   6  13 144.062 28.9780  11
   0   6 -13 124.911 10.9838   3
   0  -6 -13 138.277 26.7507   9
   0  -6 -13 117.735 23.2791   5
   0  -6 -14 8886.87 423.193   9
   0   6  14 7996.75 426.612  11
   0  -6 -14 9423.70 421.136   5
   0  -6 -15 3.69928 28.0801   4
   0  -6 -15 10.0698 22.3601   9
   0  -6 -15 8.93026 22.4956   5
   0  -6 -16 6094.04 295.280   9
   0  -6 -16 6121.14 294.270   5
   0  -6 -16 5725.89 303.994   4
   0  -6 -17 384.749 47.8760   4
   0  -6 -17 400.474 41.3393   9
   0  -6 -17 401.501 42.2960   5
   0  -6 -18 2046.72 114.548   9
   0  -6 -18 1919.19 123.249   4
   0  -6 -18 2008.88 113.579   5
   0  -6 -19 338.389 49.3492   4
   0  -6 -20 69.8111 39.3802   4
   0  -6 -21 72.2147 45.5911   4
   0  -6 -22 101.551 47.5108   4
   0  -6 -23 84.7387 47.4268   4
   0  -6 -24 297.349 60.9755   4
   0  -6 -25 131.470 54.8793   4
   0  -7   0 4.72258 12.2302  11
   0  -7   0 2.67560 10.1550   5
   0  -7   0 2.09592 14.7288   7
   0  -7   1 38.9990 13.1202  11
   0  -7  -1 40.8270 12.9475  11
   0   7  -1 26.5949 11.7135   5
   0  -7  -1 13.5850 10.2189   5
   0  -7   1 35.3163 12.3249   5
   0  -7  -1 40.1140 15.3051   7
   0  -7   2 957.092 55.8889  11
   0  -7  -2 886.540 54.2997  11
   0  -7  -2 950.584 52.1352   5
   0   7  -2 929.167 54.0791   5
   0  -7   2 1002.61 55.7865   5
   0  -7  -2 893.465 58.5426   7
   0  -7  -3 804.315 47.4757  11
   0  -7  -3 744.326 51.0773   7
   0   7  -3 764.931 49.7455   7
   0  -7  -3 789.966 43.8834   5
   0   7  -3 743.488 46.7210   5
   0  -7   3 693.465 47.6862   5
   0  -7  -4 3421.27 162.063   1
   0   7  -4 3396.15 161.767   1
   0  -7  -4 3503.24 162.425  10
   0  -7  -4 3597.20 169.930  11
   0   7   4 3485.58 170.439  11
   0   7  -4 3384.19 161.437  10
   0  -7  -4 3535.61 176.439   7
   0   7  -4 3720.81 173.965   7
   0  -7  -4 3457.43 166.086   5
   0   7  -4 3248.75 170.306   5
   0  -7   4 3322.02 172.384   5
   0  -7  -5 2248.74 110.844   1
   0   7   5 2231.55 117.748  11
   0  -7  -5 2275.29 116.305  11
   0   7  -5 2194.70 119.676   7
   0  -7  -5 2211.02 123.443   7
   0   7  -5 2285.50 110.163  10
   0  -7  -5 2311.42 111.120  10
   0  -7  -5 2227.40 112.612   5
   0   7  -5 2313.51 119.042   5
   0  -7   5 2402.55 121.546   5
   0   7   6 5305.87 252.236  11
   0   7  -6 5270.28 253.049   5
   0  -7   6 5247.80 241.893   4
   0  -7   6 4970.18 254.432   5
   0   7  -6 4873.71 252.748   7
   0   7   6 5225.48 252.231   8
   0   7   7 2323.42 126.965  11
   0   7   7 2508.39 127.527   8
   0   7  -7 2347.11 128.149   5
   0  -7   7 2325.91 130.139   5
   0  -7   7 2458.99 114.140   4
   0   7   8 3827.64 195.798  11
   0   7   8 3967.08 195.382   8
   0  -7  -8 4071.50 198.122   9
   0   7  -8 3823.43 197.379   5
   0  -7   8 3810.81 199.482   5
   0   7   9 1558.75 96.4778  11
   0  -7  -9 1772.68 99.4063   9
   0   7   9 1791.45 97.4566   8
   0   7  -9 1719.75 99.9616   5
   0  -7   9 1860.83 103.042   5
   0  -7 -10 2604.92 138.882   9
   0   7  10 2626.35 137.064   8
   0   7  10 2480.47 137.798  11
   0   7 -10 2556.66 126.563   3
   0   7 -10 2602.39 141.498   5
   0  -7  10 2768.69 144.526   5
   0  -7 -11 647.170 50.4978   9
   0   7  11 653.250 51.8810  11
   0   7 -11 644.777 38.7493   3
   0   7 -11 661.192 54.6150   5
   0  -7 -11 757.506 44.6068   5
   0  -7  11 634.845 53.9072   5
   0   7 -12 2035.81 100.644   3
   0   7  12 1934.57 115.804  11
   0  -7 -12 2203.93 122.713   4
   0  -7 -12 2106.21 108.051   5
   0  -7  12 2039.13 122.147   5
   0  -7 -12 2052.47 115.154   9
   0   7  13-12.4107 24.1061  11
   0  -7 -13 19.3338 24.4242   9
   0  -7  13 11.4564 27.2071   5
   0  -7 -13 16.7903 19.2381   5
   0   7 -13 6.61356 10.3690   3
   0  -7 -14 1423.89 86.6834   9
   0  -7 -14 1439.76 80.9078   5
   0  -7  14 1302.46 93.7401   5
   0  -7 -15 33.8762 28.4415   9
   0  -7  15-12.6113 33.7528   5
   0  -7 -15-6.43419 22.2552   5
   0  -7 -16 549.373 48.6274   9
   0  -7 -16 517.441 43.9564   5
   0  -7 -17 94.1292 39.5920   4
   0  -7 -17 111.172 32.3084   9
   0  -7 -17 38.7781 25.2818   5
   0  -7 -18 52.8542 38.8078   4
   0  -7 -18 50.4294 29.6259   9
   0  -7 -18 12.7541 28.2298   5
   0  -7 -19 4.54289 37.8182   4
   0  -7 -19 27.2618 30.9381   9
   0  -7 -20 98.3081 45.2677   4
   0  -7 -21 144.704 50.0091   4
   0  -7 -22 39.4916 46.8249   4
   0  -7 -23 261.172 56.4552   4
   0  -7 -24 25.5737 51.0183   4
   0  -8   0 226.093 24.7337  11
   0  -8   0 227.323 22.7032   5
   0  -8  -1 506.086 41.6246   7
   0  -8   1 524.631 37.6656  11
   0  -8  -1 460.123 36.2695  11
   0  -8  -1 531.914 35.0576   5
   0  -8   1 558.499 36.9633   5
   0   8  -2 39.1255 17.3688   7
   0  -8  -2 55.3327 19.2586   7
   0  -8   2 36.8314 15.9590  11
   0  -8  -2 22.9022 14.5164  11
   0   8  -2 29.5331 14.2347   5
   0  -8  -2 25.3700 11.9478   5
   0  -8   2 30.9722 15.3819   5
   0   8  -3 839.934 54.7370   7
   0  -8  -3 939.750 59.0454   7
   0  -8  -3 825.792 51.3053  11
   0  -8  -3 803.215 48.0909   5
   0   8  -3 761.569 50.9933   5
   0  -8   3 882.730 53.9433   5
   0  -8   4 124.572 9.18611   2
   0  -8  -4 118.798 23.3074   7
   0   8  -4 132.442 22.9084   7
   0  -8  -4 131.914 19.8542  11
   0  -8  -4 110.253 15.6009   5
   0   8  -4 98.4223 20.6777   5
   0  -8   4 108.742 21.1824   5
   0  -8  -5 1644.46 84.1993   1
   0   8  -5 1738.78 84.0443   1
   0   8   5 1727.57 93.9009  11
   0  -8  -5 1695.15 92.2781  11
   0   8  -5 1640.73 83.3672  10
   0  -8  -5 1769.02 84.7776  10
   0   8  -5 1782.81 96.8402   7
   0  -8  -5 1799.41 101.566   7
   0   8  -5 1765.11 94.9792   5
   0  -8  -5 1724.86 88.3295   5
   0  -8   5 1836.77 97.5408   5
   0   8  -6 219.323 18.9063   1
   0  -8  -6 226.238 19.5737   1
   0  -8  -6 261.688 20.6442  10
   0   8  -6 235.441 18.7586  10
   0   8   6 252.636 28.3044  11
   0  -8  -6 241.922 32.2270   7
   0   8  -6 239.237 30.0014   7
   0  -8  -6 212.661 20.3166   5
   0   8  -6 238.492 28.5792   5
   0  -8   6 276.854 30.4440   5
   0  -8   6 205.829 18.0281   4
   0   8  -7 1505.30 78.6976   1
   0  -8  -7 1438.65 79.5048   1
   0   8   7 1577.13 87.0190  11
   0   8  -7 1378.35 87.3502   7
   0   8   7 1626.04 87.8718   8
   0  -8  -7 1656.40 95.7858   7
   0  -8  -7 1420.03 78.9108  10
   0   8  -7 1411.14 78.1525  10
   0   8  -7 1450.64 87.0321   5
   0  -8  -7 1538.00 79.9563   5
   0  -8   7 1527.38 73.5214   4
   0  -8   7 1648.78 91.3334   5
   0   8   8 2307.81 122.942  11
   0   8  -8 2223.09 123.952   7
   0   8   8 2415.18 123.154   8
   0   8  -8 2248.88 123.649   5
   0  -8  -8 2139.49 124.765   9
   0  -8   8 2291.18 126.636   5
   0  -8  -9 351.520 38.2868   9
   0   8  -9 388.015 38.7680   5
   0  -8   9 349.051 38.5325   5
   0   8   9 288.264 34.7769  11
   0  -8 -10 3375.15 175.695   9
   0   8  10 3132.99 172.421  11
   0   8 -10 3350.60 176.358   5
   0  -8  10 3555.17 179.999   5
   0   8 -11 128.609 18.2208   3
   0   8  11 106.295 27.2428  11
   0  -8 -11 163.837 31.0697   9
   0  -8  11 162.465 33.2278   5
   0  -8 -11 172.889 34.5112   4
   0  -8 -11 140.567 20.6588   5
   0   8 -12 2227.50 110.461   3
   0  -8 -12 2229.83 126.475   9
   0  -8  12 2161.12 130.849   5
   0  -8 -12 2274.02 132.515   4
   0  -8 -12 2410.95 116.364   5
   0   8  12 2010.92 124.423  11
   0  -8 -13 92.9743 29.4395   9
   0   8 -13 34.4559 13.6179   3
   0  -8  13 8.02229 28.2533   5
   0  -8 -13 39.2992 19.9970   5
   0  -8 -13 60.2443 31.9615   4
   0   8  13 58.6634 28.1158  11
   0  -8  14 1197.63 86.2924   5
   0  -8 -14 1287.68 71.4704   5
   0  -8 -14 1304.57 89.8498   4
   0  -8 -14 1312.13 81.2319   9
   0   8 -14 1119.47 59.4480   3
   0  -8 -15 402.571 45.6728   9
   0  -8 -15 404.852 36.9075   5
   0  -8  15 390.764 51.0848   5
   0  -8 -16 1155.32 77.3760   9
   0  -8 -16 1058.90 68.8911   5
   0  -8  16 1139.69 86.9742   5
   0  -8 -17 726.580 59.2047   9
   0  -8 -17 669.059 51.8852   5
   0  -8  17 618.834 65.6324   5
   0  -8 -18 1024.24 73.0591   9
   0  -8 -18 1005.56 81.8914   4
   0  -8 -19 403.240 59.1146   4
   0  -8 -19 288.760 44.0419   9
   0  -8 -20 579.557 70.3695   4
   0  -8 -20 652.222 60.4472   9
   0  -8 -21 61.6393 46.8768   4
   0  -8 -22 99.7262 53.4305   4
   0  -8 -23 53.3275 54.6577   4
   0   8 -23 33.8348 51.6065  10
   0  -8 -23 36.8632 49.3755  10
   0   8 -24 30.1841 51.4104  10
   0  -8 -24 76.7130 53.9282  10
   0  -8 -24-22.4873 53.3318   1
   0   8 -24 146.101 58.4966   1
   0  -9   0 12.3697 16.4211  11
   0  -9   0 38.2190 14.7921   5
   0  -9  -1 206.225 29.1000   7
   0  -9  -1 166.244 23.8815  11
   0  -9   1 186.771 24.9351  11
   0  -9  -1 201.408 22.2149   5
   0  -9   1 191.270 23.6093   5
   0   9  -2 3867.78 187.699   7
   0  -9  -2 3659.73 190.547   7
   0  -9   2 3893.92 186.499  11
   0  -9  -2 3670.04 184.316  11
   0  -9  -2 3569.88 180.215   5
   0   9  -2 3708.50 181.898   5
   0  -9   2 3528.53 184.135   5
   0   9  -3 734.312 50.5023   7
   0  -9  -3 639.534 52.2524   7
   0  -9  -3 644.554 46.1947  11
   0  -9   3 662.998 49.3073  11
   0  -9  -3 701.632 43.2349   5
   0   9  -3 735.327 47.4039   5
   0  -9   3 660.047 48.1916   5
   0   9  -4 8166.29 402.550   7
   0  -9  -4 8039.19 406.982   7
   0  -9  -4 8588.45 399.659  11
   0   9  -4 8282.75 399.349   5
   0  -9  -4 8373.74 394.555   5
   0  -9   4 8400.00 402.370   5
   0  -9   4 8700.28 395.840   4
   0   9   5 695.658 34.5198   2
   0  -9   5 650.551 34.0362   2
   0   9  -5 651.777 50.9117   7
   0  -9  -5 619.566 54.4260   7
   0  -9  -5 710.834 47.3840  11
   0   9  -5 669.684 48.2014   5
   0  -9  -5 676.872 42.2965   5
   0  -9   5 670.342 50.8696   5
   0  -9   5 717.778 42.0367   4
   0   9  -6 5398.20 257.881   1
   0  -9  -6 5232.07 258.133   1
   0   9  -6 5238.71 271.602   7
   0  -9  -6 5882.50 280.657   7
   0   9   6 5863.68 270.601  11
   0   9  -6 5601.81 257.567  10
   0  -9  -6 5426.33 258.702  10
   0  -9  -6 5788.92 263.313   5
   0   9  -6 5776.62 271.433   5
   0  -9   6 5643.37 260.447   4
   0  -9   6 5394.24 273.566   5
   0   9  -7 261.030 21.4280   1
   0  -9  -7 229.293 21.6736   1
   0   9  -7 278.770 21.1792  10
   0  -9  -7 233.227 21.6912  10
   0   9   7 264.831 32.1608  11
   0  -9  -7 226.117 36.3301   7
   0   9  -7 239.960 33.2367   7
   0   9  -7 252.345 32.6662   5
   0  -9  -7 212.736 23.3707   5
   0  -9   7 270.774 19.2159   4
   0  -9   7 302.465 35.1582   5
   0  -9  -8 1838.48 100.674   1
   0   9  -8 1991.51 100.461   1
   0   9   8 1947.00 109.311  11
   0   9  -8 2010.26 100.116  10
   0  -9  -8 1915.07 101.552  10
   0  -9   8 1943.07 92.5467   4
   0  -9  -8 1919.87 119.135   7
   0   9  -8 2113.20 112.832   5
   0  -9  -8 1957.94 101.124   5
   0  -9   8 2003.66 114.267   5
   0   9   9 472.668 45.3703  11
   0  -9  -9 551.312 40.4030   1
   0   9  -9 580.794 39.6743   1
   0   9  -9 575.263 39.2409  10
   0  -9  -9 627.740 52.3927   9
   0  -9  -9 517.538 39.6117  10
   0  -9  -9 548.027 38.4323   5
   0   9  -9 522.466 48.3276   5
   0  -9   9 584.752 50.7647   5
   0  -9 -10 1256.87 84.6821   9
   0  -9 -10 1263.62 75.5121  10
   0   9 -10 1381.06 74.4788  10
   0   9  10 1201.41 80.3945  11
   0   9 -10 1264.39 74.9591   1
   0  -9 -10 1269.64 75.9295   1
   0  -9  10 1313.97 87.5005   5
   0  -9 -10 1347.57 89.1042   4
   0  -9 -11 1128.72 72.9157  10
   0  -9 -11 1299.89 82.8447   9
   0   9 -11 1237.80 72.3467  10
   0   9  11 1169.34 78.1293  11
   0   9 -11 1212.72 66.1921   3
   0  -9 -11 1062.91 72.7139   1
   0  -9  11 1269.83 85.5181   5
   0  -9 -11 1234.36 85.8172   4
   0  -9 -11 1214.36 66.8760   5
   0   9 -12 1378.81 74.0937   3
   0   9  12 1243.97 87.4306  11
   0  -9 -12 1454.37 77.3642   5
   0  -9 -12 1395.01 96.6988   4
   0  -9  12 1530.37 96.1425   5
   0  -9 -12 1456.85 91.7019   9
   0   9 -12 1396.25 82.8933  10
   0   9 -13 1549.52 84.2455   3
   0  -9 -13 1781.34 104.808   9
   0  -9  13 1663.19 108.859   5
   0  -9 -13 1786.37 110.459   4
   0  -9 -13 1723.59 90.3872   5
   0  -9  14 1009.65 79.2146   5
   0  -9 -14 1065.61 61.4794   5
   0  -9 -14 936.805 78.6999   4
   0  -9 -14 1127.45 76.5945   9
   0   9 -14 921.072 52.2342   3
   0  -9  15 1089.35 79.3951   5
   0  -9 -15 1077.81 58.4625   5
   0  -9 -15 1082.33 80.3909   4
   0  -9 -15 1063.36 71.3830   9
   0  -9 -16 127.362 38.0002   9
   0  -9  16 99.9234 42.4007   5
   0  -9 -17 314.483 46.2368   9
   0  -9  17 291.336 52.2990   5
   0  -9 -18 433.434 51.6723   9
   0   9 -18 389.016 52.8074  10
   0  -9  18 409.212 61.4820   5
   0  -9 -19 181.215 52.6146   4
   0   9 -19 163.820 43.2249  10
   0  -9 -19 61.5293 41.3682  10
   0  -9 -19 94.3485 40.3415   9
   0   9 -20 1200.84 93.0982  10
   0  -9 -20 1328.06 98.3841  10
   0  -9 -20 1465.35 94.9131   9
   0  -9 -20 1181.84 97.3141   1
   0  -9 -20 1446.33 108.080   4
   0   9 -21 114.775 51.1055   1
   0  -9 -21 154.165 51.1552   1
   0  -9 -21 120.008 54.9383   4
   0  -9 -21 160.230 47.8139  10
   0   9 -21 127.994 47.3610  10
   0  -9 -22 1006.65 88.3133   1
   0   9 -22 939.965 84.6039   1
   0   9 -22 813.871 79.9438  10
   0  -9 -22 842.537 83.9023  10
   0  -9 -23 280.085 61.8076   1
   0   9 -23 208.794 58.7138   1
   0  -9 -23 417.977 62.7792  10
   0   9 -23 221.260 56.6188  10
   0  -9 -24 250.489 63.2333   1
   0 -10   0 4530.52 217.718  11
   0 -10   0 4220.29 213.668   5
   0 -10  -1 2140.44 115.023  11
   0 -10   1 2208.56 116.690  11
   0 -10  -1 2106.29 111.862   5
   0 -10   1 2100.56 113.819   5
   0 -10   2 3910.05 195.418  11
   0 -10  -2 4016.15 194.087  11
   0 -10   2 3747.57 192.445   4
   0 -10  -2 3709.07 188.966   5
   0 -10   2 3768.64 193.467   5
   0 -10  -2 4145.32 203.291   7
   0 -10   3 764.732 58.4329  11
   0 -10  -3 881.866 57.2047  11
   0  10  -3 864.880 55.7795   5
   0 -10  -3 895.725 52.8487   5
   0 -10   3 912.872 56.0815   4
   0 -10   3 849.507 58.4909   5
   0 -10  -3 862.415 64.9563   7
   0 -10   4 1114.00 74.4657  11
   0 -10  -4 1219.34 71.8890  11
   0 -10  -4 1239.99 81.8160   7
   0  10  -4 1267.46 72.4702   5
   0 -10  -4 1149.49 66.0936   5
   0 -10   4 1113.12 74.0633   5
   0 -10   4 1179.73 67.8513   4
   0 -10  -5 30.7166 20.0852  11
   0 -10  -5 76.8364 29.9087   7
   0 -10   5 44.8118 23.9621   5
   0 -10  -5 37.6913 15.4554   5
   0  10  -5 25.3676 22.0318   5
   0 -10   5 58.1979 16.5522   4
   0  10   6 21.6564 5.95602   2
   0 -10   6 29.8841 24.3949   5
   0 -10  -6 7.73784 27.3935   7
   0 -10   6 24.8827 13.8440   4
   0 -10  -6 32.9131 15.3016   5
   0  10  -6 22.2898 23.4963   5
   0  10   6 20.1773 6.30393   2
   0 -10   7 364.356 25.3830   4
   0 -10  -7 319.398 46.2287   7
   0 -10  -7 403.144 29.7078   5
   0  10  -7 313.841 37.7991   5
   0 -10   7 352.965 41.2637   5
   0  10  -8 51.4818 15.0038   1
   0 -10  -8 81.1930 15.7709   1
   0  10   8 107.823 27.5090  11
   0 -10  -8 67.3135 16.4940  10
   0  10  -8 79.9609 14.8788  10
   0 -10   8 81.6287 10.8847   4
   0 -10  -8 95.2526 35.8448   7
   0  10  -8 73.7675 28.0173   5
   0 -10  -8 85.6520 18.1675   5
   0 -10  -8 65.7312 31.0743   4
   0 -10   8 60.9440 29.8765   5
   0 -10  -9 2285.81 122.338   1
   0  10  -9 2418.67 121.756   1
   0 -10  -9 2428.49 138.584   9
   0  10  -9 2518.09 121.536  10
   0  10   9 2387.56 131.465  11
   0 -10  -9 2350.89 122.806  10
   0 -10  -9 2498.97 145.801   7
   0 -10  -9 2451.55 122.557   5
   0 -10  -9 2401.00 141.620   4
   0 -10   9 2338.19 137.083   5
   0 -10 -10 50.5123 20.9594   1
   0  10 -10 56.0389 20.1649   1
   0  10  10 67.7353 27.8266  11
   0 -10 -10 59.2493 21.6129  10
   0  10 -10 44.8662 18.9036  10
   0 -10 -10 51.0514 31.0571   9
   0 -10 -10 63.9776 37.2245   7
   0 -10 -10 70.8899 20.0553   5
   0 -10  10 57.1815 30.5594   5
   0 -10 -10 75.7622 34.9569   4
   0 -10  11 4864.72 248.336   5
   0 -10 -11 4955.40 227.542   5
   0 -10 -11 4984.97 252.116   4
   0 -10 -11 4626.50 234.328  10
   0 -10 -11 4907.45 246.684   9
   0  10 -11 4788.77 232.337  10
   0  10 -11 4800.65 228.739   3
   0 -10 -11 4636.26 256.466   7
   0 -10 -11 4516.77 229.622   5
   0  10 -11 4755.86 232.754   1
   0 -10 -11 4376.19 233.124   1
   0  10 -12 160.936 23.1542   3
   0 -10 -12 213.241 44.5188   4
   0 -10 -12 179.616 31.5606  10
   0  10 -12 209.077 30.0133  10
   0 -10 -12 142.523 39.5848   9
   0  10 -12 160.973 29.0188   1
   0 -10 -12 139.973 29.5461   1
   0 -10 -12 174.950 23.0511   5
   0 -10  12 206.128 41.9650   5
   0  10 -13 3367.96 164.097   3
   0 -10 -13 3484.11 185.414   9
   0 -10 -13 3184.51 176.405  10
   0  10 -13 3455.49 174.666  10
   0  10 -13 3376.38 175.548   1
   0 -10 -13 3320.07 176.591   1
   0 -10 -13 3458.37 192.547   4
   0 -10  13 3352.24 188.950   5
   0 -10 -13 3365.41 166.711   5
   0 -10 -14 506.908 60.8873   4
   0  10 -14 484.657 32.5816   3
   0 -10 -14 574.619 55.3486   9
   0 -10 -14 394.629 45.1582  10
   0  10 -14 462.755 46.2167  10
   0 -10  14 512.233 58.7052   5
   0 -10 -14 421.495 47.6089   1
   0  10 -14 457.498 46.8936   1
   0 -10 -15 1570.97 99.8879   9
   0  10 -15 1405.98 90.6969  10
   0 -10 -15 1345.41 93.0764  10
   0 -10 -15 1444.60 105.744   4
   0 -10  15 1401.44 103.365   5
   0  10 -15 1553.11 93.5314   1
   0 -10 -15 1412.08 93.1006   1
   0 -10 -16 1042.71 77.7236   9
   0 -10 -16 809.320 70.3162  10
   0  10 -16 936.787 70.4071  10
   0 -10 -16 884.809 72.4400   1
   0  10 -16 944.999 71.7784   1
   0 -10  16 1022.01 84.1532   5
   0 -10 -16 963.971 85.7105   4
   0 -10 -17 172.465 52.2047   4
   0 -10 -17 223.243 45.8688   9
   0 -10 -17 190.312 41.2465  10
   0  10 -17 180.393 40.3557  10
   0 -10  17 285.802 53.5798   5
   0 -10 -17 164.426 41.9608   1
   0  10 -17 219.330 43.0445   1
   0 -10 -18 762.928 69.6895   9
   0 -10 -18 715.065 67.9420  10
   0  10 -18 711.940 66.5588  10
   0 -10  18 717.607 75.0876   5
   0 -10 -18 684.996 68.5261   1
   0  10 -18 904.850 69.6579   1
   0  10 -19 32.8577 41.3324   1
   0 -10 -19 71.8823 42.9970   1
   0 -10 -19 39.6607 44.1529   9
   0  10 -19 67.6053 42.1379  10
   0 -10 -19 93.4291 43.5270  10
   0 -10 -20 103.743 45.6545   1
   0 -10 -20 112.690 59.0543   4
   0 -10 -20 145.087 45.9743  10
   0 -10 -20 79.7422 47.5450   9
   0 -10 -21 78.7105 48.0480   1
   0 -10 -21 39.0882 48.5723  10
   0 -10 -21-19.9806 45.1513   9
   0 -10 -22 5.11309 53.0563   1
   0 -10 -22-5.07503 52.3249  10
   0 -10 -23 21.1737 54.4112   1
   0 -10 -23 26.2982 50.2445  10
   0 -11   0-4.99713 21.7017  11
   0 -11   0-2.12933 18.3258   5
   0 -11   0 2.78100 23.9342   4
   0 -11   1 13.0321 22.1349  11
   0 -11  -1 14.6043 20.6734  11
   0 -11  -1 41.3997 18.3465   5
   0 -11   1 7.72979 21.1412   4
   0 -11  -1 8.93490 24.9251   4
   0 -11   1 18.3583 20.0408   5
   0 -11  -2 33.0363 25.8108   7
   0 -11   2 14.1612 21.0721   4
   0 -11   2 45.6345 25.5578  11
   0 -11  -2 4.78087 22.5903  11
   0 -11  -2 3.66186 17.2466   5
   0 -11   2 34.5015 22.0949   5
   0 -11  -2 31.6776 26.5108   4
   0 -11  -3 22.5699 27.3592   7
   0 -11   3 12.7481 19.2279   4
   0 -11  -3 11.8085 21.5441  11
   0 -11   3 28.1438 24.0230  11
   0 -11   3 44.9363 23.8062   5
   0 -11  -3 36.8893 27.7955   4
   0 -11  -3 27.3599 17.4386   5
   0 -11   4 121.974 29.1420  11
   0 -11  -4 165.180 28.4525  11
   0 -11   4 200.052 24.9903   4
   0 -11  -4 120.833 33.3946   7
   0  11  -4 144.686 27.4694   5
   0 -11  -4 143.812 20.8378   5
   0 -11   4 96.3129 27.9178   5
   0 -11  -4 105.983 33.2164   4
   0 -11  -5 75.8701 24.3687  11
   0 -11   5 53.1061 27.8836  11
   0 -11  -5 45.0730 31.8450   9
   0 -11   5 99.2663 19.4172   4
   0 -11  -5 56.9448 33.8007   7
   0  11  -5 44.3330 24.4661   5
   0 -11   5 30.1546 25.9828   5
   0 -11  -5 48.2351 31.3102   4
   0 -11  -5 58.7799 17.6971   5
   0 -11   6 772.956 63.3409  11
   0 -11  -6 844.197 67.9650   9
   0 -11  -6 975.812 72.0953   7
   0 -11  -6 822.616 50.3627   5
   0  11  -6 821.654 60.5611   5
   0 -11   6 814.754 49.3986   4
   0 -11  -6 897.289 69.9509   4
   0 -11   6 791.148 62.8397   5
   0 -11  -7 791.770 68.8700   7
   0 -11   7 817.850 45.8115   4
   0 -11  -7 751.977 48.7801   5
   0 -11   7 796.730 63.5837   5
   0 -11  -7 913.320 71.1954   4
   0 -11   8 1006.96 72.5113   5
   0 -11  -8 1087.54 78.5664   4
   0 -11   8 993.541 49.7738   4
   0 -11  -8 921.174 78.4294   7
   0 -11  -8 1045.28 56.3914   5
   0  11   8 876.767 49.6276   2
   0 -11   8 929.619 49.7603   2
   0  11   9 1041.53 70.2018  11
   0 -11  -9 947.937 76.6821   9
   0 -11  -9 1085.95 85.8376   7
   0 -11  -9 1000.52 58.7398   5
   0 -11  -9 1055.63 81.3997   4
   0 -11   9 1063.27 77.6757   5
   0 -11  10 245.572 43.8573   5
   0 -11 -10 165.028 43.2119   9
   0  11 -10 202.243 22.5976  10
   0 -11 -10 153.605 23.8932  10
   0 -11 -10 214.778 43.9213   4
   0 -11 -10 153.121 45.7600   7
   0 -11 -10 149.809 22.7381   5
   0 -11 -10 183.222 24.2719   1
   0  11 -10 193.356 24.4016   1
   0  11 -11 916.868 56.9674   1
   0 -11 -11 861.950 57.2253   1
   0  11 -11 930.159 56.0578  10
   0 -11 -11 813.404 57.4210  10
   0 -11 -11 1005.78 76.2379   9
   0  11 -11 964.180 57.4738   3
   0 -11 -11 1039.58 87.5456   7
   0 -11 -11 873.149 54.3783   5
   0 -11 -11 1010.16 80.8914   4
   0 -11  11 981.081 76.9723   5
   0 -11 -11 899.025 52.5983   5
   0 -11  12 140.820 39.0006   5
   0  11 -12 109.588 24.9344  10
   0 -11 -12 112.829 27.1380  10
   0 -11 -12 74.2096 38.8891   9
   0  11 -12 70.8565 22.9068   3
   0 -11 -12 53.6599 40.8486   4
   0 -11 -12 148.970 48.0553   7
   0 -11 -12 106.372 21.8658   5
   0  11 -12 99.5908 26.6115   1
   0 -11 -12 92.7366 27.1186   1
   0 -11 -13 502.840 45.6605   1
   0  11 -13 480.103 43.9466   1
   0  11 -13 499.099 43.8143  10
   0 -11 -13 501.633 45.7840  10
   0 -11 -13 543.822 58.4742   9
   0 -11 -13 601.698 65.2420   4
   0 -11 -13 408.766 65.0829   7
   0 -11 -13 488.075 38.8820   5
   0 -11  13 471.443 58.0868   5
   0 -11  14 266.197 49.8903   5
   0 -11 -14 346.245 50.8575   9
   0 -11 -14 314.376 40.8397  10
   0 -11 -14 422.328 60.8375   4
   0 -11 -14 315.052 64.1806   7
   0 -11 -14 315.691 33.5957   5
   0  11 -14 338.699 41.8672   1
   0 -11 -14 356.900 42.2031   1
   0 -11 -15 317.817 51.2417   9
   0 -11 -15 163.568 37.8655  10
   0 -11  15 196.900 49.3145   5
   0 -11 -15 269.599 54.9636   4
   0 -11 -15 150.203 30.9379   5
   0 -11 -15 263.080 41.4291   1
   0 -11 -16 514.183 66.7276   4
   0 -11 -16 551.253 63.6709   9
   0 -11 -16 494.433 54.0082  10
   0 -11 -16 484.880 52.0178   1
   0 -11  16 448.110 64.0859   5
   0 -11 -17 94.2163 48.2373   4
   0 -11 -17 149.261 46.2455   9
   0 -11 -17 70.2670 39.0546  10
   0 -11 -17 163.459 41.6455   1
   0 -11  17 142.037 50.7344   5
   0 -11 -18 346.933 63.7571   4
   0 -11 -18 369.618 53.5941   1
   0 -11  18 319.958 61.1772   5
   0 -11 -18 417.128 59.0735   9
   0 -11 -18 407.439 53.6467  10
   0 -11 -19 140.652 47.5944   1
   0 -11 -19 232.910 50.4235  10
   0 -11 -19 279.844 55.9505   9
   0 -11 -20 494.449 65.1457  10
   0 -11 -20 465.254 64.6834   9
   0 -11 -21 371.107 62.1540   9
   0 -12   0 7826.75 392.851   5
   0 -12   0 8332.93 399.760   4
   0 -12   0 8611.12 397.663  11
   0 -12  -1 81.8558 31.5317   4
   0 -12   1 39.3078 26.6808   4
   0 -12  -1 95.0966 27.6613  11
   0 -12   1 110.186 29.9311  11
   0 -12  -1 59.8315 22.4457   5
   0 -12   1 27.2705 26.5429   5
   0 -12  -2 6370.02 311.670  11
   0 -12   2 6208.56 313.882  11
   0 -12  -2 6386.42 307.047   5
   0 -12  -2 6312.23 318.495   4
   0 -12   2 6386.02 312.250   5
   0 -12   2 6551.74 311.963   4
   0 -12   3 126.297 27.2636   4
   0 -12  -3 121.470 34.4264   4
   0 -12   3 98.1016 30.0042  11
   0 -12  -3 91.9507 29.4834  11
   0 -12  -3 96.3017 23.0401   5
   0 -12   3 82.6590 27.7538   5
   0 -12  -3 168.128 40.4366   7
   0 -12  -4 3824.11 207.666   9
   0 -12  -4 3885.45 209.250   7
   0 -12  -4 3880.72 195.981  11
   0 -12   4 3688.07 200.288  11
   0 -12  -4 3703.71 205.320   4
   0 -12   4 3833.27 199.565   5
   0 -12  -4 3888.30 189.104   5
   0 -12   4 3919.20 191.918   4
   0 -12  -5 104.460 38.5369   9
   0 -12   5 138.369 23.9193   4
   0 -12  -5 125.934 36.5854   4
   0 -12  -5 148.260 40.3279   7
   0 -12   5 218.702 37.5459  11
   0 -12   5 186.966 34.3710   5
   0 -12  -5 153.132 23.3895   5
   0 -12  -6 1737.67 116.733   9
   0 -12  -6 1770.01 119.611   7
   0 -12   6 1901.80 97.1085   4
   0 -12   6 1881.35 113.072  11
   0 -12  -6 1843.88 96.4526   5
   0 -12   6 1850.28 111.487   5
   0 -12  -6 1914.43 118.082   4
   0 -12  -7 191.439 44.4841   7
   0 -12   7 152.115 19.7838   4
   0 -12  -7 207.547 44.4337   4
   0 -12   7 139.148 37.4231  11
   0 -12   7 206.966 39.6475   5
   0 -12  -7 187.274 22.2498   5
   0 -12  -8 483.539 58.8740   7
   0 -12  -8 428.875 32.4079   5
   0 -12   8 464.540 53.2092   5
   0 -12  -8 568.108 61.2086   4
   0 -12  -9 173.148 47.8942   7
   0 -12  -9 128.059 43.1370   4
   0 -12  -9 56.7785 39.6062   9
   0 -12  -9 110.462 19.0541   5
   0 -12   9 96.8993 40.1551   5
   0 -12  10 4.21850 35.1120   5
   0 -12 -10 39.7165 39.5322   9
   0 -12 -10 53.8849 42.9348   4
   0 -12 -10-28.5994 43.6739   7
   0 -12 -10 7.02201 16.3102   5
   0 -12  10 9.51235 14.6806   2
   0 -12  11 215.940 45.0131   5
   0 -12 -11 271.884 48.2688   9
   0 -12 -11 267.582 52.7051   4
   0 -12 -11 252.921 53.1868   7
   0 -12 -11 174.705 22.0867   5
   0 -12  11 141.439 21.3759   2
   0 -12 -12 324.440 50.6616   9
   0 -12 -12 233.518 30.3560  10
   0 -12 -12 274.936 57.1579   4
   0 -12 -12 292.332 60.3926   7
   0 -12 -12 223.311 30.5351   1
   0 -12  12 251.783 50.7246   5
   0 -12 -13 477.153 43.1339  10
   0 -12 -13 518.718 61.9696   9
   0 -12 -13 501.539 66.4074   4
   0 -12 -13 403.227 66.8831   7
   0 -12 -13 419.577 41.6443   1
   0 -12  13 499.214 59.8178   5
   0 -12 -14 626.514 55.5010  10
   0 -12 -14 792.645 72.4593   9
   0 -12 -14 678.582 83.9798   7
   0 -12 -14 743.130 58.0754   1
   0 -12 -14 765.087 77.8503   4
   0 -12  14 864.875 76.4230   5
   0 -12 -15 447.111 65.9273   4
   0 -12  15 381.991 60.9978   5
   0 -12 -15 519.004 62.2138   9
   0 -12 -16 491.209 88.5417   7
   0 -12 -16 705.570 81.0079   4
   0 -12  16 603.008 72.4315   5
   0 -12 -16 721.408 73.8746   9
   0 -12 -17 17.5653 66.8260   7
   0 -12  17 118.839 47.1523   5
   0 -12 -17 161.330 53.5117   9
   0 -12 -17 76.3161 57.0969   4
   0 -12 -18 120.473 50.3334   9
   0 -12 -19-13.8937 50.1571   9
   0 -13   0 17.5481 27.9343  11
   0 -13   0 9.80835 26.2441   5
   0 -13   0-6.52271 29.2161   4
   0 -13   1-24.0828 28.7513  11
   0 -13  -1 11.3025 26.9870  11
   0 -13  -1 20.3086 21.9531   5
   0 -13   1 10.5634 24.6469   5
   0 -13   1-2.99766 27.7557   4
   0 -13  -1 3.50582 30.1727   4
   0 -13  -2 44.4830 40.6990   9
   0 -13  -2 27.5438 28.0439  11
   0 -13   2 34.9146 27.0776  11
   0 -13   2 39.6495 26.7565   5
   0 -13  -2 24.7932 21.8633   5
   0 -13   2-13.6197 28.5481   4
   0 -13  -2-7.48630 35.3552   4
   0 -13  -3 22.5088 35.0024   9
   0 -13  -3 31.6814 35.3516   4
   0 -13   3 17.1805 25.9105   4
   0 -13   3 46.6753 30.0267  11
   0 -13  -3 24.5012 25.5475  11
   0 -13   3 39.3234 29.2490   5
   0 -13  -3 39.5797 21.3929   5
   0 -13  -4 136.537 42.4976   9
   0 -13   4 113.034 26.0466   4
   0 -13  -4 162.690 38.7072   4
   0 -13  -4 215.897 45.9791   7
   0 -13   4 124.942 34.9266  11
   0 -13  -4 78.1064 28.6587  11
   0 -13  -4 100.368 22.5086   5
   0 -13   4 145.337 35.3051   5
   0 -13  -5 613.240 63.7039   9
   0 -13   5 603.829 45.4303   4
   0 -13  -5 718.804 67.3497   7
   0 -13   5 617.652 56.6142  11
   0 -13  -5 559.889 40.9617   5
   0 -13   5 638.351 57.6383   5
   0 -13  -5 668.632 63.5530   4
   0 -13  -6 274.820 48.6288   9
   0 -13  -6 154.760 43.8303   4
   0 -13   6 258.984 43.9617  11
   0 -13   6 218.517 39.4040   5
   0 -13  -6 181.690 24.3663   5
   0 -13  -6 221.401 50.0626   7
   0 -13   7 1813.59 114.561  11
   0 -13  -7 1703.59 91.1440   5
   0 -13   7 1921.28 113.682   5
   0 -13  -7 1887.30 120.888   4
   0 -13  -7 1904.35 125.160   7
   0 -13  -8 273.967 53.5410   4
   0 -13  -8 268.922 53.6733   7
   0 -13  -8 240.009 23.3121   5
   0 -13   8 278.612 47.6686   5
   0 -13   8 201.048 45.7779  11
   0 -13  -9 1417.07 111.221   7
   0 -13   9 1357.53 100.486  11
   0 -13   9 1455.28 100.843   5
   0 -13  -9 1622.52 109.184   4
   0 -13 -10 104.162 48.4731   7
   0 -13 -10 57.3414 46.5667   4
   0 -13  10 13.2195 37.6591   5
   0 -13 -10 76.8793 44.2065   9
   0 -13 -11 225.287 55.0681   7
   0 -13 -11 262.621 54.9675   4
   0 -13  11 210.559 48.0031   5
   0 -13 -11 208.469 52.5880   9
   0 -13 -12-6.79084 49.6689   7
   0 -13 -12 27.5216 48.2421   4
   0 -13  12-4.74897 42.9032   5
   0 -13 -12 14.6853 45.5053   9
   0 -13 -13-14.3372 52.7851   7
   0 -13 -13 56.4017 48.3371   4
   0 -13  13 24.5192 45.9682   5
   0 -13 -13 44.3678 44.7450   9
   0 -13  13 38.5467 37.4595   9
   0 -13 -14 484.753 78.0056   7
   0 -13 -14 577.014 71.6021   4
   0 -13  14 472.342 63.7007   5
   0 -13 -14 502.879 67.8580   9
   0 -13 -15 72.2155 64.8686   7
   0 -13  15 94.0947 53.6708   5
   0 -13 -15 123.628 52.2501   9
   0 -13 -15 29.5722 54.2218   4
   0 -13 -16 1740.77 117.871   9
   0 -13  16 1442.19 114.466   5
   0 -14   0 696.214 70.8219   9
   0 -14   0 635.983 52.9097   5
   0 -14   0 721.159 61.3827   4
   0 -14   0 740.610 58.7265  11
   0 -14   1 840.049 76.0119   9
   0 -14  -1 829.473 75.4085   9
   0 -14   1 863.434 64.7700   4
   0 -14  -1 715.264 55.7260   5
   0 -14   1 801.773 60.2907   5
   0 -14  -1 830.211 67.5539   4
   0 -14  -1 840.438 62.9534  11
   0 -14   1 713.971 61.4972  11
   0 -14  -2 1243.44 98.1416   9
   0 -14  -2 1310.14 84.5347  11
   0 -14   2 1245.55 87.7540  11
   0 -14   2 1350.53 85.4771   5
   0 -14   2 1366.30 86.0907   4
   0 -14  -2 1394.78 94.1382   4
   0 -14  -2 1385.38 79.4450   5
   0 -14  -3 638.294 68.9519   9
   0 -14  -3 762.991 56.9618  11
   0 -14   3 712.372 60.8034  11
   0 -14   3 626.489 56.4356   5
   0 -14  -3 748.401 67.6894   4
   0 -14  -3 644.652 48.2942   5
   0 -14   3 729.424 55.0142   4
   0 -14  -4 2963.98 176.031   9
   0 -14   4 3021.84 166.629  11
   0 -14  -4 3079.06 173.196   4
   0 -14  -4 2946.56 150.113   5
   0 -14   4 3060.83 165.037   5
   0 -14  -5 269.204 50.5598   4
   0 -14   5 295.323 46.4586  11
   0 -14   5 328.338 46.8514   5
   0 -14  -6 2986.26 179.345   9
   0 -14  -6 3251.51 185.922   7
   0 -14   6 3067.83 171.744  11
   0 -14   6 2925.98 169.275   5
   0 -14  -6 3067.23 176.824   4
   0 -14  -7 61.1280 44.3649   9
   0 -14  -7 50.1546 43.0882   4
   0 -14   7 68.9410 39.8689  11
   0 -14   7 60.0242 40.4474   5
   0 -14  -7 134.214 49.6261   7
   0 -14   8 852.613 75.8388  11
   0 -14   8 893.039 75.6181   5
   0 -14  -8 809.973 82.9575   4
   0 -14  -8 1012.90 90.5036   7
   0 -14  -9 21.4093 47.9482   4
   0 -14  -9 18.9748 48.8598   7
   0 -14   9-4.78818 43.4415  11
   0 -14   9 21.8852 41.8074   5
   0 -14 -10 52.0122 47.1934   9
   0 -14  10-36.0292 41.4174   9
   0 -14 -10 55.0397 49.1003   4
   0 -14 -10 65.9652 54.0871   7
   0 -14  10 5.02587 43.4634  11
   0 -14  10 27.3059 44.7620   5
   0 -14 -11 41.9402 50.4664   9
   0 -14  11 50.1968 43.0466   9
   0 -14 -11 33.9395 52.6040   4
   0 -14 -11 13.7706 50.7025   7
   0 -14  11 21.0545 44.6918  11
   0 -14  11 33.0488 43.5641   5
   0 -14 -12 237.793 62.5882   7
   0 -14  12 195.435 52.1878   5
   0 -14  12 184.761 45.0397   9
   0 -14 -12 163.457 54.4943   9
   0 -14 -12 150.975 58.3205   4
   0 -14  13 45.4162 45.3876   5
   0 -14 -13 153.307 54.3064   9
   0 -14 -13 89.2602 61.8831   4
   0 -14  14 41.5836 48.7383   5
   0 -14  15 10.6997 49.3376   5
   0 -15   0 32.1987 32.2261  11
   0 -15   0-5.25205 46.8494   9
   0 -15   0 7.27042 35.3710   4
   0 -15   1 109.156 48.2958   9
   0 -15  -1 90.1088 47.4491   9
   0 -15  -1 90.8456 35.1345  11
   0 -15   1 70.5289 35.8463  11
   0 -15   1 80.4482 31.5066   5
   0 -15  -1 105.513 40.8792   4
   0 -15  -2 165.522 52.6790   9
   0 -15   2 113.220 46.3568   9
   0 -15  -2 298.228 40.2579  11
   0 -15   2 263.641 44.5671  11
   0 -15   2 211.490 39.9861   5
   0 -15  -2 192.259 48.2157   4
   0 -15   3 473.205 62.8792   9
   0 -15  -3 445.918 65.8775   9
   0 -15  -3 455.204 47.8555  11
   0 -15   3 448.595 52.1461  11
   0 -15   3 419.269 50.7865   5
   0 -15  -3 461.124 57.3777   4
   0 -15   4 587.742 67.5424   9
   0 -15  -4 718.542 75.4616   9
   0 -15   4 774.729 65.6220  11
   0 -15   4 611.209 60.0555   5
   0 -15  -4 630.697 69.5131   4
   0 -15   5 84.0868 48.9725   9
   0 -15  -5 32.6252 46.7479   9
   0 -15   5 86.1437 40.8160  11
   0 -15   5 110.677 41.4069   5
   0 -15  -5 112.627 45.3307   4
   0 -15   6 840.382 76.5307   9
   0 -15  -6 737.731 79.0056   9
   0 -15   6 778.478 72.9183  11
   0 -15   6 764.192 69.0546   5
   0 -15  -6 739.930 76.5001   4
   0 -15  -7 274.540 60.9753   9
   0 -15   7 333.039 55.5452   9
   0 -15  -7 254.373 56.2822   4
   0 -15  -7 336.508 60.0875   7
   0 -15   7 283.446 52.4458  11
   0 -15   7 294.758 48.9965   5
   0 -15   8 593.869 68.8544   9
   0 -15  -8 591.743 74.1179   4
   0 -15  -8 801.436 86.3612   7
   0 -15   8 582.593 67.0218  11
   0 -15   8 600.582 64.6662   5
   0 -15   9 775.011 75.7395   9
   0 -15  -9 672.237 78.5065   4
   0 -15  -9 700.242 87.4487   7
   0 -15   9 723.779 75.3818  11
   0 -15   9 724.794 72.6144   5
   0 -15  10 340.162 56.4870   9
   0 -15  10 347.920 59.0157  11
   0 -15  10 353.121 58.0256   5
   0 -15 -10 319.556 64.6428   4
   0 -15  11 146.700 47.5488   9
   0 -15  11 154.458 52.5383   5
   0 -15  11 133.180 54.3906  11
   0 -15  12 14.9425 46.8525   5
   0 -15  12-40.9438 52.1733  11
   0 -15  13 5.14083 51.1091   5
   0 -15  13-67.6845 60.9530  11
   0 -15  14 64.7290 57.8097  11
   0 -16   0 1702.00 105.114  11
   0 -16   0 1566.32 119.941   9
   0 -16   1 3350.83 180.371  11
   0 -16   1 3265.43 197.761   9
   0 -16  -1 3387.72 199.227   9
   0 -16  -2 968.727 82.6171   4
   0 -16   2 863.195 76.1513  11
   0 -16   2 982.380 91.5365   9
   0 -16  -3 2640.21 157.227   4
   0 -16   3 2635.76 148.182  11
   0 -16   3 2354.22 158.627   9
   0 -16  -4 137.276 50.7701   4
   0 -16   4 110.207 42.8866  11
   0 -16   4 59.9827 51.5086   9
   0 -16  -5 1266.43 105.443   4
   0 -16   5 1414.06 99.6094  11
   0 -16   5 1577.99 111.068   9
   0 -16  -6 32.2349 51.8965   4
   0 -16   6 26.5220 43.0158  11
   0 -16   6 10.5339 48.5822   9
   0 -16  -7 434.266 68.7783   4
   0 -16   7 339.438 65.8470   9
   0 -16  -8 98.0118 57.5752   4
   0 -16   8 45.0548 48.7981   9
   0 -16   9 29.0747 50.1398   9
   1   0 -27-24.1613 56.3831   8
   1   0 -26 58.9125 55.0576   8
   1   0 -26 67.0381 48.4854   6
   1   0 -25 22.9014 53.6429   8
   1   0 -25-25.9153 36.8812   4
   1   0 -25 34.7292 45.1897   6
   1   0 -24 217.016 56.8919   8
   1   0 -24 129.806 38.5759   4
   1   0 -23 16.2195 48.4352   8
   1   0 -23 15.3931 33.7346   4
   1   0 -22 533.122 51.5264   4
   1   0 -22 640.856 68.0497   8
  -1   0  21 4.11840 21.4854   3
   1   0 -21-2.85483 28.8624   4
   1   0 -21 50.8881 37.9310   8
  -1   0  20 145.482 23.9689   3
   1   0 -20 52.1040 27.7686   4
   1   0 -20 103.764 42.6015   8
  -1   0  19 4.84464 22.0661   3
   1   0 -19 5.26279 24.6634   4
   1   0 -19 57.4761 34.8125   8
  -1   0  18 1946.45 97.5706   3
   1   0 -18 1621.96 101.171   4
  -1   0  17 3.23529 20.0593   3
   1   0 -17 26.3452 22.5356   4
   1   0 -16 10758.1 546.994   5
  -1   0  16 12381.9 538.415   3
   1   0 -16 10933.3 542.600   4
  -1   0  15 22.1618 12.2370   9
   1   0 -15 2.65657 20.7742   5
  -1   0  15 22.7398 15.8601   3
   1   0 -15 23.4304 19.4243   4
  -1   0  14 24571.3 1137.78   9
   1   0 -14 24613.6 1149.42   5
  -1   0  14 24746.3 1139.70   3
   1   0 -14 25073.5 1145.32   4
   1   0 -13-2.33418 17.4211   5
  -1   0  13 10.4873 16.8429   5
  -1   0  13 21.6853 11.3171   9
   1   0 -13 42.8450 15.6830   4
  -1   0  12 21875.4 1030.84   5
   1   0 -12 22684.6 1030.06   5
  -1   0  12 22199.5 1020.37   9
   1   0 -12 21901.5 1025.55   4
   1   0 -11 5.97695 14.3961   5
  -1   0  11 28.6965 14.9753   5
  -1   0  11 12.8995 9.31621   9
   1   0 -11 9.53267 10.5429   4
  -1   0  10 12054.0 573.997   5
   1   0 -10 12067.4 572.945   5
  -1   0  10 12305.2 566.423   9
   1   0 -10 12397.2 570.459   4
   1   0  -9-3.26385 11.3114   5
  -1   0   9-1.79411 10.4050   5
  -1   0   9 10.3517 7.87701   9
   1   0  -9 18.3531 9.89547   4
  -1   0   8 4703.29 219.234   5
  -1   0   8 4479.97 213.559   9
   1   0  -8 4440.64 215.211   4
  -1   0   7-1.36804 8.77684   5
  -1   0   7 11.7627 7.38143   9
   1   0  -7 1.03488 6.91111   4
  -1   0   6 11160.6 517.714   4
  -1   0   6 11233.1 520.330   5
  -1   0   5 9.30546 5.93524   5
  -1   0   5 9.72480 5.65304   4
  -1   0   4 25358.3 1130.46   5
  -1   0   4 24052.5 1129.10   4
  -1   0   3 15.3817 4.00348   5
  -1   0   3 18.5890 4.33700   4
   1   0   3 9.63425 4.72193   3
   1   0   4 13369.5 617.836   3
   1   0   5 4.06563 6.73071   3
  -1   0  -5 40.6996 8.63254   5
  -1   0  -6 2191.36 102.249   9
   1   0   6 2178.06 108.700   3
   1   0   7 2.54341 8.29333   3
   1   0   8 1024.29 57.7778   3
   1   0   9 13.9285 10.6651   3
   1   0  10 33.9029 12.8828   3
   1   0  11 9.19920 14.7783   3
   1   0  12 494.879 37.5965   3
  -1   0 -12 506.885 40.6106   5
  -1   0 -12 425.453 33.2954   4
  -1   0 -13 12.2758 15.3039   4
   1   0  13-6.35162 17.7105   3
  -1   0 -13 12.8710 20.0003   5
   1   0  14 2268.23 113.184   3
  -1   0 -14 1915.49 107.762   4
  -1   0 -14 2010.86 115.130   5
  -1   0 -15-5.98821 16.5305   4
   1   0  15 4.57310 22.3252   3
  -1   0 -15 17.4708 23.7496   5
   1   0  16 2550.36 128.649   3
  -1   0 -16 2232.17 124.183   4
  -1   0 -17 8.93657 20.9421   4
   1   0  17 21.2149 25.3101   3
  -1   0 -18 1617.14 100.790   4
   1   0  18 2084.73 105.653   3
  -1   0 -19 7.35448 24.6233   4
   1   0  19 23.8256 28.9386   3
  -1   0 -20 305.843 37.5954   4
   1   0  20 376.156 41.1907   3
  -1   0 -21-2.64143 26.9705   4
   1   0  21 6.80504 30.1161   3
  -1   0 -21 30.2582 46.4766   8
  -1   0 -22 16.3532 29.5764   4
  -1   0 -22 123.304 53.3382   8
  -1   0 -23-8.43360 31.2398   4
  -1   0 -23 69.3369 50.3439   8
  -1   0 -24 286.888 43.5559   4
  -1   0 -24 573.415 75.4829   8
  -1   0 -25 26.3530 34.5730   4
  -1   0 -25 32.8580 59.1313   8
  -1   0 -26 785.272 93.1153   8
   1   1 -27 326.390 62.6746   6
   1  -1 -27 249.798 52.9093   4
   1  -1 -27 400.125 75.8409   8
   1  -1 -26 132.059 44.4406   4
   1   1 -26 197.443 60.7369   8
   1  -1 -26 118.304 61.5892   8
   1  -1 -25 16.5937 40.9391   6
   1  -1 -25-6.98221 41.0913   4
   1  -1 -25-12.1673 54.2628   8
   1   1 -25 27.4952 51.9239   8
   1  -1 -24 16.0919 39.1780   6
   1  -1 -24 20.3682 34.2473   4
   1  -1 -24 136.629 53.4689   8
   1   1 -24 32.0871 47.5269   8
   1  -1 -23 139.354 42.4715   6
   1  -1 -23 79.0799 36.3538   4
   1  -1 -23 132.810 50.4123   8
   1   1 -23 114.528 50.3500   8
   1  -1 -22 160.290 38.7816   6
   1  -1 -22 146.745 37.7960   4
   1   1 -22 165.614 33.9251   4
   1  -1 -22 269.222 53.8594   8
   1   1 -22 324.670 55.7696   8
   1  -1 -21 65.2655 44.5979   8
   1   1 -21 2.66482 26.7729   4
   1  -1 -21 6.18244 30.3043   4
  -1   1  21 34.4085 28.0133   3
   1  -1 -20 524.496 49.1169   4
   1   1 -20 430.430 43.3309   4
  -1   1  20 496.852 44.0727   3
   1  -1 -20 558.083 63.3793   8
   1  -1 -19 173.394 41.1923   8
  -1  -1  19 147.862 14.5226   3
   1  -1 -19 237.053 34.8400   4
   1   1 -19 200.574 29.8812   4
  -1   1  19 153.713 29.1602   3
  -1  -1  18 605.762 34.9019   3
   1   1 -18 567.502 46.3184   4
   1  -1 -18 548.138 48.9206   4
  -1   1  18 547.923 43.3844   3
   1  -1 -18 556.879 60.4946   8
  -1  -1  17 281.765 23.0767   9
  -1  -1  17 400.435 26.6467   3
   1  -1 -17 382.472 38.7552   4
   1   1 -17 286.486 32.2477   4
   1  -1 -17 327.374 46.5381   8
   1  -1 -17 376.449 39.6287   5
  -1   1  17 286.331 31.1819   3
  -1  -1  16 371.979 27.0829   9
   1  -1 -16 378.147 37.0517   4
   1   1 -16 392.931 35.1803   4
   1  -1 -16 410.015 49.2656   8
   1  -1 -16 426.690 40.7264   5
   1   1 -16 411.734 43.1045   5
  -1  -1  16 538.350 31.7198   3
  -1  -1  15 278.880 21.9353   9
   1   1 -15 248.053 28.6437   4
   1  -1 -15 238.860 30.0015   4
   1  -1 -15 260.597 38.4825   8
   1  -1 -15 264.344 33.1034   5
  -1  -1  15 292.349 35.5717   5
   1   1 -15 289.250 34.9946   5
  -1  -1  15 396.549 26.1951   3
  -1  -1  14 30.6921 11.2085   9
   1   1 -14 36.4913 16.4426   4
   1  -1 -14 46.2449 18.5955   4
   1  -1 -14 41.2061 24.4360   8
  -1  -1  14 47.0385 21.8504   5
   1   1 -14 36.6708 20.7707   5
   1  -1 -14 28.6125 19.6301   5
  -1  -1  14 55.5195 14.5750   3
  -1   1  13 2022.43 107.440   9
   1  -1 -13 2112.42 126.562   8
  -1  -1  13 2056.60 106.004   9
   1   1 -13 2130.48 117.891   5
   1  -1 -13 2236.82 116.577   5
  -1  -1  13 2031.85 119.142   5
  -1  -1  13 2461.53 108.764   3
   1   1 -13 2131.98 111.869   4
   1  -1 -13 2267.45 115.520   4
   1  -1 -12 616.806 54.4198   8
  -1  -1  12 708.186 39.8140   9
  -1   1  12 634.169 40.3418   9
  -1  -1  12 652.073 49.1046   5
   1   1 -12 666.236 49.3324   5
   1  -1 -12 662.207 47.2464   5
  -1  -1  12 814.631 41.1488   3
   1   1 -12 702.514 43.8580   4
   1  -1 -12 671.278 46.8452   4
  -1  -1  11 1878.52 94.1474   9
   1  -1 -11 1635.92 107.590   8
  -1   1  11 1918.08 95.2986   9
  -1  -1  11 1852.57 103.809   5
   1  -1 -11 1875.97 101.026   5
  -1  -1  11 2041.54 93.8007   3
   1   1 -11 1775.67 97.0701   4
   1  -1 -11 1931.63 100.482   4
  -1   1  10 1726.47 92.0061   9
  -1   1  10 1750.01 97.8364   5
   1  -1 -10 1888.23 97.4540   5
   1  -1 -10 1909.75 96.9246   4
  -1  -1  10 1933.70 100.361   5
  -1  -1  10 1877.50 89.5984   3
   1   1 -10 1796.99 93.6760   4
  -1   1   9 135.981 14.2086   9
  -1  -1   9 120.566 17.8414   5
   1  -1  -9 121.497 16.7707   5
  -1   1   9 148.628 17.3927   5
  -1  -1   9 132.512 10.6844   3
   1   1  -9 111.317 13.8293   4
   1  -1  -9 128.140 16.1879   4
  -1   1   8 1258.67 62.2472   9
   1  -1  -8 1185.45 64.2452   5
  -1   1   8 1174.16 65.0839   5
   1  -1  -8 1004.75 62.9370   4
  -1  -1   8 1150.01 66.3302   5
  -1  -1   8 1209.44 57.4092   3
   1   1  -8 1222.14 62.2425   4
   1   1  -7 1283.60 65.0281   4
  -1   1   7 1258.08 67.3003   5
   1  -1  -7 1291.21 66.8978   5
  -1  -1   7 1225.91 63.7170   4
  -1  -1   7 1260.75 68.8423   5
  -1   1   7 1303.74 65.3402   9
   1   1  -6 705.116 37.1479   4
  -1   1   6 657.582 37.5085   9
  -1   1   6 668.822 38.7128   5
   1  -1  -6 650.729 37.9271   5
  -1  -1   6 720.111 40.4234   5
  -1  -1   6 658.263 35.6791   4
   1  -1  -5 1653.29 78.6165   6
  -1  -1   5 1569.02 76.1325   4
   1   1  -5 1481.76 76.8317   4
  -1   1   5 1530.30 77.9604   9
  -1  -1   5 1566.03 79.9008   5
  -1   1   5 1607.43 78.3988   5
   1   1  -5 1665.79 80.1462   5
  -1   1   4 69.3628 8.36854   8
   1  -1  -4 93.1281 8.32596   6
  -1  -1   4 59.3799 6.48761   4
   1  -1  -4 74.6806 8.51812   4
  -1   1   4 56.9468 8.03600   9
   1   1  -4 63.9203 8.63083   5
  -1   1   4 75.0849 8.72758   4
  -1   1   4 66.3955 7.19239   5
  -1  -1   4 66.0185 8.50655   5
   1  -1  -3 45.5094 6.83082   9
  -1   1   3 73.4233 7.64015   9
  -1   1   3 55.8652 6.98541   4
   1  -1  -3 71.7546 7.52677   4
  -1   1   3 68.6616 7.11033   8
   1  -1  -3 68.2307 6.89960   6
  -1  -1   3 73.8812 7.60781   5
   1   1  -3 56.6082 7.11459   5
  -1   1   3 66.7494 5.74480   5
   1  -1   2 391.425 22.7449   3
  -1  -1  -2 383.864 23.2480   8
   1   1   2 392.655 22.1983  11
  -1   1  -2 397.737 22.6146   5
  -1   1  -3 29.5647 6.63552   5
   1  -1   3 6.15894 5.24925   3
  -1   1  -4 6232.57 273.552   5
   1  -1   4 5388.11 272.969   3
  -1   1  -5 112.399 11.3103   3
   1  -1   5 110.455 13.1936   3
  -1   1  -5 93.9984 12.5318   5
  -1  -1  -6 10471.9 468.751   9
   1  -1   6 8902.54 474.733   3
  -1   1  -6 10271.8 470.806   3
  -1   1  -6 10579.7 476.146   5
  -1  -1  -7 1139.51 56.3286   9
   1  -1   7 1140.69 64.0072   3
  -1   1  -7 1099.67 64.0344   5
  -1  -1  -8 21091.2 952.091   9
   1  -1   8 18860.5 959.601   3
  -1   1  -8 21910.9 962.254   5
  -1  -1  -9 3652.90 169.954   9
   1  -1   9 3511.83 178.720   3
  -1  -1  -9 3822.31 178.795   5
  -1   1  -9 3291.44 178.961   5
  -1  -1 -10 17041.2 777.503   9
   1  -1  10 16096.3 786.489   3
  -1   1 -10 16836.7 779.763   4
  -1  -1 -10 17371.3 787.122   5
   1   1  11 4711.72 240.350   3
   1  -1  11 5167.67 244.388   3
  -1  -1 -11 5073.38 244.035   5
  -1   1 -11 4977.60 236.683   4
   1   1  12 7659.16 385.675   3
  -1   1 -12 7847.83 381.823   4
  -1  -1 -12 8088.90 389.868   5
   1   1  13 2075.79 114.805   3
   1  -1  13 2397.28 119.860   3
  -1  -1 -13 2198.37 119.080   5
  -1   1 -13 2119.55 110.718   4
   1   1  14 1562.47 90.6288   3
   1  -1  14 1824.01 94.9605   3
  -1   1 -14 1590.60 86.1123   4
  -1  -1 -14 1548.06 89.3411   4
  -1   1 -14 1479.62 94.3206   5
  -1  -1 -14 1631.47 94.1989   5
   1  -1  15 770.649 51.4488   3
   1   1  15 695.810 49.7315   3
  -1   1 -15 638.688 52.8975   5
  -1  -1 -15 656.609 52.3110   5
  -1  -1 -15 641.563 48.0711   4
  -1   1 -15 595.546 43.6209   4
  -1   1 -16 1058.81 67.1590   4
   1   1  16 1201.34 74.0573   3
  -1  -1 -16 1048.02 71.0560   4
  -1  -1 -16 1153.30 76.7487   5
   1  -1  17 391.268 38.0518   3
  -1   1 -17 330.052 32.3308   4
   1   1  17 284.509 36.3400   3
  -1  -1 -17 401.516 37.6670   4
   1  -1  18 706.973 49.3415   3
  -1   1 -18 551.311 44.0925   4
  -1  -1 -18 537.022 48.4010   4
   1   1  18 650.177 51.7883   3
   1  -1  19 563.710 43.9047   3
  -1   1 -19 437.217 41.9822   4
  -1  -1 -19 510.274 47.4081   4
   1   1  19 588.394 50.5014   3
  -1  -1 -19 602.301 68.6839   8
  -1   1 -20 206.922 31.6004   4
   1  -1  20 267.333 30.4458   3
  -1  -1 -20 225.730 36.8549   4
   1   1  20 235.147 39.3710   3
  -1  -1 -20 307.866 57.3446   8
  -1   1 -21 74.9278 28.3338   4
  -1  -1 -21 85.4807 32.1267   4
   1   1  21 98.2612 34.9783   3
  -1  -1 -21 44.8967 47.3496   8
  -1  -1 -22 48.5771 31.6630   4
  -1   1 -22 36.1917 28.1822   4
  -1  -1 -22 45.8860 52.3869   8
  -1  -1 -23-12.4504 33.3154   4
  -1   1 -23 17.4534 30.2815   4
  -1  -1 -23 80.2941 59.9401   8
  -1  -1 -24 277.121 43.8493   4
  -1   1 -24 216.120 39.5957   4
  -1  -1 -24 437.631 73.7714   8
  -1   1 -24 497.306 70.3811   8
  -1   1 -25 10.5760 35.1550   4
  -1  -1 -25 58.5181 39.4319   4
  -1   1 -25 69.6028 60.4623   8
  -1  -1 -25 76.8555 67.2561   8
  -1  -1 -26 262.925 49.2865   4
  -1  -1 -26 285.060 71.3840   8
  -1   1 -26 393.514 74.5003   8
   1   2 -28 230.479 63.5478   6
   1  -2 -28 240.463 55.3936   4
   1  -2 -27 85.7460 49.9834   4
   1   2 -27 224.615 64.2408   8
   1  -2 -26 335.713 57.0837   4
   1   2 -26 461.750 69.2902   8
   1  -2 -26 370.825 72.9812   8
   1  -2 -25 249.874 47.7362   4
   1   2 -25 301.553 63.6342   8
   1  -2 -25 273.648 65.2423   8
   1  -2 -24 254.269 48.1359   6
   1  -2 -24 222.098 46.2012   4
   1  -2 -24 153.599 57.6929   8
   1  -2 -23 792.852 67.4348   4
   1  -2 -23 695.251 64.3473   6
   1  -2 -23 720.578 82.3787   8
   1  -2 -22 48.3868 34.1752   4
   1  -2 -22 61.3428 33.2113   6
  -1   2  22 27.8655 30.8440   3
   1  -2 -22 61.2516 47.0896   8
   1  -2 -21 971.549 73.9211   4
  -1   2  21 978.015 67.8405   3
   1  -2 -21 1086.06 75.7639   6
   1  -2 -21 1062.53 91.9313   8
   1  -2 -20 292.530 41.7245   4
   1  -2 -20 330.812 40.6395   6
   1  -2 -20 341.979 58.3588   8
  -1   2  20 299.713 38.0937   3
   1  -2 -19 1333.22 85.2091   4
   1  -2 -19 1278.57 84.0836   6
   1  -2 -19 1367.87 102.262   8
  -1  -2  18 924.219 50.7362   9
   1  -2 -18 1091.90 69.0524   4
   1  -2 -18 942.660 66.5967   6
   1  -2 -18 1076.04 86.7465   8
   1  -2 -17 2050.90 128.185   8
   1  -2 -17 1946.68 110.482   6
   1  -2 -17 1953.85 110.892   4
   1   2 -17 2079.50 106.610   4
  -1  -2  17 1849.14 95.1787   9
  -1  -2  17 1949.05 117.272   5
   1  -2 -17 1998.58 111.368   5
   1  -2 -16 1789.80 119.392   8
   1   2 -16 1979.16 101.454   4
   1  -2 -16 1942.43 106.700   4
   1  -2 -16 1952.27 106.475   5
  -1  -2  16 1822.68 111.092   5
  -1  -2  16 1767.23 91.6535   9
   1  -2 -15 1095.16 71.5292   4
   1   2 -15 1172.18 67.2484   4
   1  -2 -15 1218.21 72.5158   5
  -1  -2  15 1113.99 76.0393   5
   1   2 -15 1116.94 74.6109   5
   1  -2 -15 1158.79 84.3801   8
  -1  -2  15 1114.25 59.4834   9
   1   2 -14 5354.38 251.028   4
   1  -2 -14 5062.18 256.322   4
   1  -2 -14 4917.36 268.231   8
  -1  -2  14 5218.86 244.593   9
   1  -2 -14 5275.50 255.357   5
  -1  -2  14 5021.65 260.160   5
   1  -2 -13 377.211 42.5704   8
  -1  -2  13 395.427 39.3322   5
   1  -2 -13 429.342 36.6934   5
   1  -2 -13 470.033 38.4740   4
   1   2 -13 478.836 33.7768   4
  -1  -2  12 7725.72 376.998   5
   1  -2 -12 8084.51 371.777   5
   1  -2 -12 8136.17 373.379   4
   1   2 -12 8075.36 367.653   4
   1  -2 -11 732.987 46.4091   5
   1  -2 -11 716.555 47.0240   4
  -1  -2  11 657.604 49.3019   5
   1   2 -11 704.134 42.7383   4
   1  -2 -10 9043.29 409.446   5
   1  -2 -10 8942.95 411.364   4
  -1  -2  10 8724.45 414.371   5
   1  -2 -10 8124.55 407.971   6
   1  -2  -9 1754.36 89.0171   6
   1   2  -9 1724.33 92.4445   5
   1  -2  -9 1706.78 88.9233   5
  -1  -2   9 1691.17 93.0119   5
  -1   2   9 1668.72 86.8549   9
   1  -2  -9 1682.56 88.2268   9
   1  -2  -8 3382.68 169.735   6
   1   2  -8 3620.04 174.025   5
   1  -2  -8 3558.68 170.345   5
  -1  -2   8 3497.02 174.595   5
  -1  -2   8 3557.09 166.113   4
  -1   2   8 3447.07 169.517   9
   1  -2  -8 3555.35 170.373   9
   1  -2  -7 2191.50 112.918   6
  -1   2   7 2302.63 113.557   9
   1  -2  -7 2284.36 113.989   9
  -1  -2   7 2389.30 117.580   5
   1  -2  -7 2438.60 113.786   5
  -1  -2   7 2276.19 109.751   4
   1   2  -7 2295.95 116.848   5
  -1   2   6 342.721 23.5860   8
  -1   2   6 311.898 21.6877   9
  -1  -2   6 295.729 18.0131   4
   1  -2  -6 321.437 20.7939   6
   1   2  -6 330.704 24.1323   5
   1  -2  -6 290.661 20.3113   5
  -1  -2   6 290.433 23.0424   5
  -1   2   5 4197.46 200.285   9
  -1  -2   5 4442.62 196.737   4
  -1   2   5 4236.88 200.772   8
   1  -2  -5 4178.72 198.649   6
   1   2  -5 4227.73 201.785   5
   1  -2  -5 4195.79 201.843   4
   1  -2  -5 4155.47 197.956   5
  -1  -2   5 3915.25 201.749   5
  -1   2   4 761.708 39.0009   6
  -1   2   4 830.593 41.8978   8
   1   2  -4 714.310 42.0439   5
   1  -2  -4 763.509 42.6547   4
   1  -2  -4 780.345 38.6698   5
  -1  -2   4 747.835 42.6797   5
  -1   2   4 752.830 41.6287   9
   1  -2  -3 1510.28 77.4444   4
  -1  -2   3 1509.32 77.2952   5
   1   2  -3 1611.21 77.3492   5
   1   2  -3 1527.61 75.5790   1
   1  -2  -3 1544.30 76.9306   9
  -1   2   3 1567.35 76.9347   9
   1   2  -3 1566.84 75.4732  10
   1   2  -2 104.274 8.15780   1
   1  -2  -2 116.421 10.1754   9
  -1   2   2 112.710 10.2188   9
   1   2  -2 117.741 8.43100  10
  -1   2   2 112.852 7.76329  11
  -1  -2   2 96.3686 9.79439   5
   1   2  -2 113.332 10.2517   5
   1  -2  -2 121.593 10.5253   4
  -1   2   1 822.883 42.4596   2
  -1   2   1 884.417 42.5423   1
  -1   2   1 909.048 42.6012  10
   1  -2  -1 859.601 44.9652   9
  -1  -2   1 916.334 43.9090   7
   1  -2  -1 928.336 44.9540   7
  -1   2   1 888.683 44.7128   7
   1   2  -1 838.038 44.5903   5
   1  -2  -1 858.058 44.5800   4
   1   2   0 82.6596 6.36392   2
  -1  -2   0 117.923 9.24659  11
   1   2   0 95.2916 8.58758  11
   1  -2   0 88.7829 8.13428   9
   1  -2   0 87.3934 7.41244   4
  -1  -2   0 89.8275 7.81736   7
  -1   2   0 76.3494 6.23598   2
  -1   2   0 82.8448 6.47747   5
   1  -2   1 208.925 13.2864   9
   1  -2   1 209.916 12.0871   4
   1   2   1 218.874 14.3527  11
  -1  -2  -1 190.872 13.9305  11
  -1   2  -1 205.706 13.6038   5
   1   2   2 909.892 47.5099  11
  -1  -2  -2 923.961 47.3255  11
  -1   2  -2 920.062 47.7547   5
   1   2   3 9218.27 454.354   8
  -1  -2  -3 10011.4 456.606   8
   1   2   3 10070.8 454.787  11
  -1   2  -3 10039.8 455.779   5
   1   2   4 1529.74 76.9499   8
  -1   2  -4 1507.22 73.9743   3
   1   2   4 1419.79 75.8873  11
  -1  -2  -4 1556.89 79.2990   8
  -1   2  -4 1525.91 77.8452   5
  -1  -2  -5 4801.51 227.828   8
  -1   2  -5 5088.92 225.600   5
  -1   2  -5 4809.89 220.298   3
  -1  -2  -6 2083.42 107.526   8
   1  -2   6 1951.96 102.526   5
  -1   2  -6 2079.31 103.437   5
  -1   2  -6 1878.72 96.9621   3
   1  -2   6 2071.48 98.8530   3
  -1  -2  -7 2464.48 143.688   8
   1  -2   7 2685.87 134.560   3
   1  -2   7 2742.62 139.475   5
  -1   2  -7 2871.49 129.723   4
  -1   2  -7 2545.94 132.498   3
  -1  -2  -8 108.660 11.7773   9
   1  -2   8 106.904 13.5738   3
  -1  -2  -8 79.3459 21.5665   8
   1  -2   8 118.897 17.4857   5
  -1   2  -8 111.611 9.78438   4
  -1   2  -8 105.249 17.3708   5
  -1   2  -8 91.5577 11.2684   3
  -1  -2  -9 62.7771 20.2122   8
  -1   2  -9 105.903 10.4914   4
  -1   2  -9 55.4534 16.1927   5
  -1  -2  -9 89.4120 15.7166   5
   1  -2   9 61.2095 16.2735   5
  -1  -2  -9 113.064 12.1389   9
   1  -2   9 67.1967 13.3930   3
  -1   2 -10 1793.26 94.1637   5
  -1   2 -10 1663.86 81.4816   4
  -1  -2 -10 1694.11 89.7710   5
  -1  -2 -10 1597.86 82.8340   9
  -1  -2 -10 1623.29 104.522   8
   1  -2  10 1516.87 86.5260   3
  -1   2 -11 2208.97 111.513   5
  -1  -2 -11 2005.35 106.213   5
  -1   2 -11 1893.91 97.9327   4
  -1  -2 -11 1734.43 120.294   8
  -1  -2 -11 2064.20 99.1102   9
   1  -2  11 1892.61 102.882   3
  -1   2 -12 3374.88 167.877   5
  -1  -2 -12 3403.95 165.012   5
  -1  -2 -12 2996.25 181.378   8
  -1  -2 -12 3239.16 155.739   9
   1  -2  12 2960.53 159.086   3
  -1   2 -12 3216.10 155.197   4
  -1  -2 -13 1505.50 88.3920   5
  -1  -2 -13 1518.17 79.7826   9
   1  -2  13 1520.41 83.2041   3
  -1   2 -13 1531.24 79.3901   4
   1  -2  14 1752.00 90.7186   3
  -1   2 -14 1627.63 87.2674   4
  -1  -2 -14 1668.57 97.0863   5
  -1  -2 -14 1665.69 95.3050   4
  -1   2 -15 43.5883 15.3778   4
   1  -2  15 29.6114 15.4895   3
   1   2  15 64.8616 24.6765   3
  -1  -2 -15 29.9987 25.1150   5
  -1  -2 -15 43.3776 21.9353   4
  -1   2 -16 445.091 32.4732   4
   1  -2  16 397.416 30.5494   3
   1   2  16 364.870 40.3942   3
  -1  -2 -16 420.417 43.7854   5
  -1  -2 -16 377.175 39.2631   4
  -1   2 -17 33.4186 17.8384   4
   1  -2  17-5.08738 13.9062   3
  -1  -2 -17 16.8685 23.6366   4
   1   2  17 28.5785 26.5327   3
   1  -2  18 128.703 18.4520   3
  -1   2 -18 147.000 23.5532   4
   1   2  18 173.618 33.1105   3
  -1  -2 -19 57.7264 30.9399   4
   1  -2  19 54.3039 14.3658   3
  -1   2 -19 70.7430 22.1401   4
   1   2  19 74.7129 31.5426   3
  -1  -2 -20 170.724 37.5741   4
  -1   2 -20 252.491 30.0471   4
   1   2  20 223.940 40.3094   3
  -1  -2 -20 297.208 62.0033   8
  -1  -2 -21 627.684 60.4642   4
  -1   2 -21 671.031 51.7453   4
   1   2  21 850.091 61.7954   3
  -1  -2 -21 918.225 91.1989   8
  -1  -2 -22 90.4393 35.9348   4
  -1   2 -22 92.0609 29.1817   4
   1   2  22 103.904 41.2757   3
  -1  -2 -22 172.819 60.1106   8
  -1   2 -23 1439.82 86.1802   4
  -1  -2 -23 1352.25 94.7252   4
  -1  -2 -24-3.50196 38.2582   4
  -1  -2 -24-29.7776 59.7738   8
  -1  -2 -25 398.810 54.4716   4
  -1  -2 -25 505.992 82.9317   8
  -1  -2 -26 369.038 56.1493   4
  -1   2 -26 606.067 78.2783   8
  -1  -2 -27-14.5753 44.6613   4
   1  -3 -28 189.067 57.6118   4
   1  -3 -27 290.453 57.7969   4
   1  -3 -26 48.9391 44.1804   4
   1  -3 -26-21.2441 68.3998   8
   1  -3 -25 148.433 47.0444   4
   1  -3 -25 267.027 68.8861   8
   1  -3 -24 102.099 44.5261   4
   1  -3 -24 62.4580 59.5789   8
   1  -3 -23 81.4770 39.0668   6
   1  -3 -23 61.2183 39.8500   4
   1  -3 -23 88.8287 55.2603   8
   1  -3 -22 660.999 59.8407   4
   1  -3 -22 636.456 57.5086   6
   1  -3 -22 723.723 78.4211   8
   1  -3 -21 104.389 38.4171   4
   1  -3 -21 89.3301 33.3385   6
  -1   3  21 118.119 33.4273   3
   1  -3 -21 39.2928 47.7837   8
   1  -3 -20 1787.68 108.080   6
   1  -3 -20 1676.64 127.299   8
   1  -3 -20 1865.77 111.286   4
   1  -3 -19 296.365 53.9873   8
   1  -3 -19 221.590 38.3028   4
   1  -3 -19 228.458 35.8700   6
  -1  -3  19 197.537 17.0788   9
   1  -3 -18 3137.08 186.037   8
   1  -3 -18 2936.61 163.387   6
   1  -3 -18 3317.59 168.085   4
  -1  -3  18 3060.87 146.952   9
  -1  -3  18 3047.73 172.289   5
   1  -3 -18 3166.26 164.766   5
   1  -3 -17 407.404 53.8737   8
   1  -3 -17 405.324 38.1015   6
   1  -3 -17 350.056 41.0174   4
  -1  -3  17 341.988 24.1476   9
   1  -3 -17 387.553 40.0266   5
  -1  -3  17 319.029 42.9890   5
   1  -3 -16 1568.28 117.219   8
   1  -3 -16 1626.56 100.445   6
   1  -3 -16 1824.92 105.540   4
  -1  -3  16 1868.49 89.8926   9
  -1  -3  16 1716.63 109.016   5
   1  -3 -16 1921.89 103.000   5
   1  -3 -15 31.0021 23.2419   4
   1  -3 -15 26.8347 19.6095   6
  -1  -3  15 27.6478 24.9682   5
   1  -3 -15 2.32466 19.7491   5
   1  -3 -15 20.0030 26.8551   8
  -1  -3  14 704.512 53.4543   5
   1  -3 -14 677.411 49.5106   4
   1  -3 -14 676.862 47.3686   5
   1  -3 -14 579.574 45.0579   6
   1  -3 -14 575.311 57.3096   8
   1  -3 -13 136.681 24.8373   4
   1  -3 -13 111.588 19.8913   6
   1  -3 -13 95.9593 20.5891   5
  -1  -3  13 143.709 24.6415   5
   1  -3 -12 28.5868 14.7551   9
   1  -3 -12 19.1480 15.2572   4
   1  -3 -12 11.2198 12.8082   6
  -1  -3  12 19.9896 18.7967   5
   1  -3 -12 27.5244 15.3038   5
   1   3 -12 30.6307 20.2997   5
   1  -3 -11 865.376 52.3943   9
  -1  -3  11 802.692 57.7493   5
   1   3 -11 831.609 57.0830   5
   1  -3 -11 921.670 53.1021   5
   1  -3 -11 839.694 51.8325   6
   1  -3 -10 202.773 21.1297   9
   1  -3 -10 183.926 20.0055   5
  -1  -3  10 163.842 22.4753   5
   1   3 -10 166.079 23.5317   5
   1  -3 -10 137.505 17.8791   6
   1  -3  -9 653.344 40.9962   9
   1  -3  -9 659.093 39.9494   5
  -1  -3   9 579.839 44.3567   5
  -1  -3   9 648.656 34.5951   4
   1  -3  -9 653.467 39.4394   6
   1   3  -9 643.537 44.6283   5
  -1   3   8 1531.00 84.2185   8
   1  -3  -8 1562.34 82.7626   9
   1   3  -8 1598.19 86.1448   5
   1  -3  -8 1657.26 81.2752   6
   1  -3  -8 1679.70 81.3285   5
  -1  -3   8 1520.85 76.0684   4
  -1  -3   8 1518.99 86.5892   5
  -1   3   7 547.283 36.2248   8
   1  -3  -7 511.574 34.6833   9
  -1  -3   7 579.717 29.5885   4
   1   3  -7 564.989 38.3667   5
   1  -3  -7 622.046 33.5791   5
  -1  -3   7 498.598 37.7421   5
   1  -3  -7 509.457 37.2796   4
   1   3  -6 3032.74 155.030   5
   1  -3  -6 3172.72 150.161   5
   1  -3  -6 3319.23 156.522   4
  -1  -3   6 3123.88 156.182   5
  -1   3   6 3124.17 154.062   8
   1   3  -5 923.433 49.6191   5
   1  -3  -5 859.896 49.8025   4
  -1  -3   5 719.887 48.2473   5
   1  -3  -5 903.389 43.9780   5
  -1   3   5 856.055 43.5687   6
  -1   3   5 889.161 48.4124   8
  -1   3   4 14622.6 678.785  11
  -1   3   4 14242.7 680.484   8
   1   3  -4 14440.7 681.741   5
   1  -3  -4 15026.9 675.782   5
   1  -3  -4 14855.5 682.805   4
  -1   3   3 297.496 18.8100  11
   1   3  -3 355.916 19.1817  10
   1  -3  -3 301.949 21.2506   9
   1  -3  -3 315.226 18.9416  10
   1  -3  -3 287.502 18.5079   1
   1   3  -3 288.620 18.4755   1
   1   3  -3 366.859 22.4161   5
   1  -3  -3 270.403 21.2373   4
   1  -3  -2 19620.4 851.934  11
   1   3  -2 19505.0 851.607  10
  -1   3   2 16641.3 851.533  11
   1  -3  -2 19593.2 851.796  10
   1  -3  -2 21014.8 856.792   9
   1  -3  -2 18318.4 855.487   7
   1  -3  -2 19425.2 856.227   4
   1   3  -2 19840.0 855.539   5
   1   3  -2 17228.6 851.315   1
   1  -3  -2 17385.6 851.424   1
  -1   3   1 1872.80 92.5631   2
  -1  -3   1 2051.00 92.7229   2
  -1  -3   1 1988.78 92.7200   1
  -1   3   1 1861.76 92.4789   1
  -1  -3   1 2004.53 92.6666  10
   1  -3  -1 1885.21 93.3071  11
  -1   3   1 2000.45 92.6213  10
  -1   3   1 2056.92 96.9806   7
   1  -3  -1 2000.93 97.1819   7
  -1  -3   1 2138.88 96.5764   7
   1   3  -1 2005.79 96.3372   5
  -1   3   1 2002.19 92.2416   5
   1  -3  -1 1946.01 92.4362   5
   1  -3  -1 2028.44 96.6428   4
   1  -3   0 4058.96 186.969   7
  -1  -3   0 3978.10 186.040   7
  -1   3   0 3949.46 186.269   7
   1  -3   0 3991.40 185.058   4
   1  -3   0 3735.17 183.390   5
  -1   3   0 3856.75 183.106   5
   1   3   0 3983.06 182.102   2
   1  -3   0 3985.18 182.202   2
   1   3   1 10413.3 484.452  11
  -1   3  -1 10968.6 485.263   7
   1   3   1 11353.8 481.012   2
   1  -3   1 11232.2 481.086   2
   1  -3   1 9802.80 481.661   4
  -1   3  -1 10148.4 482.591   5
   1  -3   1 8928.12 482.304   5
   1  -3   2 961.792 45.4289   4
  -1   3  -2 905.149 48.7188   5
   1   3   2 868.298 49.0958  11
   1  -3   3 8393.04 384.724   4
  -1   3  -3 8295.30 391.125   5
   1   3   3 8404.80 390.940  11
   1   3   4 4171.45 214.033   8
   1   3   4 4663.20 214.774  11
  -1   3  -4 4729.73 216.148   5
   1   3   5 5031.26 238.674   8
  -1   3  -5 4934.94 234.247   3
  -1  -3  -5 4891.30 241.893   8
   1   3   5 5078.62 238.522  11
  -1   3  -5 5122.08 240.445   5
   1   3   6 5441.11 265.326   8
  -1   3  -6 5702.20 260.336   3
   1   3   6 5471.35 264.571  11
  -1   3  -6 5503.01 266.952   5
  -1  -3  -6 5542.75 270.231   8
  -1   3  -7 374.256 23.3955   3
  -1  -3  -7 334.833 31.8521   8
   1   3   7 327.291 27.1478  11
  -1   3  -7 346.072 29.8017   5
  -1  -3  -8 4983.19 236.019   9
  -1  -3  -8 4991.89 249.452   8
  -1   3  -8 5118.44 243.394   5
  -1   3  -8 4871.82 233.628   3
  -1  -3  -9 1061.42 56.7891   9
  -1   3  -9 1080.98 50.2647   4
  -1  -3  -9 1011.22 70.1225   8
   1  -3   9 886.402 62.2545   5
  -1   3  -9 1063.78 64.6241   5
  -1   3  -9 919.664 53.8855   3
  -1  -3 -10 5099.17 243.850   9
  -1   3 -10 5129.36 238.127   4
  -1  -3 -10 4764.92 262.564   8
  -1   3 -10 5117.21 253.478   5
   1  -3  10 4893.93 252.432   5
  -1  -3 -10 5098.95 247.694   5
  -1   3 -10 5288.71 241.041   3
  -1  -3 -11 3190.08 191.042   8
  -1   3 -11 3424.97 163.919   4
   1  -3  11 3345.46 179.050   5
  -1   3 -11 3545.54 179.447   5
  -1  -3 -11 3686.44 174.920   5
  -1  -3 -11 3530.62 169.451   9
  -1  -3 -12 7923.49 411.333   8
  -1   3 -12 8229.48 379.755   4
  -1   3 -12 8114.39 395.074   5
  -1  -3 -12 8192.57 390.253   5
  -1  -3 -12 8146.71 384.339   9
  -1  -3 -13 4385.33 224.189   5
  -1   3 -13 4771.13 230.645   5
  -1  -3 -13 4451.86 217.786   9
  -1   3 -13 4698.11 214.067   4
  -1  -3 -14 5944.63 284.638   5
  -1   3 -14 5952.03 289.487   5
  -1  -3 -14 6006.00 277.021   9
  -1   3 -14 5520.86 273.010   4
  -1  -3 -15 3448.29 179.567   5
  -1  -3 -15 3458.56 180.424   4
  -1  -3 -15 3518.80 171.540   9
  -1   3 -15 3436.84 167.801   4
  -1   3 -16 736.940 44.7278   4
  -1  -3 -16 724.993 57.4948   4
  -1  -3 -16 697.323 55.5978   5
  -1   3 -17 1867.47 94.4964   4
   1   3  17 1698.00 104.274   3
  -1  -3 -17 1749.75 106.637   4
  -1  -3 -18 329.906 41.5304   4
  -1   3 -18 300.301 28.4453   4
   1   3  18 276.213 40.8114   3
  -1  -3 -19 391.007 46.5727   4
   1   3  19 489.660 48.7323   3
  -1  -3 -20 1471.15 99.0915   4
   1   3  20 1655.22 98.8448   3
  -1  -3 -21 182.747 64.8200   8
  -1  -3 -21 110.977 38.3281   4
  -1  -3 -21 162.017 33.6787   6
   1   3  21 152.897 42.8303   3
  -1  -3 -22 1966.47 117.211   6
  -1  -3 -22 1775.20 119.706   4
   1   3  22 2080.72 119.255   3
  -1  -3 -23 332.932 73.4676   8
  -1  -3 -23 296.558 48.4984   4
  -1  -3 -24 695.169 96.2431   8
  -1  -3 -24 739.128 69.8531   4
  -1  -3 -25 501.674 90.5779   8
  -1  -3 -25 423.592 56.3635   4
  -1  -3 -26 251.455 52.8134   4
  -1  -3 -27 182.596 51.5000   4
   1  -4 -27 13.2585 50.0529   4
   1  -4 -26 1367.46 125.640   8
   1  -4 -26 1477.40 105.205   4
   1  -4 -25-15.1243 69.4561   8
   1  -4 -25 21.5322 44.2589   4
   1  -4 -24 893.787 99.8015   8
   1  -4 -24 787.315 74.5364   4
   1  -4 -23 52.0269 61.8260   8
   1  -4 -23 127.219 44.8223   4
  -1   4  23 160.367 40.8231   3
   1  -4 -22 235.708 47.1237   6
   1  -4 -22 259.708 47.8829   4
   1  -4 -22 234.410 64.0272   8
   1  -4 -21 746.144 67.2671   6
   1  -4 -21 838.421 68.5125   4
   1  -4 -21 701.994 85.4136   8
   1  -4 -20 7.19929 32.3993   6
   1  -4 -20-33.8537 34.1403   4
   1  -4 -20-55.7594 55.3739   8
   1  -4 -19 856.990 66.3038   4
   1  -4 -19 807.941 83.7770   8
   1  -4 -19 764.274 62.5250   6
  -1  -4  19 697.058 68.3448   5
  -1  -4  18 124.726 15.2391   9
   1  -4 -18 112.241 32.5866   4
   1  -4 -18 77.1381 45.4367   8
   1  -4 -18 80.7707 27.2022   6
  -1  -4  18 84.4110 32.7827   5
   1  -4 -18 96.0058 29.2107   5
  -1  -4  17 211.910 20.2374   9
   1  -4 -17 252.832 36.9041   4
   1  -4 -17 209.028 30.9319   6
  -1  -4  17 221.717 38.4440   5
   1  -4 -17 268.242 35.0916   5
   1  -4 -17 261.225 49.8628   8
   1  -4 -16 19.3524 26.6090   4
   1  -4 -16 39.6399 31.1349   8
  -1  -4  16 34.5278 25.4503   5
   1  -4 -16 40.3454 23.3743   5
   1  -4 -16 14.0839 22.4125   6
   1  -4 -15 868.368 78.2599   8
   1  -4 -15 998.488 65.1228   6
  -1  -4  15 932.773 72.2580   5
   1  -4 -15 1059.88 64.6918   5
   1  -4 -15 1056.03 70.7305   4
   1  -4 -14 43.1012 19.9899   9
   1  -4 -14 23.4376 22.0033   4
   1  -4 -14 4.75472 17.0929   6
   1   4 -14 30.3727 22.3889   5
  -1  -4  14 103.474 28.4461   5
   1  -4 -14 14.4305 19.5772   5
   1  -4 -14 9.53850 26.5223   8
   1  -4 -13 4757.41 233.544   9
   1  -4 -13 4878.97 239.718   4
   1  -4 -13 4895.70 232.920   5
  -1  -4  13 4665.62 241.936   5
   1  -4 -13 4606.17 233.573   6
   1   4 -13 4737.70 240.147   5
   1  -4 -12 495.510 40.0865   9
   1  -4 -12 564.401 39.8955   5
  -1  -4  12 591.828 48.3382   5
   1   4 -12 580.359 47.1388   5
   1  -4 -12 607.582 41.0568   6
   1  -4 -11 10924.7 503.744   9
  -1  -4  11 10282.0 509.615   5
   1  -4 -11 10637.7 501.043   5
   1   4 -11 10872.9 508.696   5
   1  -4 -10 1839.34 97.7478   9
  -1  -4  10 1763.82 102.886   5
   1  -4 -10 1873.96 95.1144   5
   1   4 -10 1829.11 102.119   5
   1  -4  -9 11165.2 521.904   9
  -1   4   9 10901.1 522.124   8
   1   4  -9 10991.5 524.947   5
  -1  -4   9 11554.6 511.941   4
   1  -4  -9 11524.2 518.052   5
  -1  -4   9 10361.2 525.347   5
   1  -4  -9 9711.62 523.783   4
  -1   4   8 1752.71 93.8212   8
   1  -4  -8 1876.22 94.2640   9
  -1  -4   8 1822.14 84.5360   4
   1   4  -8 1719.28 83.8639   3
   1   4  -8 1732.58 95.8353   5
   1  -4  -8 1710.46 96.4534   4
   1  -4  -8 1807.91 89.3294   5
  -1   4   7 8309.56 405.335  11
   1   4  -7 8829.52 409.293   5
   1  -4  -7 8717.10 401.785   5
   1  -4  -7 8772.59 410.357   4
  -1   4   7 8668.86 407.157   8
  -1   4   6 143.653 15.4746  11
   1   4  -6 144.804 19.0797   5
   1  -4  -6 189.188 20.3589   4
   1  -4  -6 157.677 12.6709   5
  -1   4   6 157.644 11.8115   6
  -1   4   6 161.052 17.7161   8
  -1   4   5 3352.60 163.838  11
  -1   4   5 3276.98 165.424   8
   1   4  -5 3504.99 167.326   5
   1  -4  -5 3560.61 168.749   4
  -1   4   4 2892.52 137.977  11
   1  -4  -4 2754.45 140.925   9
   1  -4  -4 2903.12 137.173  10
   1   4  -4 3065.63 137.158  10
   1  -4  -4 2731.58 136.861   1
   1   4  -4 2871.44 136.917   1
   1   4  -4 2797.67 140.745   5
   1  -4  -4 2795.13 141.990   4
   1  -4  -3 3486.81 162.601  10
   1   4  -3 3574.31 162.386  10
  -1   4   3 3403.66 163.873  11
   1  -4  -3 3490.62 163.318  11
   1  -4  -3 3474.32 167.867   9
   1  -4  -3 3521.16 168.422   7
   1   4  -3 2923.99 164.931   7
   1   4  -3 3418.58 162.399   1
   1  -4  -3 3465.75 162.515   1
   1   4  -3 3621.85 167.394   5
   1  -4  -3 3492.90 160.248   5
   1  -4  -3 3528.50 168.512   4
   1  -4  -2 7944.50 376.257  11
  -1   4   2 7945.98 376.215  11
   1  -4  -2 8038.02 380.867   7
   1  -4  -2 8247.27 373.960   5
   1   4  -2 8115.65 379.449   5
   1  -4  -2 8503.05 380.985   4
  -1  -4   1 1945.04 87.8461   2
   1  -4  -1 1874.47 90.4596  11
  -1  -4   1 1805.79 87.6994  10
  -1   4   1 1910.77 94.1725   7
   1  -4  -1 1824.49 94.4583   7
  -1  -4   1 1908.14 93.7218   7
   1  -4  -1 1871.71 93.5590   4
   1  -4  -1 1918.18 89.2734   5
   1   4  -1 1927.91 93.0832   5
  -1   4   1 1880.70 88.7790   5
  -1  -4   1 1790.58 93.2349   5
  -1   4   1 1822.18 87.7804   2
  -1   4   0 5851.11 286.542   7
   1  -4   0 6212.68 287.614   7
  -1  -4   0 6501.45 287.000   7
   1  -4   0 6140.03 283.352  11
  -1   4   0 6042.36 282.608   5
  -1  -4   0 6187.37 285.791   5
   1  -4   0 5969.28 283.082   5
   1  -4   0 5942.09 285.084   4
   1   4   1 2106.42 96.2761   2
   1  -4   1 2047.02 96.4349   2
   1   4   1 2025.49 101.383  11
  -1   4  -1 1961.41 99.0770   5
  -1  -4  -1 2013.66 100.584   5
   1  -4   1 2020.27 99.9988   5
   1  -4   1 2022.39 99.3525   4
  -1   4  -1 2083.36 102.420   7
  -1  -4  -1 2074.55 102.315   7
   1   4   2 2566.62 133.464  11
  -1   4  -2 2813.86 135.398   7
  -1   4  -2 2784.89 132.970   5
   1  -4   2 2796.51 130.089   4
   1  -4   2 2738.04 133.526   5
   1   4   3 183.457 17.0693  11
  -1   4  -3 197.988 16.7517   5
   1  -4   3 144.992 15.5469   5
   1  -4   3 167.546 11.2318   4
   1   4   4 2441.45 123.944  11
  -1   4  -4 2520.54 124.513   5
   1  -4   4 2372.50 124.350   5
   1  -4   4 2518.47 115.912   4
   1   4   5 270.742 23.1371  11
   1  -4   5 216.032 21.9396   5
  -1   4  -5 295.857 23.8841   5
   1   4   6 1596.73 85.9464   8
  -1   4  -6 1655.52 81.1600   3
   1   4   6 1624.18 86.2670  11
  -1   4  -6 1595.30 87.9447   5
   1   4   7 238.121 23.6556   8
  -1   4  -7 263.754 19.1974   3
   1   4   7 286.761 25.1607  11
  -1   4  -7 238.052 25.9039   5
  -1  -4  -7 262.012 27.7782   8
  -1   4  -8 330.375 23.1351   3
  -1  -4  -8 333.607 34.2588   8
   1   4   8 335.996 28.6999  11
  -1   4  -8 363.116 31.6160   5
  -1   4  -9 65.9169 12.2275   3
  -1  -4  -9 126.568 17.2331   9
   1   4   9 37.7425 16.5069  11
  -1  -4  -9 62.8142 19.4976   8
  -1  -4  -9 82.7503 8.50373   6
  -1   4  -9 92.7976 21.6096   5
  -1   4 -10 0.94425 10.6805   3
  -1  -4 -10 3.19960 12.1564   9
   1   4  10 15.1400 16.3284  11
  -1  -4 -10 32.3083 21.1603   8
  -1  -4 -10 18.2723 7.31973   6
  -1   4 -10 23.0994 20.1727   5
  -1  -4 -11 518.981 37.1226   9
   1   4  11 510.934 41.7467  11
  -1  -4 -11 541.585 53.7212   8
  -1  -4 -11 480.844 31.2243   6
  -1   4 -11 482.314 43.0321   5
  -1  -4 -11 555.144 39.0009   5
  -1   4 -11 562.372 32.4106   3
  -1  -4 -12 334.352 28.4054   9
  -1  -4 -12 391.783 33.3970   5
  -1   4 -12 320.555 36.0220   5
  -1  -4 -12 295.303 24.0539   6
  -1  -4 -12 315.600 45.3949   8
  -1  -4 -13 692.041 44.5686   9
  -1  -4 -13 785.494 49.8877   5
  -1   4 -13 723.681 54.6546   5
   1  -4  13 659.601 53.3419   5
  -1  -4 -13 546.709 40.1117   6
  -1  -4 -13 642.780 67.0387   8
  -1  -4 -14 1813.48 90.5565   9
  -1  -4 -14 1878.87 96.8453   5
  -1  -4 -14 1418.45 86.5754   6
  -1  -4 -14 1580.38 119.642   8
  -1  -4 -15 12.8470 16.8119   9
  -1  -4 -15 26.2080 16.3581   6
  -1  -4 -15 46.5491 26.2240   4
  -1  -4 -15 28.5638 24.5354   5
  -1  -4 -15-42.5234 44.7078   8
  -1  -4 -16 1732.98 99.4472   6
  -1  -4 -16 1932.36 100.462   9
  -1  -4 -16 1828.98 110.211   4
  -1  -4 -16 1896.55 106.959   5
  -1  -4 -17 3.42551 28.5105   4
  -1  -4 -17 18.1162 20.3729   6
  -1  -4 -17-6.04178 20.2226   9
  -1  -4 -18 1490.30 89.5059   6
  -1  -4 -18 1636.57 100.312   4
  -1  -4 -19 18.3108 33.0931   4
  -1  -4 -19 7.84749 24.1354   6
   1   4  19 34.6372 33.9089   3
  -1  -4 -20 828.634 70.4167   4
  -1  -4 -20 861.816 62.6773   6
   1   4  20 833.716 68.1419   3
  -1  -4 -21 7.78042 36.7390   4
   1   4  21 22.9429 37.8121   3
  -1  -4 -22 81.2399 72.6003   8
  -1  -4 -22 108.263 43.7562   4
   1   4  22 82.6618 42.1013   3
  -1  -4 -23-18.1435 69.6722   8
  -1  -4 -23 20.4666 39.8261   4
   1   4  23 16.6911 40.6342   3
  -1  -4 -24 33.2631 45.4389   4
  -1  -4 -24 18.1249 79.0804   8
  -1  -4 -25 210.949 51.9412   4
  -1  -4 -25 180.967 81.5783   8
  -1  -4 -26-17.0365 47.3281   4
  -1  -4 -27 552.672 70.8382   4
   1  -5 -26 536.847 69.9341   4
   1  -5 -25 209.347 57.1173  10
   1   5 -25 176.747 58.0229  10
   1  -5 -25 275.489 58.9033   4
   1  -5 -24 2023.27 130.806   4
   1  -5 -23 321.002 55.0124   4
   1  -5 -22 2265.38 139.037   4
   1  -5 -21 92.9611 59.8382   8
   1  -5 -21 167.015 45.1420   4
   1  -5 -20 1012.25 105.884   8
  -1  -5  20 1243.69 93.7807   5
   1  -5 -20 1335.46 91.0602   4
   1  -5 -19-35.8992 53.8503   8
   1  -5 -19 43.1510 29.4753   5
  -1  -5  19 41.4258 35.3612   5
   1  -5 -19 3.92427 33.1546   4
   1  -5 -18 312.677 59.2440   8
   1  -5 -18 414.721 41.3760   5
  -1  -5  18 419.721 51.6765   5
   1  -5 -18 436.718 50.4647   4
   1  -5 -17-6.35998 41.1364   8
   1  -5 -17-29.1399 29.7092   4
   1  -5 -17 33.8652 24.8596   5
  -1  -5  17 4.22511 29.8955   5
   1  -5 -16 497.588 44.2138   9
   1  -5 -16 500.496 49.7616   4
   1  -5 -16 461.398 40.7746   5
  -1  -5  16 456.204 50.5558   5
   1  -5 -15 288.004 39.2161   4
   1  -5 -15 253.626 29.7839   5
  -1  -5  15 234.675 36.3038   5
   1  -5 -15 234.595 30.6133   9
   1  -5 -14 478.096 37.5913   5
  -1  -5  14 496.064 47.7576   5
   1  -5 -14 443.147 45.6892   4
   1  -5 -14 438.601 39.1580   9
   1   5 -13 1091.05 74.6142   5
  -1  -5  13 1044.72 75.6938   5
   1  -5 -13 1101.04 65.9988   5
   1  -5 -13 1242.67 70.7736   9
   1   5 -12 640.346 49.2245   5
   1  -5 -12 586.428 40.2952   5
   1  -5 -12 528.555 43.5336   9
  -1   5  11 463.919 38.3788  11
   1  -5 -11 488.084 38.6364   9
  -1   5  11 482.059 39.2162   8
   1   5 -11 420.014 40.2019   5
   1  -5 -11 478.138 33.4048   5
   1  -5 -10 219.300 25.3981   9
   1  -5 -10 231.548 28.6999   4
   1   5 -10 193.994 13.0286   3
  -1   5  10 184.600 24.7097   8
  -1   5  10 186.434 24.9317  11
   1   5 -10 182.787 27.6887   5
   1  -5 -10 195.727 20.0092   5
   1  -5  -9 25.8395 14.6439   9
  -1  -5   9 14.6137 5.37226   4
   1   5  -9 12.5941 6.29867   3
   1  -5  -9 15.0940 16.0146   4
  -1   5   9 15.0259 14.8513   8
  -1   5   9 14.8044 14.7923  11
   1  -5  -9 12.4037 10.4174   5
   1   5  -9-2.28074 16.2599   5
  -1   5   8 3177.29 161.965  11
   1  -5  -8 3283.86 164.042   9
  -1   5   8 3532.62 164.027   8
  -1  -5   8 3249.86 152.472   4
   1   5  -8 3201.05 165.350   5
   1  -5  -8 3221.04 156.616   5
   1  -5  -8 3295.33 167.699   4
  -1   5   7 749.888 46.5479  11
  -1   5   7 745.783 47.4192   8
  -1   5   7 785.166 39.5543   6
   1   5  -7 775.094 49.7466   5
   1  -5  -7 768.647 41.3562   5
   1  -5  -7 735.901 50.3744   4
  -1   5   6 10068.1 479.693  11
   1   5  -6 10546.8 477.924  10
  -1   5   6 10222.9 481.115   8
   1   5  -6 10745.6 483.635   5
  -1   5   6 10006.2 473.297   6
   1  -5  -6 10551.7 485.412   4
  -1   5   5 922.694 51.6045  11
   1   5  -5 1004.01 49.5396  10
   1  -5  -5 970.193 49.9771  10
   1  -5  -5 897.724 49.3155   1
   1   5  -5 881.550 48.8691   1
   1   5  -5 873.427 53.7755   5
  -1  -5   5 763.654 53.0322   5
   1  -5  -5 920.524 55.7571   4
  -1   5   4 8188.48 396.488  11
   1   5  -4 8861.84 393.880  10
   1  -5  -4 8635.53 401.113   9
   1  -5  -4 8655.11 394.176  10
   1  -5  -4 8252.28 401.395   7
   1   5  -4 8719.50 399.207   7
  -1  -5   4 8429.99 400.545   5
   1  -5  -4 8459.79 401.627   4
   1  -5  -4 8459.65 391.626   5
   1   5  -4 8194.05 399.221   5
   1   5  -4 8526.74 393.912   1
   1  -5  -4 8327.17 394.000   1
   1   5  -3 412.888 29.3865   7
   1  -5  -3 421.508 31.0858   7
  -1   5   3 403.374 26.7746  11
   1  -5  -3 442.638 24.3369  10
   1  -5  -3 451.910 26.6372  11
   1   5  -3 411.412 29.4729   5
   1  -5  -3 433.599 23.3738   5
  -1  -5   3 423.500 30.4543   5
   1  -5  -3 415.776 24.1025   1
   1   5  -3 454.597 24.1897   1
  -1   5   2 6085.05 312.785   2
  -1  -5   2 7255.59 312.999   2
   1  -5  -2 6860.34 316.808  11
   1   5  -2 7327.25 320.090   5
  -1  -5   2 6714.17 320.692   5
   1  -5  -2 7014.59 314.225   5
   1  -5  -2 6786.01 321.386   4
   1  -5  -2 6752.02 322.053   7
   1   5  -2 6659.85 319.513   7
  -1  -5   1 251.682 22.3547  11
   1  -5  -1 285.870 19.9560  11
  -1   5   1 298.666 18.2811   5
  -1  -5   1 283.078 21.9744   5
   1   5  -1 324.116 22.6863   5
   1  -5  -1 290.829 18.6665   5
   1  -5  -1 315.588 23.3878   4
  -1  -5   1 343.937 24.5642   7
   1  -5  -1 322.945 24.5765   7
   1  -5   0 4806.68 224.496  11
  -1  -5   0 4945.74 228.046  11
  -1   5   0 4630.59 227.796   7
  -1  -5   0 4518.17 227.828   7
   1  -5   0 4929.56 229.477   7
  -1   5   0 4822.25 223.180   5
  -1  -5   0 4776.63 226.774   5
   1  -5   0 4739.07 223.847   5
   1  -5   0 4663.62 226.358   4
   1  -5   1 4739.08 212.495   2
   1   5   1 4468.56 212.182   2
  -1   5  -1 4608.35 220.825   7
  -1  -5  -1 4578.48 221.115   7
  -1  -5  -1 4541.33 220.157  11
  -1  -5  -1 4682.64 218.912   5
  -1   5  -1 4645.95 217.062   5
   1  -5   1 4600.94 217.955   5
   1  -5   1 4504.36 217.680   4
   1   5   2 3492.07 161.080   2
   1  -5   2 3386.69 161.225   2
  -1  -5  -2 3392.74 167.821  11
   1   5   2 3465.64 167.737  11
  -1  -5  -2 3576.09 166.614   5
  -1   5  -2 3353.40 165.650   5
   1  -5   2 3471.48 167.084   5
   1  -5   2 3388.70 163.734   4
  -1  -5  -2 3584.94 169.704   7
  -1   5  -2 3436.67 169.098   7
  -1  -5  -3 6741.04 295.071  11
   1   5   3 6430.90 294.987  11
  -1   5  -3 5342.40 294.503   7
  -1   5  -3 6032.90 293.143   5
   1  -5   3 6348.64 294.851   5
   1  -5   3 6310.19 288.763   4
  -1  -5  -4 2019.45 105.909  11
   1   5   4 1938.88 106.561  11
  -1   5  -4 2187.88 107.003   5
   1  -5   4 2145.88 99.1187   4
   1  -5   4 2024.24 107.487   5
   1  -5   5 4822.09 222.339   4
   1  -5   5 4702.35 233.935   5
  -1   5  -5 4896.74 233.314   5
   1   5   5 4840.00 233.205  11
  -1   5  -6 733.654 47.8000   5
   1  -5   6 672.776 47.2845   5
   1   5   6 776.848 47.2077  11
  -1   5  -7 1801.79 88.3983   3
   1   5   7 1633.79 93.9570  11
   1  -5   7 1851.06 97.9874   5
  -1   5  -7 1720.79 96.2657   5
  -1   5  -8 31.9757 10.8207   3
   1   5   8 56.5143 17.2885   8
   1   5   8 33.9541 17.6302  11
  -1   5  -8 82.7291 19.3345   5
   1  -5   8 53.7405 16.9344   5
  -1   5  -9 673.233 36.8048   3
   1   5   9 555.748 43.1246   8
  -1  -5  -9 610.266 41.7315   9
  -1   5  -9 642.801 47.8388   5
   1   5   9 639.333 44.8397  11
  -1  -5 -10 17.1917 16.4000   9
   1   5  10 32.1046 19.1170  11
  -1   5 -10 19.9102 11.4166   3
  -1   5 -10 40.4081 21.7718   5
  -1  -5 -11 158.135 23.2772   9
   1   5  11 141.179 25.4528  11
  -1  -5 -11 197.543 34.5524   8
  -1   5 -11 157.696 16.5856   3
  -1   5 -11 135.393 27.4977   5
  -1  -5 -12 3.99205 15.6830   9
   1   5  12-8.01914 21.4632  11
  -1  -5 -12-15.6627 25.2118   8
  -1   5 -12 16.8285 11.9211   3
  -1  -5 -12-2.00952 17.3757   5
  -1   5 -12 6.12184 22.5314   5
  -1  -5 -13 631.829 46.2449   9
   1   5  13 617.591 51.1210  11
  -1  -5 -13 585.332 63.9489   8
  -1   5 -13 668.999 37.0991   3
  -1   5 -13 626.776 53.6115   5
  -1  -5 -13 675.991 47.9456   5
  -1  -5 -14 165.647 42.6841   8
  -1  -5 -14 174.300 25.5230   9
   1  -5  14 195.747 13.7489   9
   1   5  14 183.658 33.0511  11
  -1  -5 -14 191.272 29.3837   5
  -1  -5 -15 898.127 57.5150   9
  -1  -5 -15 875.041 54.1474   6
  -1  -5 -15 870.308 61.5696   5
  -1  -5 -15 829.340 87.1165   8
  -1  -5 -16 575.143 46.2725   9
  -1  -5 -16 638.824 45.6971   6
  -1  -5 -16 744.039 53.8488   5
  -1  -5 -16 624.868 56.2341   4
  -1  -5 -17 493.434 42.7938   9
  -1  -5 -17 560.258 54.9333   4
  -1  -5 -17 534.496 49.1622   5
  -1  -5 -17 466.841 41.7525   6
  -1  -5 -18 1479.01 84.9973   9
  -1  -5 -18 1331.11 85.1368   6
  -1  -5 -18 1496.46 97.7819   4
  -1  -5 -19 270.779 37.7314   6
  -1  -5 -19 199.327 43.1780   4
  -1  -5 -20 1674.37 109.908   4
  -1  -5 -21 218.896 48.8378   4
   1   5  21 245.753 49.1098   3
   1   5  22 1242.59 91.8226   3
  -1  -5 -22 1361.19 97.6521   4
  -1  -5 -23 201.002 86.9285   8
  -1  -5 -23 212.843 53.6671   4
   1   5  23 167.743 48.8906   3
  -1  -5 -24 1130.21 134.945   8
  -1  -5 -24 1240.74 96.2856   4
  -1  -5 -25 150.400 55.1246   4
  -1  -5 -26 445.312 67.1142   4
   1   6 -25 5.52743 57.9017   1
   1  -6 -25-23.4015 57.7346   1
   1  -6 -25 56.9238 52.7058  10
   1   6 -25-10.6774 50.9882  10
   1  -6 -25 4.88297 47.6763   4
   1  -6 -24 1772.08 133.061  10
   1   6 -24 2133.75 133.436  10
   1  -6 -24 2042.83 131.733   4
   1   6 -23-9.84314 45.3858  10
   1  -6 -23 4.69583 46.1772   4
   1  -6 -22 2662.41 159.957   4
   1  -6 -21 26.8174 40.9020   4
  -1  -6  20 1363.86 99.9592   5
   1  -6 -20 1234.68 93.2453   4
  -1  -6  19 43.1663 38.5311   5
   1  -6 -19 43.6569 29.5731   5
   1  -6 -19-4.22768 34.3278   4
   1  -6 -18 508.864 44.9611   5
  -1  -6  18 479.836 55.7539   5
   1  -6 -18 437.437 52.3328   4
  -1  -6  17 265.958 45.8616   5
   1  -6 -17 243.343 32.6718   5
   1  -6 -17 262.388 36.8016   9
   1  -6 -17 334.362 47.5521   4
   1  -6 -16 2.14589 21.1820   5
   1  -6 -16 5.51461 26.0396   9
   1  -6 -16 37.8488 32.4262   4
   1  -6 -15 921.760 62.7161   9
   1  -6 -15 864.027 56.6660   5
  -1   6  15 864.050 67.5685  11
   1  -6 -14 70.3421 23.6444   9
   1  -6 -14 101.994 22.4707   5
  -1   6  14 125.732 30.2247  11
   1  -6 -13 814.770 59.0980   9
  -1   6  13 986.170 64.5037  11
   1  -6 -13 884.046 54.5844   5
   1  -6 -12 24.6597 19.4312   9
   1  -6 -12 9.68692 25.1292   4
  -1   6  12 16.5160 20.7324   8
  -1   6  12 31.4865 22.8389  11
   1   6 -12 32.9772 23.6003   5
   1  -6 -12 59.9224 16.7543   5
  -1   6  11 57.3495 21.9357  11
   1  -6 -11 148.881 24.0142   9
   1   6 -11 123.709 11.1356   3
   1  -6 -11 55.6232 22.4435   4
  -1   6  11 106.824 23.2848   8
   1   6 -11 61.7064 23.4058   5
   1  -6 -11 62.0038 15.3793   5
  -1   6  10 69.8111 19.3601  11
   1  -6 -10 107.842 20.6917   9
   1  -6 -10 38.2985 20.4129   4
   1   6 -10 41.9154 9.60039   3
  -1   6  10 57.0136 20.0114   8
   1   6 -10 26.1342 20.9025   5
   1  -6 -10 63.3409 13.7529   5
  -1   6   9 136.513 21.2001  11
   1  -6  -9 138.453 23.6166   9
   1  -6  -9 128.489 24.2072   4
  -1  -6   9 123.228 9.52840   4
  -1   6   9 149.530 22.0384   8
   1   6  -9 158.189 25.2997   5
   1  -6  -9 144.899 15.9173   5
  -1  -6   9 85.8676 22.5481   5
  -1   6   8 126.249 19.4073  11
   1  -6  -8 129.884 21.6521   9
  -1   6   8 100.304 19.5963   8
   1   6  -8 157.962 24.9793   5
  -1  -6   8 94.8220 20.5705   5
   1  -6  -8 92.1246 12.5515   5
   1  -6  -8 174.138 25.8171   4
  -1   6   7 3.38461 14.2934  11
   1  -6  -7 1.43685 11.0363  10
   1   6  -7 1.31063 10.5806  10
   1  -6  -7-2.92570 11.1704   1
   1   6  -7 10.9684 11.0682   1
  -1   6   7 3.67714 13.5343   8
   1   6  -7 4.16385 16.3575   5
  -1   6   7 7.60133 6.21680   6
  -1  -6   7-7.10865 15.9430   5
   1  -6  -7 14.8958 16.4487   4
  -1   6   6 20.2377 12.7742  11
   1  -6  -6 26.6903 10.8647  10
   1   6  -6 37.4273 9.91775  10
   1  -6  -6 42.4332 10.8575   1
   1   6  -6 17.1015 9.86632   1
  -1   6   6 42.1029 15.1627   8
   1   6  -6 25.5559 15.1063   7
   1   6  -6 38.5007 17.3006   5
   1  -6  -6 27.9347 16.1899   4
  -1  -6   6 36.9220 15.9466   5
  -1   6   5 751.203 46.7379  11
   1   6  -5 834.148 43.5633  10
   1  -6  -5 687.874 50.0161   9
   1  -6  -5 747.561 43.5192  10
   1   6  -5 798.803 43.4325   1
   1  -6  -5 818.797 43.9808   1
   1  -6  -5 812.847 52.9536   7
   1   6  -5 739.603 49.1181   7
   1  -6  -5 842.126 41.4166   5
   1   6  -5 776.071 49.8818   5
   1  -6  -5 834.258 52.9499   4
  -1  -6   5 835.393 51.4400   5
   1   6  -4 1056.49 53.5852  10
  -1   6   4 1049.73 57.9889  11
   1  -6  -4 1028.46 57.0387  11
   1  -6  -4 1055.26 54.0168  10
   1  -6  -4 1225.65 64.8620   9
   1   6  -4 1111.95 61.4131   7
   1  -6  -4 1015.29 63.3498   7
   1  -6  -4 994.530 62.6952   4
  -1  -6   4 1088.39 62.5644   5
   1  -6  -4 1044.68 53.0200   5
   1   6  -4 1071.08 61.1732   5
   1   6  -4 1076.71 53.8333   1
   1  -6  -4 1044.49 53.8575   1
  -1  -6   3 958.148 45.2536   2
  -1   6   3 877.555 45.2717   2
   1   6  -3 857.421 52.7351   7
   1  -6  -3 835.725 54.9687   7
   1  -6  -3 969.030 50.1736  11
   1   6  -3 928.218 53.0989   5
   1  -6  -3 926.853 46.1977   5
  -1  -6   3 800.991 52.8039   5
   1  -6  -3 832.975 54.3132   4
  -1   6   2 8626.17 412.651   2
   1  -6  -2 9195.97 418.994  11
   1  -6  -2 9456.27 416.229   5
  -1  -6   2 9167.85 423.317   5
   1   6  -2 9117.34 421.559   5
   1  -6  -2 9186.47 424.118   4
   1  -6  -2 9022.95 425.221   7
   1   6  -2 9199.57 422.227   7
   1  -6  -1 461.414 29.2471  11
  -1  -6   1 509.653 33.5441  11
  -1  -6   1 403.341 30.5298   5
   1  -6  -1 459.167 27.2246   5
   1  -6  -1 441.006 32.0789   4
   1  -6  -1 420.221 33.1917   7
  -1  -6   1 431.765 32.6373   7
  -1  -6   0 20437.1 903.314  11
   1  -6   0 19840.1 899.502  11
  -1   6   0 20195.2 903.782   7
  -1  -6   0 18837.7 903.535   7
  -1   6   0 20628.7 897.869   5
  -1  -6   0 19470.4 901.499   5
   1  -6   0 18446.6 901.046   4
   1  -6   0 18245.9 898.081   5
   1  -6   1 23.3952 10.6336   4
  -1  -6  -1 28.0496 12.9741   7
  -1  -6  -1 20.5962 12.5198  11
   1  -6   1 32.6326 10.7453  11
  -1   6  -1 16.3974 9.77006   5
  -1  -6  -1 17.1688 11.3407   5
   1  -6   1 30.9316 10.8316   5
   1  -6   2 19824.4 961.529   2
   1   6   2 21316.4 961.455   2
  -1  -6  -2 23324.9 972.101  11
  -1  -6  -2 21194.8 968.675   5
  -1   6  -2 21824.7 968.280   5
   1  -6   2 21143.2 969.322   5
   1  -6   2 21031.8 966.770   4
  -1  -6  -2 20443.6 972.567   7
   1   6   3 783.085 47.1001  11
  -1  -6  -3 711.395 46.3251  11
  -1  -6  -3 797.544 49.7263   7
  -1   6  -3 753.839 45.2021   5
  -1  -6  -3 717.389 44.4732   5
   1  -6   3 771.758 41.4603   4
   1  -6   3 738.784 46.3417   5
   1   6   4 11077.7 523.797  11
  -1  -6  -4 11190.3 523.441  11
  -1   6  -4 10849.2 522.679   5
   1  -6   4 11130.1 524.540   5
   1  -6   4 11374.8 515.992   4
  -1  -6  -5 405.835 32.7844  11
   1   6   5 465.463 35.4916  11
  -1   6  -5 524.238 36.3362   5
   1  -6   5 429.141 34.9377   5
   1  -6   5 479.430 25.3247   4
   1   6   6 3042.00 155.311  11
   1  -6   6 2940.56 156.142   5
  -1   6  -6 3173.65 155.617   5
   1   6   7 39.7587 16.7960  11
   1  -6   7 50.7392 18.6047   5
  -1   6  -7 72.3779 19.2878   5
   1   6   8 2095.83 113.374  11
  -1   6  -8 2113.49 105.299   3
  -1   6  -8 2065.09 115.059   5
   1  -6   8 2139.05 116.428   5
  -1   6  -9 74.5548 13.9037   3
   1   6   9 52.6161 20.3074   8
   1   6   9 51.5185 20.5439  11
   1  -6   9 50.7101 19.4549   5
  -1   6  -9 78.5836 23.6417   5
  -1   6 -10 768.593 43.7625   3
   1   6  10 740.515 52.3701   8
  -1  -6 -10 723.437 51.6324   9
   1   6  10 713.081 52.9280  11
   1  -6  10 765.254 56.9685   5
  -1   6 -10 833.384 58.4702   5
  -1   6 -11 261.361 22.0785   3
   1   6  11 223.296 30.9762  11
  -1   6 -11 275.280 35.8841   5
   1  -6  11 311.752 36.1558   5
  -1  -6 -11 269.178 29.7355   9
   1   6  12 154.345 29.4754  11
  -1   6 -12 95.6970 15.3123   3
  -1  -6 -12 80.6409 20.5944   5
   1  -6  12 126.145 29.4253   5
  -1   6 -12 122.004 29.4823   5
  -1  -6 -12 71.8551 23.4831   9
   1   6  13 214.033 34.3294  11
  -1  -6 -13 254.955 31.8044   9
   1  -6  13 255.927 37.7771   5
  -1  -6 -13 353.535 32.5820   5
  -1   6 -13 250.246 21.6624   3
  -1  -6 -14 1938.83 112.794   9
  -1  -6 -14 1907.89 112.002   5
  -1   6 -14 2170.86 101.000   3
  -1  -6 -15 38.7248 24.0683   9
   1  -6  15 16.7409 10.1010   9
  -1  -6 -15 14.8424 23.5532   5
  -1  -6 -16 6149.87 247.486   9
  -1  -6 -16 6159.69 261.262   4
  -1  -6 -16 6520.70 250.671   5
  -1  -6 -17 29.7526 25.2608   9
  -1  -6 -17 27.6733 29.8177   5
  -1  -6 -17 20.2609 34.2442   4
  -1  -6 -18 5220.62 256.451   9
  -1  -6 -18 5082.66 268.825   4
  -1  -6 -19 33.5056 28.0620   9
  -1  -6 -19 64.5620 41.6148   4
  -1  -6 -20 1777.31 117.603   4
  -1  -6 -21 9.06822 42.6492   4
   1   6  22 340.639 55.7913   3
  -1  -6 -22 460.069 62.2666   4
   1   6  23 3.81028 46.6985   3
  -1  -6 -23-23.8350 47.2103   4
  -1  -6 -24 77.3312 52.1532   4
  -1  -6 -25-14.6415 52.5468   4
   1  -7 -25-23.3537 57.6257   1
   1   7 -25 38.3020 55.1365   1
   1   7 -25 53.2585 53.8480  10
   1  -7 -24 738.774 78.8917   4
   1  -7 -24 502.305 75.1782   1
   1   7 -24 545.341 74.7253   1
   1   7 -24 630.494 74.2677  10
   1  -7 -24 611.801 75.6105  10
   1  -7 -23 140.051 53.4053   4
   1  -7 -23 168.443 55.6116   1
   1   7 -23 137.615 54.2363   1
   1  -7 -23 195.893 53.6776  10
   1   7 -23 172.171 52.5399  10
   1  -7 -22 1173.40 98.2423   4
   1   7 -22 1250.45 98.6788   1
   1  -7 -22 1222.85 99.8968   1
   1  -7 -22 1148.06 95.8982  10
   1   7 -22 1327.50 96.8934  10
   1   7 -21 85.2900 43.3099  10
   1  -7 -21 111.083 46.7285  10
  -1  -7  21 90.7287 50.0477   5
   1  -7 -21 147.900 50.0600   4
   1   7 -20 2083.92 133.926  10
   1  -7 -20 2360.39 139.864   4
   1  -7 -19 244.794 49.9277   4
   1  -7 -18 2237.49 126.727   9
   1  -7 -18 2210.97 135.451   4
   1  -7 -18 2150.31 118.788   5
   1  -7 -17 430.293 45.4463   9
   1  -7 -17 373.895 37.4925   5
   1  -7 -17 308.953 47.6303   4
   1  -7 -16 1329.78 79.1097   5
   1  -7 -16 1451.84 88.7054   9
   1  -7 -15 973.242 59.9381   5
   1  -7 -15 960.702 68.3969   9
  -1   7  14 378.606 42.9986  11
   1  -7 -14 369.422 40.4688   9
   1  -7 -14 355.973 32.4274   5
   1  -7 -13 358.963 44.0466   4
  -1   7  13 287.857 37.1716  11
  -1  -7  13 314.603 42.3481   5
   1  -7 -13 338.397 29.9288   5
   1  -7 -13 356.227 38.0930   9
   1  -7 -12 58.1327 25.1437   9
  -1   7  12 88.2211 24.9387  11
   1  -7 -12 109.264 29.6835   4
   1  -7 -12 110.427 19.4989   5
  -1  -7  12 43.2974 28.7148   5
   1   7 -12 67.0102 11.0144   3
  -1   7  11 142.272 27.0272  11
   1  -7 -11 231.236 30.8877   9
   1  -7 -11 182.753 33.1651   4
   1   7 -11 182.419 16.3377   3
   1   7 -11 228.928 33.1884   5
   1  -7 -11 175.477 19.9647   5
  -1  -7  11 189.628 31.1029   5
  -1   7  10 745.565 51.0323  11
   1   7 -10 668.073 47.2491  10
   1  -7 -10 650.019 47.7588  10
   1  -7 -10 718.197 53.0516   9
  -1   7  10 720.812 50.8548   8
   1   7 -10 755.589 54.5392   5
   1  -7 -10 745.738 42.0920   5
  -1  -7  10 687.764 56.1512   5
   1  -7 -10 604.687 54.2858   4
  -1   7   9 1808.53 100.198  11
   1  -7  -9 1787.14 103.303   9
   1   7  -9 1836.37 97.0976  10
   1  -7  -9 1769.98 97.8366  10
   1  -7  -9 1723.09 97.8833   1
   1   7  -9 1824.49 97.6482   1
  -1   7   9 1915.48 101.387   8
   1   7  -9 1707.60 102.663   5
   1  -7  -9 1977.00 108.845   4
   1  -7  -9 1862.80 91.3508   5
  -1  -7   9 1917.02 107.076   5
  -1   7   8 2187.72 114.583  11
   1   7  -8 2252.05 110.378  10
   1  -7  -8 2074.94 110.935  10
   1   7  -8 2120.29 110.344   1
   1  -7  -8 2111.93 111.040   1
  -1   7   8 2135.92 115.012   8
   1   7  -8 2110.09 116.847   5
   1  -7  -8 2147.22 104.748   5
  -1  -7   8 2212.18 119.747   5
   1  -7  -8 2154.10 120.818   4
  -1   7   7 1814.54 97.7041  11
   1   7  -7 1783.26 92.6517  10
   1  -7  -7 1807.27 94.0859  10
  -1   7   7 1807.71 99.2553   8
   1   7  -7 1776.59 99.5196   7
   1   7  -7 1884.45 93.7177   1
   1  -7  -7 1850.14 94.1962   1
   1   7  -7 1799.66 100.665   5
  -1   7   7 1839.33 87.7566   6
   1  -7  -7 1834.81 104.499   4
  -1  -7   7 1666.99 101.833   5
   1   7  -6 4602.82 211.211  10
  -1   7   6 4365.83 216.020  11
   1  -7  -6 4470.89 211.996  10
   1   7  -6 4422.89 211.280   1
   1  -7  -6 4366.64 211.662   1
   1   7  -6 4456.69 219.008   7
   1  -7  -6 4456.54 224.066   7
  -1   7   6 4305.70 218.069   8
   1  -7  -6 4446.06 208.682   5
   1   7  -6 4522.30 219.805   5
   1  -7  -6 4564.92 223.667   4
  -1  -7   6 4288.94 221.188   5
   1   7  -5 543.724 31.6369  10
  -1   7   5 552.062 37.2874  11
   1  -7  -5 527.160 32.1428  10
   1  -7  -5 649.802 44.4415   9
   1  -7  -5 532.429 32.1250   1
   1   7  -5 590.533 32.4414   1
   1  -7  -5 544.152 43.6017   7
   1   7  -5 521.328 39.8496   7
   1   7  -5 556.458 40.1196   5
   1  -7  -5 559.438 31.1486   5
   1  -7  -5 588.513 44.3505   4
  -1  -7   5 572.362 42.4113   5
  -1   7   4 5793.58 272.865  11
   1  -7  -4 5929.01 272.554  11
   1  -7  -4 5654.18 279.612   9
   1  -7  -4 5664.33 280.539   7
   1   7  -4 5544.01 276.135   7
   1   7  -4 5713.20 275.937   5
   1  -7  -4 5725.67 267.478   5
   1  -7  -4 5776.04 279.833   4
  -1  -7   4 5716.89 278.052   5
  -1   7   3 228.080 14.2667   2
  -1  -7   3 252.692 14.0438   2
   1   7  -3 234.590 24.3289   7
   1  -7  -3 203.727 25.3211   7
   1  -7  -3 263.299 21.6418  11
  -1  -7   3 258.760 26.4487   5
   1  -7  -3 241.426 17.3883   5
   1   7  -3 245.355 24.8661   5
   1  -7  -3 228.278 25.8328   4
   1  -7  -2 3738.69 191.432   7
   1   7  -2 3794.53 188.286   7
  -1  -7   2 3865.77 189.528  11
   1  -7  -2 3767.11 184.646  11
  -1  -7   2 3849.03 188.921   5
   1   7  -2 4013.79 187.384   5
   1  -7  -2 3822.15 181.793   5
   1  -7  -2 3756.74 189.936   4
   1  -7  -1 1133.21 68.3219   7
  -1  -7   1 1353.41 70.0196   7
   1  -7  -1 1088.14 62.2168  11
  -1  -7   1 1181.29 66.9385  11
  -1  -7   1 1120.45 65.2087   5
   1  -7  -1 1128.97 66.1836   4
   1  -7  -1 1113.97 60.5247   5
  -1  -7   0 5187.42 242.203   7
  -1   7   0 4392.67 239.011   7
  -1  -7   0 5226.36 240.880  11
   1  -7   0 4971.01 236.422  11
  -1   7   0 5057.73 233.944   5
  -1  -7   0 4993.05 238.458   5
   1  -7   0 4797.04 235.014   5
   1  -7   0 4994.24 238.848   4
  -1  -7  -1 3031.89 147.656   7
   1  -7   1 2804.22 141.714  11
  -1  -7  -1 2995.01 145.629  11
  -1   7  -1 2818.46 139.889   5
  -1  -7  -1 2823.73 142.821   5
   1  -7   1 2768.52 141.519   5
   1  -7   1 2922.64 142.689   4
  -1  -7  -2 2966.69 158.051   7
  -1  -7  -2 3137.69 156.149  11
  -1  -7  -2 3063.15 153.366   5
  -1   7  -2 3271.50 152.794   5
   1  -7   2 3058.89 151.766   4
   1  -7   2 3076.12 153.821   5
   1   7   3 2167.65 105.005   2
   1  -7   3 2263.61 105.522   2
  -1  -7  -3 2251.93 115.669  11
   1   7   3 2259.67 115.095  11
  -1   7  -3 2171.75 113.108   5
  -1  -7  -3 2163.01 112.502   5
   1  -7   3 2248.60 109.933   4
   1  -7   3 2295.49 115.776   5
  -1  -7  -3 2131.17 118.159   7
  -1  -7  -4 531.547 39.5404  11
   1   7   4 608.453 40.8267  11
  -1  -7  -4 600.210 45.2232   7
  -1  -7  -4 557.695 37.9139   5
  -1   7  -4 621.921 40.1186   5
   1  -7   4 520.914 32.6741   4
   1  -7   4 620.299 41.6346   5
  -1  -7  -5 88.4624 17.8377  11
   1   7   5 75.3450 19.0863  11
   1   7   5 78.8510 6.39322   6
  -1   7  -5 89.1355 20.6500   5
   1  -7   5 86.6407 19.1944   5
   1  -7   5 97.4078 10.3484   4
   1   7   6 89.0017 20.7997  11
   1  -7   6 85.7413 20.6748   5
  -1   7  -6 94.5862 21.5492   5
   1  -7   6 97.8299 8.97932   4
   1   7   7 1453.10 88.3827  11
   1  -7   7 1587.46 90.9787   5
  -1   7  -7 1622.91 89.6509   5
   1   7   8 44.0783 22.0174  11
  -1   7  -8 38.0078 23.3493   5
   1  -7   8 42.0166 21.2185   5
   1   7   9 2529.79 137.280  11
  -1   7  -9 2521.10 127.153   3
  -1   7  -9 2741.76 140.311   5
   1  -7   9 2545.93 140.421   5
  -1   7 -10 22.6246 14.0023   3
   1   7  10 5.34035 22.1265  11
   1  -7  10 19.2057 22.3498   5
  -1   7 -10 20.6513 24.6870   5
  -1  -7 -10 10.2461 21.1210   9
  -1  -7 -11 542.925 44.6406   9
   1   7  11 488.911 44.8743  11
  -1   7 -11 457.993 32.8334   3
  -1   7 -11 499.268 47.8462   5
   1  -7  11 522.945 48.7461   5
  -1   7 -12 380.850 28.0672   3
   1   7  12 328.518 38.7818  11
   1  -7  12 358.298 42.6022   5
  -1  -7 -12 384.838 38.1061   9
  -1  -7 -13 331.730 37.0887   9
  -1  -7 -13 286.174 32.7733   5
   1  -7  13 299.191 41.2124   5
  -1   7 -13 320.888 24.6176   3
  -1  -7 -14 850.550 58.2443   9
  -1  -7 -14 770.654 53.5149   5
   1  -7  14 724.345 63.5352   5
  -1   7 -14 697.995 41.9410   3
   1  -7  15 616.367 37.1582   9
  -1  -7 -15 682.554 53.4736   9
   1  -7  15 676.344 61.6646   5
  -1  -7 -15 622.811 49.8847   5
  -1  -7 -16 1346.28 77.4606   9
   1  -7  16 1059.50 57.8009   9
  -1  -7 -16 1103.67 85.7475   4
  -1  -7 -16 1287.56 74.6416   5
  -1  -7 -17 136.642 31.7988   9
  -1  -7 -17 124.148 34.1880   5
  -1  -7 -17 83.1658 41.6898   4
  -1  -7 -18 1534.54 94.3486   9
  -1  -7 -18 1545.33 107.270   4
  -1  -7 -19 65.2403 30.8685   9
  -1  -7 -19 69.4637 42.4689   4
  -1  -7 -20 1785.37 105.265   9
  -1  -7 -20 1642.66 117.414   4
  -1  -7 -21 29.1206 42.5573   4
  -1  -7 -22 1352.61 105.164   4
   1   7  23 206.590 56.8106   3
  -1  -7 -23 203.409 59.1003   4
  -1  -7 -24 1216.44 102.576   4
   1   8 -24 605.598 75.5809  10
   1  -8 -24 626.403 73.5974  10
   1  -8 -24 548.993 75.1489   1
   1   8 -24 438.749 69.8562   1
   1  -8 -23 169.611 55.5163   4
   1   8 -23 127.749 51.1930  10
   1  -8 -23 144.303 57.1853  10
   1  -8 -23 157.151 56.2090   1
   1   8 -23 85.7367 51.1815   1
   1  -8 -22 384.610 66.0833   4
   1  -8 -22 512.389 66.0657  10
   1   8 -22 561.477 65.1241  10
   1   8 -22 490.547 64.5013   1
   1  -8 -22 349.194 63.8133   1
   1  -8 -21 375.483 61.0153   4
   1   8 -21 216.404 51.0467  10
   1  -8 -21 264.391 53.3956  10
   1  -8 -21 244.603 53.4390   1
   1   8 -21 218.684 54.1268   1
   1  -8 -20 416.653 59.0948   4
   1  -8 -20 367.745 55.0411  10
   1   8 -20 330.178 53.1108  10
   1   8 -20 333.012 54.4691   1
   1  -8 -20 252.589 52.8233   1
   1  -8 -19 304.683 54.5981   4
   1  -8 -19 244.502 46.5870   1
   1   8 -19 323.916 50.2822   1
   1   8 -19 255.463 46.3384  10
   1  -8 -19 331.537 50.3237  10
   1  -8 -19 288.658 44.3513   9
   1  -8 -18 164.229 48.1283   4
  -1  -8  18 145.244 45.8098   5
   1  -8 -18 172.461 40.6273   9
   1  -8 -18 158.680 40.9603  10
   1   8 -18 160.550 41.5324  10
   1   8 -18 154.912 40.5212   1
   1  -8 -18 141.347 41.3788   1
  -1  -8  17 72.5004 39.0958   5
   1  -8 -17 67.7674 23.4223   5
   1   8 -17 75.5283 35.3328  10
   1  -8 -17 51.1346 35.4754  10
   1  -8 -17 50.7413 35.6360   9
   1  -8 -17-16.1195 35.7228   1
   1   8 -17 89.5933 33.6777   1
   1  -8 -16 55.7129 23.3838   5
  -1  -8  16 18.6149 35.7790   5
   1   8 -16 33.5935 29.2259  10
   1  -8 -16 39.9888 31.3887   9
   1  -8 -16 18.4058 30.9842  10
   1   8 -16 41.8707 31.0322   1
   1  -8 -16 30.2282 29.8970   1
   1  -8 -15 101.652 22.2666   5
  -1  -8  15 93.6696 35.6465   5
   1   8 -15 81.0593 31.6720   1
   1  -8 -15 77.4051 30.1129   1
   1  -8 -15 51.4762 27.8311  10
   1  -8 -15 84.7459 31.0250   9
   1   8 -15 106.107 31.3667  10
   1  -8 -14-12.7323 26.0983  10
   1   8 -14 14.3604 26.3816  10
   1  -8 -14 54.3553 30.4243   9
  -1   8  14-10.2364 27.5447  11
   1  -8 -14-8.20984 32.7855   4
   1   8 -14 11.9685 25.1510   1
   1  -8 -14 3.25609 26.1465   1
  -1  -8  14-4.26504 32.1809   5
   1  -8 -14 20.6960 17.7906   5
   1   8 -13 530.273 45.7105  10
   1  -8 -13 588.967 49.6810   9
   1  -8 -13 509.748 47.3084  10
  -1   8  13 545.588 47.4981  11
   1   8 -13 478.875 29.2005   3
   1  -8 -13 478.215 46.4133   1
   1   8 -13 488.675 45.2449   1
  -1  -8  13 550.622 53.6770   5
   1  -8 -13 602.575 55.9434   4
   1  -8 -13 515.871 36.6181   5
   1  -8 -12 128.311 26.8358  10
   1   8 -12 100.589 23.5654  10
   1  -8 -12 111.797 29.0586   9
  -1   8  12 117.112 26.5881  11
   1  -8 -12 107.003 31.8722   4
   1   8 -12 104.829 14.5054   3
   1  -8 -12 141.219 26.4963   1
   1   8 -12 106.886 24.8501   1
  -1  -8  12 87.8803 31.7093   5
   1  -8 -12 94.5863 17.9921   5
   1   8 -11 1431.38 83.7343  10
   1  -8 -11 1477.21 86.1476  10
   1  -8 -11 1549.89 91.8453   9
  -1   8  11 1424.87 87.1636  11
   1  -8 -11 1465.90 95.5752   4
  -1  -8  11 1281.37 91.9413   5
   1  -8 -11 1563.76 77.0159   5
   1   8 -11 1424.78 83.9747   1
   1  -8 -11 1414.69 85.5762   1
   1  -8 -10 34.4417 19.4285   1
   1   8 -10 7.85363 17.2029   1
  -1   8  10 27.4455 21.2311  11
   1   8 -10 22.7893 17.5837  10
   1  -8 -10 29.7226 23.2745   9
   1  -8 -10 49.4331 19.6420  10
   1  -8 -10 45.9383 26.3847   4
   1   8 -10 55.7467 26.2169   5
   1  -8 -10 46.9943 12.7783   5
  -1  -8  10 27.1773 24.7370   5
  -1   8   9 2381.49 127.984  11
   1  -8  -9 2416.13 124.728  10
   1   8  -9 2491.20 123.285  10
   1  -8  -9 2260.30 131.152   9
   1  -8  -9 2303.98 123.884   1
   1   8  -9 2430.41 123.324   1
   1   8  -9 2381.42 130.298   7
   1   8  -9 2371.29 131.341   5
   1  -8  -9 2430.45 117.074   5
  -1  -8   9 2383.85 134.782   5
   1  -8  -9 2522.57 137.333   4
   1   8  -8 607.981 40.7160  10
  -1   8   8 596.222 45.6305  11
   1  -8  -8 635.278 42.1161  10
   1  -8  -8 739.876 57.9086   7
  -1   8   8 637.470 48.0763   8
  -1   8   8 677.629 33.5773   6
   1   8  -8 616.783 48.3720   7
   1   8  -8 648.835 41.3280   1
   1  -8  -8 679.951 42.3482   1
   1   8  -8 598.710 48.7956   5
   1  -8  -8 630.378 37.0947   5
  -1  -8   8 643.764 51.9487   5
   1  -8  -8 642.514 53.2783   4
   1   8  -7 2057.68 104.544  10
  -1   8   7 2101.71 111.133  11
   1  -8  -7 2090.56 105.775  10
   1  -8  -7 1999.45 105.797   1
   1   8  -7 2031.42 105.021   1
   1   8  -7 2142.05 114.215   7
  -1   8   7 2126.47 113.330   8
   1  -8  -7 2161.45 120.899   7
   1  -8  -7 2055.83 101.666   5
   1   8  -7 2220.91 115.102   5
  -1  -8   7 2053.73 116.737   5
   1  -8  -7 2285.20 120.544   4
  -1   8   6 3231.70 151.276  11
   1  -8  -6 2958.68 143.836  10
   1   8  -6 3131.48 143.640   1
   1  -8  -6 2828.99 143.409   1
   1  -8  -6 2855.11 158.694   7
   1   8  -6 2865.55 153.153   7
   1   8  -6 2984.59 153.602   5
   1  -8  -6 3102.84 142.146   5
   1  -8  -6 3175.47 159.603   4
  -1  -8   6 2988.00 156.553   5
  -1   8   5 1474.16 75.6043  11
   1  -8  -5 1483.07 83.4681   9
   1  -8  -5 1394.06 83.6261   7
   1   8  -5 1249.65 77.8707   7
   1  -8  -5 1283.41 68.0315   5
   1   8  -5 1360.65 78.1244   5
  -1  -8   5 1373.60 80.4784   5
   1  -8  -5 1298.00 82.3233   4
   1  -8  -4 3774.94 175.790  11
   1  -8  -4 3780.11 184.883   9
   1  -8  -4 3553.37 184.090   7
   1   8  -4 3598.22 179.878   7
   1  -8  -4 3552.25 183.997   4
  -1  -8   4 3666.95 181.235   5
   1   8  -4 3606.36 178.794   5
   1  -8  -4 3506.52 169.694   5
  -1   8   4 3593.23 166.746   2
  -1  -8   4 3498.52 166.185   2
   1  -8  -3 465.225 39.3289   7
   1   8  -3 479.903 36.7940   7
  -1  -8   3 419.123 36.1199  11
   1  -8  -3 404.717 30.8324  11
   1   8  -3 450.448 34.2518   5
  -1  -8   3 420.253 34.9702   5
   1  -8  -3 407.418 26.7884   5
   1  -8  -3 422.276 37.5033   4
   1  -8  -2 2935.59 154.254   7
  -1  -8   2 2999.77 151.562  11
   1  -8  -2 3031.68 146.977  11
  -1  -8   2 2785.99 149.522   5
   1  -8  -2 2967.88 143.179   5
   1  -8  -2 2954.80 152.342   4
   1  -8  -1 892.520 59.8004   7
  -1  -8   1 852.029 55.9234  11
   1  -8  -1 858.516 52.4109  11
  -1  -8   1 886.775 55.1228   5
   1  -8  -1 850.663 55.7767   4
   1  -8  -1 935.493 50.4390   5
  -1  -8   0 2027.71 109.267   7
  -1  -8   0 1984.38 107.064  11
   1  -8   0 1993.74 102.975  11
  -1  -8   0 1941.52 104.493   5
   1  -8   0 1973.35 105.589   4
   1  -8   0 2006.02 102.025   5
  -1  -8  -1 1197.97 71.1279   7
  -1  -8  -1 1162.49 68.2129  11
   1  -8   1 1082.66 64.5437  11
  -1   8  -1 1127.55 62.7992   5
  -1  -8  -1 1106.44 65.3711   5
   1  -8   1 1241.28 66.4751   4
   1  -8   1 1140.66 64.4322   5
  -1  -8  -2 4043.94 195.713   7
  -1  -8  -2 3867.04 191.896  11
   1  -8   2 3753.65 188.744  11
  -1  -8  -2 3799.46 188.774   5
  -1   8  -2 3854.24 187.197   5
   1  -8   2 3922.56 187.608   4
   1  -8   2 3704.64 188.773   5
  -1  -8  -3 1207.96 75.9814   7
  -1  -8  -3 1148.06 71.3022  11
  -1   8  -3 1189.40 68.3535   5
  -1  -8  -3 1254.93 68.7560   5
   1  -8   3 1279.21 71.1035   5
   1  -8   3 1189.24 65.6247   4
   1   8   4 6789.15 315.157   2
   1  -8   4 6743.70 315.574   2
   1   8   4 6696.08 326.907  11
  -1  -8  -4 7312.29 327.927  11
  -1  -8  -4 6585.09 332.211   7
  -1  -8  -4 6547.23 323.340   5
  -1   8  -4 6851.98 325.426   5
   1  -8   4 6987.65 319.630   4
   1  -8   4 6747.89 327.577   5
   1  -8   5 888.667 48.7064   2
  -1  -8  -5 977.496 58.8847  11
   1   8   5 884.915 58.5953  11
  -1  -8  -5 861.584 63.7382   7
   1  -8   5 933.865 49.0339   4
  -1  -8  -5 902.700 54.8234   5
  -1   8  -5 845.178 57.2609   5
   1  -8   5 980.817 60.6205   5
   1   8   6 6273.47 284.366  11
  -1  -8  -6 5879.48 290.294   7
  -1   8  -6 5284.44 282.366   7
   1  -8   6 5812.18 269.064   4
  -1  -8  -6 5501.71 277.795   5
  -1   8  -6 5779.94 281.976   5
   1  -8   6 6051.85 285.088   5
   1   8   7 372.035 37.1735  11
  -1   8  -7 402.654 37.2805   5
   1  -8   7 361.251 36.7083   5
  -1   8  -7 340.997 35.5311   7
   1   8   8 181.518 28.3230  11
  -1   8  -8 159.332 28.4866   5
   1  -8   8 155.185 28.1069   5
  -1   8  -9 86.3927 18.0682   3
   1   8   9 77.9122 25.6829  11
  -1   8  -9 68.9228 26.0613   5
   1  -8   9 54.1298 26.3285   5
  -1  -8 -10 861.511 62.9154   9
   1   8  10 824.980 62.2164  11
  -1   8 -10 916.490 52.5099   3
  -1   8 -10 871.992 64.6552   5
   1  -8  10 902.961 66.7419   5
  -1   8 -11 28.3867 15.9297   3
   1   8  11 27.5105 25.7184  11
   1  -8  11 50.0567 30.0744   5
  -1  -8 -11 2.97253 25.3724   9
  -1   8 -12 2004.54 105.899   3
  -1  -8 -12 2298.30 121.870   9
   1  -8  12 2176.99 125.816   5
  -1  -8 -13 26.6440 21.4977   5
   1  -8  13-3.96427 28.4527   5
  -1  -8 -13 24.3506 27.0541   9
  -1   8 -13 31.3485 15.8548   3
   1  -8  14 1390.41 91.7376   5
  -1  -8 -14 1325.63 75.5253   5
  -1  -8 -14 1318.80 82.8644   9
  -1   8 -14 1139.58 64.8328   3
   1  -8  15 17.3834 32.3983   5
  -1  -8 -15-2.34751 25.0573   5
   1  -8  15 18.2002 15.5499   9
  -1  -8 -15 12.4800 28.8962   9
  -1   8 -15 19.4680 14.7506   3
  -1  -8 -16 627.276 48.5479   5
   1  -8  16 516.288 34.3974   9
  -1  -8 -16 549.960 52.8068   9
  -1  -8 -17-4.71092 40.3583   4
  -1  -8 -17 23.4735 27.6648   5
  -1  -8 -17 3.11603 30.7541   9
  -1  -8 -18 217.916 49.2840   4
  -1  -8 -18 242.318 40.2594   9
  -1  -8 -19-4.95834 44.7957   4
  -1  -8 -19 18.9545 33.1986   9
  -1  -8 -20 709.807 73.0617   4
  -1  -8 -20 642.627 59.8633   9
  -1  -8 -21 181.331 55.0424   4
  -1  -8 -21 175.684 41.6932   9
  -1  -8 -22 825.322 85.0745   4
   1   8  23 12.8053 54.3068   3
   1  -9 -24 5.50548 53.1931  10
   1  -9 -24 66.3718 56.4928   1
   1   9 -23 212.866 55.3539  10
   1  -9 -23 138.548 56.0299  10
   1  -9 -23 214.126 60.9743   1
   1   9 -23 128.597 58.1752   1
   1  -9 -22 307.849 58.4374  10
   1   9 -22 289.259 59.3890  10
   1  -9 -22 216.852 58.0031   1
   1   9 -22 328.749 59.5478   1
   1  -9 -22 351.494 64.4593   4
   1  -9 -21 381.537 62.8293   4
  -1  -9  21 358.063 65.0699   5
   1  -9 -21 250.741 56.3477  10
   1   9 -21 232.517 54.4677  10
   1   9 -21 466.776 61.4147   1
   1  -9 -21 327.153 59.2468   1
   1  -9 -20 2122.21 135.469   4
  -1  -9  20 1936.15 134.416   5
   1  -9 -20 1885.66 127.348   1
   1   9 -20 1771.95 124.649   1
   1  -9 -20 2103.81 130.259  10
   1   9 -20 1914.01 125.189  10
   1  -9 -20 2121.89 125.114   9
  -1  -9  19 542.147 68.1551   5
   1  -9 -19 591.232 63.5414   1
   1   9 -19 635.370 64.2713   1
   1   9 -19 598.841 61.5571  10
   1  -9 -19 579.381 60.8446   9
   1  -9 -19 554.818 62.7636  10
  -1  -9  18 4251.59 220.608   5
   1  -9 -18 3570.14 207.787   1
   1   9 -18 3759.09 207.475   1
   1   9 -18 3759.66 206.706  10
   1  -9 -18 3541.43 207.703  10
   1  -9 -18 4422.86 210.673   9
  -1  -9  17 512.901 63.6415   5
   1  -9 -17 494.529 55.1081   1
   1   9 -17 498.296 54.8882   1
   1   9 -17 537.568 55.6118  10
   1  -9 -17 502.597 55.2507  10
   1  -9 -17 579.426 57.4371   9
  -1  -9  16 2547.95 160.397   5
   1  -9 -16 2821.89 161.700   4
   1  -9 -16 2529.44 151.691  10
   1  -9 -16 2951.59 155.395   9
   1   9 -16 2740.21 150.639  10
   1  -9 -16 2673.60 152.820   1
   1   9 -16 2643.97 150.657   1
   1  -9 -15 27.3009 35.2599   4
  -1  -9  15 13.9857 36.5308   5
   1  -9 -15 56.6908 20.3784   5
   1   9 -15 57.2733 31.0826   1
   1  -9 -15 90.6925 31.9004   1
   1  -9 -15 68.1751 33.4739   9
   1  -9 -15 114.606 32.7872  10
   1   9 -15 58.7197 30.0891  10
   1  -9 -14 467.538 48.4282   9
   1  -9 -14 300.847 41.5081  10
   1   9 -14 448.375 44.5350  10
  -1  -9  14 546.267 57.9392   5
   1  -9 -14 373.104 31.6577   5
   1  -9 -14 436.508 51.7548   4
   1   9 -14 393.670 24.3993   3
   1  -9 -14 382.211 43.7000   1
   1   9 -14 414.252 42.2528   1
  -1   9  13 12.9033 27.7646  11
   1   9 -13 13.7011 13.1954   3
   1  -9 -13 8.54421 31.6458   4
   1   9 -13 30.9042 23.6559  10
   1  -9 -13 3.49236 31.5517   9
   1  -9 -13-2.92772 24.9648  10
   1   9 -13-13.2528 24.4452   1
   1  -9 -13-17.5745 28.4975   1
   1  -9 -13 5.14097 16.0751   5
  -1  -9  13 38.4753 34.6897   5
  -1   9  12 170.141 33.3873  11
   1  -9 -12 243.524 40.8101   4
   1   9 -12 211.151 20.8231   3
   1  -9 -12 203.624 37.4611   9
   1  -9 -12 177.164 30.5305  10
   1   9 -12 187.295 28.8533  10
   1   9 -12 204.447 30.3556   1
   1  -9 -12 208.194 31.4383   1
  -1  -9  12 294.971 42.3103   5
   1  -9 -12 205.359 21.9449   5
  -1   9  11 82.8309 26.5337  11
   1  -9 -11 81.3034 30.7015   9
   1  -9 -11 138.495 26.3572  10
   1   9 -11 118.096 22.7113  10
   1  -9 -11 127.414 35.3180   4
  -1  -9  11 133.794 33.1955   5
   1  -9 -11 114.941 17.0057   5
   1   9 -11 128.959 24.4893   1
   1  -9 -11 152.236 27.2143   1
   1  -9 -10 1112.18 65.6527   1
   1   9 -10 1034.37 63.7502   1
   1   9 -10 1128.44 63.8754  10
  -1   9  10 1003.43 68.7384  11
   1  -9 -10 1087.44 65.9999  10
   1  -9 -10 1033.96 74.5275   9
   1  -9 -10 970.612 79.6882   7
   1  -9 -10 1031.48 57.8385   5
   1  -9 -10 1118.88 57.0361   5
  -1  -9  10 1085.95 76.9883   5
   1  -9 -10 1200.08 80.0999   4
   1   9  -9 46.6081 16.2030   1
   1  -9  -9 32.6809 16.7901   1
  -1   9   9 52.2421 21.8578  11
   1   9  -9 80.3567 18.2338  10
   1  -9  -9 60.4844 18.7642  10
   1  -9  -9 45.4698 27.4061   9
   1  -9  -9 20.3345 29.6544   7
  -1  -9   9 75.4646 30.5607   5
   1  -9  -9 67.7080 12.0859   5
   1   9  -9 83.3339 28.2629   5
   1  -9  -9 50.0532 12.2800   5
  -1  -9   9 45.6431 10.0451   4
   1  -9  -9 51.6357 27.7662   4
   1   9  -8 1840.25 94.1842   1
   1  -9  -8 1767.72 94.5435   1
   1  -9  -8 1837.12 95.2678  10
   1   9  -8 1806.48 93.3567  10
  -1   9   8 1767.35 100.785  11
   1  -9  -8 1791.71 111.851   7
  -1   9   8 1904.66 87.2621   6
   1   9  -8 1730.05 103.912   7
   1   9  -8 1844.52 105.310   5
   1  -9  -8 1788.23 90.1262   5
   1  -9  -8 1914.02 111.526   4
  -1  -9   8 1731.17 107.432   5
  -1   9   7 121.452 23.6416  11
   1  -9  -7 101.168 26.3618   4
   1   9  -7 109.651 26.4965   7
   1  -9  -7 168.963 33.1160   7
   1  -9  -7 104.917 13.1543   5
   1   9  -7 81.0048 23.4855   5
  -1  -9   7 103.201 26.7006   5
   1  -9  -6 2203.26 127.208   7
   1   9  -6 2137.77 120.494   7
   1  -9  -6 2355.87 127.139   4
  -1  -9   6 2174.63 122.832   5
   1   9  -6 2340.16 121.158   5
   1  -9  -6 2180.61 107.398   5
   1  -9  -6 2212.24 124.797   9
   1  -9  -5 791.121 59.0242   9
   1  -9  -5 791.027 59.3022   4
  -1  -9   5 793.980 56.4164   5
   1   9  -5 902.379 57.1674   7
   1  -9  -5 829.882 60.2788   7
   1   9  -5 841.685 55.5742   5
   1  -9  -5 796.557 43.3780   5
  -1   9   5 789.682 40.2497   2
  -1  -9   5 778.564 39.3487   2
   1  -9  -4 4083.47 201.485  11
  -1  -9   4 4181.99 208.695  11
   1   9  -4 4160.65 207.009   7
   1  -9  -4 4100.67 211.995   7
   1  -9  -4 4319.83 212.200   9
   1   9  -4 3944.31 204.731   5
   1  -9  -4 4163.63 195.828   5
   1  -9  -4 4242.05 211.123   4
  -1  -9   4 3947.16 207.089   5
   1   9  -3 2435.11 130.093   7
   1  -9  -3 2490.46 135.090   7
   1  -9  -3 2479.76 134.660   9
   1  -9  -3 2422.89 125.485  11
  -1  -9   3 2421.99 131.439  11
  -1  -9   3 2577.43 131.279   5
   1  -9  -3 2367.07 120.380   5
   1  -9  -3 2615.35 134.202   4
  -1  -9   2 6140.65 301.811  11
   1  -9  -2 6335.94 296.670  11
  -1  -9   2 6060.11 300.055   5
   1  -9  -2 6058.41 292.526   5
   1  -9  -2 6381.50 303.523   4
   1  -9  -2 6346.71 306.104   7
   1  -9  -1 2447.62 119.873  11
  -1  -9   1 2180.83 123.209  11
  -1  -9   1 2216.20 121.541   5
   1  -9  -1 2385.98 124.087   4
   1  -9  -1 2304.01 116.539   5
  -1  -9   0 4913.46 243.275  11
   1  -9   0 4766.27 238.463  11
  -1  -9   0 4960.82 240.678   5
   1  -9   0 4845.45 241.338   4
   1  -9   0 4865.01 237.105   5
  -1  -9   0 5368.11 247.831   7
   1  -9   1 1149.16 67.5208  11
  -1  -9  -1 1228.56 71.3904  11
  -1  -9  -1 1094.20 67.6515   5
  -1   9  -1 1120.09 64.3146   5
   1  -9   1 1190.72 68.3784   4
   1  -9   1 1139.39 66.5806   5
  -1  -9  -1 1249.83 75.1823   7
  -1  -9  -2 986.252 61.9468  11
   1  -9   2 992.826 59.8606  11
  -1   9  -2 958.242 56.9085   5
  -1  -9  -2 993.363 59.0630   5
   1  -9   2 919.546 58.9725   5
   1  -9   2 929.437 57.4960   4
  -1  -9  -2 943.137 65.3340   7
   1  -9   3 334.008 33.9266  11
  -1  -9  -3 431.421 37.1315  11
  -1  -9  -3 455.998 41.4816   7
  -1   9  -3 445.084 34.1981   5
  -1  -9  -3 395.263 32.6541   5
   1  -9   3 409.671 31.2580   4
   1  -9   3 423.914 35.5670   5
  -1  -9  -4 118.123 23.4547  11
   1  -9   4 94.0900 16.6744   4
  -1  -9  -4 75.8995 24.7529   7
  -1   9  -4 108.850 25.1173   7
  -1  -9  -4 101.423 18.8618   5
  -1   9  -4 127.151 21.4730   5
   1  -9   4 112.068 22.8043   5
   1   9   5 416.736 25.2933   2
   1  -9   5 447.237 26.1004   2
  -1   9  -5 444.248 25.6012   1
  -1  -9  -5 445.467 25.7044   1
  -1  -9  -5 510.916 40.1251  11
  -1   9  -5 440.265 25.0839  10
  -1  -9  -5 420.614 26.2066  10
   1  -9   5 419.782 28.8517   4
  -1   9  -5 464.753 41.3232   7
  -1  -9  -5 450.633 44.8336   7
   1   9   5 481.418 39.2288   8
  -1  -9  -5 422.784 34.3880   5
  -1   9  -5 381.304 36.3288   5
   1  -9   5 424.663 38.3403   5
   1  -9   6 2314.11 115.746   2
   1   9   6 2523.84 129.209  11
  -1   9  -6 2371.75 115.127  10
  -1  -9  -6 2397.04 136.023   7
   1  -9   6 2354.74 114.653   4
  -1  -9  -6 2355.36 122.739   5
  -1   9  -6 2371.60 127.236   5
   1  -9   6 2330.27 129.287   5
   1   9   7 1626.02 94.5319  11
  -1  -9  -7 1519.36 87.9435   5
  -1   9  -7 1699.09 94.6228   5
   1  -9   7 1623.19 95.7111   5
  -1  -9  -7 1510.23 100.767   7
  -1   9  -8 2919.86 152.783   5
   1  -9   8 2772.23 154.758   5
   1   9   8 2867.29 153.105  11
  -1  -9  -9 2273.91 126.882   9
   1   9   9 2190.63 124.173  11
  -1   9  -9 2240.17 125.672   5
   1  -9   9 2104.55 125.292   5
  -1   9 -10 1685.10 88.1246   3
  -1  -9 -10 1725.43 101.990   9
   1   9  10 1521.26 98.1722  11
   1  -9  10 1571.49 101.529   5
  -1  -9 -11 1547.86 96.8676   9
   1  -9  11 1557.59 99.3176   5
  -1   9 -11 1502.97 81.8174   3
  -1  -9 -12 504.749 51.5687   9
   1  -9  12 571.663 54.6198   5
  -1   9 -12 484.137 35.8760   3
  -1  -9 -13 649.821 57.2131   9
   1  -9  13 554.375 57.2074   5
  -1  -9 -13 676.095 46.3509   5
  -1   9 -13 553.675 39.2392   3
   1  -9  14 109.077 21.5339   9
  -1  -9 -14 158.340 34.6303   9
  -1  -9 -14 154.754 40.9544   4
   1  -9  14 90.7387 40.2101   5
  -1  -9 -14 140.727 27.9943   5
  -1   9 -14 101.458 19.3502   3
   1  -9  15 571.723 40.4291   9
  -1  -9 -15 560.207 45.9551   5
   1  -9  15 505.192 59.3782   5
  -1  -9 -15 506.425 63.4914   4
  -1   9 -15 533.322 35.3079   3
  -1  -9 -16 69.6907 33.4312   9
  -1  -9 -17 660.384 61.5890   9
  -1  -9 -18 222.279 57.7418   4
  -1  -9 -18 261.395 45.2009   9
  -1  -9 -19 1037.07 78.8650   9
  -1  -9 -19 1014.66 91.0861   4
  -1  -9 -20 551.333 60.9702   9
  -1  -9 -20 694.333 76.3392   4
  -1  -9 -21 758.604 72.4706   9
  -1  -9 -21 928.424 85.5604   4
   1 -10 -23 382.171 63.2516  10
   1 -10 -23 321.776 65.6195   1
   1 -10 -22 65.8204 51.0488  10
   1 -10 -22 147.995 55.1371   1
   1 -10 -21 195.058 52.7379  10
   1 -10 -21 181.769 52.6499   1
  -1 -10  20 5.69337 49.0154   5
   1 -10 -20 12.5439 43.9553   9
   1 -10 -20 4.66346 41.4349  10
   1 -10 -20 89.0526 49.8748   1
   1  10 -20 42.6912 43.7495   1
  -1 -10  19 393.050 63.8142   5
   1 -10 -19 421.028 57.7223   9
   1 -10 -19 346.089 54.2899  10
   1  10 -19 339.782 53.7709  10
   1 -10 -19 334.397 51.7087   1
   1  10 -19 271.518 49.5436   1
  -1 -10  18 139.707 48.4039   5
   1  10 -18 111.734 40.7738  10
   1 -10 -18 102.095 43.8729   9
   1 -10 -18 88.1616 39.6655  10
   1  10 -18 129.934 41.9399   1
   1 -10 -18 109.591 41.0279   1
  -1 -10  17 986.168 88.6681   5
   1 -10 -17 1138.67 92.9265   4
   1  10 -17 1074.65 76.7032  10
   1 -10 -17 938.747 77.3059  10
   1 -10 -17 1284.77 86.8148   9
   1  10 -17 934.042 76.1516   1
   1 -10 -17 998.399 79.5095   1
   1 -10 -16 1532.56 105.687   4
  -1 -10  16 1424.51 102.785   5
   1 -10 -16 1196.87 89.7092  10
   1  10 -16 1431.38 90.0139  10
   1 -10 -16 1585.00 98.1085   9
   1  10 -16 1275.62 89.1742   1
   1 -10 -16 1270.23 91.4197   1
  -1 -10  15 1262.09 97.8432   5
   1 -10 -15 1482.31 102.758   4
   1 -10 -15 1185.13 86.1647   1
   1  10 -15 1323.97 85.5566   1
   1 -10 -15 1263.80 86.6581  10
   1 -10 -15 1448.32 94.5662   9
   1  10 -15 1319.18 84.1227  10
   1 -10 -14 2219.52 130.750   9
   1 -10 -14 1971.61 120.874  10
   1  10 -14 1972.59 118.377  10
   1  10 -14 2150.12 104.702   3
  -1 -10  14 2067.53 133.024   5
   1 -10 -14 2257.78 107.564   5
   1 -10 -14 2266.90 136.647   4
   1  10 -14 2123.96 120.326   1
   1 -10 -14 2060.77 121.940   1
   1  10 -13 605.306 48.3333   1
   1 -10 -13 557.449 49.4326   1
   1 -10 -13 604.062 50.8196  10
   1  10 -13 557.703 47.3454  10
   1 -10 -13 534.207 56.5090   9
   1  10 -13 595.044 37.0762   3
   1 -10 -13 537.482 37.4839   5
   1 -10 -13 673.273 64.6753   4
  -1 -10  13 556.519 61.8332   5
   1 -10 -13 601.898 36.6079   5
   1  10 -12 1935.54 106.603   1
   1 -10 -12 1851.78 107.605   1
   1  10 -12 1971.32 106.190  10
   1 -10 -12 1919.08 108.321  10
  -1  10  12 1754.67 109.924  11
   1 -10 -12 1957.58 119.635   9
   1  10 -12 2155.41 100.023   3
   1 -10 -12 1738.86 126.553   7
   1 -10 -12 1815.50 96.6836   5
   1 -10 -12 2027.42 96.7035   5
   1 -10 -12 2049.09 125.235   4
  -1 -10  12 1857.61 121.699   5
   1  10 -11 30.7690 19.9686   1
   1 -10 -11 10.7215 20.7224   1
  -1  10  11 13.8091 25.4797  11
   1 -10 -11-8.62218 20.9072  10
   1 -10 -11 26.2060 33.1107   9
   1  10 -11 12.8540 18.5150  10
   1 -10 -11 60.0999 36.6094   4
   1 -10 -11-19.9352 38.7245   7
   1 -10 -11 15.1678 12.7553   5
  -1 -10  11 16.2224 31.8711   5
   1 -10 -11 25.2090 12.5847   5
   1 -10 -10 720.002 48.4522   1
   1  10 -10 736.867 47.7991   1
  -1  10  10 652.422 52.5125  11
   1  10 -10 637.775 46.0236  10
   1 -10 -10 795.003 50.0359  10
   1 -10 -10 884.235 64.9145   9
   1 -10 -10 696.322 67.1276   7
   1 -10 -10 746.221 40.8303   5
  -1 -10  10 708.307 62.7390   5
   1 -10 -10 748.251 40.1956   5
   1 -10 -10 811.243 67.5537   4
   1  10  -9 13.4726 14.9179   1
  -1  10   9 29.0654 21.6260  11
   1 -10  -9 42.3568 17.2050  10
   1 -10  -9 26.5582 29.5697   7
   1 -10  -9 18.0676 10.8046   5
  -1 -10   9 18.2913 28.1120   5
   1 -10  -9 12.3152 10.7765   5
  -1 -10   9 28.0687 10.6899   4
   1 -10  -9 19.9289 29.9060   4
  -1  10   8 608.891 43.7822  11
  -1  10   8 519.841 27.8563   6
   1 -10  -8 449.758 52.4070   7
   1 -10  -8 512.664 30.2575   5
  -1 -10   8 593.047 52.9598   5
   1 -10  -8 521.012 53.2181   4
  -1 -10   8 534.825 33.1624   4
  -1 -10   7 337.017 40.5172   5
   1 -10  -7 344.934 42.7729   4
   1 -10  -7 358.285 45.7217   7
   1 -10  -7 341.003 22.2329   5
   1  10  -7 401.034 39.6876   5
  -1  10   7 306.071 22.2264   2
  -1 -10   7 333.746 21.8659   2
  -1 -10   6 256.034 35.3384   5
   1 -10  -6 240.275 18.2589   5
   1 -10  -6 279.089 36.3524   9
   1 -10  -6 259.370 37.1600   4
   1 -10  -6 203.780 36.8797   7
   1  10  -6 258.673 31.9698   5
  -1  10   6 199.498 13.5791   2
  -1 -10   5 2428.34 136.582  11
   1 -10  -5 2584.10 141.141   9
   1 -10  -5 2409.41 140.936   7
   1  10  -5 2525.93 133.299   5
  -1 -10   5 2461.12 136.545   5
   1 -10  -5 2565.43 140.607   4
   1 -10  -5 2491.26 121.182   5
   1 -10  -4 89.4311 20.4671  11
  -1 -10   4 74.9919 26.7573  11
   1 -10  -4 103.036 30.7583   9
   1 -10  -4 47.2695 25.7137   4
   1 -10  -4 86.8205 27.0884   7
   1  10  -4 134.480 25.3222   5
  -1 -10   4 79.4631 23.8810   5
   1 -10  -4 71.5931 14.1575   5
   1 -10  -3 4282.48 228.119   9
   1 -10  -3 4612.24 230.248   7
  -1 -10   3 4397.62 224.589  11
   1 -10  -3 4493.54 218.049  11
   1 -10  -3 4462.27 212.935   5
   1 -10  -3 4591.41 227.020   4
  -1 -10   3 4317.39 223.302   5
   1 -10  -2 16.0292 26.3044   9
   1 -10  -2 66.1169 26.2816   7
  -1 -10   2 15.9854 22.0903  11
   1 -10  -2 18.7810 16.6419  11
  -1 -10   2 51.4392 22.7055   5
   1 -10  -2 20.6593 14.0578   5
   1 -10  -2 2.77027 19.7651   4
   1 -10  -1 4074.86 201.999   4
   1 -10  -1 4043.64 193.845   5
  -1 -10   1 4063.37 199.909   5
  -1 -10   1 3639.17 200.623  11
   1 -10  -1 3981.88 196.787  11
  -1 -10   0 559.521 47.0257  11
   1 -10   0 607.599 43.7258  11
  -1 -10   0 645.344 45.9459   5
   1 -10   0 544.517 45.5357   4
   1 -10   0 665.375 43.0373   5
   1 -10   1 2501.52 136.780  11
  -1 -10  -1 2489.57 139.652  11
  -1 -10  -1 2689.53 137.938   5
   1 -10   1 2811.73 138.670   4
   1 -10   1 2641.80 136.040   5
  -1 -10  -1 2799.15 146.871   7
  -1 -10  -2 2466.20 132.002  11
   1 -10   2 2407.79 129.336  11
  -1  10  -2 2539.36 126.489   5
  -1 -10  -2 2492.49 128.462   5
   1 -10   2 2485.08 129.147   5
   1 -10   2 2344.28 126.973   4
  -1 -10  -2 2446.14 137.205   7
  -1 -10  -3 2377.71 127.284  11
   1 -10   3 2340.82 125.112  11
  -1 -10  -3 2447.31 133.645   7
  -1  10  -3 2271.23 122.203   5
  -1 -10  -3 2452.78 123.189   5
   1 -10   3 2245.76 120.087   4
   1 -10   3 2326.33 124.907   5
  -1 -10  -4 2708.25 140.127  11
   1 -10   4 2459.74 138.449  11
  -1 -10  -4 2555.56 146.556   7
   1 -10   4 2627.70 131.412   4
  -1  10  -4 2669.10 136.788   5
  -1 -10  -4 2616.17 135.424   5
   1 -10   4 2679.19 139.792   5
  -1 -10  -5 2243.52 120.729  11
   1 -10   5 2195.88 110.576   4
  -1 -10  -5 2096.86 128.344   7
  -1 -10  -5 2307.21 116.764   5
  -1  10  -5 2148.71 118.850   5
   1 -10   5 2168.62 121.484   5
   1 -10   6 790.339 42.0353   2
   1  10   6 814.366 41.9279   2
  -1  10  -6 829.406 41.6519   1
  -1 -10  -6 788.514 41.7865   1
  -1  10  -6 788.270 40.5471  10
  -1 -10  -6 758.239 42.3346  10
   1 -10   6 843.822 45.2904   4
  -1 -10  -6 730.809 64.7142   7
  -1 -10  -6 773.311 52.6575   5
  -1  10  -6 783.807 56.3037   5
   1 -10   6 896.524 60.3331   5
   1 -10   7 1320.37 76.0375   2
   1  10   7 1477.95 75.8061   2
  -1  10  -7 1479.79 76.3365   1
  -1 -10  -7 1440.02 76.6208   1
   1  10   7 1590.65 91.5356  11
  -1  10  -7 1501.97 75.5731  10
  -1 -10  -7 1516.82 77.5104  10
   1 -10   7 1586.41 73.7564   4
  -1 -10  -7 1587.52 101.104   7
  -1  10  -7 1474.75 89.4189   5
  -1 -10  -7 1589.45 85.0341   5
   1 -10   7 1447.12 91.5571   5
  -1 -10  -8 10.0784 15.0979   1
  -1  10  -8 14.4575 14.4974   1
  -1  10  -8 2.44361 14.3975  10
  -1 -10  -8 7.42972 15.4346  10
   1  10   8 38.4906 26.1891  11
  -1 -10  -8 31.3831 31.9462   7
  -1  10  -8 37.6800 26.9526   5
  -1 -10  -8 35.1620 20.0608   5
   1 -10   8 6.69986 28.9720   5
  -1 -10  -9 452.028 36.3863   1
   1  10   9 454.175 49.4994  11
  -1 -10  -9 464.535 36.7493  10
  -1 -10  -9 571.955 52.7664   9
  -1  10  -9 462.801 35.0457  10
  -1 -10  -9 530.081 57.2547   7
  -1 -10  -9 445.665 38.7780   5
   1 -10   9 464.099 47.9713   5
  -1  10 -10 216.436 28.2788   3
  -1  10 -10 213.039 26.2326  10
  -1 -10 -10 219.661 39.9122   9
  -1 -10 -10 214.031 30.1721   5
   1 -10  10 197.825 39.0883   5
   1 -10  11 35.3461 30.3423   5
  -1 -10 -11-3.70387 33.1836   9
  -1  10 -11 9.78220 19.8984   3
   1 -10  12 460.339 53.0094   5
  -1 -10 -12 406.769 50.2588   9
  -1  10 -12 420.134 34.5573   3
  -1 -10 -13 434.993 37.8269   5
   1 -10  13 404.213 51.2013   5
  -1 -10 -13 393.811 55.7002   4
  -1 -10 -13 452.433 51.6611   9
   1 -10  13 362.844 37.0237   9
  -1  10 -13 396.128 33.3406   3
   1 -10  14 677.102 66.8995   5
  -1 -10 -14 782.566 72.3295   4
   1 -10  14 682.809 48.4948   9
  -1 -10 -14 723.172 63.4451   9
  -1  10 -14 629.127 42.7765   3
   1 -10  15 747.138 72.0136   5
  -1 -10 -15 895.901 78.6967   4
  -1 -10 -15 729.575 67.5247   9
   1 -10  15 769.349 52.3411   9
  -1 -10 -16 657.016 62.6208   9
  -1 -10 -16 581.410 69.8387   4
  -1 -10 -17 1008.96 79.3910   9
  -1 -10 -18 681.531 67.2182   9
  -1 -10 -19 774.775 71.1071   9
  -1 -10 -20 302.298 52.1692   9
  -1 -10 -20 261.934 63.3871   4
  -1 -10 -21 597.622 72.9930   1
  -1 -10 -21 530.578 70.4180  10
  -1 -10 -21 709.213 66.9586   9
  -1 -10 -22 77.1826 55.1396   1
  -1 -10 -22 40.2436 51.9426  10
  -1 -10 -22 68.5051 45.8697   9
  -1 -10 -23 266.753 64.0078   1
  -1 -10 -23 172.529 56.6318  10
   1 -11 -20 68.2387 43.3169   1
   1 -11 -20-8.97928 50.8713   9
   1 -11 -20 45.1052 44.2291  10
   1 -11 -19 164.980 49.7064   9
   1 -11 -19 68.4765 41.6811  10
  -1 -11  19 79.7044 53.0771   5
   1 -11 -19 30.2041 39.8358   1
   1 -11 -19 155.165 55.8517   4
   1 -11 -18 4.03064 36.0138  10
   1 -11 -18 57.4196 48.9845   9
  -1 -11  18 49.9425 45.3105   5
   1 -11 -18 56.8907 43.8001   1
   1 -11 -18 118.279 52.4008   4
   1 -11 -17-17.5246 42.1571   9
   1 -11 -17-11.3070 33.9071  10
  -1 -11  17 37.7672 47.9158   5
   1 -11 -17-18.9253 35.1869   1
   1 -11 -17-5.49639 46.6430   4
   1 -11 -16 108.036 38.1416  10
   1 -11 -16 103.879 44.9231   9
  -1 -11  16 67.9969 45.5816   5
   1 -11 -16 45.3166 35.0782   1
   1 -11 -16 96.1691 49.9997   4
   1 -11 -15-8.53850 39.6892   9
   1 -11 -15 6.36918 30.7595  10
  -1 -11  15 35.4555 44.1953   5
   1 -11 -15 12.7602 31.8152   1
   1 -11 -15 15.6055 43.7226   4
   1 -11 -14 89.1853 41.5686   9
   1 -11 -14 48.8015 29.0693  10
   1 -11 -14 45.4452 42.3341   4
  -1 -11  14 78.2668 42.0060   5
   1  11 -14 112.286 30.4003   1
   1 -11 -14 28.6792 27.7504   1
  -1 -11  13-18.8481 38.2337   5
   1 -11 -13 7.65344 25.7889  10
   1 -11 -13 71.4514 39.8383   9
   1  11 -13 23.6753 26.6170  10
   1 -11 -13 24.4757 40.3354   4
   1 -11 -13 17.9757 47.0748   7
   1 -11 -13-3.70758 8.93553   5
   1  11 -13-2.25449 24.4859   1
   1 -11 -13-27.9137 24.8653   1
   1 -11 -12 8.32742 6.79388   5
  -1 -11  12 31.6239 37.7874   5
   1 -11 -12 4.16789 39.2048   9
   1 -11 -12 110.734 25.7457  10
   1  11 -12 16.7477 21.8520  10
   1  11 -12 1.43838 19.2854   3
   1 -11 -12 61.6568 42.1222   4
   1 -11 -12 5.64534 42.0782   7
   1 -11 -12 2.34746 6.69226   5
   1 -11 -12-13.1129 22.8255   1
   1  11 -12 21.4884 21.4660   1
   1 -11 -11 53.5855 39.2908   7
   1 -11 -11 55.1513 37.5887   4
  -1 -11  11 64.4455 37.4202   5
   1 -11 -11 69.9303 37.7298   9
   1 -11 -10 484.706 52.6654   9
   1 -11 -10 407.244 56.1390   7
   1 -11 -10 400.730 52.1319   4
  -1  11  10 485.703 42.2128  11
  -1 -11  10 323.047 49.7773   5
  -1 -11   9 23.2600 12.2552   4
   1 -11  -9 12.8826 31.6180   4
   1 -11  -9 43.5619 37.1805   7
  -1 -11   9 9.84165 13.6363   2
  -1 -11   9 3.88739 32.0413   5
   1 -11  -8 1452.05 94.1297   7
  -1  11   8 1141.23 58.4849   6
   1 -11  -8 1191.78 59.5473   5
  -1 -11   8 1435.57 66.3418   4
  -1 -11   8 1461.61 88.5068   5
   1 -11  -8 1395.91 91.3162   4
   1 -11  -8 1189.26 59.7673   5
  -1 -11   8 1336.21 61.5557   2
   1 -11  -7 730.855 64.2522   7
   1 -11  -7 719.555 63.9076   9
  -1 -11   7 795.415 45.5942   4
  -1 -11   7 782.591 60.5460   5
   1 -11  -7 643.967 37.1858   5
   1 -11  -7 709.191 63.1390   4
  -1 -11   6 1012.31 76.9886  11
   1 -11  -6 1138.87 82.7868   7
   1 -11  -6 1183.68 82.1280   9
   1  11  -6 1259.10 74.1576   5
   1 -11  -6 1065.17 57.1256   5
  -1 -11   6 1137.17 65.2505   4
  -1 -11   6 1117.32 76.3400   5
   1 -11  -6 1162.55 81.9508   4
   1 -11  -5 1498.74 97.8174   9
   1 -11  -5 1501.03 98.7536   7
  -1 -11   5 1566.33 95.9416  11
   1 -11  -5 1445.40 75.6745   5
   1 -11  -5 1469.99 95.5877   4
  -1 -11   5 1595.99 94.6467   5
   1 -11  -4 119.014 33.4910   9
   1 -11  -4 129.779 32.2046   4
   1 -11  -4 112.021 23.2780  11
  -1 -11   4 82.6572 29.6770  11
   1 -11  -4 95.1088 16.4909   5
  -1 -11   4 89.5982 28.1427   5
   1 -11  -4 93.1988 32.0063   7
   1 -11  -3 1177.69 80.6188   9
   1 -11  -3 1137.69 81.3622   7
   1 -11  -3 1125.59 68.2185  11
  -1 -11   3 1125.72 75.7872  11
   1 -11  -3 1109.98 62.5458   5
  -1 -11   3 1145.19 74.6525   5
   1 -11  -3 1130.65 77.2899   4
   1 -11  -2 104.467 31.9680   9
  -1 -11   2 111.682 27.6177  11
   1 -11  -2 135.824 23.8439  11
  -1 -11   2 162.748 27.9466   5
   1 -11  -2 109.812 19.6171   5
   1 -11  -2 159.742 30.5161   4
   1 -11  -1 315.447 40.1279   9
  -1 -11   1 294.250 35.1162  11
   1 -11  -1 295.038 31.1515  11
   1 -11  -1 281.691 28.4046   5
  -1 -11   1 322.000 34.9962   5
   1 -11  -1 315.970 36.5540   4
   1 -11   0 253.204 29.8131  11
  -1 -11   0 247.898 33.3437  11
   1 -11   0 251.468 27.4345   5
  -1 -11   0 277.418 32.2707   5
   1 -11   0 208.098 30.4741   4
   1 -11   1 159.450 26.4512  11
  -1 -11  -1 188.330 29.9200  11
   1 -11   1 173.859 27.6865   4
   1 -11   1 194.364 26.4096   5
  -1 -11  -1 153.725 25.6539   5
  -1 -11  -2 200.047 35.7181   7
  -1 -11  -2 202.867 32.0544  11
   1 -11   2 144.566 26.4226  11
   1 -11   2 165.455 27.3191   5
  -1 -11  -2 145.534 24.4124   5
   1 -11   2 265.146 28.0175   4
   1 -11   3 258.280 28.0546   4
   1 -11   3 233.224 30.9090  11
  -1 -11  -3 299.043 35.2311  11
  -1 -11  -3 300.328 42.4100   7
  -1  11  -3 207.454 27.9104   5
  -1 -11  -3 207.582 28.7557   5
   1 -11   3 275.619 32.1712   5
   1 -11   4 600.841 41.2181   4
  -1 -11  -4 545.005 46.9802  11
   1 -11   4 560.886 48.4543  11
  -1 -11  -4 576.711 56.1543   7
  -1  11  -4 596.197 46.2183   5
  -1 -11  -4 551.871 43.8306   5
   1 -11   4 634.971 49.3054   5
   1 -11   5 1060.51 57.5069   4
   1 -11   5 1089.17 69.9091  11
  -1 -11  -5 809.915 63.4402  11
  -1 -11  -5 964.366 76.3601   7
  -1  11  -5 999.990 65.1812   5
  -1 -11  -5 915.891 60.5118   5
   1 -11   5 1045.21 69.3432   5
  -1 -11  -6 2601.47 143.214   7
   1 -11   6 2349.65 116.253   4
  -1 -11  -6 2343.63 123.333   5
  -1  11  -6 2282.35 127.568   5
   1 -11   6 2244.94 131.151   5
   1 -11   7 1739.33 100.006   5
   1 -11   7 1730.42 78.1843   4
  -1 -11  -7 1716.61 109.273   7
  -1  11  -7 1631.78 94.6576   5
  -1 -11  -7 1653.99 88.4466   5
   1  11   7 1427.20 74.0266   2
   1 -11   8 4128.07 191.672   2
   1  11   8 4101.16 191.108   2
  -1 -11  -8 4079.22 192.073  10
  -1  11  -8 3850.01 189.414  10
  -1 -11  -8 3954.21 214.265   9
  -1  11  -8 3965.61 190.557   1
  -1 -11  -8 3878.99 191.046   1
  -1 -11  -8 4062.63 221.919   7
  -1 -11  -8 4283.97 201.084   5
   1 -11   8 4322.86 212.902   5
   1  11   9 1271.42 70.2724   2
   1 -11   9 1263.10 71.2453   2
  -1  11  -9 1406.87 71.8231   1
  -1 -11  -9 1207.47 71.5112   1
  -1 -11  -9 1310.15 72.7115  10
  -1  11  -9 1458.74 71.1512  10
  -1 -11  -9 1382.06 94.0383   9
  -1 -11  -9 1276.40 99.5992   7
  -1 -11  -9 1322.28 78.1724   5
   1 -11   9 1403.92 91.0612   5
  -1  11 -10 3216.76 161.403   1
  -1 -11 -10 3037.61 161.967   1
   1 -11  10 3215.61 179.276   5
  -1 -11 -10 3181.44 163.073  10
  -1 -11 -10 3342.58 181.035   9
  -1  11 -10 3481.55 161.259  10
  -1  11 -10 3545.74 165.570   3
  -1 -11 -10 3204.77 190.000   7
  -1 -11 -10 3220.50 165.518   5
   1 -11  10 3056.56 160.638   2
   1 -11  11 540.025 55.8905   5
  -1 -11 -11 534.879 63.3772   4
  -1  11 -11 524.985 41.2926  10
  -1 -11 -11 526.663 56.6100   9
  -1 -11 -11 556.790 43.8411  10
  -1  11 -11 573.791 42.5862   3
  -1 -11 -11 358.734 61.4618   7
  -1 -11 -11 494.429 44.2015   5
  -1  11 -11 502.142 41.6433   1
  -1 -11 -11 554.199 43.4380   1
   1 -11  12 1527.65 98.8650   5
  -1 -11 -12 1420.55 102.859   4
   1 -11  12 1429.03 84.2680   9
  -1  11 -12 1403.15 81.4624  10
  -1 -11 -12 1435.37 97.2361   9
  -1 -11 -12 1348.69 82.7621  10
  -1  11 -12 1406.96 77.3766   3
  -1 -11 -12 1249.69 107.005   7
  -1 -11 -12 1274.13 81.9270   5
  -1  11 -12 1365.37 81.6994   1
  -1 -11 -12 1255.78 82.5115   1
   1 -11  13 156.102 43.3077   5
  -1 -11 -13 128.149 47.4376   4
  -1 -11 -13 125.543 32.9164  10
   1 -11  13 152.537 29.7175   9
  -1 -11 -13 157.452 43.9262   9
  -1  11 -13 168.237 31.6891  10
  -1 -11 -13 100.605 29.9301   5
  -1 -11 -13 96.7441 31.9721   1
  -1  11 -13 94.5418 29.2871   1
  -1 -11 -14 430.563 54.4568   9
   1 -11  14 426.630 39.3385   9
  -1 -11 -14 364.214 43.5540  10
  -1 -11 -14 290.085 42.0417   1
   1 -11  14 329.785 52.6010   5
  -1 -11 -14 359.773 59.5373   4
  -1 -11 -15 88.8566 34.2427  10
  -1 -11 -15 84.1698 42.6727   9
  -1 -11 -15 30.9954 33.9100   1
   1 -11  15 110.788 45.9516   5
  -1 -11 -15 70.6865 44.4738   4
  -1 -11 -16 111.580 38.5642   1
  -1 -11 -16 209.983 48.1307   9
  -1 -11 -16 150.979 39.0385  10
  -1 -11 -16 234.049 58.8404   4
  -1 -11 -17 258.740 47.1457   1
  -1 -11 -17 394.890 56.8093   9
  -1 -11 -17 275.381 47.3220  10
  -1 -11 -17 369.451 63.5177   4
  -1 -11 -18 105.618 42.6643   1
  -1 -11 -18 129.456 43.3038  10
  -1 -11 -18 204.577 51.1425   9
  -1 -11 -18 191.446 63.1851   4
  -1 -11 -19 622.113 67.9547  10
  -1 -11 -19 823.918 73.9521   9
  -1 -11 -19 601.404 68.4780   1
  -1 -11 -20 91.6204 48.4648   9
  -1 -11 -21 675.416 72.1307   9
  -1 -11 -22-32.9380 50.3655   9
   1 -12 -19 76.3655 58.7300   9
   1 -12 -18 616.886 71.9794   9
  -1 -12  18 529.907 72.6218   5
   1 -12 -17-5.80834 51.8066   4
   1 -12 -17 47.3040 49.5521   9
  -1 -12  17-33.3054 50.9823   5
   1 -12 -16 1652.45 128.624   4
   1 -12 -16 2000.23 126.388   9
  -1 -12  16 1935.56 130.149   5
   1 -12 -15 27.6630 47.3984   4
   1 -12 -15 41.6116 47.3653   9
  -1 -12  15-21.0052 49.2053   5
   1 -12 -14 2603.90 181.146   7
  -1 -12  14 2990.83 174.993   5
   1 -12 -14 2971.49 175.753   4
   1 -12 -14 3014.94 170.894   9
   1 -12 -13 12.8159 46.2660   7
   1 -12 -13 15.6794 44.3550   4
   1 -12 -13 36.5173 42.9383   9
  -1 -12  13-9.85666 39.3632   5
   1 -12 -12 3643.44 220.593   7
   1 -12 -12 4037.62 217.692   4
  -1 -12  12 3679.60 212.206   5
   1 -12 -12 4021.19 213.381   9
   1 -12 -11 272.307 54.6339   7
   1 -12 -11 211.158 49.8869   4
   1 -12 -11 201.754 46.7850   9
  -1 -12  11 232.302 47.4951   5
   1 -12 -10 4096.03 237.761   7
   1 -12 -10 4557.76 236.307   4
  -1 -12  10 4341.25 231.542   5
   1 -12 -10 4262.38 232.371   9
  -1 -12   9 70.3470 39.3078   5
   1 -12  -9 110.061 42.3375   4
   1 -12  -9 104.920 41.4380   7
   1 -12  -8 4871.95 262.625   7
  -1 -12   8 4906.98 256.166  11
   1 -12  -8 5204.45 260.458   4
  -1 -12   8 4674.10 254.214   5
   1 -12  -7 12.7722 36.3063   9
   1 -12  -7 46.7423 37.0817   4
  -1 -12   7 4.45189 17.8226   4
  -1 -12   7 19.6654 32.2517  11
  -1 -12   7 15.0737 32.1381   5
   1 -12  -7 28.8929 36.7732   7
   1 -12  -6 4006.78 201.255   9
   1 -12  -6 3837.06 203.527   7
  -1 -12   6 3992.82 197.447  11
   1 -12  -6 3364.78 169.911   5
   1 -12  -6 3775.70 198.496   4
  -1 -12   6 3911.33 181.296   4
  -1 -12   6 3979.77 196.004   5
   1 -12  -5 37.4328 35.3204   9
   1 -12  -5 58.2246 31.3605   4
  -1 -12   5 10.8683 29.7307  11
   1 -12  -5 26.7070 13.6225   5
  -1 -12   5 12.5932 22.3678   4
  -1 -12   5 54.3452 30.5850   5
   1 -12  -5 40.1261 36.0126   7
   1 -12  -4 1446.33 94.7445   9
  -1 -12   4 1399.42 89.5269  11
   1 -12  -4 1248.07 79.3292  11
   1 -12  -4 1327.84 71.0878   5
  -1 -12   4 1468.27 82.2792   4
   1 -12  -4 1283.43 90.3111   4
  -1 -12   4 1340.32 87.3695   5
   1 -12  -4 1391.68 95.3490   7
   1 -12  -3 598.088 60.0110   9
   1 -12  -3 627.817 49.4599  11
  -1 -12   3 644.368 55.5514  11
   1 -12  -3 664.209 42.4227   5
  -1 -12   3 702.270 55.8120   5
   1 -12  -3 780.513 60.6507   4
   1 -12  -2 64.2048 37.1631   9
   1 -12  -2 6.68304 21.2114  11
  -1 -12   2 12.9451 26.6792  11
  -1 -12   2 5.79745 25.9789   5
   1 -12  -2 31.5362 18.6231   5
   1 -12  -2 3.24572 27.9456   4
   1 -12  -1 1257.50 87.6332   9
   1 -12  -1 1204.16 71.3717   5
   1 -12  -1 1195.77 81.0558   4
  -1 -12   1 1320.46 80.0751   5
   1 -12  -1 1240.33 75.7980  11
  -1 -12   1 1248.81 80.9314  11
   1 -12   0 869.763 72.1707   9
  -1 -12   0 976.737 64.1600   5
   1 -12   0 972.234 59.1898   5
   1 -12   0 946.584 65.3301   4
  -1 -12   0 898.379 66.1558  11
   1 -12   0 848.635 61.5458  11
   1 -12   1 1165.10 84.7702   9
  -1 -12  -1 1168.25 78.4947  11
   1 -12   1 1156.69 74.5690  11
   1 -12   1 1235.09 73.1468   5
   1 -12   1 1315.63 76.6760   4
  -1 -12  -1 1110.69 74.2460   5
   1 -12   2 1184.20 86.7175   9
   1 -12   2 1225.87 76.1917   4
   1 -12   2 1273.03 78.7323  11
  -1 -12  -2 1286.20 82.1040  11
  -1 -12  -2 1248.68 77.1654   5
   1 -12   2 1355.19 78.5183   5
  -1 -12  -3 209.468 40.8565   7
   1 -12   3 184.069 28.6755   4
  -1 -12  -3 195.640 32.9219  11
   1 -12   3 130.654 29.4485  11
   1 -12   3 144.401 29.6688   5
  -1 -12  -3 151.328 27.5603   5
   1 -12   4 479.755 46.0931  11
  -1 -12  -4 477.056 45.4383  11
  -1 -12  -4 469.455 54.4902   7
   1 -12   4 433.572 36.5752   4
  -1 -12  -4 424.439 39.2917   5
   1 -12   4 427.322 44.1434   5
   1 -12   5 82.7645 31.1861  11
  -1 -12  -5 71.7833 27.8492  11
  -1 -12  -5 63.6321 38.1014   7
   1 -12   5 34.7633 17.8870   4
   1  12   5 47.3418 13.1319   6
  -1  12  -5 57.6159 26.7713   5
  -1 -12  -5 84.7709 24.0092   5
   1 -12   5 71.1353 29.3161   5
   1 -12   6 71.0002 32.6967  11
  -1 -12  -6 114.413 40.0065   7
   1 -12   6 64.2408 17.7207   4
  -1 -12  -6 66.1092 22.2196   5
   1 -12   6 82.3693 32.1044   5
   1 -12   7 42.7259 32.6365  11
  -1 -12  -7 45.0447 37.1323   7
  -1 -12  -7 63.4306 23.0820   5
   1 -12   7 20.9371 29.8272   5
  -1 -12  -8 47.5508 41.3575   7
   1 -12   8 83.2462 32.4960   9
  -1 -12  -8 42.7920 21.5658   5
   1 -12   8 66.3196 33.9371   5
  -1 -12  -9 188.081 45.7036   4
   1 -12   9 182.158 41.3007   5
   1 -12   9 219.428 37.5654   9
  -1 -12  -9 269.050 45.5536   9
  -1 -12  -9 190.510 48.9302   7
  -1 -12  -9 164.273 28.3183   5
   1 -12   9 123.660 13.9272   2
  -1 -12 -10 64.9279 42.4046   4
   1 -12  10 73.0823 33.6515   5
  -1 -12 -10 93.3098 41.1630   9
   1 -12  10 15.5571 28.8409   9
  -1 -12 -10 19.4502 16.6575  10
  -1  12 -10 12.6664 27.1185   3
  -1 -12 -10 23.6423 47.7282   7
  -1 -12 -10 27.0575 22.9078   5
   1 -12  10 36.9917 17.3535   2
  -1 -12 -10 21.2898 17.4107   1
  -1 -12 -11 252.249 29.7447   1
  -1 -12 -11 278.791 30.8389  10
   1 -12  11 321.751 41.5768   9
  -1 -12 -11 326.022 50.4274   9
   1 -12  11 310.032 48.1299   5
  -1 -12 -11 341.161 55.7532   4
  -1 -12 -11 293.653 57.0546   7
  -1 -12 -11 290.033 34.1945   5
   1 -12  11 296.693 28.9751   2
  -1 -12 -12 48.1619 25.3138   1
  -1 -12 -12 85.3670 49.6304   4
   1 -12  12 53.1344 40.2094   5
  -1 -12 -12 58.4022 41.9657   9
  -1 -12 -12 30.0012 23.5459  10
   1 -12  12 53.9098 30.2369   9
  -1 -12 -12 13.2381 50.5694   7
  -1 -12 -12 28.5517 25.3326   5
   1 -12  12 28.7807 22.2054   2
   1 -12  13-13.8305 41.4841   5
  -1 -12 -13 45.2010 42.5266   9
  -1 -12 -13 7.60234 26.7285  10
   1 -12  13 40.1117 30.2180   9
  -1 -12 -13 32.9683 46.8592   4
  -1 -12 -13-63.5553 57.0084   7
  -1 -12 -13 29.9978 25.0079   5
  -1 -12 -13 47.1210 27.8008   1
  -1 -12 -14 554.512 82.8064   7
  -1 -12 -14 754.937 78.6451   4
   1 -12  14 775.017 72.6446   5
  -1 -12 -14 782.992 71.7870   9
  -1 -12 -14 596.843 54.4440  10
  -1 -12 -15 236.904 71.3342   7
  -1 -12 -15 253.433 59.0789   4
  -1 -12 -15 288.256 53.7403   9
  -1 -12 -16 1355.93 135.481   7
  -1 -12 -16 1575.61 121.893   4
  -1 -12 -17 816.160 78.5481   9
  -1 -12 -18 1228.17 96.7255   9
  -1 -12 -19 293.319 61.5035   9
  -1 -13  16-11.1247 49.2434   5
   1 -13 -16 125.616 52.0295   9
   1 -13 -15 281.178 69.3353   7
   1 -13 -15 303.983 64.5366   4
  -1 -13  15 244.122 57.2928   5
   1 -13 -15 203.867 57.3388   9
   1 -13 -14 7.21283 53.5243   7
   1 -13 -14 57.0480 47.5897   4
  -1 -13  14 89.7096 48.3781   5
   1 -13 -14 123.978 49.7290   9
   1 -13 -13 444.216 73.7520   7
   1 -13 -13 455.876 65.0073   4
  -1 -13  13 388.966 60.8105   5
   1 -13 -13 492.944 64.3695   9
   1 -13 -12 6.49156 51.2834   7
   1 -13 -12-16.1997 46.6883   4
  -1 -13  12-14.8775 44.0418   5
   1 -13 -12 9.79978 45.0036   9
   1 -13 -11 142.724 50.9892   7
   1 -13 -11 131.011 49.4874   4
  -1 -13  11 124.214 45.8743   5
   1 -13 -11 146.025 49.7550   9
   1 -13 -10 66.0511 43.9738   4
  -1 -13  10 4.81074 41.2579  11
  -1 -13  10 50.5713 40.3410   5
   1 -13 -10 59.4922 50.2825   7
   1 -13  -9 216.028 51.4242   4
  -1 -13   9 226.801 46.3289  11
  -1 -13   9 280.611 49.0170   5
   1 -13  -9 376.547 58.3724   7
   1 -13  -8 23.6700 41.8772   4
  -1 -13   8-4.45437 35.9761  11
  -1 -13   8 62.7831 37.8326   5
   1 -13  -8 32.8843 43.3154   7
   1 -13  -7 1102.27 88.5435   9
   1 -13  -7 1129.07 92.7459   7
  -1 -13   7 1009.40 85.0054  11
  -1 -13   7 1222.44 85.9969   5
   1 -13  -7 1265.24 90.8181   4
   1 -13  -6 524.989 58.9270   9
   1 -13  -6 453.433 55.0309   4
  -1 -13   6 412.478 52.8395  11
  -1 -13   6 485.753 39.3500   4
  -1 -13   6 461.979 51.6385   5
   1 -13  -6 417.477 57.8334   7
   1 -13  -5 947.724 76.0750   9
  -1 -13   5 849.189 68.1552  11
  -1 -13   5 882.416 57.5283   4
   1 -13  -5 746.460 42.6069   5
   1 -13  -5 843.966 70.8184   4
  -1 -13   5 951.103 69.6974   5
   1 -13  -5 1017.20 80.2366   7
   1 -13  -4 628.033 65.9368   9
  -1 -13   4 718.794 62.6736  11
  -1 -13   4 708.871 60.3976   5
   1 -13  -4 701.018 41.3240   5
   1 -13  -4 761.782 65.7043   4
  -1 -13   4 669.508 53.7506   4
   1 -13  -3 254.883 48.0365   9
  -1 -13   3 312.295 43.6452  11
   1 -13  -3 321.546 35.7761  11
   1 -13  -3 288.254 27.4972   5
  -1 -13   3 376.935 43.3076   5
   1 -13  -3 342.705 46.5356   4
  -1 -13   3 278.575 38.1509   4
   1 -13  -2 115.216 40.9743   9
  -1 -13   2 125.605 32.7768  11
   1 -13  -2 102.855 25.6529  11
   1 -13  -2 79.2792 21.4956   5
  -1 -13   2 122.681 32.9673   4
  -1 -13   2 71.4355 30.4754   5
   1 -13  -2 160.730 35.5191   4
   1 -13  -1 61.3288 36.9753   9
  -1 -13   1 103.514 34.8952  11
   1 -13  -1 114.779 28.1002  11
  -1 -13   1 112.386 34.2234   4
   1 -13  -1 99.6192 23.0490   5
  -1 -13   1 162.455 33.3729   5
   1 -13  -1 107.551 33.4285   4
   1 -13   0 255.295 46.1403   9
  -1 -13   0 231.449 38.4880  11
   1 -13   0 275.118 34.6810  11
  -1 -13   0 218.915 39.1990   4
  -1 -13   0 245.413 36.0446   5
   1 -13   0 211.697 30.2519   5
   1 -13   0 301.271 39.0686   4
   1 -13   1 234.483 42.3386   9
  -1 -13  -1 152.523 35.6217  11
   1 -13   1 224.759 33.4747  11
  -1 -13  -1 200.336 33.0917   5
  -1 -13  -1 202.273 40.0648   4
   1 -13   1 226.069 31.8762   5
   1 -13   1 175.599 33.1167   4
   1 -13   2 1867.08 120.211   9
  -1 -13  -2 1897.16 112.976  11
   1 -13   2 1917.90 110.564  11
  -1 -13  -2 1871.66 119.017   4
   1 -13   2 1791.80 107.799   5
  -1 -13  -2 1974.34 108.812   5
   1 -13   2 2094.10 109.560   4
   1 -13   3 368.491 51.4547   9
   1 -13   3 457.409 40.0863   4
   1 -13   3 410.280 45.4478  11
  -1 -13  -3 400.574 46.4761  11
  -1 -13  -3 426.991 52.8659   4
  -1 -13  -3 407.920 40.1065   5
   1 -13   3 358.830 40.7995   5
   1 -13   4 2907.82 174.378   9
   1 -13   4 3077.79 159.948   4
  -1 -13  -4 3539.23 185.474   7
   1 -13   4 3079.03 168.946  11
  -1 -13  -4 3270.06 169.346  11
   1 -13   4 3247.98 168.912   5
  -1 -13  -4 3167.90 178.837   4
  -1 -13  -4 3162.44 162.451   5
   1 -13   5 60.6736 32.0103  11
  -1 -13  -5 29.9390 40.1122   7
   1 -13   5 35.9614 34.9181   9
   1  13   5 29.5388 12.6035   6
  -1 -13  -5 81.3241 40.1718   4
   1 -13   5 86.8162 32.0143   5
  -1 -13  -5 53.7031 24.4710   5
   1 -13   6 2491.57 144.308  11
  -1 -13  -6 2872.15 161.077   7
  -1 -13  -6 2620.17 154.787   9
   1 -13   6 2424.51 146.258   9
  -1 -13  -6 2487.62 132.205   5
  -1 -13  -6 2508.78 152.681   4
   1 -13   6 2548.87 142.863   5
   1 -13   7 499.327 54.5595  11
  -1 -13  -7 529.593 67.1926   7
   1 -13   7 510.995 56.1325   9
  -1 -13  -7 477.180 40.0684   5
  -1 -13  -7 555.821 63.2204   4
   1 -13   7 445.857 52.4576   5
   1 -13   8 2016.18 125.166  11
  -1 -13  -8 2258.66 140.582   7
   1 -13   8 2017.95 123.150   9
  -1 -13  -8 2017.82 108.861   5
  -1 -13  -8 2046.01 133.725   4
   1 -13   8 1964.40 123.459   5
   1 -13   9 942.152 83.6955  11
   1 -13   9 1248.57 84.5507   9
  -1 -13  -9 1170.54 92.2371   9
  -1 -13  -9 1180.52 68.9504   5
  -1 -13  -9 1122.15 97.3210   7
   1 -13   9 1199.25 87.1787   5
  -1 -13  -9 1200.25 94.4637   4
  -1 -13 -10 2462.56 162.114   7
   1 -13  10 2397.89 140.541   9
  -1 -13 -10 2575.72 153.159   9
   1 -13  10 2393.52 146.065   5
  -1 -13 -10 2583.59 158.044   4
  -1 -13 -11 788.414 87.4437   7
  -1 -13 -11 888.896 81.7186   9
   1 -13  11 895.303 69.9588   9
  -1 -13 -11 992.146 88.5439   4
   1 -13  11 876.947 76.8408   5
  -1 -13 -12 2945.72 195.467   7
   1 -13  12 3095.18 179.531   5
  -1 -13 -12 2875.38 185.254   4
  -1 -13 -12 3348.48 185.027   9
   1 -13  12 3251.16 169.120   9
  -1 -13 -13 336.284 76.3116   7
  -1 -13 -13 447.471 69.4024   4
  -1 -13 -13 416.670 61.5705   9
   1 -13  13 412.434 61.0081   5
  -1 -13 -14 2757.58 161.664   9
  -1 -13 -14 2739.39 167.505   4
  -1 -13 -15 24.5941 49.7357   9
  -1 -13 -16 1311.80 103.626   9
  -1 -14  15 510.935 72.3921   5
  -1 -14  14 640.518 77.5173   5
   1 -14 -13 633.520 76.6829   4
  -1 -14  13 549.049 71.1119   5
   1 -14 -13 491.458 71.9755   9
   1 -14 -12 2055.30 131.033   9
   1 -14 -12 1836.80 130.310   4
   1 -14 -12 1900.60 138.964   7
  -1 -14  12 1720.16 127.614  11
  -1 -14  12 1775.22 124.949   5
   1 -14 -11 565.550 71.0711   9
   1 -14 -11 405.924 63.7945   4
  -1 -14  11 449.338 64.9800  11
  -1 -14  11 442.218 61.4745   5
   1 -14 -11 467.552 74.1079   7
   1 -14 -10 3484.49 197.235   4
  -1 -14  10 3214.56 192.604  11
  -1 -14  10 3285.74 191.035   5
   1 -14 -10 3371.03 200.900   7
   1 -14  -9 230.059 55.1956   4
  -1 -14   9 159.328 48.4478  11
  -1 -14   9 207.963 47.9586   5
   1 -14  -9 333.404 60.0513   7
   1 -14  -8 2669.02 161.954   9
   1 -14  -8 2841.88 169.553   7
  -1 -14   8 2482.75 156.934  11
  -1 -14   8 2620.62 155.249   5
   1 -14  -8 2611.29 160.692   4
   1 -14  -7 136.504 47.6831   9
   1 -14  -7 92.0231 47.6186   4
  -1 -14   7 177.347 46.9367  11
  -1 -14   7 160.592 43.1303   5
   1 -14  -7 196.380 55.3852   7
   1 -14  -6 621.108 71.9715   9
   1 -14  -6 742.610 76.1096   7
  -1 -14   6 688.697 66.6505  11
  -1 -14   6 769.065 67.1891   5
   1 -14  -6 752.842 71.3869   4
   1 -14  -5 74.4516 45.8855   9
  -1 -14   5 79.5567 39.2109  11
  -1 -14   5 53.7082 36.0884   5
   1 -14  -5 79.9364 40.9152   4
   1 -14  -4 44.2973 41.3704   9
  -1 -14   4-28.3197 35.6187  11
  -1 -14   4 7.31620 33.7380   5
  -1 -14   4 5.24165 28.3864   4
   1 -14  -4 67.5103 40.6027   4
   1 -14  -3 43.8861 43.6520   9
  -1 -14   3 124.028 39.0943  11
  -1 -14   3 66.1867 35.0561   5
  -1 -14   3 76.5510 32.4697   4
   1 -14  -3 95.5498 38.9101   4
   1 -14  -2 14.5066 38.8298   9
  -1 -14   2 7.38592 33.0861  11
   1 -14  -2-2.51386 25.5045  11
   1 -14  -2 43.3451 19.7794   5
  -1 -14   2-3.29622 30.8895   5
  -1 -14   2-6.49784 31.9546   4
   1 -14  -2 7.45523 34.5190   4
   1 -14  -1 119.809 45.9863   9
   1 -14  -1 90.4423 29.2900  11
  -1 -14   1 100.140 35.8196  11
  -1 -14   1 143.055 35.7784   5
   1 -14  -1 102.033 24.0871   5
   1 -14  -1 44.9754 33.8297   4
  -1 -14   1 95.4993 37.5473   4
   1 -14   0 23.7177 40.4622   9
  -1 -14   0 41.6024 30.9454  11
   1 -14   0 18.7246 26.5173  11
   1 -14   0 30.7284 23.1681   5
  -1 -14   0 29.3573 27.8521   5
  -1 -14   0 7.59778 35.0530   4
   1 -14   0 25.4556 32.7227   4
   1 -14   1 46.9225 42.8136   9
   1 -14   1 64.6090 31.3920  11
  -1 -14  -1 10.0711 31.1777  11
  -1 -14  -1 49.7670 28.5182   5
   1 -14   1 62.6620 25.6857   5
  -1 -14  -1 89.1189 37.4354   4
   1 -14   1 55.1405 31.1537   4
   1 -14   2 111.286 40.8696   9
   1 -14   2 88.0689 33.6145  11
  -1 -14  -2 122.097 34.1890  11
   1 -14   2 92.8219 29.1307   5
  -1 -14  -2 95.7417 30.3880   5
  -1 -14  -2 85.6117 39.2344   4
   1 -14   2 75.8489 31.3885   4
   1 -14   3 13.6976 38.5620   9
   1 -14   3-6.27105 30.1723  11
  -1 -14  -3 3.24372 30.7475  11
   1 -14   3 36.7270 27.8819   5
  -1 -14  -3 4.84650 25.2273   5
  -1 -14  -3-17.9680 40.9214   4
   1 -14   4 31.4379 40.0668   9
  -1 -14  -4 10.0644 39.9808   9
  -1 -14  -4-9.39174 40.4229   4
   1 -14   4 26.8121 30.9184  11
  -1 -14  -4 28.8561 33.8059  11
  -1 -14  -4 9.03819 25.3966   5
   1 -14   4 30.6016 31.1528   5
   1 -14   5 22.0243 38.0926   9
  -1 -14  -5-20.3115 41.2097   9
  -1 -14  -5 9.78594 42.3120   4
  -1 -14  -5 71.2438 48.0368   7
   1 -14   5 35.4365 32.4235  11
  -1 -14  -5-6.28980 23.6926   5
   1 -14   5 42.7016 32.7651   5
   1 -14   6 30.1560 39.9132   9
  -1 -14  -6 122.940 49.2567   9
  -1 -14  -6 106.620 45.4477   4
  -1 -14  -6 141.957 49.9139   7
   1 -14   6 52.6451 35.0286  11
   1 -14   6 98.0593 37.4523   5
   1 -14   7 4.20285 39.0700   9
  -1 -14  -7-5.24786 44.3212   4
  -1 -14  -7-11.8187 44.3159   7
   1 -14   7-4.01783 37.6454  11
   1 -14   7-11.1360 36.7613   5
   1 -14   8 16.2992 39.6603   9
  -1 -14  -8 75.7057 50.4816   4
  -1 -14  -8 86.4929 48.8217   7
   1 -14   8-17.1779 36.9795  11
   1 -14   8 23.5403 36.9229   5
   1 -14   9 74.7220 40.9936   9
  -1 -14  -9 78.2372 47.4768   9
  -1 -14  -9 105.786 52.1070   4
  -1 -14  -9 83.9842 51.7407   7
   1 -14   9 100.119 41.4679  11
   1 -14   9 74.0715 41.7801   5
   1 -14  10 52.8846 40.3613   9
  -1 -14 -10 31.3889 44.6556   9
  -1 -14 -10 28.5569 50.1010   4
  -1 -14 -10 47.3024 51.6378   7
   1 -14  10 33.6896 42.2342  11
   1 -14  10 81.8341 43.0033   5
  -1 -14 -11 41.9747 47.8719   9
   1 -14  11 75.6149 39.9855   9
  -1 -14 -11 58.5381 47.5743   4
  -1 -14 -11 70.7956 55.0643   7
   1 -14  11 55.8382 45.1609  11
   1 -14  11 49.3968 41.9956   5
  -1 -14 -12 223.120 67.3174   7
  -1 -14 -12 299.937 57.7958   9
  -1 -14 -12 322.882 65.4852   4
  -1 -14 -13 95.1071 53.7666   9
  -1 -15  13 291.713 61.7028   5
  -1 -15  13 194.994 63.0700  11
  -1 -15  12-21.0414 50.8235   5
  -1 -15  12-42.0455 56.2956  11
   1 -15 -11 256.744 62.7565   4
  -1 -15  11 398.887 62.7989   5
  -1 -15  11 384.844 66.2547  11
   1 -15 -10 45.4007 54.2192   4
  -1 -15  10 9.91044 49.0929   5
  -1 -15  10 43.8678 48.5066  11
   1 -15  -9 5.50925 48.9283   4
  -1 -15   9 10.4651 45.2424  11
  -1 -15   9 9.57963 45.9189   5
   1 -15  -8 253.561 57.3830   9
   1 -15  -8 197.007 58.2159   4
   1 -15  -8 168.207 60.5955   7
  -1 -15   8 180.121 52.0627  11
  -1 -15   8 202.961 49.9150   5
   1 -15  -7 152.945 54.6642   9
  -1 -15   7 76.8738 45.1257  11
  -1 -15   7 194.629 49.8377   5
   1 -15  -7 158.987 53.7744   4
   1 -15  -6 703.102 75.6813   9
  -1 -15   6 579.216 66.3447  11
  -1 -15   6 692.875 64.7663   5
   1 -15  -6 589.617 70.1843   4
   1 -15  -5 295.225 56.4643   9
  -1 -15   5 298.910 52.2741  11
  -1 -15   5 232.772 46.4533   5
   1 -15  -5 173.192 49.5431   4
   1 -15  -4 1208.48 97.7712   9
  -1 -15   4 1129.57 88.4586  11
  -1 -15   4 1140.00 84.3821   5
   1 -15  -4 1219.37 91.4782   4
   1 -15  -3 73.9342 48.6241   9
  -1 -15   3 80.8545 39.0498  11
  -1 -15   3 75.7241 36.8542   5
   1 -15  -3 66.7907 44.4033   4
   1 -15  -2 1011.43 89.0367   9
   1 -15  -2 972.942 69.0495  11
  -1 -15   2 1071.46 79.9399  11
  -1 -15   2 1013.90 75.9498   5
   1 -15  -2 1049.79 80.2254   4
   1 -15  -1-36.3215 47.8500   9
  -1 -15   1 3.77893 38.7098  11
   1 -15  -1-10.7131 28.3176  11
  -1 -15   1 9.63555 31.6961   5
  -1 -15   1 36.7089 36.2261   4
   1 -15  -1 10.8814 37.0333   4
   1 -15   0 149.115 50.2723   9
  -1 -15   0 141.737 39.9016  11
   1 -15   0 157.830 34.5649  11
  -1 -15   0 81.2622 35.0677   5
   1 -15   0 173.607 40.4128   4
  -1 -15   0 186.340 45.2579   4
  -1 -15  -1 74.9537 48.5955   9
   1 -15   1 188.405 51.8793   9
   1 -15   1 156.193 34.2378  11
  -1 -15  -1 144.989 39.3872  11
  -1 -15  -1 129.014 34.2747   5
  -1 -15  -1 157.180 46.7228   4
  -1 -15  -2 159.141 39.3337  11
   1 -15   2 70.3745 33.5373  11
   1 -15   2 166.008 49.1471   9
  -1 -15  -2 27.0080 47.1330   9
  -1 -15  -2 81.0979 44.3777   4
  -1 -15  -3 854.595 87.6354   9
   1 -15   3 1011.41 87.3371   9
   1 -15   3 914.453 71.4303  11
  -1 -15  -3 1077.60 76.0750  11
  -1 -15  -3 1047.96 85.9189   4
   1 -15   3 1004.78 69.0548   5
  -1 -15  -4 848.614 80.0621   9
   1 -15   4 721.901 75.8158   9
   1 -15   4 743.031 62.7988  11
   1 -15   4 718.482 58.8768   5
  -1 -15  -4 561.787 71.0531   4
   1 -15   5 1936.50 126.001   9
  -1 -15  -5 1662.00 126.213   9
   1 -15   5 2028.69 118.266  11
  -1 -15  -5 1838.00 128.463   4
   1 -15   5 1829.58 111.648   5
  -1 -15  -6 1205.46 98.9765   9
   1 -15   6 1079.31 93.2645   9
   1 -15   6 1228.09 87.6564  11
   1 -15   6 1145.54 84.5457   5
  -1 -15  -6 1221.64 100.656   4
  -1 -15  -6 1438.39 106.590   7
   1 -15   7 1527.74 107.894   9
   1 -15   7 1497.32 101.335  11
  -1 -15  -7 1582.95 113.921   4
   1 -15   7 1466.94 99.6159   5
  -1 -15  -7 1417.97 117.227   7
   1 -15   8 1524.94 107.079   9
   1 -15   8 1391.08 103.805  11
   1 -15   8 1551.84 104.213   5
  -1 -15  -8 1640.89 119.442   4
  -1 -15  -8 1680.99 122.803   7
   1 -15   9 994.210 81.9492   9
  -1 -15  -9 941.587 93.8120   4
   1 -15   9 941.930 78.9365   5
   1 -15   9 809.363 80.4792  11
   1 -15  10 1861.02 119.025   9
  -1 -15 -10 1934.26 134.908   4
   1 -15  10 1741.95 124.358  11
   1 -15  11 555.655 69.3686  11
   1 -15  12 1540.60 117.191  11
  -1 -16  11 2367.86 145.888   5
  -1 -16  11 2026.72 149.434  11
  -1 -16  10 94.2493 53.3369   9
  -1 -16  10 120.604 54.9789   5
  -1 -16  10 124.887 54.4605  11
  -1 -16   9 1721.52 124.096   9
  -1 -16   9 1774.66 125.389  11
  -1 -16   9 1830.02 124.286   5
  -1 -16   8 99.5270 57.2015   9
  -1 -16   8 36.6368 46.6570  11
  -1 -16   8 126.701 50.2333   5
   1 -16  -8 116.394 59.0989   4
  -1 -16   7 882.562 87.3625   9
  -1 -16   7 881.976 83.3002  11
  -1 -16   7 855.957 79.1914   5
   1 -16  -7 896.689 86.3146   4
  -1 -16   6 111.041 46.0014  11
  -1 -16   6 65.2980 52.3757   9
   1 -16  -6 133.050 55.4542   4
  -1 -16   5 440.805 62.0226  11
  -1 -16   5 546.725 71.6063   9
   1 -16  -5 443.990 65.0729   4
  -1 -16   4 43.7476 44.5396  11
  -1 -16   4-5.59074 52.6031   9
   1 -16  -4 50.7982 49.4402   4
  -1 -16   3 351.409 55.6985  11
  -1 -16   3 243.002 58.0282   9
   1 -16  -3 365.487 60.3406   4
   1 -16  -2 45.1031 50.1112   9
  -1 -16   2 11.4039 50.4593   9
  -1 -16   2 69.1337 42.9141  11
   1 -16  -1 173.189 54.2211   9
  -1 -16   1 309.919 65.8690   9
  -1 -16   1 241.797 47.1324  11
   1 -16   0 659.245 75.5495   9
  -1 -16   0 566.190 73.5802   9
  -1 -16   0 539.654 59.8301  11
   1 -16   1-5.47939 49.7432   9
  -1 -16  -1 5.81135 53.6236   9
  -1 -16  -1 88.0167 39.0569  11
   1 -16   2 790.601 82.9274   9
  -1 -16  -2 937.395 71.7183  11
  -1 -16  -2 858.282 80.6062   4
  -1 -16  -3 206.765 52.4325   4
   1 -16   3 208.195 56.8893   9
  -1 -16  -4 748.386 78.4157   4
   1 -16   4 708.415 77.9322   9
  -1 -16  -5 576.798 73.0075   4
   1 -16   5 570.486 72.5937   9
  -1 -16  -6 167.725 56.0013   4
   1 -16   6 200.772 56.7033   9
  -1 -16  -7 138.408 55.5777   4
   1 -16   7 185.350 53.6470   9
   1 -16   8-14.1566 48.9699   9
   1 -16   9 31.8039 48.4992   9
   2   0 -27-18.7550 49.8781   6
   2   0 -27 11.2445 57.5922   8
   2   0 -26 1465.68 118.623  10
   2   0 -26 1418.04 118.733   1
   2   0 -26 1770.77 119.759   8
   2   0 -26 1657.98 112.835   6
   2   0 -25 21.3061 51.0814   8
   2   0 -25 5.54546 47.3024  10
   2   0 -25 62.9222 45.6066   6
   2   0 -24 2621.10 157.453   6
   2   0 -24 2713.05 163.275   8
   2   0 -23-4.98180 41.6681   8
   2   0 -23 42.0215 38.9086   6
   2   0 -23-9.82878 34.2138   4
   2   0 -22 3462.31 201.844   6
   2   0 -22 3762.44 197.023   4
   2   0 -22 4120.37 211.984   8
   2   0 -21 41.8390 37.9188   8
   2   0 -21-9.22888 28.2572   4
   2   0 -20 5973.35 321.361   4
   2   0 -20 5644.30 330.624   8
   2   0 -19 12.9476 31.7712   8
   2   0 -19 17.0093 27.3825   4
  -2   0  19 5.34512 20.6492   3
   2   0 -18 5286.46 267.542   4
  -2   0  18 6074.30 258.047   3
   2   0 -18 5576.11 279.559   8
  -2   0  18 4817.69 256.182   9
  -2   0  17-4.10580 14.7795   9
   2   0 -17 12.9078 21.1654   4
   2   0 -17-3.98149 27.9789   8
   2   0 -17 23.2122 26.2133   5
  -2   0  17 8.91862 16.0035   3
   2   0 -16 2820.71 138.352   4
   2   0 -16 2922.75 149.479   8
  -2   0  16 2471.35 128.095   9
  -2   0  16 2359.16 140.097   5
   2   0 -16 2461.58 138.534   5
   2   0 -15 20.8190 19.2607   4
  -2   0  15 15.2315 14.9180   9
   2   0 -15 7.76428 21.8649   5
  -2   0  15 2.97226 19.5454   5
   2   0 -14 150.293 24.3380   4
  -2   0  14 149.761 18.7751   9
  -2   0  14 124.587 23.8776   5
   2   0 -14 113.831 24.6256   5
   2   0 -13 12.2490 14.7457   4
  -2   0  13 14.9737 12.7619   9
  -2   0  13 2.56435 16.3183   5
   2   0 -13 4.50883 17.7174   5
   2   0 -12 946.102 57.5259   4
  -2   0  12 953.643 53.6979   9
   2   0 -12 949.716 59.1261   5
  -2   0  12 869.894 59.3582   5
   2   0 -11 21.1975 14.2057   4
  -2   0  11 17.7037 12.0680   9
  -2   0  11 17.2002 12.9871   5
   2   0 -11 13.3466 15.4915   5
   2   0 -10 1260.61 70.3644   4
  -2   0  10 1299.78 68.8191   9
  -2   0  10 1183.37 67.9274   4
  -2   0  10 1303.40 72.8897   5
   2   0 -10 1315.54 71.8119   5
  -2   0   9 18.6951 11.4441   5
   2   0  -9 15.4320 11.3688   5
  -2   0   9 6.21806 9.72740   4
   2   0  -9 4.48632 9.91872   4
   2   0  -8 125.118 14.7998   5
  -2   0   8 125.443 15.0617   5
  -2   0   8 80.4526 12.3550   4
   2   0  -8 121.415 14.4042   4
  -2   0   7 5.13100 7.44294   5
   2   0  -7 13.0369 8.89350   5
  -2   0   7 4.17646 8.11764   4
   2   0  -6 1420.97 73.4291  10
  -2   0   6 1387.32 70.8051   4
   2   0  -6 1383.94 73.3168   6
  -2   0   6 1386.52 71.5742   5
   2   0  -6 1363.05 73.3772   1
  -2   0   5 2.72216 4.52369   5
   2   0  -5 12.0914 7.00190  10
  -2   0   5 17.5052 6.84801   4
   2   0  -5 10.4717 7.41043   6
   2   0  -5 6.69150 6.47557   1
   2   0  -4 1780.39 90.2926  10
  -2   0   4 1882.58 90.3846  10
  -2   0   4 1755.34 88.0729   3
  -2   0   4 1846.69 89.8470   4
   2   0  -4 1904.35 91.4435   6
  -2   0   4 1842.95 89.4931   5
   2   0  -4 1780.06 90.5197   1
  -2   0   4 1877.49 90.6624   1
  -2   0   3 17.0358 4.93304   3
  -2   0   3 12.8505 4.70494   1
   2   0  -3 14.7251 4.64879   1
   2   0  -3 3.80303 4.60647  10
  -2   0   3 2.95143 5.05780  10
   2   0  -3 13.3846 5.08486   6
  -2   0   3 4.43374 4.34749   5
  -2   0   3 8.30778 5.85424   6
  -2   0   2 753.175 38.1428   6
   2   0  -2 679.519 37.9693   6
  -2   0   2 670.080 36.2574   5
  -2   0   2 727.208 38.1453   3
  -2   0   1 3.29940 2.61742  11
   2   0  -1 3.65903 5.03346   3
  -2   0   1 6.79914 4.16871   2
   2   0  -1 7.57171 4.09154   2
  -2   0   0 1154.76 57.3179  11
  -2   0   0 1272.12 59.2269   2
  -2   0   0 1068.56 60.7429   3
   2   0   0 1254.92 59.3115   2
   2   0   0 1135.54 61.6188   3
   2   0   1 14.7237 4.96906   2
  -2   0  -1 19.3082 7.61736   3
   2   0   1 5.70305 5.38234   3
  -2   0  -1 17.1306 4.09033  11
   2   0   2 6817.86 296.252   3
  -2   0  -2 5796.33 294.686   3
   2   0   3-2.65380 6.40854   3
   2   0   4 704.458 42.6966   3
  -2   0  -5 4.86228 8.84246   3
   2   0   5 12.7406 8.95398   3
   2   0   6 692.784 44.1663   3
  -2   0  -7 4.26189 3.14726   9
   2   0   7-1.86232 10.3471   3
  -2   0  -8 596.178 29.0969   9
   2   0   8 524.222 41.0363   3
   2   0   9 2.13437 15.5105   3
   2   0  10 1613.18 91.0713   3
   2   0  11-11.8915 18.7963   3
   2   0  12 14.8599 19.8969   3
  -2   0 -13 19.1246 21.3466   5
   2   0  13-7.70380 21.7930   3
  -2   0 -14 3347.91 190.945   5
   2   0  14 4126.91 193.396   3
  -2   0 -15 3.04982 25.8927   5
  -2   0 -15 24.1747 18.8918   4
   2   0  15 19.0296 24.7773   3
  -2   0 -16 9422.12 488.571   4
   2   0  16 11853.3 497.927   3
   2   0  17 61.8380 29.4494   3
  -2   0 -17-11.2603 20.3529   4
  -2   0 -18 8750.99 457.300   4
   2   0  18 11029.0 466.614   3
   2   0  19 17.1385 29.6472   3
  -2   0 -19 12.2310 27.4873   4
   2   0  20 7566.47 324.674   3
  -2   0 -20 5813.96 316.954   4
   2   0  21-2.74511 32.9535   3
  -2   0 -21 31.4348 27.3664   4
  -2   0 -22 1849.41 112.140   4
  -2   0 -22 2385.24 147.705   8
  -2   0 -23 100.434 57.8918   8
  -2   0 -23-13.7430 29.4183   4
  -2   0 -24 843.680 67.8500   4
  -2   0 -24 1072.29 98.9882   8
  -2   0 -25 45.6140 37.4536   4
  -2   0 -25 139.205 69.2356   8
   2   1 -28 90.2209 55.3773   6
   2   1 -27 64.0033 50.6985   6
   2  -1 -27 47.1140 56.5480   8
   2   1 -27 102.477 57.6377   8
   2   1 -26 40.2001 48.5047  10
   2  -1 -26-33.6857 42.8419   4
   2  -1 -26-86.6752 57.4267   8
   2   1 -26-20.9512 50.9593   8
   2   1 -26-4.80909 43.9935   6
   2  -1 -26-4.38473 45.7915   6
   2   1 -26 41.5131 54.9127   1
   2   1 -25 162.658 50.9894   8
   2  -1 -25 22.5831 50.0490   8
   2  -1 -25 99.1489 44.0051   4
   2   1 -25 28.0393 40.5633   6
   2  -1 -25 64.3271 45.2051   6
   2   1 -25 132.471 51.4344  10
   2  -1 -24 192.410 45.1405   6
   2   1 -24 176.881 49.9414   6
   2  -1 -24 208.002 43.2706   4
   2   1 -24 241.422 49.9580   8
   2  -1 -24 164.830 53.4420   8
   2  -1 -23 44.6689 38.0934   6
   2  -1 -23 41.8631 36.2482   4
   2   1 -23 76.4569 46.1880   8
   2  -1 -23 5.33366 42.6375   8
   2  -1 -22 298.352 46.3779   6
   2  -1 -22 282.406 44.6545   4
   2   1 -22 309.490 52.9190   8
   2  -1 -22 351.582 55.1118   8
   2  -1 -21 117.052 34.5144   4
   2  -1 -21 90.5533 33.0249   6
  -2   1  21 76.4418 26.6871   3
   2   1 -21 75.9839 38.1483   8
   2  -1 -21 94.8673 39.6556   8
   2  -1 -20 368.486 42.6240   4
   2  -1 -20 336.725 51.4192   8
   2  -1 -20 357.712 43.4537   6
  -2   1  20 299.212 33.4677   3
  -2  -1  19 12.2561 15.7388   9
   2  -1 -19 11.9833 27.1861   4
   2   1 -19 35.1373 24.6314   4
   2  -1 -19 18.4820 34.0168   8
   2  -1 -19 10.3348 28.3941   6
  -2   1  19 8.45269 20.4438   3
  -2  -1  18 191.297 22.4239   9
   2   1 -18 238.512 33.2126   4
   2  -1 -18 224.239 33.4120   4
   2  -1 -18 261.129 42.5861   8
   2  -1 -18 315.280 38.5134   6
  -2  -1  18 222.731 38.4421   5
  -2  -1  17 151.089 19.0863   9
  -2   1  17 108.453 19.3481   9
   2  -1 -17 148.164 28.7004   4
   2   1 -17 133.703 28.0419   4
   2  -1 -17 147.597 33.6368   8
   2  -1 -17 149.696 29.6798   6
  -2  -1  17 115.973 30.1031   5
   2  -1 -17 66.6039 27.4243   5
  -2  -1  16 447.269 45.0316   5
   2  -1 -16 453.506 43.0378   5
   2  -1 -16 440.957 47.3389   8
  -2   1  16 468.941 34.6666   9
  -2  -1  16 404.641 32.4942   9
   2  -1 -16 509.312 43.3030   4
   2   1 -16 512.908 41.7720   4
   2  -1 -16 465.751 43.9309   6
   2   1 -16 462.052 45.6828   5
  -2  -1  16 578.913 28.9709   3
  -2  -1  15 3.96579 13.6746   9
  -2   1  15 14.8490 14.9106   9
   2  -1 -15-9.89510 19.9685   4
   2   1 -15 17.8253 19.6160   4
   2  -1 -15 15.1147 22.5663   8
  -2  -1  15 3.11835 20.1703   5
   2  -1 -15-2.45572 20.2357   5
   2   1 -15-10.8525 22.2435   5
  -2  -1  15 3.60124 10.6715   3
   2  -1 -14 691.917 50.0196   5
  -2  -1  14 574.750 51.0938   5
  -2   1  14 589.028 49.5140   5
  -2   1  14 606.415 42.5877   9
   2  -1 -14 632.704 55.0714   8
  -2  -1  14 721.479 43.1524   9
   2  -1 -14 725.965 50.0703   4
   2   1 -14 671.719 47.7904   4
   2   1 -14 623.509 50.2593   5
  -2  -1  14 833.861 39.1421   3
  -2   1  13 20.4132 13.7115   9
  -2  -1  13 31.5915 13.8877   9
   2   1 -13 41.2862 16.5652   4
   2  -1 -13 2.19035 14.0993   4
   2  -1 -13 9.80796 19.1804   8
   2  -1 -13 40.3212 18.4695   5
  -2   1  13 9.77811 17.2176   5
  -2  -1  13 5.43263 17.8932   5
   2   1 -13 21.3950 19.0213   5
  -2  -1  13 42.7229 9.61608   3
   2  -1 -12 47.7500 19.0390   8
   2  -1 -12 57.3637 17.0382   4
   2   1 -12 47.7060 16.0490   4
  -2   1  12 70.6827 15.3333   9
   2   1 -12 50.7016 18.8363   5
  -2  -1  12 47.5026 18.1582   5
   2  -1 -12 42.9039 17.1790   5
  -2   1  11 70.4933 13.9789   9
   2  -1 -11 74.4233 16.6914   4
   2   1 -11 76.6288 15.3006   4
   2  -1 -11 83.1279 18.0829   8
   2  -1 -11 78.9010 16.8342   6
   2  -1 -11 86.8952 18.0629   5
  -2  -1  11 68.3591 13.8823   4
  -2   1  11 62.8253 17.1188   5
   2   1 -11 56.8111 17.3018   5
  -2  -1  11 88.5265 18.9123   5
   2  -1 -10 2521.16 151.272   8
  -2   1  10 2977.37 146.631   9
   2   1 -10 3350.84 149.609   4
   2  -1 -10 3071.40 149.822   4
   2  -1 -10 3062.17 150.884   6
   2   1 -10 2913.66 150.052   5
  -2  -1  10 2958.64 145.240   4
  -2  -1  10 2907.90 151.070   5
   2  -1 -10 3061.09 148.850   5
  -2   1  10 2855.15 149.531   5
   2  -1  -9 130.394 19.4552   8
   2  -1  -9 202.591 19.8104   6
   2   1  -9 183.319 18.0013   4
  -2  -1   9 141.309 10.3903   3
   2  -1  -9 169.074 18.8581   4
  -2   1   9 149.659 17.5482   9
  -2  -1   9 186.244 19.7886   5
  -2   1   9 141.017 17.3041   5
  -2  -1   9 185.981 16.5240   4
   2  -1  -9 141.591 17.5564   5
   2  -1  -8 10476.2 482.936   6
  -2  -1   8 10559.8 478.333   4
  -2  -1   8 9922.43 473.630   3
  -2   1   8 10426.5 481.050   9
   2  -1  -8 9718.53 482.988   8
  -2  -1   8 10547.4 483.209   5
  -2   1   8 10522.9 480.888   4
  -2   1   8 10612.7 481.272   5
   2  -1  -8 10603.7 480.339   5
  -2   1   7 560.487 35.2602   9
  -2  -1   7 553.338 32.6590   4
  -2  -1   7 584.377 29.7069   3
   2  -1  -7 553.276 35.4762   6
   2  -1  -7 504.712 34.8999   8
   2  -1  -7 625.011 34.1748   5
  -2   1   7 567.507 34.2151   5
  -2  -1   7 525.429 35.5045   5
  -2   1   7 523.881 34.4438   4
  -2  -1   6 20539.1 886.826   5
  -2   1   6 20173.1 885.463   4
  -2   1   6 21038.7 884.379   5
   2   1  -6 21699.8 887.753  10
  -2   1   6 21131.2 887.306   9
   2  -1  -6 16537.0 885.174  10
  -2  -1   6 15546.8 880.148   3
  -2  -1   6 21258.7 883.697   4
   2  -1  -6 19794.3 886.203   6
   2  -1  -6 16588.1 884.088   8
   2  -1  -6 21478.9 883.878   5
   2   1  -6 19972.3 887.167   1
   2   1  -5 2329.69 110.030   1
  -2   1   5 2299.57 107.013   5
   2   1  -5 2351.12 110.016  10
   2  -1  -5 1838.59 108.316  10
  -2   1   5 2249.67 107.949   8
  -2   1   5 2405.12 111.534   9
  -2   1   5 2336.88 109.412   4
  -2  -1   5 2331.31 107.896   4
   2  -1  -5 1795.82 108.271   4
   2  -1  -5 2355.80 106.902   5
  -2  -1   5 2303.89 109.801   5
   2  -1  -5 2336.93 109.893   6
  -2  -1   5 2022.59 106.247   3
   2   1  -4 24399.6 1028.29   1
  -2   1   4 22857.3 1027.66   1
   2  -1  -4 18775.9 1026.47  10
   2   1  -4 24614.0 1028.30  10
  -2   1   4 23327.3 1030.31   9
  -2   1   4 24595.2 1028.14  10
   2  -1  -4 24521.5 1028.80   4
  -2   1   4 23734.5 1028.10   4
   2   1  -4 21453.6 1024.31   3
  -2   1   4 21828.0 1025.50   8
  -2   1   4 24576.6 1025.27   5
   2   1  -4 20375.5 1026.95   5
   2  -1  -4 21589.5 1027.87   6
  -2  -1   4 24859.5 1028.70   5
   2  -1  -4 23685.5 1024.99   5
  -2  -1   4 16643.2 1025.19   3
  -2   1   3 2680.14 128.161   1
   2   1  -3 2683.93 128.123   1
   2   1  -3 2749.26 128.223  10
  -2   1   3 2710.31 128.045  10
  -2   1   3 2705.74 131.503   9
   2   1  -3 2754.15 129.945   6
  -2   1   3 2697.11 126.071   8
  -2  -1   3 2303.14 128.367   3
  -2  -1   3 2663.89 128.438   5
   2   1  -3 2730.86 128.384   5
  -2   1   3 2704.37 125.678   5
   2  -1  -3 2796.00 129.416   4
  -2   1   3 2603.22 128.532   4
  -2   1   2 15033.4 697.136   4
  -2  -1   2 13080.2 697.703   3
   2   1  -2 15924.4 697.708   6
  -2  -1   2 15455.0 697.708   6
   2   1  -2 15761.1 696.979   5
  -2  -1   2 14993.5 696.859   5
  -2   1   2 15225.8 694.186   5
  -2   1   2 15349.3 696.417   2
  -2   1   1 4134.34 187.841   2
   2   1  -1 3966.40 187.702   2
  -2   1   1 4146.37 188.694   3
  -2  -1   1 4372.52 188.173  11
  -2  -1   1 3856.12 188.372   6
  -2   1   1 4183.25 186.033   7
   2   1  -1 3423.52 187.586   6
  -2  -1   1 3850.32 190.270   3
   2   1   0 8683.98 384.020   2
  -2  -1   0 8495.45 383.791  11
   2   1   0 8018.16 383.418  11
  -2   1   0 8220.98 384.682   3
   2  -1   0 8475.37 386.035   3
  -2  -1   0 8256.73 381.677   8
  -2  -1   0 8454.25 383.993   6
   2   1   0 7580.79 385.181   3
  -2   1   0 8636.44 383.777   2
  -2  -1   0 7907.24 386.236   3
  -2   1  -1 6848.62 319.344   3
   2  -1   1 6933.55 321.072   3
  -2  -1  -1 6366.15 317.735   8
  -2  -1  -1 7159.91 318.117  11
   2   1   1 6769.49 317.802  11
   2   1   1 7363.36 318.273   2
   2   1   1 6665.07 320.002   3
  -2  -1  -1 6593.58 320.436   3
   2  -1   2 9906.41 461.868   3
   2   1   2 9195.01 459.142   3
   2   1   2 10121.7 457.383  11
  -2  -1  -2 10156.6 457.591  11
   2  -1   3 8139.80 410.682   3
  -2   1  -3 9066.29 402.884   9
   2   1   3 8268.18 407.964   3
   2   1   3 8854.16 406.222  11
   2  -1   4 6465.40 335.199   3
  -2   1  -4 7232.64 324.330   9
   2   1   4 6599.34 331.897   3
   2   1   4 7119.44 330.330  11
   2   1   5 6481.91 299.751   3
  -2   1  -5 6101.84 297.895   3
   2  -1   5 6415.57 304.369   3
   2   1   6 2560.92 142.799   3
   2  -1   6 2891.10 149.118   3
  -2   1  -6 2984.76 142.223   3
  -2   1  -6 3160.60 144.799   5
   2   1   7 2127.95 114.831   3
   2  -1   7 2219.96 120.355   3
  -2   1  -7 2212.58 112.305   3
  -2   1  -7 2420.59 116.577   5
   2  -1   8 23.3490 15.2053   3
   2   1   8 14.7147 11.8160   3
  -2   1  -8 5.77308 13.2530   5
  -2  -1  -9 76.9826 9.10339   9
   2   1   9 112.154 18.5148   3
   2  -1   9 54.6565 18.4760   3
  -2   1  -9 93.2946 19.1870   5
  -2  -1 -10 1664.42 78.9495   9
   2   1  10 1647.62 90.2024   3
   2  -1  10 1519.41 93.4599   3
  -2  -1 -10 1590.24 89.2157   5
  -2   1 -10 1490.06 90.4241   5
  -2  -1 -11 4.21363 7.61820   9
   2  -1  11 44.3454 21.0656   3
   2   1  11 11.0830 17.8030   3
  -2  -1 -11 13.4981 16.4600   5
  -2  -1 -12 1878.96 93.2393   9
   2   1  12 1887.33 105.329   3
  -2  -1 -12 1783.62 105.118   5
   2   1  13 314.722 34.1884   3
  -2  -1 -13 278.931 33.7384   5
   2   1  14 36.4915 25.0931   3
   2  -1  14 34.2030 25.7623   3
  -2   1 -14 3.23983 14.8995   4
  -2  -1 -14 33.7293 24.2035   5
   2  -1  15 511.472 47.1443   3
   2   1  15 435.752 42.9823   3
  -2  -1 -15 363.621 41.8839   5
  -2   1 -15 418.255 34.0975   4
  -2   1 -16 207.836 25.4044   4
   2   1  16 278.511 37.1318   3
   2  -1  16 271.779 39.0827   3
  -2  -1 -16 222.955 30.5903   4
  -2  -1 -17 25.6738 23.5108   4
  -2   1 -17 15.4965 18.6723   4
   2  -1  17 8.92007 31.1667   3
   2   1  17 62.3531 30.8028   3
  -2  -1 -18 553.291 51.0735   4
  -2   1 -18 640.436 48.4491   4
  -2   1 -19 306.129 36.1385   4
  -2  -1 -19 348.100 40.2982   4
   2   1  19 415.131 47.3138   3
  -2   1 -20 553.251 46.0914   4
   2  -1  20 608.598 51.6525   3
   2   1  20 684.535 55.4940   3
  -2  -1 -20 491.147 50.0908   4
  -2   1 -21 173.140 31.8074   4
  -2  -1 -21 227.691 38.4386   4
   2   1  21 228.541 41.8829   3
  -2  -1 -22 424.082 48.2181   4
  -2   1 -22 460.169 43.7348   4
  -2   1 -23-26.4729 28.6808   4
  -2  -1 -23-21.6781 33.4441   4
  -2  -1 -23 64.0187 55.2630   8
  -2   1 -24 341.347 41.3072   4
  -2  -1 -24 329.937 46.2287   4
  -2  -1 -24 369.664 77.5861   8
  -2   1 -24 409.827 72.1037   8
  -2  -1 -25 235.760 45.5604   4
  -2  -1 -25 347.258 79.9816   8
  -2   1 -25 415.594 72.9961   8
  -2  -1 -26 225.839 45.8048   4
   2  -2 -28 840.143 78.7239   4
   2   2 -28 722.347 84.4650   6
   2  -2 -27 130.544 66.8121   8
   2   2 -27 151.275 58.2841   8
   2   2 -27 112.721 57.8853   6
   2  -2 -27 141.710 50.0013   4
   2  -2 -26 1786.37 128.959   8
   2   2 -26 1516.81 116.514   6
   2  -2 -26 1879.62 115.366   4
   2   2 -26 1603.63 120.638   8
   2  -2 -26 1488.09 121.607  10
   2   2 -26 1846.92 125.950  10
   2   2 -26 1676.91 126.612   1
   2  -2 -26 1526.60 123.135   1
   2   2 -25 346.057 61.1031  10
   2  -2 -25 212.973 58.7123  10
   2  -2 -25 324.510 52.5671   4
   2   2 -25 441.109 62.7612   8
   2  -2 -25 312.338 65.3730   8
   2  -2 -25 354.445 54.9386   6
   2  -2 -25 266.292 60.5249   1
   2  -2 -24 2435.98 152.153   8
   2  -2 -24 2385.98 137.644   6
   2  -2 -24 2321.59 134.828   4
   2   2 -24 2146.21 142.504  10
   2   2 -24 2393.42 142.594   8
   2  -2 -23 983.764 75.4343   4
   2  -2 -23 825.105 73.3654   6
   2  -2 -23 912.683 86.8075   8
   2  -2 -22 1292.82 103.879   8
   2  -2 -22 1353.49 91.8219   6
   2  -2 -22 1356.03 90.9447   4
  -2   2  22 1281.33 79.5830   3
   2  -2 -21 1293.82 88.7477   6
   2  -2 -21 1432.56 104.165   8
   2  -2 -21 1341.96 88.6940   4
  -2   2  21 1203.10 77.4014   3
   2  -2 -20 643.643 57.7127   4
   2  -2 -20 747.263 71.4067   8
   2  -2 -20 671.927 58.4095   6
   2  -2 -19 546.672 60.6006   8
   2  -2 -19 532.640 49.6626   6
   2  -2 -19 523.221 50.6506   4
  -2  -2  19 531.958 35.4237   9
  -2  -2  19 492.157 54.7404   5
  -2  -2  18 272.698 25.1630   9
   2  -2 -18 331.805 39.1695   4
   2  -2 -18 319.444 47.9122   8
   2  -2 -18 291.225 36.1862   6
  -2  -2  18 259.174 40.7784   5
   2  -2 -18 302.432 38.0006   5
  -2  -2  17 17.5418 14.6669   9
   2  -2 -17 26.3968 26.7541   4
   2  -2 -17 32.2317 31.2432   8
   2  -2 -17 21.5250 22.9608   6
  -2  -2  17 40.4038 27.9133   5
   2  -2 -17 76.7914 26.1683   5
  -2  -2  16 231.341 23.2875   9
   2  -2 -16 184.461 29.6493   4
   2  -2 -16 221.842 39.8368   8
   2  -2 -16 180.201 29.7318   6
   2   2 -16 255.647 34.6339   5
   2  -2 -16 308.289 32.7748   5
  -2  -2  16 226.309 34.8333   5
  -2  -2  15 217.487 23.2503   9
  -2   2  15 246.643 24.5262   9
   2  -2 -15 236.605 30.8422   4
   2  -2 -15 146.412 33.0872   8
   2  -2 -15 240.547 30.8769   6
   2   2 -15 210.597 31.9187   5
   2  -2 -15 255.900 30.0974   5
  -2  -2  15 249.836 33.8443   5
  -2   2  14 20.8850 15.7637   9
   2  -2 -14 20.1544 19.8100   4
   2  -2 -14 3.76407 21.1579   8
   2  -2 -14 15.3469 17.4870   6
  -2  -2  14 24.6664 20.2839   5
   2  -2 -14 19.4641 17.8394   5
   2   2 -14 21.4349 21.4142   5
  -2   2  13 152.801 19.6720   9
   2  -2 -13 138.076 22.1048   4
   2  -2 -13 116.905 25.2537   8
   2  -2 -13 123.651 22.4301   6
  -2  -2  13 135.033 24.8029   5
   2  -2 -13 133.664 22.3393   5
   2   2 -13 130.560 25.1010   5
   2  -2 -12 545.588 41.4526   6
   2  -2 -12 530.777 46.0248   8
   2  -2 -12 577.551 42.5640   4
  -2   2  12 626.531 39.7226   9
  -2  -2  12 596.226 46.0563   5
   2  -2 -12 548.379 40.5031   5
   2  -2 -11 2928.68 161.170   8
   2  -2 -11 3056.72 156.799   6
   2  -2 -11 3027.14 157.062   4
  -2  -2  11 3150.59 150.437   4
  -2  -2  11 3100.72 159.882   5
  -2   2  11 3087.53 156.220   5
   2  -2 -11 3139.70 154.438   5
  -2   2  11 3160.20 153.850   9
   2  -2 -10 3105.73 165.502   8
   2  -2 -10 3175.63 161.832   6
  -2   2  10 3333.88 159.849   9
  -2  -2  10 3123.38 164.381   5
  -2   2  10 3266.44 161.214   5
  -2  -2  10 3274.84 155.934   4
   2  -2 -10 3266.54 159.661   5
   2  -2  -9 4146.77 215.899   8
   2  -2  -9 4404.99 213.534   6
  -2  -2   9 4372.47 208.211   4
  -2   2   9 4527.23 212.609   9
  -2   2   9 4417.21 212.300   5
  -2  -2   9 4336.39 216.208   5
   2  -2  -9 4499.31 211.173   5
   2  -2  -8 2219.88 115.450   8
   2  -2  -8 2230.42 113.895   6
  -2   2   8 2209.17 113.194   9
  -2  -2   8 2184.24 116.007   5
  -2   2   8 2260.51 112.243   5
   2  -2  -8 2267.51 111.028   5
  -2  -2   8 2258.28 109.282   4
   2   2  -7 2401.33 117.219  10
  -2   2   7 2306.63 115.901   8
  -2   2   7 2232.52 116.009   9
  -2  -2   7 2346.22 112.517   4
   2  -2  -7 2393.34 116.355   6
   2   2  -7 2244.61 117.120   5
   2  -2  -7 2328.92 113.014   5
  -2   2   7 2312.51 116.623   4
  -2  -2   7 2419.03 118.689   5
  -2   2   7 2213.21 113.916   5
  -2   2   6 44.5845 8.05267   5
   2  -2  -6 62.8940 8.04058   5
  -2  -2   6 35.8971 9.99235   5
   2   2  -6 22.8892 9.07929  10
  -2   2   6 42.6541 10.2796   9
   2  -2  -6 22.1061 9.06892   4
  -2   2   6 57.6877 11.0471   4
  -2   2   6 30.6642 9.87242   8
  -2   2   6 44.2167 8.67626   6
   2   2  -6 81.6274 12.4398   5
   2   2  -6 31.2490 9.41121   1
   2   2  -5 333.882 22.4491   1
  -2   2   5 322.492 23.0511   4
  -2   2   5 308.544 19.0811   5
   2   2  -5 321.576 22.1301  10
  -2   2   5 300.423 22.9219   9
   2  -2  -5 281.593 22.9347   4
  -2   2   5 344.223 21.5338   6
  -2   2   5 327.975 21.6935   8
   2   2  -5 309.528 23.2041   5
   2  -2  -5 319.403 18.5960   5
  -2  -2   5 292.157 22.6173   5
   2   2  -5 318.465 18.0644   3
   2   2  -4 1711.55 90.6727   3
   2   2  -4 1881.68 93.5058   1
   2   2  -4 2067.08 94.1069  10
  -2   2   4 1856.37 95.1621   9
   2  -2  -4 1888.40 95.5270   9
   2  -2  -4 2023.80 95.4456   4
  -2   2   4 1947.88 92.8577   8
   2  -2  -4 1919.14 89.4529   5
   2   2  -4 1864.37 94.7586   5
  -2   2   4 1898.16 92.7607   6
  -2  -2   4 1884.48 95.2990   5
  -2   2   4 1902.58 89.7924   5
  -2   2   4 1883.44 94.6551   4
  -2   2   3 1545.56 73.3176   1
   2   2  -3 1523.48 73.1941   1
  -2   2   3 1452.01 74.5730   4
  -2   2   3 1527.81 73.0951  10
  -2   2   3 1461.66 75.2542   9
   2  -2  -3 1484.11 75.3767   9
   2  -2  -3 1372.01 74.2408   4
   2   2  -3 1494.09 74.6724   5
  -2  -2   3 1512.23 75.3101   5
   2   2  -3 1356.42 71.9826   3
  -2   2   2 1739.89 83.3738  10
  -2   2   2 1645.21 85.6351   9
   2  -2  -2 1758.05 85.9682   9
   2  -2  -2 1814.23 85.3493   4
   2   2  -2 1619.29 81.3490   7
  -2  -2   2 1877.25 86.1213   5
   2   2  -2 1766.97 85.3616   5
  -2   2   2 1771.19 83.7471   2
  -2   2   2 1632.23 83.2240   1
  -2  -2   1 764.580 41.1557  11
  -2   2   1 667.641 40.4558   9
   2  -2  -1 791.812 41.4572   9
   2  -2  -1 801.319 40.6407   4
  -2   2   1 771.101 39.7095   7
  -2  -2   1 769.676 37.9973   7
  -2  -2   1 708.949 41.1217   5
  -2   2   1 787.325 39.5471   2
   2   2  -1 740.647 39.2722   2
   2  -2   0 3110.71 159.790   9
   2   2   0 3429.86 158.967   2
  -2   2   0 3477.80 159.736   7
  -2  -2   0 3324.59 159.472   6
   2   2   0 3318.66 160.224  11
  -2  -2   0 3576.66 160.781  11
  -2   2   0 3370.75 158.819   2
  -2  -2  -1 2583.42 118.694   6
   2   2   1 2372.58 120.013  11
  -2  -2  -1 2477.12 120.528  11
   2   2   1 2645.92 119.239   2
   2  -2   1 2339.42 118.830   9
   2   2   2 439.716 29.0475  11
  -2  -2  -2 460.291 29.1588  11
  -2  -2  -2 539.531 30.5699   8
  -2   2  -2 482.872 27.0281   9
   2  -2   2 543.974 27.9490   9
  -2  -2  -2 501.295 27.2714   6
  -2   2  -2 508.024 29.4099   5
   2  -2   3 1435.27 68.6347   9
  -2   2  -3 1470.85 68.1070   9
  -2  -2  -3 1265.96 73.4695   8
  -2  -2  -3 1405.56 72.2264  11
   2   2   3 1331.58 72.0398  11
  -2   2  -3 1416.93 72.6729   5
   2  -2   4 1544.73 68.1632   9
  -2  -2  -4 1236.27 75.1496   8
  -2   2  -4 1410.60 72.3391   3
   2  -2   4 1283.04 74.0399   3
   2   2   4 1355.45 72.7706  11
  -2   2  -4 1352.90 73.6377   5
   2   2   5 37.0477 10.0383  11
   2  -2   5 16.3766 9.45722   3
  -2  -2  -5 4.29180 10.5681   8
  -2   2  -5 26.0198 8.75421   3
  -2   2  -5 35.8936 11.4691   5
   2   2   6 4090.24 193.104  11
  -2  -2  -6 3733.39 200.546   8
  -2   2  -6 4188.54 195.509   5
  -2   2  -6 3841.49 190.734   3
   2  -2   6 4015.11 196.421   3
  -2  -2  -7 2183.70 127.372   8
  -2   2  -7 2322.21 119.496   5
  -2   2  -7 2271.92 114.787   3
   2  -2   7 2349.12 121.143   3
  -2  -2  -8 2146.95 130.741   8
  -2   2  -8 2404.77 121.593   5
  -2   2  -8 2297.84 115.454   3
   2  -2   8 2276.26 122.991   3
  -2  -2  -9 4945.47 278.924   8
   2  -2   9 4784.79 266.611   3
  -2   2  -9 5730.20 267.141   5
  -2   2  -9 5828.00 259.396   3
  -2  -2 -10 4.95507 24.2824   8
  -2   2 -10 12.1478 16.6000   5
  -2  -2 -10 7.67388 8.71832   9
   2  -2  10 33.9465 18.8950   3
  -2  -2 -11 2325.93 142.761   8
  -2  -2 -11 2266.08 109.502   9
  -2   2 -11 2631.43 125.212   5
  -2  -2 -11 2269.75 118.580   5
   2   2  11 2215.93 119.170   3
  -2  -2 -12 2242.79 107.095   9
  -2  -2 -12 2480.65 144.914   8
  -2  -2 -12 2151.00 116.926   5
  -2   2 -12 2298.05 121.121   5
  -2   2 -12 2146.61 107.309   4
   2   2  12 2096.19 116.994   3
  -2  -2 -13 238.062 20.6500   9
   2  -2  13 222.247 32.0847   3
  -2   2 -13 246.558 35.1792   5
  -2  -2 -13 301.256 32.7835   5
  -2   2 -13 257.160 22.6703   4
   2   2  13 280.671 32.4133   3
  -2  -2 -14 3142.05 150.626   9
   2  -2  14 3240.20 163.659   3
  -2  -2 -14 2928.75 162.191   5
  -2   2 -14 2883.32 151.209   4
   2   2  14 3209.48 162.928   3
   2  -2  15 116.675 27.3591   3
  -2   2 -15 119.783 18.7169   4
  -2  -2 -15 179.973 46.8746   8
  -2  -2 -15 127.618 29.6960   5
   2   2  15 139.451 31.0136   3
  -2   2 -16 2852.41 156.081   4
   2  -2  16 3333.01 164.249   3
   2   2  16 3353.80 168.711   3
  -2   2 -17 597.369 41.7438   4
   2  -2  17 538.168 44.3517   3
  -2  -2 -17 644.342 51.8222   4
   2   2  17 759.333 57.2193   3
  -2  -2 -17 603.724 75.5874   8
   2  -2  18 1983.70 109.644   3
  -2   2 -18 2002.72 108.224   4
   2   2  18 2312.43 122.451   3
  -2  -2 -18 2112.44 119.144   4
   2  -2  19 995.495 62.7185   3
  -2   2 -19 1050.74 64.2987   4
   2   2  19 1213.72 77.9870   3
  -2  -2 -19 1106.05 74.3497   4
   2  -2  20 1666.63 94.7472   3
  -2   2 -20 1804.71 98.8155   4
  -2  -2 -20 1858.10 109.075   4
  -2   2 -21 553.761 44.8092   4
   2   2  21 697.165 59.0709   3
  -2  -2 -21 585.557 56.9448   4
  -2   2 -22 1339.88 81.7836   4
  -2  -2 -22 1279.70 92.4176   4
  -2   2 -23 266.061 35.1154   4
  -2  -2 -23 209.755 43.3134   4
  -2  -2 -24 703.725 65.5702   4
  -2  -2 -24 924.895 102.065   8
  -2  -2 -25 45.8232 40.6994   4
  -2  -2 -25 24.0292 68.3174   8
  -2  -2 -26 35.5288 42.4652   4
   2  -3 -28 283.259 59.7220   4
   2  -3 -27 12.9318 50.3598   4
   2   3 -27 5.12007 56.0934   8
   2  -3 -26 377.329 71.8873   8
   2   3 -26 451.481 62.9437   8
   2  -3 -26 409.390 59.9528   4
   2   3 -26 387.538 69.1042  10
   2  -3 -26 452.006 67.2831  10
   2  -3 -26 386.200 66.4528   1
   2   3 -26 269.969 65.4898   1
   2  -3 -25 25.6755 60.1808   8
   2  -3 -25 33.0846 43.7806   4
   2   3 -25 54.7942 50.3739  10
   2  -3 -25 39.5270 51.2731  10
   2   3 -25 73.6080 51.6265   1
   2  -3 -25 63.9870 52.3754   1
   2  -3 -24 329.175 66.1717   8
   2  -3 -24 362.226 53.6042   4
   2  -3 -24 286.907 56.4666  10
   2   3 -24 199.479 51.2905  10
   2  -3 -23-31.0522 51.6890   8
   2  -3 -23 19.5926 37.4259   4
   2  -3 -23-16.2313 38.6104   6
   2   3 -23 65.4104 44.8798  10
   2  -3 -22-3.93467 35.2461   6
   2  -3 -22 7.62533 35.3016   4
   2  -3 -22-24.2897 49.2726   8
   2  -3 -21 7.56705 34.3492   6
   2  -3 -21 41.3314 46.6641   8
   2  -3 -21 44.3456 34.6496   4
   2  -3 -20 860.954 67.7503   6
   2  -3 -20 794.488 79.1656   8
   2  -3 -20 801.254 67.4358   4
  -2  -3  20 934.656 75.5438   5
  -2  -3  19 55.0753 16.6155   9
   2  -3 -19 65.1129 30.4251   4
   2  -3 -19 93.3179 40.7517   8
   2  -3 -19 27.6898 27.6291   6
  -2  -3  19 101.733 34.8586   5
   2  -3 -18 2445.19 146.848   6
   2  -3 -18 2866.83 164.201   8
   2  -3 -18 2649.40 148.902   4
  -2  -3  18 2756.79 133.329   9
  -2  -3  18 2631.75 153.900   5
   2  -3 -18 2755.98 145.035   5
  -2  -3  17 7.94619 15.3247   9
   2  -3 -17 3.15658 26.0154   4
   2  -3 -17 24.9813 22.6983   6
  -2  -3  17 7.72061 26.9426   5
   2  -3 -17 15.0962 23.5796   5
   2  -3 -17 14.8950 32.1179   8
   2  -3 -16 4476.07 220.667   4
   2  -3 -16 4497.52 215.675   5
  -2  -3  16 4331.91 224.463   5
   2  -3 -16 4087.47 229.769   8
   2  -3 -16 3967.58 217.009   6
   2  -3 -15 783.690 54.1854   4
   2  -3 -15 606.751 46.6803   5
  -2  -3  15 614.131 53.4127   5
   2  -3 -15 625.369 58.7286   8
   2  -3 -15 588.771 48.6982   6
   2  -3 -14 1622.92 92.8819   4
   2  -3 -14 1659.21 88.0620   5
  -2  -3  14 1588.70 96.3672   5
   2  -3 -14 1469.53 99.2524   8
   2  -3 -14 1400.06 89.4721   6
   2  -3 -13 3646.82 179.221   4
   2  -3 -13 3693.49 173.854   5
  -2  -3  13 3343.12 180.975   5
   2  -3 -13 3268.58 175.715   6
   2  -3 -13 3251.81 183.843   8
   2  -3 -12 179.749 24.7326   4
   2  -3 -12 163.281 23.1902   6
   2  -3 -12 198.572 22.8330   5
  -2  -3  12 177.186 17.7505   4
  -2  -3  12 215.863 28.2846   5
   2  -3 -12 144.524 27.0544   8
  -2   3  11 5245.46 255.979   9
   2  -3 -11 5216.25 264.241   8
   2  -3 -11 5248.31 258.198   6
  -2  -3  11 5351.48 250.526   4
  -2  -3  11 5445.34 263.549   5
   2  -3 -11 5341.96 254.762   5
  -2   3  10 9.87567 13.0825   9
   2  -3 -10 33.6040 14.8990   9
  -2  -3  10 29.5611 10.5376   4
   2  -3 -10 30.0868 15.6046   8
   2  -3 -10 49.7549 14.0607   6
   2  -3 -10 30.8098 12.3375   5
   2   3 -10 66.0670 18.3982   5
  -2  -3  10 21.4495 14.5750   5
  -2   3   9 1417.34 78.7791   9
  -2   3   9 1494.03 80.2403   8
   2  -3  -9 1428.20 79.6217   9
  -2  -3   9 1480.21 73.0518   4
   2  -3  -9 1440.14 82.5369   8
   2   3  -9 1383.06 80.9517   5
   2  -3  -9 1465.00 75.5615   5
  -2  -3   9 1476.71 83.2577   5
   2  -3  -8 23.0195 11.6530   9
  -2   3   8 4.66677 11.5415   9
   2   3  -8 16.4204 10.6414  10
   2  -3  -8 1.69993 10.5557  10
   2  -3  -8 22.7108 12.9414   4
  -2  -3   8 10.5096 7.72041   4
  -2   3   8 5.98170 11.9613   8
   2   3  -8 8.97288 12.8016   5
   2  -3  -8 19.2072 8.40533   5
  -2  -3   8 49.5529 14.4191   5
   2  -3  -7 794.626 45.6764   1
   2   3  -7 791.148 45.3889   1
   2  -3  -7 742.080 39.9188   5
  -2  -3   7 749.270 47.0839   5
  -2   3   7 707.318 45.2004   9
   2   3  -7 796.002 45.5625  10
   2  -3  -7 719.009 44.7898  10
   2  -3  -7 759.506 46.7156   4
  -2   3   7 671.062 43.6559   8
  -2   3   7 733.008 41.1102   6
   2   3  -7 754.990 46.4818   5
   2   3  -7 735.164 36.4510   3
   2   3  -6 307.715 23.5604   1
   2  -3  -6 301.663 23.3829   1
  -2  -3   6 281.697 25.1042   5
   2  -3  -6 342.540 19.0046   5
   2  -3  -6 309.349 23.6944  10
   2   3  -6 300.396 23.1488  10
  -2   3   6 306.997 24.7424   9
   2  -3  -6 305.170 25.4466   4
  -2   3   6 315.304 23.7199   8
  -2   3   6 315.191 20.7846   6
   2   3  -6 318.269 25.3996   5
   2   3  -6 298.662 17.8737   3
   2   3  -5 442.574 27.4138  10
  -2   3   5 445.450 29.9598   9
   2  -3  -5 388.524 26.9237  10
   2  -3  -5 415.320 29.4908   4
  -2   3   5 446.719 27.7856   8
   2   3  -5 454.896 29.9894   5
  -2   3   5 448.080 26.0568   6
  -2  -3   5 460.664 30.4426   5
   2  -3  -5 405.580 22.2947   5
   2  -3  -5 429.077 27.4164   1
   2   3  -5 403.462 27.0320   1
   2   3  -4 4417.27 198.059   1
   2  -3  -4 4299.45 198.039   1
   2   3  -4 4142.98 197.552  10
   2  -3  -4 4116.40 197.842  10
  -2   3   4 4066.66 200.375   9
   2  -3  -4 4163.33 200.351   9
   2  -3  -4 4201.79 200.706   4
  -2  -3   4 4423.02 201.412   5
   2   3  -4 4098.68 200.215   5
  -2   3   4 3784.32 199.499   4
  -2   3   3 4916.90 223.255  11
  -2  -3   3 4830.82 226.084  10
   2  -3  -3 4764.22 229.100   9
  -2   3   3 4729.68 229.100   9
  -2   3   3 4898.29 225.929  10
   2  -3  -3 4812.50 228.941   4
   2   3  -3 4706.09 225.142   7
   2   3  -3 4778.34 228.681   5
  -2   3   3 4754.40 225.808   1
  -2  -3   3 4837.03 226.158   1
  -2  -3   2 20875.4 954.899  10
  -2   3   2 20895.0 954.826  10
  -2   3   2 21234.0 958.824   9
   2  -3  -2 22139.7 959.168   9
   2  -3  -2 21869.3 958.114   4
   2   3  -2 20931.2 954.911   7
   2   3  -2 22243.7 958.538   5
  -2   3   2 20317.9 954.770   1
  -2   3   2 18612.9 954.455   2
  -2  -3   2 20738.8 954.956   2
  -2  -3   2 20938.5 955.098   1
  -2  -3   1 13007.3 582.128  11
   2  -3  -1 12536.2 581.595   9
   2  -3  -1 12609.2 580.353   4
  -2  -3   1 13394.4 579.371   7
  -2   3   1 12680.6 580.547   7
  -2   3   1 12335.8 576.156   5
  -2  -3   1 12492.9 578.458   2
  -2   3   1 11970.9 578.017   2
   2   3   0 24377.1 1054.64   2
   2  -3   0 23065.6 1054.62   2
  -2  -3   0 24422.0 1058.38  11
   2  -3   0 22626.4 1056.92   9
   2  -3   0 23732.6 1055.48   4
   2   3   0 22822.9 1055.03   6
  -2   3   0 24181.5 1057.23   7
  -2   3   0 23726.1 1054.30   2
  -2  -3   0 25364.7 1054.89   2
  -2   3   0 21106.0 1055.42   4
  -2   3   0 19296.0 1053.35   5
  -2  -3  -1 12121.2 561.445  11
   2   3   1 12821.8 561.576  11
   2  -3   1 11600.5 559.381   9
   2  -3   1 12097.9 558.037   4
  -2   3  -1 11359.6 557.995   4
   2   3   1 13112.4 557.709   6
   2  -3   1 12959.7 558.847   2
   2   3   1 13092.8 558.488   2
  -2   3  -1 10027.5 558.143   5
   2   3   2 6764.72 311.426  11
  -2  -3  -2 6144.76 310.927  11
   2  -3   2 6784.46 308.899   9
  -2   3  -2 6713.77 307.237   4
   2  -3   2 6833.83 309.112   2
  -2   3  -2 6334.30 310.298   5
   2  -3   3 4169.79 190.616   9
  -2   3  -3 4052.82 192.192   3
  -2   3  -3 4145.04 188.619   4
  -2  -3  -3 4000.86 188.228   6
   2   3   3 4417.47 194.830  11
  -2   3  -3 4135.88 194.510   5
   2  -3   4 546.187 30.8421   9
  -2   3  -4 607.964 29.4856   4
  -2   3  -4 502.753 33.0156   3
  -2  -3  -4 557.623 29.1410   6
  -2  -3  -4 602.226 38.1457   8
   2   3   4 542.731 35.2364  11
  -2   3  -4 570.645 36.7814   5
   2  -3   5 3149.38 147.237   9
  -2   3  -5 3289.65 151.405   3
  -2  -3  -5 3079.30 158.028   8
   2   3   5 3027.93 153.437  11
  -2   3  -5 2944.26 154.826   5
   2  -3   6 275.612 17.4746   9
  -2   3  -6 327.002 23.3460   3
  -2  -3  -6 310.509 29.2136   8
   2   3   6 287.413 24.9026  11
  -2   3  -6 360.745 28.0863   5
   2   3   7 2843.39 148.886  11
  -2  -3  -7 3017.82 158.456   8
   2  -3   7 3039.65 139.630   9
  -2   3  -7 2816.91 145.361   3
  -2   3  -7 3162.06 152.918   5
   2   3   8 1503.27 84.8335  11
  -2  -3  -8 1477.25 94.6339   8
   2  -3   8 1585.65 73.2645   9
  -2   3  -8 1427.16 80.0765   3
  -2   3  -8 1609.68 88.2639   5
   2   3   9 1877.70 102.914  11
  -2   3  -9 2106.54 107.284   5
  -2   3  -9 1833.66 97.4840   3
  -2  -3  -9 1895.56 116.072   8
  -2  -3 -10 1867.48 98.4917   9
  -2   3 -10 1927.41 108.466   5
  -2   3 -10 2022.71 93.5549   4
  -2   3 -10 1911.09 99.4874   3
  -2  -3 -10 1758.68 120.060   8
  -2  -3 -11 2527.87 125.213   9
  -2   3 -11 2461.48 136.004   5
  -2   3 -11 2497.87 120.122   4
  -2   3 -11 2591.89 125.413   3
  -2  -3 -11 2350.47 151.443   8
  -2   3 -12 2853.26 155.385   5
  -2   3 -12 2927.50 139.334   4
  -2  -3 -12 2999.88 151.497   5
  -2  -3 -12 2674.63 172.832   8
  -2  -3 -12 2919.00 143.608   9
  -2  -3 -13 2046.98 111.466   5
  -2   3 -13 1977.53 115.183   5
  -2  -3 -13 1914.22 135.019   8
  -2  -3 -13 1949.54 102.122   9
  -2   3 -13 2041.17 98.7546   4
  -2  -3 -14 4924.48 276.078   8
  -2  -3 -14 5009.33 233.971   9
  -2   3 -14 4860.80 230.556   4
  -2  -3 -14 4889.34 243.970   5
   2   3  14 4627.06 243.707   3
  -2  -3 -15 523.229 36.1184   9
  -2   3 -15 513.344 32.7723   4
  -2  -3 -15 506.366 67.8603   8
  -2  -3 -15 503.138 47.3371   5
   2   3  15 476.403 47.1490   3
  -2  -3 -16 3427.00 206.016   8
  -2   3 -16 3092.78 155.262   4
   2   3  16 3224.17 170.226   3
  -2  -3 -16 3273.03 158.585   9
  -2   3 -17 22.7895 15.6998   4
  -2  -3 -17 28.2996 26.0655   4
   2   3  17 18.4701 29.9697   3
  -2  -3 -17 55.5563 48.3125   8
  -2   3 -18 722.051 45.5062   4
  -2  -3 -18 729.124 61.0672   4
   2   3  18 781.885 61.3968   3
  -2  -3 -18 741.555 89.9963   8
  -2  -3 -19 6.86031 29.9408   4
  -2   3 -19 23.0127 19.0777   4
   2   3  19 22.6284 35.2222   3
  -2  -3 -20 38.7138 34.0173   4
  -2   3 -20 24.4629 21.7167   4
   2   3  20 36.4401 38.4322   3
  -2  -3 -21 21.6151 34.0217   4
  -2   3 -21 6.40310 22.2313   4
   2   3  21 26.9301 39.3310   3
   2   3  22 712.340 62.2484   3
  -2  -3 -22 543.344 60.4429   4
  -2  -3 -23 83.3514 41.6805   4
  -2  -3 -24 778.852 71.3581   4
  -2  -3 -25 38.7742 43.3579   4
  -2  -3 -25 43.8204 77.5145   8
  -2  -3 -26 510.339 62.4096   4
  -2  -3 -27 23.4251 48.2939   4
   2  -4 -27 377.257 64.2067   4
   2  -4 -26 223.095 55.1476   4
   2   4 -26 181.752 58.6624  10
   2  -4 -26 169.230 63.3375   1
   2  -4 -25 1260.19 112.302   8
   2  -4 -25 1203.98 93.1661   4
   2   4 -25 994.585 94.2852  10
   2  -4 -25 1302.14 99.6576  10
   2   4 -25 1047.46 96.8523   1
   2  -4 -25 1098.39 101.075   1
   2  -4 -24 611.499 81.8678   8
   2  -4 -24 604.836 63.8870   4
   2   4 -24 561.125 70.3521  10
   2  -4 -24 519.148 70.6245  10
   2  -4 -24 601.169 72.7879   1
   2   4 -24 547.414 72.6653   1
   2  -4 -23 1136.38 108.698   8
   2  -4 -23 1540.62 98.4438   4
   2   4 -23 1233.29 99.2762  10
   2  -4 -23 1462.19 105.423  10
   2  -4 -23 1196.29 100.029   1
   2  -4 -22 718.702 83.5006   8
   2  -4 -22 887.197 72.4297   4
   2  -4 -22 887.158 76.5264   6
   2   4 -22 805.122 77.5771  10
   2  -4 -22 908.483 79.0454  10
   2  -4 -21 1118.65 82.7250   4
   2  -4 -21 1176.80 84.9544   6
  -2  -4  21 1035.26 85.9595   5
   2  -4 -21 864.778 89.5345   8
   2  -4 -20 148.384 41.1838   4
   2  -4 -20 184.845 44.7997   6
  -2  -4  20 133.780 39.3204   5
   2  -4 -20 18.4147 44.6330   8
   2  -4 -19 1309.22 88.3751   4
   2  -4 -19 1324.42 89.8698   6
  -2  -4  19 1239.86 92.2630   5
   2  -4 -19 1347.31 81.2662   5
   2  -4 -19 1018.91 96.6627   8
   2  -4 -18 283.404 40.4251   4
   2  -4 -18 245.542 41.0457   6
  -2  -4  18 225.244 41.5442   5
   2  -4 -18 235.560 33.1058   5
   2  -4 -18 257.094 48.3172   8
   2  -4 -17 2517.45 138.545   4
   2  -4 -17 2394.15 137.034   6
  -2  -4  17 2498.30 142.720   5
   2  -4 -17 2413.12 129.819   5
   2  -4 -17 2219.60 146.833   8
   2  -4 -16 1604.49 95.4275   4
   2  -4 -16 1517.46 94.0030   6
  -2  -4  16 1405.26 97.0171   5
   2  -4 -16 1492.50 86.7931   5
   2  -4 -16 1479.40 104.800   8
   2  -4 -15 3914.62 192.495   4
   2  -4 -15 3645.60 190.364   6
  -2  -4  15 3581.98 194.846   5
   2  -4 -15 3690.45 183.034   5
   2  -4 -15 3275.65 197.850   8
   2  -4 -14 3452.27 178.051   4
   2   4 -14 3006.14 176.129   5
   2  -4 -14 3603.94 170.369   5
  -2  -4  14 3385.25 181.000   5
   2  -4 -14 3359.63 184.745   8
   2   4 -13 2365.99 132.980   5
  -2  -4  13 2460.88 135.921   5
   2  -4 -13 2393.36 125.080   5
   2  -4 -13 2589.25 140.028   8
   2  -4 -12 3589.00 177.192   9
  -2  -4  12 3309.58 181.413   5
  -2  -4  12 3412.32 166.556   4
   2  -4 -12 3588.36 172.079   5
   2   4 -12 3606.25 180.751   5
   2  -4 -11 267.835 27.7570   9
   2  -4 -11 280.044 23.5067   5
  -2  -4  11 225.868 30.4813   5
   2   4 -11 235.256 30.0985   5
  -2  -4  11 260.554 19.1581   4
  -2  -4  10 2654.44 129.641   4
   2  -4 -10 2700.79 138.951   9
  -2   4  10 2712.39 138.335   8
   2   4 -10 2592.13 140.721   5
  -2  -4  10 2765.23 143.614   5
   2  -4 -10 2797.78 133.405   5
  -2  -4   9 249.779 29.2712   5
   2  -4  -9 358.768 31.8630   4
   2  -4  -9 298.783 22.5795   5
   2  -4  -9 341.560 29.1285  10
   2   4  -9 307.033 27.4353  10
   2  -4  -9 294.361 27.7325   9
  -2   4   9 314.061 28.0036   8
  -2  -4   9 337.223 21.1967   4
   2   4  -9 350.668 31.2678   5
   2  -4  -9 351.087 29.1438   1
   2  -4  -8 4266.13 214.989   1
   2   4  -8 4569.15 215.077   1
   2  -4  -8 4612.67 218.833   4
  -2  -4   8 4257.30 217.831   5
   2  -4  -8 4349.01 208.063   5
   2   4  -8 4648.33 214.992  10
   2  -4  -8 4483.23 215.272  10
  -2   4   8 4445.13 214.476   8
   2   4  -8 4240.02 216.615   5
   2   4  -8 4394.66 205.026   3
  -2  -4   7 5.99576 12.8490   5
   2  -4  -7 29.3813 6.84331   5
   2  -4  -7 19.5739 10.6880  10
   2   4  -7 20.0709 11.1702  10
   2  -4  -7 15.8110 13.5238   4
  -2   4   7 27.9365 13.1987   8
  -2   4   7 20.0794 8.35038   6
   2   4  -7-7.18582 13.2508   5
   2   4  -7 22.0068 10.2733   1
   2  -4  -7 16.7155 10.1038   1
   2  -4  -6 3650.95 186.906   1
   2   4  -6 3683.59 186.901   1
  -2   4   6 3683.91 184.843  11
   2  -4  -6 3982.90 187.349  10
   2   4  -6 3715.91 186.452  10
  -2   4   6 3842.94 187.734   8
   2   4  -6 3802.68 189.918   5
  -2   4   6 4041.26 184.037   6
   2  -4  -6 4007.34 191.561   4
   2  -4  -6 4037.79 180.395   5
  -2   4   5 99.4038 11.3894  11
   2  -4  -5 96.2102 11.9949  10
   2  -4  -5 99.0389 15.4338   9
   2   4  -5 104.923 12.4412  10
   2  -4  -5 80.5037 14.9605   4
   2   4  -5 105.791 15.6607   5
   2  -4  -5 108.672 12.1188   1
   2   4  -5 107.011 12.0502   1
   2   4  -4 1106.96 59.0502   1
   2  -4  -4 1123.05 59.1287   1
  -2   4   4 1152.95 57.8450  11
   2   4  -4 1088.45 58.6583  10
   2  -4  -4 1116.83 59.1012  10
   2  -4  -4 1173.53 63.6576   9
   2   4  -4 1197.75 60.3756   7
   2   4  -4 1281.20 64.0762   5
   2  -4  -4 1149.41 63.7545   4
  -2  -4   3 478.113 27.3302  10
   2  -4  -3 449.662 30.9133   9
   2  -4  -3 419.243 30.7853   4
   2   4  -3 445.047 28.0377   7
   2   4  -3 517.597 31.7747   5
  -2   4   3 471.523 25.3339  11
   2  -4  -2 25.9782 4.39480  11
   2  -4  -2 18.8697 8.75291   9
  -2   4   2 13.8340 5.75807  10
  -2  -4   2 8.97185 5.51989  10
   2  -4  -2 9.73572 7.58240   4
   2   4  -2 20.4852 7.74046   7
   2   4  -2 11.9601 9.37679   5
  -2   4   2 18.4585 6.05618   2
  -2  -4   2 13.6958 5.64148   2
  -2  -4   2 15.8856 5.95549   1
  -2   4   2 21.0560 5.62195   1
   2  -4  -1 97.1010 7.69971  11
   2  -4  -1 86.8337 12.0049   9
   2  -4  -1 78.8259 11.5628   4
  -2  -4   1 92.0583 11.1234   7
  -2   4   1 98.5756 12.5104   7
  -2   4   1 91.2454 7.75823   5
  -2  -4   1 93.8188 9.12847   2
  -2   4   1 91.9444 8.88696   2
   2  -4   0 1505.74 77.7663   9
   2  -4   0 1549.76 76.1279   4
  -2  -4   0 1484.58 76.7084   7
  -2   4   0 1599.70 78.2582   7
  -2   4   0 1526.83 73.6056   5
   2  -4   0 1446.28 73.4564   2
   2   4   0 1466.77 73.2082   2
   2   4   1 842.555 49.6438  11
   2  -4   1 901.625 49.1149   9
   2  -4   1 929.775 46.7966   4
   2   4   1 934.807 46.0033   6
  -2   4  -1 873.204 50.3524   7
   2   4   1 858.693 45.4903   2
   2  -4   1 888.316 45.9776   2
  -2   4  -1 898.325 47.2713   5
   2  -4   1 821.938 46.5091   5
   2   4   2 4776.90 237.098  11
   2  -4   2 4899.37 235.304   9
   2  -4   2 5101.95 232.348   4
   2   4   2 5233.33 231.320   6
   2   4   2 4601.00 234.895   8
   2  -4   2 5139.17 233.548   2
   2   4   2 5004.84 233.037   2
  -2   4  -2 4905.83 235.611   5
   2  -4   2 4668.80 235.073   5
   2  -4   3 256.801 18.6473   9
  -2   4  -3 260.813 21.5309   5
   2  -4   3 211.961 19.2376   5
   2   4   3 220.210 20.8100  11
   2  -4   4 7427.51 347.945   9
   2   4   4 7502.98 352.792  11
  -2   4  -4 7619.32 352.780   5
   2  -4   4 7303.67 351.670   5
   2  -4   5 113.328 11.8156   9
  -2   4  -5 85.8894 13.4736   3
   2   4   5 103.470 16.6009  11
   2  -4   5 94.9602 15.9911   5
  -2   4  -5 98.4508 17.5271   5
   2  -4   6 3730.69 177.258   9
  -2   4  -6 3656.60 179.738   3
  -2  -4  -6 4173.09 191.844   8
   2   4   6 3566.38 183.996  11
   2  -4   6 3776.84 185.635   5
  -2   4  -6 3797.16 186.533   5
   2  -4   7 1283.88 63.2920   9
  -2   4  -7 1237.18 66.8599   3
  -2  -4  -7 1259.66 77.9442   8
   2   4   7 1215.05 71.1138  11
  -2   4  -7 1270.41 74.3229   5
   2  -4   8 1314.98 65.3669   9
  -2   4  -8 1278.02 70.1685   3
  -2  -4  -8 1269.93 83.8429   8
   2   4   8 1384.25 76.1215  11
  -2   4  -8 1387.77 79.1642   5
   2   4   9 12.7764 15.2900  11
  -2  -4  -9 20.0251 19.9142   8
   2  -4   9 20.2637 6.88179   9
  -2   4  -9 10.1000 12.8692   3
  -2   4  -9 2.52798 18.2661   5
   2   4  10 107.684 21.9726  11
  -2  -4 -10 116.155 30.1043   8
   2  -4  10 131.288 9.81225   9
  -2   4 -10 120.467 17.5146   3
  -2   4 -10 110.794 24.2626   5
   2   4  11 643.383 49.2729  11
  -2  -4 -11 713.412 65.2449   8
  -2  -4 -11 677.137 43.4520   9
  -2   4 -11 649.885 42.3976   3
  -2   4 -11 698.535 52.8360   5
   2   4  12 64.0840 22.3535  11
  -2  -4 -12 24.1933 33.0079   8
  -2  -4 -12 60.5174 16.5802   9
  -2   4 -12 108.751 18.4901   3
  -2   4 -12 63.7591 27.2774   5
  -2  -4 -13 2562.41 170.502   8
  -2  -4 -13 2859.99 138.233   9
   2   4  13 2548.41 145.780  11
  -2   4 -13 2606.36 148.494   5
  -2  -4 -13 2828.17 143.875   5
  -2  -4 -14 23.1403 24.5036   5
  -2  -4 -14 38.8575 17.6977   9
  -2  -4 -14 14.8519 36.4094   8
  -2  -4 -15 1717.39 101.201   5
  -2  -4 -15 1751.77 93.2253   9
  -2  -4 -15 1717.70 134.165   8
  -2  -4 -16 41.8217 19.5405   9
  -2  -4 -16 17.0960 49.5809   8
   2   4  17 986.069 75.4124   3
  -2  -4 -17 1060.70 63.9039   9
  -2  -4 -17 1118.18 110.234   8
  -2  -4 -18 501.500 51.4650   4
   2   4  18 493.339 53.8689   3
  -2  -4 -18 491.765 85.1232   8
  -2  -4 -19 1221.13 87.6862   4
   2   4  19 1288.44 88.5561   3
  -2  -4 -19 1242.00 76.6637   6
  -2  -4 -20 714.269 65.3377   4
   2   4  20 565.694 59.8655   3
  -2  -4 -20 700.576 52.3923   6
   2   4  21 2248.92 130.764   3
  -2  -4 -21 2061.76 130.931   4
  -2  -4 -22 475.145 58.8454   4
   2   4  22 497.925 59.1909   3
   2   4  23 1682.55 108.082   3
  -2  -4 -23 1526.31 107.880   4
  -2  -4 -24 71.3649 47.7784   4
  -2  -4 -25 836.689 78.1161   4
  -2  -4 -26 63.6777 49.0530   4
  -2  -4 -27 195.446 55.4602   4
   2  -5 -26 160.923 55.5032   4
   2   5 -25 5.58613 53.0985   1
   2  -5 -25 70.2225 57.4795   1
   2  -5 -25 125.810 48.5155   4
   2  -5 -25 120.690 55.6477  10
   2   5 -25 108.960 54.8472  10
   2   5 -24 26.9696 48.5406   1
   2  -5 -24 39.5194 50.1546   1
   2  -5 -24-4.56428 45.5342   4
   2   5 -24 52.4065 51.0000  10
   2  -5 -24 38.6104 50.4701  10
   2   5 -23 36.3033 48.5943   1
   2  -5 -23-5.42509 50.0321   1
   2  -5 -23 4.45744 41.2747   4
   2   5 -23 10.0191 46.5716  10
   2  -5 -23 21.1218 48.6983  10
   2  -5 -22 774.754 68.4979   4
   2  -5 -22 499.087 65.1932  10
   2   5 -22 498.547 64.7105  10
  -2  -5  22 598.256 68.5770   5
   2  -5 -22 643.629 71.4441   1
   2   5 -22 738.817 69.6129   1
   2  -5 -21 37.8130 38.3148   4
   2  -5 -21-9.60886 40.0256  10
   2   5 -21 54.7946 39.8801  10
  -2  -5  21 44.8647 42.1378   5
   2  -5 -21 79.1846 40.4049   1
   2  -5 -20 1679.67 109.150   4
   2   5 -20 1646.69 109.107  10
   2  -5 -20 1740.64 113.168  10
  -2  -5  20 1568.91 111.244   5
   2  -5 -19 39.4567 38.9670   4
   2   5 -19 36.9441 32.4638  10
   2  -5 -19 43.2397 28.3006   5
  -2  -5  19 4.63827 37.2719   5
   2  -5 -18 2756.22 156.591   4
   2  -5 -18 2915.34 146.576   5
  -2  -5  18 2535.97 159.284   5
   2  -5 -17-14.6866 27.8685   4
   2  -5 -17-2.24233 21.4162   5
  -2  -5  17 4.27233 29.8130   5
   2  -5 -16 2263.86 130.792   4
   2  -5 -16 2326.95 120.366   5
  -2  -5  16 2098.51 132.825   5
   2  -5 -15 316.203 39.9544   4
   2  -5 -15 384.102 33.9045   5
  -2  -5  14 2377.12 139.109   5
   2  -5 -14 2385.90 125.906   5
   2  -5 -14 2594.59 133.351   9
   2  -5 -13 1207.71 71.6408   9
   2  -5 -13 1080.23 64.3883   5
  -2  -5  13 1096.41 76.1621   5
   2   5 -13 1145.10 74.8611   5
   2  -5 -12 1739.06 97.5759   9
   2   5 -12 1713.35 98.2477  10
   2   5 -12 1742.82 100.861   5
  -2  -5  12 1658.82 84.7775   4
  -2  -5  12 1799.20 103.709   5
   2  -5 -12 1847.63 91.5091   5
  -2  -5  11 3179.30 179.289   5
   2  -5 -11 3374.46 179.154   4
   2  -5 -11 3542.29 168.436   5
  -2  -5  11 3532.10 164.037   4
  -2   5  11 3432.53 174.515   8
   2  -5 -11 3450.61 177.304  10
   2   5 -11 3500.51 176.200  10
   2  -5 -11 3380.69 175.983   9
   2   5 -11 3630.46 179.691   5
   2  -5 -11 3340.89 177.045   1
   2  -5 -10 682.252 48.9204   4
   2  -5 -10 619.301 37.5734   5
  -2   5  10 662.290 44.7717   8
   2   5 -10 631.855 44.4220  10
   2  -5 -10 647.267 45.3912   9
   2  -5 -10 681.428 46.1760  10
  -2  -5  10 626.512 34.7227   4
   2   5 -10 562.879 47.0193   5
   2   5 -10 555.216 43.8026   1
   2  -5 -10 635.633 46.0280   1
   2   5  -9 4533.23 228.057   1
   2  -5  -9 4649.49 229.229   1
  -2   5   9 4534.34 226.848  11
   2  -5  -9 4707.16 230.046   9
   2  -5  -9 4508.58 228.721  10
   2   5  -9 4696.15 228.028  10
  -2  -5   9 4723.84 219.779   4
  -2   5   9 4743.50 228.516   8
   2   5  -9 4733.52 231.940   5
   2  -5  -9 4736.86 234.127   4
   2  -5  -9 4768.66 220.859   5
   2   5  -8 74.2826 14.6043   1
   2  -5  -8 105.939 16.9835   1
  -2   5   8 57.6637 14.6788  11
   2   5  -8 82.2775 16.1137  10
   2  -5  -8 79.3091 15.0114  10
   2  -5  -8 61.8253 17.8795   4
  -2   5   8 76.2688 17.5497   8
  -2   5   8 84.9390 11.9012   6
   2   5  -8 75.8276 19.2967   5
   2  -5  -8 87.2351 10.2104   5
   2  -5  -7 1705.77 88.0644   1
   2   5  -7 1619.93 87.2080   1
  -2   5   7 1614.92 86.3320  11
   2   5  -7 1732.00 87.5471  10
   2  -5  -7 1662.23 87.9377  10
  -2   5   7 1676.55 83.2070   6
  -2   5   7 1677.46 89.3570   8
   2   5  -7 1603.38 91.0896   5
   2  -5  -7 1706.43 80.1065   5
   2  -5  -7 1581.18 92.3410   4
  -2   5   6 17.6191 9.97767  11
   2   5  -6 3.54455 9.29329  10
   2  -5  -6 24.0115 10.2640  10
   2  -5  -6 4.14286 12.9590   4
  -2   5   6 4.66684 12.1617   8
   2   5  -6 16.2423 14.2641   5
   2   5  -6 3.66131 8.88009   1
   2  -5  -6 7.67535 8.93769   1
   2  -5  -5 1407.25 75.3408   1
   2   5  -5 1517.85 75.6082   1
   2   5  -5 1502.16 75.3579  10
  -2   5   5 1511.38 75.3204  11
   2  -5  -5 1493.74 75.6376  10
   2  -5  -5 1457.05 80.8169   9
   2   5  -5 1494.17 78.0501   7
   2   5  -5 1433.83 80.2206   5
   2  -5  -5 1408.91 81.4139   4
   2  -5  -4 19.2132 12.0317   9
   2  -5  -4 40.5258 13.0649   4
   2   5  -4 37.6680 11.2709   7
   2   5  -4 32.3746 12.6080   5
  -2   5   4 38.8252 8.61841  11
  -2  -5   3 3251.06 155.818   2
  -2   5   3 3214.10 156.022   2
  -2   5   3 3334.71 155.777  11
   2  -5  -3 3515.04 164.292   9
   2   5  -3 3444.60 160.041   7
  -2  -5   3 2905.07 162.017   5
   2   5  -3 3345.75 162.105   5
   2  -5  -3 3466.80 163.494   4
   2  -5  -2 18.7504 5.62817  11
   2  -5  -2-6.45627 10.2732   9
  -2  -5   2-1.27045 5.50344  10
  -2   5   2 6.76226 5.94748  10
   2  -5  -2 17.3572 10.8527   4
   2  -5  -2 11.0732 10.9661   7
   2   5  -2 9.15607 9.04840   7
  -2   5   2 5.11394 5.51274   2
  -2  -5   2 3.26266 5.30637   1
  -2  -5   2 6.97200 6.19835   2
  -2   5   2 6.87671 5.93596   1
  -2  -5   1 1994.07 92.6920   2
  -2   5   1 1850.56 92.2999   2
  -2   5   1 1957.26 92.4508   1
  -2  -5   1 1886.07 92.4641   1
   2  -5  -1 1997.83 93.0565  11
  -2   5   1 1932.94 92.2751  10
  -2  -5   1 1889.84 92.3600  10
   2  -5  -1 1892.37 99.9214   9
   2  -5  -1 1958.83 98.1575   4
   2  -5  -1 1971.72 100.298   7
  -2  -5   1 2125.22 99.0220   7
  -2   5   1 1923.48 98.8671   7
  -2   5   1 1901.90 91.8745   5
  -2  -5   1 1956.86 99.5443   5
   2  -5  -1 1850.52 92.3454   5
   2   5   0 139.985 11.6164   2
   2  -5   0 175.968 12.4050   2
   2  -5   0 173.703 12.9098  11
   2  -5   0 135.826 16.7923   9
   2  -5   0 184.869 16.1805   4
  -2  -5   0 161.607 16.6414   7
  -2   5   0 202.206 19.0174   7
  -2  -5   0 140.143 16.4901   5
  -2   5   0 156.515 13.0980   5
   2  -5   0 162.785 13.3130   5
   2  -5   1 1008.63 56.1471   5
   2  -5   1 1084.81 59.5465   9
   2  -5   1 1088.79 56.4908   4
  -2  -5  -1 1182.19 60.5027   7
  -2   5  -1 1049.67 60.1837   7
  -2  -5  -1 1038.73 59.5209   5
  -2   5  -1 1036.42 55.8158   5
   2   5   1 1067.00 53.7722   2
   2  -5   1 1079.86 54.2980   2
   2   5   2 52.4838 8.30330   2
   2  -5   2 38.2242 8.26856   2
   2   5   2 27.1809 12.3233  11
   2  -5   2 28.7399 9.86650   9
   2  -5   2 67.1454 9.16276   4
  -2   5  -2 33.3438 13.0709   7
   2   5   2 47.1348 7.32483   6
  -2   5  -2 59.4765 10.9819   5
   2  -5   2 79.3833 11.9564   5
   2   5   3 1318.86 74.0079  11
   2  -5   3 1325.53 71.4271   9
   2  -5   3 1404.39 67.2257   4
   2   5   3 1378.56 65.4234   6
   2   5   3 1327.60 72.3166   8
   2  -5   3 1301.34 68.8722   2
  -2   5  -3 1343.03 72.4214   5
   2  -5   3 1306.06 72.3148   5
   2  -5   4 2003.88 99.0023   9
   2   5   4 1929.59 102.507  11
  -2   5  -4 2158.97 102.911   5
   2  -5   4 1861.68 101.527   5
   2   5   4 1816.90 100.207   8
   2  -5   5 570.548 34.9421   9
   2   5   5 554.875 39.8682  11
   2  -5   5 619.287 40.2258   5
  -2   5  -5 514.564 38.8063   5
   2  -5   6 6017.85 288.753   9
   2   5   6 5884.87 294.959  11
  -2   5  -6 6403.12 297.213   5
   2  -5   6 6320.02 296.604   5
  -2   5  -6 6174.36 290.267   3
   2  -5   7 563.506 34.2481   9
   2   5   7 614.634 42.0948  11
   2  -5   7 560.437 42.2954   5
  -2   5  -7 552.144 42.4969   5
  -2   5  -7 552.386 35.5434   3
   2  -5   8 8921.03 416.125   9
  -2   5  -8 8824.67 418.651   3
   2   5   8 9031.15 425.944  11
   2  -5   8 9069.15 428.249   5
  -2   5  -8 9034.68 428.560   5
   2  -5   9 1394.39 73.9212   9
  -2   5  -9 1495.31 77.8132   3
  -2  -5  -9 1461.25 94.9440   8
   2   5   9 1475.87 85.3784  11
  -2   5  -9 1582.20 89.2403   5
   2  -5   9 1568.07 88.4849   5
   2  -5  10 5189.90 241.926   9
   2   5  10 5259.39 255.568  11
  -2  -5 -10 5530.86 272.485   8
  -2   5 -10 4961.86 246.040   3
  -2   5 -10 5208.01 258.499   5
   2  -5  11 761.357 41.0594   9
  -2  -5 -11 905.814 53.0408   9
   2   5  11 767.396 55.6671  11
  -2  -5 -11 810.980 69.4698   8
  -2   5 -11 770.210 47.2013   3
  -2   5 -11 825.513 60.2055   5
  -2  -5 -12 2652.96 131.042   9
   2  -5  12 2580.05 118.087   9
   2   5  12 2344.75 135.539  11
  -2  -5 -12 2724.84 160.068   8
  -2   5 -12 2230.66 124.919   3
  -2   5 -12 2498.80 139.527   5
  -2  -5 -13 135.048 24.1646   9
   2   5  13 140.254 29.8856  11
  -2  -5 -13 203.810 46.3202   8
  -2  -5 -13 214.227 29.4283   5
  -2   5 -13 166.232 21.2301   3
  -2  -5 -14 950.534 55.3745   6
  -2  -5 -14 1280.20 103.157   8
  -2  -5 -14 1066.21 64.2340   9
  -2  -5 -14 927.026 66.4008   5
  -2   5 -14 1160.02 58.2187   3
  -2  -5 -15 81.0004 22.8416   9
  -2  -5 -15 98.4896 17.4063   6
  -2  -5 -15 97.2661 27.6855   5
  -2  -5 -16 738.428 47.4352   6
  -2  -5 -16 641.822 88.6903   8
  -2  -5 -16 794.107 51.8041   9
  -2  -5 -17 146.232 24.4016   6
  -2  -5 -17 125.405 26.0749   9
  -2  -5 -17 88.1882 55.9579   8
  -2  -5 -18 592.322 46.1104   9
  -2  -5 -18 648.576 46.0726   6
  -2  -5 -18 505.239 91.3895   8
   2   5  18 527.418 56.4701   3
  -2  -5 -18 498.383 57.3033   4
  -2  -5 -19 106.848 73.9811   8
   2   5  19 184.589 43.6295   3
  -2  -5 -19 144.858 29.3154   9
  -2  -5 -20 65.4262 79.4827   8
   2   5  20 191.995 46.2815   3
  -2  -5 -20 109.134 42.8808   4
   2   5  21 254.126 49.7563   3
  -2  -5 -21 261.695 52.2127   4
   2   5  22 120.129 46.7000   3
  -2  -5 -22 100.328 48.9959   4
   2   5  23 18.9637 47.3321   3
  -2  -5 -23 22.2943 46.7170   4
  -2  -5 -24 662.881 72.7008   4
  -2  -5 -25 77.8378 50.5718   4
  -2  -5 -26 817.547 83.0202   4
   2  -6 -25 59.2501 53.8029   4
   2   6 -25 5.40342 51.6279  10
   2  -6 -25 5.75841 50.9390  10
   2  -6 -25 40.8938 54.1113   1
   2   6 -25 60.7558 54.3346   1
   2  -6 -24 19.3919 49.6629   4
   2  -6 -24 5.57042 47.7208  10
   2   6 -24-20.8876 48.1578  10
   2  -6 -24 28.2254 52.2696   1
   2   6 -24 26.7444 49.9218   1
   2  -6 -23 47.3382 48.3367   4
   2  -6 -23-5.43947 46.3827   1
   2   6 -23 10.2983 47.2968   1
   2   6 -23-5.02813 46.9304  10
   2  -6 -23 32.0812 49.1127  10
   2  -6 -22 198.160 48.6089   4
  -2  -6  22 214.164 54.7290   5
   2  -6 -22 224.351 53.5569   1
   2   6 -22 172.909 50.6535   1
   2   6 -22 220.770 48.2975  10
   2  -6 -22 337.685 55.3857  10
   2  -6 -21 26.9041 39.8681   4
  -2  -6  21 46.6887 43.6430   5
   2  -6 -21 49.9099 45.5063   1
   2   6 -21 75.5502 43.2344   1
   2  -6 -21 4.86725 38.9189  10
   2   6 -21 64.0419 38.8658  10
   2  -6 -20 287.616 49.7941   4
  -2  -6  20 366.445 54.9693   5
   2  -6 -20 389.692 40.7578   5
   2   6 -20 305.974 52.1997   1
   2  -6 -20 313.718 52.7309   1
   2   6 -20 338.754 49.7714  10
   2  -6 -20 337.733 52.5756  10
   2  -6 -19 97.1807 38.6015   4
  -2  -6  19 14.5569 36.5059   5
   2  -6 -19 49.9843 28.1681   5
   2  -6 -19 58.6022 37.0723   1
   2   6 -19 68.1511 40.3254   1
   2  -6 -19 118.520 40.2592  10
   2   6 -19 65.7179 36.1170  10
   2  -6 -18 118.513 39.9727   4
  -2  -6  18 42.0791 33.8398   5
   2  -6 -18 31.3441 23.1334   5
   2  -6 -18 76.7298 36.5950   1
   2   6 -18 32.1714 31.8595   1
   2   6 -18 62.1132 36.0236  10
   2  -6 -18 58.0433 35.7617  10
   2  -6 -17 272.745 41.9786   4
   2  -6 -17 225.449 30.5788   5
  -2  -6  17 224.226 43.3645   5
   2  -6 -17 192.560 37.9046   1
   2   6 -17 223.047 40.8596   1
   2   6 -17 189.578 38.3220  10
   2  -6 -17 222.511 39.9471  10
   2  -6 -16 2660.54 155.266  10
   2   6 -16 2666.94 153.665  10
   2  -6 -16 2929.70 153.387   9
  -2   6  16 2983.20 158.631  11
   2  -6 -16 2760.76 158.492   4
   2   6 -16 2698.19 154.993   1
   2  -6 -16 2673.15 156.544   1
  -2  -6  16 2965.97 163.302   5
   2  -6 -16 2907.74 144.574   5
  -2   6  15 44.4896 28.8602  11
   2   6 -15 39.5185 25.9806   1
   2  -6 -15 28.0384 26.3891   1
  -2  -6  15 56.8362 34.6948   5
   2  -6 -15 51.5462 20.0525   5
   2  -6 -15 72.2426 27.5959   9
   2  -6 -15 81.9624 30.6827  10
   2   6 -15 50.8170 24.0789  10
  -2   6  14 6117.92 290.704  11
   2   6 -14 5764.04 288.805   1
   2  -6 -14 5409.81 288.880   1
   2  -6 -14 5848.54 277.993   5
   2   6 -14 5713.49 287.748  10
   2  -6 -14 6154.17 287.940   9
   2  -6 -14 5561.83 288.582  10
  -2   6  13-11.2705 22.8678  11
   2  -6 -13 7.26713 15.1853   5
   2  -6 -13 8.98736 22.3338   1
   2   6 -13 14.0468 20.8150   1
   2   6 -13 27.0312 20.0283  10
   2  -6 -13 26.9531 23.0942   9
   2  -6 -13 8.76859 22.1900  10
   2  -6 -12 7286.68 364.227   1
   2   6 -12 7284.55 362.869   1
  -2   6  12 7398.67 362.710  11
   2  -6 -12 7127.40 363.269  10
   2  -6 -12 7690.43 364.155   9
  -2   6  12 7345.78 360.969   8
   2   6 -12 7561.13 362.523  10
   2   6 -12 7237.39 365.674   5
   2  -6 -12 7632.49 368.778   4
  -2  -6  12 7662.89 347.956   4
   2  -6 -12 7725.20 353.673   5
   2   6 -11 126.980 11.0263   3
   2  -6 -11 153.513 26.0922   1
   2   6 -11 176.064 25.5582   1
  -2   6  11 145.666 23.9109  11
   2   6 -11 157.607 24.0385  10
   2  -6 -11 144.244 24.7308  10
   2  -6 -11 148.876 26.6395   9
  -2  -6  11 163.180 13.3867   4
   2  -6 -11 173.023 29.0629   4
   2   6 -11 158.429 10.7829   3
  -2   6  11 108.667 23.1316   8
   2   6 -11 182.396 29.1983   5
   2  -6 -11 142.364 17.2677   5
   2  -6 -10 5766.06 289.500   1
   2   6 -10 5900.64 288.943   1
  -2   6  10 6031.11 288.880  11
   2  -6 -10 6128.31 290.150  10
   2   6 -10 5869.48 288.474  10
   2  -6 -10 5972.04 291.773   9
  -2  -6  10 5947.51 277.997   4
  -2   6  10 5950.30 289.020   8
   2   6 -10 6116.73 293.589   5
   2  -6 -10 6135.76 296.060   4
   2  -6 -10 5959.13 279.934   5
   2   6  -9 73.2044 16.9286   1
   2  -6  -9 84.2725 17.5111   1
  -2   6   9 32.9256 15.9428  11
   2  -6  -9 64.3705 17.3555  10
   2  -6  -9 45.1517 18.9417   9
   2   6  -9 69.9079 17.5566  10
   2  -6  -9 61.3822 21.2006   4
  -2   6   9 41.9518 18.2220   8
   2   6  -9 67.9612 21.6087   5
  -2   6   9 57.3988 10.5316   6
   2  -6  -9 41.9194 9.82235   5
   2  -6  -8 5640.06 272.480   1
   2   6  -8 5464.39 271.529   1
   2   6  -8 5689.83 271.707  10
  -2   6   8 5734.75 272.444  11
   2  -6  -8 5713.84 272.792  10
  -2   6   8 5594.99 274.415   8
  -2   6   8 5770.36 266.211   6
   2   6  -8 5852.92 277.617   5
   2  -6  -8 5654.56 263.501   5
   2  -6  -8 5666.60 280.000   4
   2   6  -7 233.279 21.6461   1
   2  -6  -7 268.914 22.8880   1
  -2   6   7 245.580 22.7017  11
   2  -6  -7 245.717 22.3207  10
   2   6  -7 256.409 21.8252  10
   2  -6  -7 245.955 28.4376   4
   2   6  -7 270.846 25.8594   7
  -2   6   7 250.187 25.9514   8
  -2   6   7 244.629 19.2053   6
   2   6  -7 245.862 27.3164   5
   2  -6  -7 250.319 14.2476   5
  -2  -6   7 276.831 29.5895   5
   2   6  -6 8230.67 384.838   1
   2  -6  -6 7700.79 384.715   1
   2   6  -6 8050.45 384.317  10
   2  -6  -6 8262.09 385.283  10
  -2   6   6 8719.24 385.920  11
   2  -6  -6 7506.77 390.708   9
   2   6  -6 8285.49 388.213   7
   2   6  -6 8817.76 391.721   5
   2  -6  -6 8652.90 394.318   4
  -2  -6   6 8167.23 392.567   5
  -2   6   5 26.3042 10.0181  11
   2  -6  -5 16.7565 14.6391   9
   2  -6  -5 2.16959 14.3974   4
   2   6  -5 19.8681 12.9954   7
   2   6  -5 12.7833 14.2912   5
  -2  -6   5 21.1345 14.3500   5
  -2   6   4 9843.94 466.687  11
   2  -6  -4 10668.6 476.418   9
  -2   6   4 10002.9 466.312   2
  -2  -6   4 9859.73 465.596   2
   2   6  -4 10069.5 470.879   7
  -2  -6   4 10247.6 475.355   5
   2   6  -4 9979.82 472.888   5
   2  -6  -4 10476.1 475.888   4
   2  -6  -3 270.300 18.9840  11
   2  -6  -3 273.438 26.4965   9
  -2  -6   3 267.587 18.1684   2
  -2   6   3 277.938 18.5311   2
   2   6  -3 265.589 23.2644   7
   2  -6  -3 270.509 26.6206   7
  -2  -6   3 304.133 26.3555   5
   2   6  -3 299.920 25.2557   5
   2  -6  -3 267.697 25.2429   4
  -2   6   2 1697.28 83.2497   2
  -2  -6   2 1778.77 83.6094   2
   2  -6  -2 1720.24 84.8829  11
  -2  -6   2 1744.24 92.7650  11
   2  -6  -2 1744.03 93.3656   9
   2  -6  -2 1749.77 93.3547   7
  -2  -6   2 1716.63 92.1476   5
   2  -6  -2 1765.21 91.9257   4
   2  -6  -2 1673.10 82.6507   5
  -2  -6   1 399.205 22.8858   1
  -2   6   1 405.461 22.7680   1
   2  -6  -1 399.438 25.1369  11
  -2  -6   1 398.175 31.5619  11
   2  -6  -1 470.656 33.4203   9
  -2   6   1 421.395 22.8655  10
  -2  -6   1 397.684 22.9113  10
   2  -6  -1 437.907 30.6683   4
   2  -6  -1 400.393 31.9932   7
  -2   6   1 377.884 30.3660   7
  -2  -6   1 427.990 31.4040   7
  -2  -6   1 387.688 30.7293   5
  -2   6   1 435.487 23.9604   5
   2  -6  -1 382.283 24.2413   5
   2  -6   0 1689.19 85.0625  11
  -2   6   0 1720.06 81.9833  10
  -2  -6   0 1683.55 91.6681  11
   2  -6   0 1837.08 92.7770   9
   2  -6   0 1708.11 88.6868   4
  -2  -6   0 1753.41 91.1864   7
  -2   6   0 1726.46 91.4856   7
  -2   6   0 1693.10 84.6840   5
  -2  -6   0 1737.29 91.1529   5
   2  -6   0 1655.79 85.4653   5
   2   6   1 30.3493 6.60118   2
   2  -6   1 17.2471 6.47227   2
  -2  -6  -1 47.4122 13.8052  11
   2  -6   1 31.1130 13.3234   9
   2  -6   1 22.1952 9.78885   4
  -2   6  -1 41.3913 14.7487   7
  -2  -6  -1 17.4701 12.5811   7
  -2   6  -1 31.5194 10.0631   5
  -2  -6  -1 22.8421 11.9111   5
   2  -6   1 12.9160 9.24397   5
   2   6   2 10111.8 456.869   2
   2  -6   2 9861.01 457.384   2
   2   6   2 9800.68 464.696  11
  -2  -6  -2 10721.6 466.776  11
   2  -6   2 9854.07 464.436   9
   2  -6   2 9682.96 459.049   4
  -2  -6  -2 9835.04 466.090   7
  -2   6  -2 9980.45 465.882   7
  -2  -6  -2 9454.37 464.052   5
  -2   6  -2 10002.8 461.069   5
   2  -6   2 9437.71 461.817   5
  -2  -6  -3 149.754 19.9568  11
   2   6   3 188.141 21.4481  11
   2  -6   3 157.523 18.8540   9
   2  -6   3 143.800 13.9891   4
  -2   6  -3 145.220 20.9555   7
   2   6   3 168.323 12.7003   6
   2   6   3 184.146 19.8989   8
   2  -6   3 200.144 15.7461   2
   2   6   3 156.102 13.9992   2
   2  -6   3 137.190 18.0218   5
  -2   6  -3 179.957 18.3701   5
   2  -6   4 10801.4 518.615   9
   2  -6   4 11067.0 512.004   4
   2   6   4 11126.0 521.726  11
  -2  -6  -4 12356.1 522.816  11
   2  -6   4 11365.9 521.004   5
  -2   6  -4 10946.0 519.744   5
  -2   6  -4 10340.9 521.497   7
   2   6   4 10969.4 519.523   8
   2  -6   5 714.343 44.6653   9
   2   6   5 759.443 49.6592  11
  -2  -6  -5 777.388 48.5574  11
   2  -6   5 668.124 47.6247   5
  -2   6  -5 783.273 48.2747   5
   2   6   5 691.576 46.7044   8
   2  -6   6 6545.69 305.055   9
   2   6   6 6284.81 308.112   8
   2   6   6 6499.90 311.151  11
   2  -6   6 6396.35 311.253   5
  -2   6  -6 6397.74 310.714   5
  -2   6  -7 1.37003 12.6453   3
   2  -6   7 30.7904 12.8445   9
   2   6   7 27.3551 18.6005  11
  -2   6  -7 2.35682 16.3384   5
   2  -6   7-2.42238 16.3061   5
  -2   6  -8 4621.58 223.932   3
   2  -6   8 4551.27 223.351   9
   2   6   8 4832.06 232.844  11
   2  -6   8 4692.89 234.242   5
  -2   6  -8 4849.40 234.385   5
  -2   6  -9 396.423 30.1859   3
   2  -6   9 411.607 28.4767   9
   2   6   9 392.020 37.4042  11
  -2   6  -9 374.608 38.1262   5
   2  -6   9 441.144 39.5960   5
  -2   6 -10 4134.98 193.334   3
   2   6  10 4038.43 203.186  11
  -2   6 -10 4105.52 205.953   5
   2  -6  10 3833.20 204.739   5
   2  -6  10 3870.09 190.328   9
   2   6  11 80.3753 24.2283  11
  -2   6 -11 53.2503 16.3591   3
  -2   6 -11 59.8802 26.6297   5
   2  -6  11 58.6984 12.4271   9
   2   6  12 4222.51 218.734  11
   2  -6  12 4295.74 202.636   9
  -2  -6 -12 4757.48 215.956   9
  -2   6 -12 4395.72 222.895   5
  -2   6 -12 4049.45 206.048   3
  -2  -6 -13 179.253 27.4785   9
   2  -6  13 154.907 13.8300   9
  -2   6 -13 111.066 20.2992   3
   2  -6  14 912.018 45.4957   9
  -2  -6 -14 1038.74 63.4206   9
  -2  -6 -14 948.997 64.0853   5
  -2   6 -14 941.988 53.7860   3
  -2  -6 -15 592.017 50.2358   5
  -2  -6 -15 612.962 47.7146   9
  -2  -6 -16-65.7439 56.0959   8
  -2  -6 -16 49.6450 24.8611   9
  -2  -6 -17 604.312 92.8787   8
  -2  -6 -17 544.077 46.7820   9
  -2  -6 -18 351.041 84.3495   8
  -2  -6 -18 489.150 43.7561   9
  -2  -6 -18 433.488 53.2239   4
  -2  -6 -19 238.407 48.2403   4
  -2  -6 -19 148.488 33.1809   9
  -2  -6 -20 239.191 89.9405   8
  -2  -6 -20 376.843 55.0176   4
   2   6  20 369.916 52.6182   3
  -2  -6 -20 324.688 39.6776   9
  -2  -6 -21 36.5663 91.4061   8
   2   6  21-23.7796 44.4020   3
  -2  -6 -21-4.62910 45.3610   4
   2   6  22 43.8250 45.7405   3
  -2  -6 -22 18.8253 46.9545   4
   2   6  23 95.6810 52.8606   3
  -2  -6 -23-4.79028 50.8399   4
  -2  -6 -24 29.2042 49.5501   4
   2  -7 -25 34.8474 58.3573   1
   2   7 -25 32.6831 59.7164   1
   2   7 -25 69.6039 53.4382  10
   2  -7 -25 51.8163 55.8509  10
   2  -7 -24 46.1088 51.4430   4
   2  -7 -24 33.7445 56.0866   1
   2   7 -24 10.5549 51.1576   1
   2  -7 -24 16.7168 51.5956  10
   2   7 -24-41.4335 53.2289  10
   2  -7 -23 285.633 57.7046   4
   2  -7 -23 217.044 57.7218   1
   2   7 -23 157.758 55.3160   1
  -2  -7  23 56.9367 48.7332   5
   2  -7 -23 96.5553 50.4649  10
   2   7 -23 84.7885 50.3118  10
   2  -7 -22 283.665 57.2470   4
   2  -7 -22 214.043 52.7206   1
   2   7 -22 313.256 60.3625   1
  -2  -7  22 333.045 62.4917   5
   2   7 -22 224.768 52.4180  10
   2  -7 -22 242.104 56.0943  10
   2  -7 -21-52.4820 41.2510   4
   2   7 -21-14.0585 43.7343   1
   2  -7 -21 20.0016 39.5029   1
  -2  -7  21 59.3416 47.2802   5
   2   7 -21 13.7153 43.1677  10
   2  -7 -21-9.87065 41.8807  10
   2  -7 -20 1198.90 92.0832   4
   2   7 -20 1063.64 86.4382   1
   2  -7 -20 1172.34 92.0107   1
  -2  -7  20 1056.31 91.6568   5
   2  -7 -20 1134.84 90.5993  10
   2   7 -20 1232.50 89.5868  10
   2  -7 -19 162.625 47.4025   4
   2   7 -19 97.5267 38.9079   1
   2  -7 -19 81.5576 40.8546   1
  -2  -7  19 75.9395 42.8050   5
   2   7 -19 78.5511 36.3721  10
   2  -7 -19 138.415 41.7675  10
   2  -7 -18 2493.46 140.532   4
   2  -7 -18 2344.81 121.008   5
   2  -7 -18 2175.71 135.201  10
   2   7 -18 2200.65 133.666  10
   2   7 -18 2170.22 134.236   1
   2  -7 -18 2126.68 135.862   1
   2  -7 -17 9.55386 20.7574   5
   2  -7 -17-3.97729 32.1065  10
   2   7 -17-14.6664 32.1377  10
   2  -7 -17 26.6289 30.5748   9
   2  -7 -17 12.1167 32.0850   1
   2   7 -17 26.3391 30.8505   1
   2  -7 -16 2736.03 138.601   5
   2  -7 -16 2624.01 152.507  10
   2  -7 -16 3144.84 152.640   9
   2   7 -16 2568.74 149.417  10
   2   7 -16 2678.54 151.302   1
   2  -7 -16 2522.23 152.141   1
   2  -7 -15 1306.56 87.6468   9
   2   7 -15 1524.42 91.3483  10
   2  -7 -15 1257.98 88.4626  10
   2  -7 -15 1387.54 91.3414   1
   2   7 -15 1446.15 90.6222   1
  -2   7  15 1455.01 92.2172  11
   2  -7 -15 1427.67 77.7602   5
   2  -7 -14 3201.35 165.305   9
   2   7 -14 3181.84 164.121  10
   2  -7 -14 3059.06 165.666  10
   2  -7 -14 2865.85 164.852   1
   2   7 -14 3226.58 164.813   1
   2  -7 -14 2938.04 169.369   4
  -2   7  14 2882.35 164.212  11
   2  -7 -14 3137.04 152.238   5
   2   7 -13 3445.03 176.025  10
   2  -7 -13 3256.19 176.838  10
   2  -7 -13 3324.95 177.044   9
   2  -7 -13 3188.67 176.761   1
   2   7 -13 3377.30 176.433   1
  -2   7  13 3488.04 176.761  11
   2  -7 -13 3319.89 182.129   4
   2  -7 -13 3433.79 164.210   5
  -2   7  12 2109.71 120.569  11
   2  -7 -12 2298.13 124.592   9
   2   7 -12 2260.03 121.120  10
   2  -7 -12 2369.33 123.327  10
   2   7 -12 2227.85 120.802   1
   2  -7 -12 2200.97 122.257   1
   2   7 -12 2384.10 104.611   3
  -2  -7  12 2171.86 104.601   4
   2  -7 -12 2386.03 129.640   4
   2  -7 -12 2121.17 109.701   5
   2   7 -12 2070.90 104.791   3
   2  -7 -11 3148.43 169.815   1
   2   7 -11 3478.14 169.766   1
  -2   7  11 3305.48 169.772  11
  -2   7  11 3287.92 170.023   8
   2  -7 -11 3476.18 174.610   9
   2  -7 -11 3388.07 171.105  10
   2   7 -11 3254.61 168.418  10
  -2  -7  11 3338.35 155.915   4
   2   7 -11 3313.39 175.120   5
   2  -7 -11 3215.78 158.604   5
   2  -7 -11 3619.36 179.593   4
  -2  -7  11 3132.24 177.409   5
   2  -7 -10 1348.19 79.9352   1
   2   7 -10 1237.24 77.6372   1
  -2   7  10 1390.87 79.7356  11
   2  -7 -10 1448.78 80.5415  10
   2  -7 -10 1409.57 84.1979   9
   2   7 -10 1358.33 78.4027  10
  -2   7  10 1547.12 82.6441   8
   2   7 -10 1461.86 85.1705   5
   2  -7 -10 1351.29 68.9159   5
  -2  -7  10 1404.52 87.3476   5
   2  -7 -10 1297.61 86.3043   4
   2   7  -9 19.4731 14.7074   1
   2  -7  -9 19.1755 15.7642   1
  -2   7   9 15.4351 16.3367  11
   2  -7  -9 26.6193 16.4813  10
   2   7  -9 18.7521 14.5824  10
  -2   7   9 15.1935 19.3115   8
   2  -7  -9 39.6612 8.23227   5
  -2  -7   9 30.2517 20.0765   5
   2   7  -9 43.7800 22.3988   5
  -2   7   9 21.1828 10.0762   6
   2  -7  -9-3.06644 21.8766   4
   2   7  -8 320.752 26.7613   1
   2  -7  -8 358.364 28.0179   1
   2  -7  -8 293.897 33.6254   4
  -2   7   8 342.230 22.6170   6
  -2   7   8 319.481 31.3523   8
   2   7  -8 336.126 31.5071   7
  -2   7   8 301.176 28.4127  11
   2  -7  -8 296.135 26.6533  10
   2   7  -8 318.949 26.5596  10
   2  -7  -8 307.816 17.1074   5
   2   7  -8 389.355 35.2324   5
   2  -7  -8 306.414 17.1604   5
  -2  -7   8 302.985 33.4691   5
   2   7  -7 1719.72 85.0545   1
   2  -7  -7 1590.58 84.9499   1
   2   7  -7 1610.31 84.2026  10
   2  -7  -7 1660.69 85.3492  10
  -2   7   7 1561.72 86.1394  11
   2   7  -7 1594.48 89.2402   7
  -2   7   7 1594.94 90.0847   8
   2   7  -7 1623.81 91.7860   5
   2  -7  -7 1544.62 94.2100   4
  -2  -7   7 1679.89 94.6227   5
  -2   7   6 19.2829 13.6023  11
   2  -7  -6 22.1468 16.6886   9
   2  -7  -6-15.5635 18.3610   4
   2   7  -6 12.9302 15.4582   7
   2   7  -6 23.2904 18.3975   5
  -2  -7   6 7.50128 17.4558   5
  -2   7   5 1187.42 63.1199  11
   2  -7  -5 1111.07 70.9806   9
   2   7  -5 1251.63 68.0454   7
  -2  -7   5 1078.94 70.0407   5
   2   7  -5 1127.45 68.5035   5
   2  -7  -5 1202.44 72.1095   4
  -2  -7   4 81.8961 19.7526   5
   2  -7  -4 37.3673 17.8216   9
   2  -7  -4 63.3119 18.1582   4
   2   7  -4 72.2930 16.3368   7
   2  -7  -4 63.5958 18.8992   7
   2   7  -4 71.2072 17.9612   5
  -2  -7   4 70.0928 9.87458   2
  -2   7   4 38.7206 9.36185   2
  -2   7   3 219.301 14.9928   2
  -2  -7   3 180.596 14.3645   2
  -2  -7   3 208.444 24.3801  11
   2  -7  -3 186.453 17.0081  11
   2  -7  -3 200.498 26.0101   9
   2  -7  -3 188.354 24.5399   4
   2  -7  -3 214.602 25.9875   7
   2   7  -3 198.946 22.1297   7
   2   7  -3 204.013 23.6797   5
   2  -7  -3 222.779 13.5104   5
  -2  -7   3 174.697 22.4684   5
  -2   7   2 575.475 30.5781   2
   2  -7  -2 617.713 35.2355  11
  -2  -7   2 629.953 43.3959  11
   2  -7  -2 559.647 43.1923   7
   2  -7  -2 624.662 44.0200   9
  -2  -7   2 626.872 42.8047   5
   2  -7  -2 553.063 32.1074   5
   2  -7  -2 602.877 41.7020   4
  -2  -7   1 843.580 52.1702  11
   2  -7  -1 796.563 44.0514  11
   2  -7  -1 758.356 51.4907   9
  -2  -7   1 843.229 51.3051   7
  -2  -7   1 712.508 49.4585   5
  -2   7   1 775.243 41.7132   5
   2  -7  -1 763.104 43.0176   5
   2  -7  -1 822.268 49.5242   4
  -2  -7   0 673.674 33.5298   1
  -2   7   0 637.085 33.2293   1
   2  -7   0 664.013 38.8869  11
  -2  -7   0 596.149 44.9455  11
  -2  -7   0 688.614 33.6542  10
   2  -7   0 648.231 45.5090   9
  -2   7   0 675.490 33.1972  10
   2  -7   0 718.789 43.1301   4
  -2  -7   0 695.884 45.7973   7
  -2   7   0 687.191 45.4708   7
  -2   7   0 647.403 37.7688   5
  -2  -7   0 711.018 45.4361   5
   2  -7   0 571.859 38.8878   5
   2  -7   1 373.918 27.2703  11
  -2  -7  -1 332.319 32.0279  11
   2  -7   1 455.762 34.4041   9
   2  -7   1 362.683 27.9185   4
  -2   7  -1 433.773 33.8231   7
  -2  -7  -1 442.721 33.9294   7
  -2   7  -1 397.326 27.1156   5
  -2  -7  -1 364.778 30.9360   5
   2  -7   1 360.796 27.6452   5
   2   7   2 1020.13 52.3722   2
   2  -7   2 1067.37 52.9538   2
  -2  -7  -2 1190.79 64.9094  11
   2  -7   2 1031.36 62.6205   9
   2  -7   2 1037.50 57.0503   4
  -2  -7  -2 1050.12 63.9153   7
  -2   7  -2 1063.49 63.6484   7
  -2   7  -2 1024.81 58.1605   5
  -2  -7  -2 1050.02 61.6984   5
   2  -7   2 921.535 58.4103   5
   2   7   3 349.470 24.0886   2
   2  -7   3 357.332 24.8233   2
  -2  -7  -3 462.162 35.4127  11
   2   7   3 379.317 32.7139  11
   2  -7   3 376.734 32.5418   9
   2  -7   3 395.792 26.2289   4
   2   7   3 462.508 33.4435   8
  -2  -7  -3 405.737 34.8150   7
   2   7   3 440.481 24.6373   6
  -2   7  -3 413.330 34.7483   7
  -2   7  -3 398.546 30.7213   5
  -2  -7  -3 406.691 32.5348   5
   2  -7   3 392.679 31.1276   5
   2   7   4 2089.40 107.178   2
   2  -7   4 2098.89 107.728   2
   2   7   4 2177.90 116.439  11
  -2  -7  -4 2052.12 115.277  11
   2  -7   4 2184.35 114.212   9
   2  -7   4 2109.09 106.551   4
   2   7   4 2214.52 114.442   8
   2   7   4 2338.70 103.811   6
  -2   7  -4 2155.11 117.206   7
  -2   7  -4 2235.87 113.992   5
   2  -7   4 2183.69 115.091   5
  -2  -7  -5 1565.41 89.2243  11
   2   7   5 1681.67 91.5453  11
   2   7   5 1647.63 88.7761   8
   2  -7   5 1492.02 86.1305   9
  -2   7  -5 1633.54 88.6290   5
   2  -7   5 1602.69 89.9365   5
  -2  -7  -6 4147.79 207.030  11
   2   7   6 4081.11 208.438  11
   2  -7   6 4246.72 203.733   9
   2   7   6 4161.53 205.720   8
  -2   7  -6 4296.92 207.611   5
   2  -7   6 3967.96 207.946   5
   2  -7   7 119.008 18.7692   9
  -2   7  -7 132.040 19.5579   3
   2   7   7 124.617 22.8926   8
   2   7   7 150.147 25.4648  11
  -2   7  -7 87.8878 21.9007   5
   2  -7   7 111.148 22.4049   5
   2  -7   8 4606.02 232.521   9
   2   7   8 4744.95 237.536   8
   2   7   8 4835.49 241.421  11
  -2   7  -8 5211.38 233.364   3
  -2   7  -8 4768.18 241.640   5
   2  -7   8 4735.21 242.079   5
  -2   7  -9 1764.96 90.3901   3
   2   7   9 1654.75 99.5840  11
   2  -7   9 1778.87 90.8022   9
   2  -7   9 1680.87 100.860   5
  -2   7  -9 1605.99 100.208   5
  -2   7 -10 6417.05 307.865   3
   2   7  10 6519.57 319.484  11
   2  -7  10 6544.40 307.689   9
   2  -7  10 6738.37 322.511   5
  -2   7 -10 6307.19 320.571   5
  -2   7 -11 3069.35 150.390   3
   2  -7  11 2909.68 148.631   9
  -2   7 -11 3424.11 167.299   5
   2  -7  11 2945.59 164.657   5
   2   7  11 3057.86 162.045  11
  -2  -7 -12 5947.98 277.233   9
   2  -7  12 5691.04 264.288   9
  -2   7 -12 5297.99 265.488   3
  -2  -7 -13 1263.06 78.8998   9
   2  -7  13 1212.57 64.4394   9
  -2   7 -13 1244.61 67.6839   3
  -2  -7 -14 3990.77 188.391   5
   2  -7  14 3600.92 173.280   9
  -2  -7 -14 3989.17 190.579   9
  -2   7 -14 3459.74 177.265   3
  -2  -7 -15 167.727 31.9929   5
   2  -7  15 173.440 14.5371   9
  -2  -7 -15 198.021 33.5772   9
  -2   7 -15 165.024 22.3792   3
  -2  -7 -16 1595.76 95.6884   9
  -2  -7 -17 21.6324 27.3524   9
  -2  -7 -18 257.011 47.1701   4
  -2  -7 -18 177.590 34.1984   9
  -2  -7 -19 56.6235 31.4160   9
  -2  -7 -19 28.5072 45.0863   4
  -2  -7 -20 56.6775 31.6146   9
  -2  -7 -20 39.0001 43.9161   4
  -2  -7 -21 39.6824 48.1960   4
  -2  -7 -21 79.0764 34.4821   9
   2   7  21 95.8808 50.2580   3
   2   7  22 194.126 55.3293   3
  -2  -7 -22 100.696 53.6488   4
   2   7  23 50.6281 52.4334   3
  -2  -7 -23 20.4764 50.7204   4
   2   8 -24 25.4836 50.6741  10
   2  -8 -24 38.8274 50.9688  10
   2  -8 -24 61.5391 51.8225   1
   2   8 -24 10.4061 55.2027   1
   2  -8 -23 280.505 61.3373   4
   2  -8 -23 182.479 53.6417  10
   2   8 -23 290.822 58.2878  10
   2   8 -23 301.470 60.9544   1
   2  -8 -23 221.316 57.3483   1
   2  -8 -22 114.049 54.7863   4
   2   8 -22 85.5421 45.7304  10
   2  -8 -22 61.9928 46.2485  10
   2  -8 -22 93.5659 45.5268   1
   2   8 -22 86.9386 49.6344   1
   2  -8 -21 369.580 60.3359   4
   2   8 -21 381.610 58.5878  10
   2  -8 -21 346.104 57.4385  10
   2  -8 -21 278.915 55.4249   1
   2   8 -21 356.322 57.7228   1
   2  -8 -20 410.160 61.4807   4
   2   8 -20 372.217 53.4961  10
   2  -8 -20 340.506 55.6950  10
   2   8 -20 331.078 53.0923   1
   2  -8 -20 390.093 57.9027   1
   2  -8 -19 461.779 59.5260   4
   2   8 -19 442.480 52.7935  10
   2  -8 -19 404.370 56.3925  10
   2   8 -19 435.320 55.0016   1
   2  -8 -19 366.133 54.1658   1
   2   8 -18 405.788 51.6291  10
   2  -8 -18 348.654 49.9180  10
   2  -8 -18 353.293 48.5087   9
   2   8 -18 450.100 53.4239   1
   2  -8 -18 380.994 51.2071   1
   2  -8 -17 447.182 38.1110   5
   2   8 -17 474.945 51.8529  10
   2  -8 -17 480.463 53.8226  10
   2  -8 -17 565.480 54.1414   9
   2   8 -17 459.569 51.5345   1
   2  -8 -17 547.327 57.6332   1
   2  -8 -16 279.256 29.0742   5
  -2  -8  16 278.668 50.0246   5
   2   8 -16 380.031 44.0786   1
   2  -8 -16 267.409 42.0010   1
   2   8 -16 372.236 45.1374  10
   2  -8 -16 337.397 44.1824  10
   2  -8 -16 359.906 46.6404   9
   2   8 -15 746.833 61.8034  10
   2  -8 -15 748.264 64.2480  10
   2  -8 -15 928.568 67.4300   9
  -2   8  15 820.598 65.3299  11
   2  -8 -15 840.825 72.2334   4
   2  -8 -15 814.852 65.6741   1
   2   8 -15 843.922 63.9034   1
  -2  -8  15 935.889 74.4161   5
   2  -8 -15 876.896 50.8819   5
   2  -8 -14 923.445 71.1822   9
   2  -8 -14 952.154 69.1597  10
   2   8 -14 1128.60 70.4190  10
  -2   8  14 998.554 69.8730  11
   2  -8 -14 946.590 76.0171   4
   2  -8 -14 910.727 54.5476   5
  -2  -8  14 1103.70 80.0648   5
   2  -8 -14 923.053 69.9108   1
   2   8 -14 1039.31 69.1382   1
   2   8 -13 852.656 57.9070   1
   2  -8 -13 707.502 57.6853   1
   2  -8 -13 887.476 63.9029   9
   2   8 -13 743.041 55.6311  10
   2  -8 -13 770.639 58.2164  10
  -2   8  13 754.529 57.8909  11
   2   8 -13 725.977 37.7942   3
   2   8 -13 712.149 38.1189   3
  -2  -8  13 812.104 65.9354   5
   2  -8 -13 792.545 43.5093   5
   2  -8 -13 935.007 68.7986   4
   2   8 -12 4144.35 199.983  10
  -2   8  12 3682.36 200.180  11
   2   8 -12 4107.70 186.782   3
   2  -8 -12 3728.69 204.957   9
   2  -8 -12 3895.80 201.344  10
   2  -8 -12 3723.38 201.182   1
   2   8 -12 3649.97 198.889   1
  -2  -8  12 4080.39 211.953   5
   2  -8 -12 4483.90 214.258   4
   2  -8 -12 3968.26 187.769   5
   2  -8 -11 737.633 50.4950  10
  -2   8  11 659.859 49.7667  11
   2   8 -11 652.324 46.9002  10
   2  -8 -11 648.768 54.8986   9
  -2  -8  11 688.715 35.1142   4
   2  -8 -11 702.131 58.0887   4
  -2  -8  11 592.049 56.5435   5
   2  -8 -11 641.139 36.3477   5
   2   8 -11 637.074 47.7915   1
   2  -8 -11 676.452 49.9678   1
   2   8 -10 7807.40 352.773   1
   2  -8 -10 7435.72 353.579   1
   2  -8 -10 7703.47 361.660   9
   2   8 -10 7121.85 356.196   7
   2   8 -10 7757.11 352.106  10
  -2   8  10 6923.82 353.346  11
   2  -8 -10 7316.16 353.078  10
   2  -8 -10 7236.94 340.288   5
  -2  -8  10 7300.89 363.909   5
   2  -8 -10 7951.58 366.038   4
   2  -8 -10 7347.29 340.150   5
   2   8  -9 758.575 49.2389   1
   2  -8  -9 801.631 50.7594   1
  -2   8   9 772.984 42.5642   6
   2   8  -9 771.545 56.0866   7
   2  -8  -9 821.057 50.9924  10
   2   8  -9 764.895 48.9849  10
  -2   8   9 755.542 51.8801  11
   2   8  -9 833.555 58.4505   5
   2  -8  -9 826.161 61.0772   4
  -2  -8   9 797.436 60.8291   5
   2  -8  -8 4780.66 243.798   1
   2   8  -8 5001.00 243.469   1
   2  -8  -8 5077.47 244.652  10
   2   8  -8 4797.77 242.635  10
  -2   8   8 5172.52 246.451  11
   2   8  -8 5174.21 250.461   7
  -2   8   8 5502.36 251.772   8
  -2   8   8 5306.00 239.565   6
   2   8  -8 5052.87 252.407   5
  -2  -8   8 4998.64 256.101   5
   2  -8  -8 5119.14 257.468   4
  -2   8   7 204.936 23.9568  11
   2  -8  -7 266.279 32.2812   4
   2   8  -7 203.229 26.9905   7
  -2   8   7 203.397 28.3896   8
   2   8  -7 236.454 30.8962   5
  -2  -8   7 225.377 31.2445   5
  -2  -8   6 355.985 23.7778   2
  -2   8   6 295.143 23.7047   2
  -2   8   6 328.421 27.1936  11
   2  -8  -6 269.428 33.7728   9
   2   8  -6 351.801 32.2027   7
   2   8  -6 300.247 31.8837   5
   2  -8  -6 326.108 35.1574   4
  -2  -8   6 317.164 34.4042   5
  -2  -8   5-12.9373 18.1002   5
   2  -8  -5 27.1677 20.1636   9
   2  -8  -5 21.5269 18.1483   4
   2   8  -5 61.6038 20.3293   7
   2  -8  -5 5.62475 19.1064   7
   2   8  -5 28.0202 18.5936   5
  -2   8   5 40.2888 10.2187   2
  -2  -8   5 30.5898 9.90236   2
  -2  -8   4 1065.49 52.3615   2
  -2   8   4 1023.72 52.2859   2
  -2  -8   4 1021.46 65.9633  11
   2  -8  -4 1026.01 66.9884   9
   2   8  -4 1036.53 62.6686   7
   2  -8  -4 1062.23 67.9145   7
   2   8  -4 1040.94 63.6895   5
  -2  -8   4 983.481 65.2190   5
   2  -8  -4 1008.06 49.5317   5
   2  -8  -4 1070.08 67.2179   4
  -2   8   3 243.570 15.2292   2
  -2  -8   3 224.629 28.0643  11
   2  -8  -3 263.603 21.6246  11
   2  -8  -3 278.540 30.5195   9
   2  -8  -3 248.187 28.3580   4
   2  -8  -3 226.264 29.5423   7
  -2  -8   3 261.943 29.5625   5
   2  -8  -3 245.154 16.7209   5
  -2  -8   2 914.607 60.7944  11
   2  -8  -2 1028.80 53.9046  11
   2  -8  -2 910.118 62.4043   7
   2  -8  -2 1035.95 64.5655   9
  -2  -8   2 1007.07 61.6361   5
   2  -8  -2 960.986 60.7153   4
   2  -8  -2 899.031 50.0765   5
  -2  -8   1 804.126 53.2913  11
   2  -8  -1 746.126 45.4881  11
   2  -8  -1 756.346 54.0729   9
  -2  -8   1 804.835 53.6066   7
  -2  -8   1 809.618 53.0319   5
   2  -8  -1 859.923 52.1436   4
   2  -8  -1 752.937 44.2288   5
   2  -8   0 97.4007 15.3932  11
  -2  -8   0 117.648 22.2426  11
   2  -8   0 87.6664 21.2263   9
   2  -8   0 98.4275 18.5439   4
  -2  -8   0 134.242 21.8972   7
  -2   8   0 133.267 23.1292   7
  -2   8   0 122.458 14.8200   5
  -2  -8   0 132.904 21.8931   5
   2  -8   0 124.092 16.3299   5
  -2  -8  -1 301.451 31.8174  11
   2  -8   1 359.312 27.8106  11
   2  -8   1 382.167 34.6744   9
   2  -8   1 394.432 29.6480   4
  -2  -8  -1 350.568 33.5435   7
  -2   8  -1 421.524 35.6061   7
  -2   8  -1 387.076 27.3997   5
  -2  -8  -1 330.211 31.5347   5
   2  -8   1 364.365 28.7979   5
   2  -8   2 66.5925 15.0844  11
  -2  -8  -2 93.8157 20.8438  11
   2  -8   2 78.6833 20.9001   9
   2  -8   2 74.2912 15.2673   4
  -2  -8  -2 57.5432 20.0349   7
  -2   8  -2 90.0287 22.5339   7
  -2   8  -2 85.2260 16.3372   5
  -2  -8  -2 54.9277 16.7449   5
   2  -8   2 59.9352 16.3760   5
   2  -8   3 13.4474 8.19873   2
   2   8   3 25.9139 7.75601   2
  -2  -8  -3 32.4318 18.4165  11
   2  -8   3 6.75943 16.7064   9
   2  -8   3-1.21215 10.6031   4
  -2   8  -3 30.8508 20.6260   7
  -2  -8  -3 5.34993 18.9422   7
  -2   8  -3 16.5065 14.6787   5
  -2  -8  -3 14.2687 15.5816   5
   2  -8   3 28.8828 16.6653   5
   2  -8   4 2261.77 111.331   2
   2   8   4 2271.05 110.486   2
  -2  -8  -4 2278.16 121.931  11
   2   8   4 2309.34 122.189  11
   2  -8   4 2019.98 119.240   9
   2  -8   4 2303.12 111.926   4
  -2  -8  -4 2385.00 126.323   7
   2   8   4 2286.65 108.431   6
   2   8   4 2301.22 119.797   8
  -2  -8  -4 2225.09 119.925   5
  -2   8  -4 2304.46 118.624   5
   2  -8   4 2243.75 120.078   5
   2  -8   5 41.7440 12.3392   2
   2   8   5 34.0228 11.2519   2
   2   8   5 17.2531 20.7623  11
  -2  -8  -5 37.9003 19.3706  11
   2  -8   5 25.4563 18.3103   9
   2  -8   5 24.6629 10.0105   4
   2   8   5 14.5588 18.1184   8
  -2  -8  -5 44.0529 23.4942   7
  -2  -8  -5 8.78057 16.9161   5
  -2   8  -5 54.0490 20.5620   5
   2  -8   5 42.1635 18.6587   5
   2  -8   6 5826.80 282.383   2
  -2  -8  -6 5988.13 291.033  11
   2   8   6 6251.58 293.259  11
   2   8   6 6153.99 289.661   8
   2  -8   6 5703.89 287.235   9
  -2   8  -6 6037.85 290.506   5
   2  -8   6 5859.22 291.613   5
   2  -8   7 116.525 21.8614   9
   2   8   7 131.974 25.4576   8
   2   8   7 154.424 28.5321  11
   2  -8   7 131.904 27.8288   5
  -2   8  -7 111.830 26.1742   5
   2  -8   8 5481.36 266.387   9
   2   8   8 5485.66 274.044  11
  -2   8  -8 5830.02 265.863   3
  -2   8  -8 5204.44 272.074   5
   2  -8   8 5389.99 274.352   5
  -2   8  -9 183.690 23.5035   3
   2   8   9 204.317 33.4893  11
   2  -8   9 220.899 33.4687   5
  -2   8  -9 237.081 33.6363   5
   2  -8   9 156.508 22.7350   9
   2  -8  10 1495.08 83.5506   9
   2   8  10 1406.11 92.7262  11
  -2   8 -10 1576.30 83.1334   3
  -2   8 -10 1599.53 96.0370   5
   2  -8  10 1604.99 97.4127   5
   2  -8  11 378.767 31.0821   9
  -2  -8 -11 429.985 42.0009   9
   2  -8  11 376.855 45.3266   5
  -2   8 -11 348.489 30.8617   3
   2  -8  12 21.5966 16.4716   9
  -2   8 -12 10.2177 17.3421   3
   2  -8  13 129.971 19.6892   9
  -2  -8 -13 127.517 30.5953   9
  -2   8 -13 179.467 22.9561   3
  -2  -8 -14 317.075 40.6403   9
   2  -8  14 314.531 25.4222   9
  -2  -8 -14 328.505 36.0859   5
  -2   8 -14 257.538 26.8529   3
  -2  -8 -15 104.316 32.3601   9
   2  -8  15 59.7365 15.0982   9
  -2  -8 -15 41.2533 27.4861   5
  -2   8 -15 57.8397 19.3231   3
  -2  -8 -16 178.849 38.1937   9
  -2   8 -16 205.556 22.6888   3
  -2  -8 -17 24.5157 31.2328   9
  -2  -8 -17 61.9822 42.1933   4
  -2  -8 -18-12.1529 33.7715   9
  -2  -8 -18-39.5153 41.5263   4
  -2  -8 -19 181.602 38.0338   9
  -2  -8 -19 239.114 55.2054   4
  -2  -8 -20 42.0505 35.4659   9
  -2  -8 -20 5.19941 49.4888   4
  -2  -8 -21 360.373 48.3259   9
  -2  -8 -21 533.830 69.8402   4
   2   8  22 4.43862 50.4050   3
  -2  -8 -22 26.7844 50.5860   4
   2   8  23 361.050 67.4583   3
   2  -9 -24 16.3672 54.2181  10
   2  -9 -24-27.6309 56.6085   1
   2   9 -23 14.4111 48.5636  10
   2  -9 -23 5.28877 50.8933  10
   2  -9 -23-26.7740 56.9662   1
   2   9 -23-44.4462 55.6303   1
   2  -9 -22-21.8683 50.4200   4
   2   9 -22-9.51552 49.0577   1
   2  -9 -22-10.3191 52.5089   1
   2  -9 -22 15.3175 47.2783  10
   2   9 -22-37.0681 49.4428  10
   2  -9 -21 101.669 51.4015   4
  -2  -9  21 104.043 54.8852   5
   2  -9 -21 108.944 51.4893   1
   2   9 -21 31.9391 44.8288   1
   2   9 -21 57.6913 46.4572  10
   2  -9 -21 53.9170 44.2155  10
   2  -9 -20 225.106 55.0838   4
  -2  -9  20 270.061 57.9533   5
   2  -9 -20 215.781 48.7947  10
   2   9 -20 216.003 45.2322  10
   2   9 -20 174.002 50.1600   1
   2  -9 -20 241.452 49.8480   1
  -2  -9  19 333.782 58.4042   5
   2   9 -19 425.534 55.4826  10
   2  -9 -19 508.370 57.6608  10
   2  -9 -19 427.929 56.7223   1
   2   9 -19 469.865 56.8794   1
  -2  -9  18 1216.56 94.9477   5
   2  -9 -18 1253.66 87.7225   9
   2  -9 -18 1054.08 84.1808  10
   2   9 -18 1181.50 84.4462  10
   2   9 -18 1278.98 89.1296   1
   2  -9 -18 986.696 85.7186   1
  -2  -9  17 714.318 74.1514   5
   2   9 -17 709.867 64.2138   1
   2  -9 -17 722.511 66.0898   1
   2  -9 -17 902.463 70.6724   9
   2  -9 -17 728.215 65.5157  10
   2   9 -17 766.736 64.2232  10
   2  -9 -16 2253.57 132.737  10
   2  -9 -16 2149.02 133.081   9
   2   9 -16 2409.94 131.126  10
   2  -9 -16 2367.63 141.762   4
  -2  -9  16 2180.67 141.467   5
   2  -9 -16 2229.07 132.180   1
   2   9 -16 2261.00 130.939   1
   2   9 -15 776.202 60.4620   1
   2  -9 -15 709.908 61.5108   1
   2  -9 -15 889.709 67.4222   9
   2  -9 -15 676.369 59.7552  10
   2   9 -15 821.867 61.0505  10
   2  -9 -15 946.013 75.4534   4
   2  -9 -15 718.709 44.2138   5
  -2  -9  15 776.766 71.1064   5
   2  -9 -14 2141.76 128.666   1
   2   9 -14 2428.53 128.888   1
   2  -9 -14 2442.91 135.659   9
   2  -9 -14 2293.93 129.794  10
  -2   9  14 2168.24 129.251  11
   2   9 -14 2299.83 127.100  10
   2  -9 -14 2422.36 140.174   4
   2  -9 -14 2258.75 112.131   5
  -2  -9  14 2540.14 143.752   5
   2   9 -13 422.589 42.4671   1
   2  -9 -13 414.483 41.9090   1
   2  -9 -13 402.511 48.3674   9
   2  -9 -13 408.656 42.7800  10
   2   9 -13 449.732 40.8925  10
  -2   9  13 422.696 42.7775  11
   2  -9 -13 435.223 52.1085   4
   2   9 -13 454.254 26.6717   3
   2  -9 -13 362.975 25.0269   5
  -2  -9  13 468.125 53.3609   5
   2  -9 -12 1577.04 90.1644   1
   2   9 -12 1660.67 88.8514   1
   2  -9 -12 1566.72 97.8521   9
   2  -9 -12 1536.04 89.0923  10
   2   9 -12 1491.19 86.7154  10
  -2   9  12 1576.95 90.1117  11
   2  -9 -12 1448.59 72.2027   5
   2  -9 -12 1459.29 72.3240   5
  -2  -9  12 1836.78 105.304   5
   2  -9 -12 1675.57 103.075   4
   2  -9 -11 328.244 34.4748  10
   2   9 -11 307.230 31.6470  10
  -2   9  11 308.401 34.8183  11
   2  -9 -11 415.156 48.1269   4
  -2  -9  11 331.446 20.0528   4
   2  -9 -11 321.513 34.1603   1
   2   9 -11 367.610 34.0985   1
  -2  -9  11 331.917 43.5744   5
   2  -9 -11 264.866 41.2606   9
   2  -9 -10 782.626 53.2506  10
   2   9 -10 864.522 52.4716  10
  -2   9  10 864.070 55.4006  11
   2  -9 -10 718.051 62.6501   9
   2  -9 -10 807.138 53.5519   1
   2   9 -10 820.370 52.5857   1
  -2  -9  10 913.589 67.6432   5
   2  -9 -10 858.318 67.2995   4
   2   9  -9 1173.06 78.9918   7
  -2   9   9 1316.10 65.8825   6
  -2   9   9 1299.22 75.4696  11
  -2  -9   9 1300.84 86.5135   5
   2  -9  -9 1426.11 88.7582   4
  -2   9   8 22.3090 18.6106  11
   2  -9  -8 24.3362 25.1053   4
   2   9  -8-2.47084 22.0447   7
   2   9  -8 19.0004 25.2378   5
  -2   9   8 6.46163 10.8781   6
  -2  -9   8 19.9256 23.9816   5
  -2   9   7 2208.26 116.733   2
  -2  -9   7 2475.20 117.035   2
  -2   9   7 2397.66 122.005  11
   2  -9  -7 2377.38 132.798   9
   2   9  -7 2273.78 126.697   7
   2   9  -7 2491.77 130.512   5
   2  -9  -7 2510.73 135.164   4
  -2  -9   7 2384.36 132.617   5
  -2  -9   6 461.213 41.7214   5
   2  -9  -6 389.361 40.9042   9
   2  -9  -6 310.604 39.5463   4
   2   9  -6 408.963 38.0096   7
   2  -9  -6 368.527 42.3208   7
   2   9  -6 431.028 40.0050   5
  -2   9   6 421.790 27.3092   2
  -2  -9   6 449.662 26.8179   2
  -2  -9   5 1930.47 110.428   5
   2  -9  -5 1856.08 110.846   4
   2  -9  -5 1878.90 112.213   9
  -2   9   5 1929.94 94.2773   2
   2  -9  -5 1922.68 113.297   7
   2   9  -5 1899.23 106.368   7
   2   9  -5 1969.24 107.894   5
  -2  -9   5 2006.29 93.8975   2
   2  -9  -4 1318.89 84.6435   7
   2  -9  -4 1454.24 85.8448   9
  -2  -9   4 1320.81 82.4745  11
  -2  -9   4 1281.19 80.8704   5
   2  -9  -4 1330.52 82.1602   4
   2  -9  -4 1332.09 64.1979   5
  -2  -9   3 1147.96 72.9334  11
   2  -9  -3 1187.14 62.7183  11
   2  -9  -3 1108.46 74.0710   7
  -2  -9   3 1129.05 71.6655   5
   2  -9  -3 1194.81 72.0331   4
   2  -9  -3 1080.41 56.8091   5
   2  -9  -3 1077.85 73.1540   9
  -2  -9   2 1525.43 89.7379  11
   2  -9  -2 1499.63 79.7686  11
   2  -9  -2 1475.82 90.7612   9
  -2  -9   2 1571.97 88.4897   5
   2  -9  -2 1472.05 76.3191   5
   2  -9  -2 1550.13 88.0095   4
  -2  -9   1 1125.52 66.8303  11
   2  -9  -1 962.773 56.0493  11
   2  -9  -1 940.993 65.6701   9
   2  -9  -1 1074.49 62.8680   4
  -2  -9   1 987.727 63.0037   5
   2  -9  -1 892.266 53.7476   5
   2  -9   0 906.531 56.4616  11
  -2  -9   0 1068.90 65.9012  11
   2  -9   0 923.644 65.0197   9
   2  -9   0 1084.63 62.0995   4
  -2  -9   0 926.222 64.3464   7
  -2  -9   0 1072.75 63.7861   5
   2  -9   0 973.253 56.2893   5
  -2  -9  -1 1733.30 96.1079  11
   2  -9   1 1730.06 88.8369  11
   2  -9   1 1620.76 96.3065   9
   2  -9   1 1544.95 89.2598   4
  -2   9  -1 1764.21 96.2817   7
  -2  -9  -1 1645.84 96.7686   7
  -2  -9  -1 1570.34 92.9509   5
  -2   9  -1 1691.78 87.0219   5
   2  -9   1 1643.12 88.7822   5
  -2  -9  -2 124.150 26.0160  11
   2  -9   2 192.711 22.4002  11
   2  -9   2 98.3599 23.4895   9
   2  -9   2 159.939 21.1688   4
  -2  -9  -2 128.081 24.8016   7
  -2  -9  -2 112.486 23.1463   5
  -2   9  -2 153.168 20.6640   5
   2  -9   2 158.111 22.0591   5
   2  -9   3 4036.88 199.165  11
  -2  -9  -3 4124.02 205.113  11
   2  -9   3 4009.76 204.929   9
   2  -9   3 4084.85 195.742   4
  -2  -9  -3 3817.72 207.053   7
  -2   9  -3 4055.62 198.721   5
  -2  -9  -3 4076.45 202.056   5
   2  -9   3 4053.56 201.138   5
   2  -9   4 65.9001 10.9053   2
   2   9   4 66.0192 10.4796   2
  -2  -9  -4 89.3903 22.9709  11
   2  -9   4 80.9706 24.2557   9
   2  -9   4 44.0747 13.5967   4
  -2  -9  -4 70.7740 25.5853   7
   2   9   4 46.0057 20.4175   8
   2   9   4 60.4259 10.8264   6
  -2   9  -4 65.0743 19.8852   5
  -2  -9  -4 74.2943 20.5520   5
   2  -9   4 96.0657 21.6330   5
   2   9   5 4862.73 226.573   2
   2  -9   5 4771.26 227.382   2
  -2  -9  -5 4637.98 238.835  11
   2   9   5 5023.63 241.364  11
   2  -9   5 4867.91 238.736   9
   2  -9   5 4763.88 227.092   4
   2   9   5 4747.09 237.275   8
  -2  -9  -5 5135.05 247.786   7
  -2  -9  -5 4546.65 236.807   5
  -2   9  -5 4818.94 236.872   5
   2  -9   5 4802.77 239.027   5
   2   9   6 51.2549 13.3727   2
   2  -9   6 62.0623 14.6842   2
   2  -9   6 78.7268 22.8673   9
   2   9   6 41.9351 24.3300  11
  -2  -9  -6 57.7116 21.6839  11
  -2  -9  -6 33.5280 25.9603   7
  -2  -9  -6 74.6419 21.4698   5
  -2   9  -6 57.8253 23.2632   5
   2  -9   6 102.813 25.1041   5
   2   9   7 2670.40 138.659   2
   2  -9   7 2713.73 139.788   2
   2  -9   7 2852.65 146.932   9
  -2   9  -7 3047.33 151.253   5
   2  -9   7 2881.94 151.780   5
   2   9   7 3005.12 153.117  11
   2  -9   8 717.652 49.5725   9
   2   9   8 681.046 55.6804  11
  -2   9  -8 687.399 54.8355   5
   2  -9   8 629.528 54.3617   5
  -2   9  -9 1258.77 69.8262   3
   2  -9   9 1093.19 69.8906   9
  -2   9  -9 1132.58 77.4124   5
   2  -9   9 1199.69 79.1832   5
  -2   9 -10 3275.88 158.093   3
   2  -9  10 2941.50 169.039   5
   2  -9  10 3124.55 159.592   9
  -2   9 -11 1015.58 60.9429   3
   2  -9  11 979.830 74.1830   5
  -2  -9 -11 1069.05 74.1627   9
   2  -9  11 1011.40 62.1510   9
  -2   9 -12 5551.28 271.531   3
  -2  -9 -12 5870.16 286.551   9
   2  -9  12 5700.60 272.965   9
  -2   9 -13 1092.46 62.5336   3
  -2  -9 -13 1171.66 79.4847   9
   2  -9  13 1027.68 62.7238   9
  -2  -9 -14 5216.20 243.668   5
   2  -9  14 4968.75 235.049   9
  -2  -9 -14 5050.90 252.421   9
  -2   9 -14 4592.65 234.078   3
  -2  -9 -15 972.729 65.1216   5
  -2  -9 -15 1104.02 74.1052   9
  -2  -9 -16 1323.21 89.8633   9
  -2  -9 -17 465.961 52.9513   9
  -2  -9 -18 37.0274 45.5264   4
  -2  -9 -18-6.77929 35.3992   9
  -2  -9 -19 40.4926 39.8112   9
  -2  -9 -19 92.2269 51.1014   4
  -2  -9 -20 267.876 46.4268   9
  -2  -9 -20 171.284 56.8304   4
  -2  -9 -21 29.8662 37.1248   9
  -2  -9 -21 67.2104 52.7163   4
   2   9  22 260.542 64.6186   3
  -2  -9 -22 296.162 49.6198   9
   2 -10 -23-15.5193 52.4701  10
   2 -10 -23 47.1771 58.7257   1
   2 -10 -22 264.422 60.1880  10
   2 -10 -22 449.873 62.9047   1
   2 -10 -21 110.403 48.4505  10
   2 -10 -21 106.772 46.4422   1
  -2 -10  20 260.966 61.8144   5
   2 -10 -20 256.781 52.8172  10
   2 -10 -20 213.317 49.8204   1
   2  10 -20 193.513 49.3752   1
  -2 -10  19 396.593 63.8646   5
   2  10 -19 271.181 51.2423   1
   2 -10 -19 268.429 51.6699   1
   2 -10 -19 313.533 51.8088  10
   2 -10 -19 338.219 53.6893   9
   2  10 -19 420.564 53.4822  10
   2 -10 -18 115.929 52.9239   4
  -2 -10  18 170.905 51.4144   5
   2 -10 -18 153.684 44.7119   1
   2  10 -18 206.048 43.7767   1
   2 -10 -18 174.664 49.3556   9
   2  10 -18 155.791 40.0887  10
   2 -10 -18 184.665 44.0592  10
   2 -10 -17 454.036 53.4954  10
   2 -10 -17 551.976 61.6912   9
   2  10 -17 547.953 53.3839  10
   2 -10 -17 436.677 61.8583   4
  -2 -10  17 496.628 65.9447   5
   2 -10 -17 433.638 54.2473   1
   2  10 -17 496.238 52.1101   1
   2 -10 -16 65.1116 41.4959   4
  -2 -10  16 103.395 47.8815   5
   2 -10 -16 7.14625 32.0301  10
   2  10 -16 53.1904 31.8635  10
   2 -10 -16 41.1962 41.0994   9
   2  10 -16 9.69157 32.3490   1
   2 -10 -16-21.6221 34.0486   1
   2 -10 -15 501.643 60.2107   4
  -2 -10  15 343.503 55.7522   5
   2  10 -15 406.501 45.2142   1
   2 -10 -15 454.131 47.1764   1
   2 -10 -15 397.149 54.6340   9
   2 -10 -15 463.787 48.5838  10
   2  10 -15 398.588 43.9761  10
   2 -10 -14 341.805 47.5710   9
   2 -10 -14 353.913 40.3702  10
   2  10 -14 273.115 36.7522  10
  -2 -10  14 356.147 52.0571   5
   2 -10 -14 392.513 54.5963   4
   2  10 -14 314.838 22.1657   3
   2  10 -14 288.598 23.1726   3
   2 -10 -14 356.690 40.4154   1
   2  10 -14 294.376 37.5522   1
  -2  10  13 722.542 61.2811  11
   2 -10 -13 873.224 63.7185  10
   2  10 -13 856.630 60.6448  10
   2  10 -13 956.203 50.4279   3
   2 -10 -13 933.826 79.1415   4
   2  10 -13 942.225 62.5053   1
   2 -10 -13 916.362 63.8563   1
   2 -10 -13 887.457 73.2647   9
  -2 -10  13 947.453 76.3067   5
   2 -10 -12 946.808 75.5793   9
   2  10 -12 946.338 64.0601   1
   2 -10 -12 1027.21 66.2754   1
   2 -10 -12 1068.79 82.2083   4
  -2 -10  12 1092.94 81.7588   5
  -2  10  12 1035.54 66.8430  11
   2  10 -12 1054.34 64.5322  10
   2 -10 -12 1006.97 66.4104  10
  -2  10  11 1866.58 105.828  11
  -2 -10  11 1961.84 121.589   5
  -2 -10  11 1873.80 91.6615   4
   2 -10 -11 2142.76 123.602   4
  -2  10  10 1251.80 78.0221  11
   2 -10 -10 1519.52 95.5919   4
  -2 -10  10 1332.40 91.4935   5
  -2  10   9 2828.51 133.259   6
  -2 -10   9 2735.29 156.750   5
   2 -10  -9 2835.30 158.825   4
  -2  10   9 2683.15 142.805  11
   2 -10  -8 1687.00 99.5007   4
  -2 -10   8 1553.56 95.9480   5
  -2  10   8 1558.85 75.3930   6
  -2 -10   8 1413.69 75.3548   2
  -2  10   8 1348.87 75.3423   2
   2 -10  -7 2227.11 127.275   9
   2 -10  -7 2141.14 129.580   7
   2 -10  -7 2138.61 126.891   4
  -2 -10   7 2200.64 126.506   5
  -2  10   7 2178.38 106.746   2
  -2 -10   7 2179.11 106.328   2
  -2  10   6 286.365 18.8326   2
  -2 -10   6 254.656 17.0689   2
  -2 -10   6 274.370 37.9947  11
   2 -10  -6 207.876 37.3039   9
   2 -10  -6 293.286 39.1966   4
   2 -10  -6 241.696 38.1720   7
   2  10  -6 271.854 35.1525   5
  -2 -10   6 300.637 37.5483   5
   2 -10  -5 1747.86 100.998   9
   2 -10  -5 1450.23 98.5546   7
  -2 -10   5 1509.14 97.1116  11
   2 -10  -5 1719.22 99.0584   4
  -2 -10   5 1610.54 97.5826   5
   2 -10  -4-6.70425 23.5619   9
   2 -10  -4 27.3317 24.5189   4
   2 -10  -4 13.8837 24.7328   7
  -2 -10   4-3.08038 23.1068  11
  -2 -10   4 32.4212 24.2925   5
  -2 -10   3 701.703 54.3545  11
   2 -10  -3 686.419 43.7826  11
   2 -10  -3 630.508 55.2598   9
   2 -10  -3 687.959 55.9041   7
  -2 -10   3 712.385 53.6006   5
   2 -10  -3 664.681 53.8133   4
   2 -10  -3 666.888 37.3786   5
   2 -10  -2 58.4911 25.8854   9
   2 -10  -2 71.1753 16.7920  11
  -2 -10   2 104.279 26.8113  11
   2 -10  -2 69.2336 13.8276   5
  -2 -10   2 75.7386 24.0434   5
   2 -10  -2 71.4189 25.0053   4
   2 -10  -1 207.814 34.0886   9
   2 -10  -1 263.161 32.1898   4
   2 -10  -1 275.033 26.6058  11
  -2 -10   1 308.598 35.5142  11
  -2 -10   1 274.764 32.5413   5
   2 -10  -1 279.443 23.5439   5
   2 -10   0 198.163 32.1934   9
   2 -10   0 208.427 27.3359   4
  -2 -10   0 206.813 32.7903   7
  -2 -10   0 177.279 29.6993  11
   2 -10   0 161.754 22.1260  11
  -2 -10   0 208.099 29.3106   5
   2 -10   0 179.623 21.8034   5
  -2 -10  -1 77.3524 25.7975  11
   2 -10   1 66.4090 18.8439  11
   2 -10   1 70.9309 27.3788   9
   2 -10   1 46.0395 18.9146   4
  -2 -10  -1 3.10044 25.6648   7
  -2 -10  -1 52.2499 22.0403   5
   2 -10   1 61.7881 18.4242   5
  -2 -10  -2 599.323 52.3517  11
   2 -10   2 664.510 46.5636  11
   2 -10   2 640.468 54.2374   9
   2 -10   2 750.459 47.1594   4
  -2 -10  -2 784.012 57.4889   7
  -2 -10  -2 676.157 50.4233   5
  -2  10  -2 679.898 45.4468   5
   2 -10   2 698.024 47.3866   5
   2 -10   3 1437.68 84.8942  11
  -2 -10  -3 1469.82 89.8892  11
   2 -10   3 1515.65 92.0516   9
   2 -10   3 1616.38 82.4632   4
  -2 -10  -3 1587.26 96.2574   7
  -2  10  -3 1497.77 83.7218   5
  -2 -10  -3 1505.27 88.1199   5
   2 -10   3 1449.30 86.0140   5
   2 -10   4 1059.41 67.3146  11
  -2 -10  -4 1043.25 70.6656  11
   2 -10   4 1067.10 71.9647   9
   2 -10   4 1088.77 60.6682   4
  -2 -10  -4 1092.38 76.1687   7
   2  10   4 1045.38 55.9832   6
  -2 -10  -4 1040.76 68.1498   5
  -2  10  -4 1177.05 67.4609   5
   2 -10   4 1096.63 68.5978   5
   2 -10   5 3445.87 164.773   2
  -2 -10  -5 3483.43 164.644   1
   2  10   5 3591.80 164.642   2
  -2 -10  -5 3986.68 184.736  11
   2 -10   5 3514.01 182.136   9
  -2  10  -5 3252.34 163.363  10
   2 -10   5 3702.21 169.650   4
  -2 -10  -5 3830.70 192.373   7
  -2 -10  -5 3773.85 180.493   5
  -2  10  -5 3686.63 178.965   5
   2 -10   5 3552.20 181.136   5
   2  10   6 1362.16 69.9697   2
  -2 -10  -6 1433.93 85.7538  11
   2 -10   6 1364.54 84.1978   9
   2 -10   6 1472.36 85.4632   5
  -2 -10  -6 1360.07 92.9212   7
  -2  10  -6 1433.43 83.3856   5
  -2 -10  -6 1338.12 82.1607   5
   2 -10   6 1297.45 70.6533   2
   2 -10   7 3375.60 177.673   5
  -2 -10  -7 3286.72 187.534   7
   2 -10   7 3193.73 173.705   9
  -2 -10  -7 3454.41 174.817   5
  -2  10  -7 3574.85 176.483   5
   2  10   7 3423.51 163.234   2
   2 -10   7 3264.96 164.267   2
   2 -10   8 701.548 59.8816   5
   2 -10   8 759.659 55.8035   9
  -2 -10  -8 888.242 73.8020   7
  -2  10  -8 817.207 60.7029   5
  -2 -10  -8 691.775 55.9719   5
   2  10   8 781.561 47.3201   2
   2 -10   8 764.671 48.2379   2
   2 -10   9 1530.88 102.402   5
   2 -10   9 1736.44 97.1701   9
  -2  10  -9 1895.76 95.0193   3
  -2 -10  -9 1813.05 116.888   7
  -2 -10  -9 1623.57 99.3400   5
   2 -10   9 1552.20 90.4393   2
   2 -10  10 171.625 29.6414   9
   2 -10  10 183.332 35.8860   5
  -2  10 -10 195.850 28.3337   3
  -2 -10 -11 718.163 62.6760   9
   2 -10  11 699.073 51.9252   9
   2 -10  11 749.373 62.9586   5
  -2  10 -11 750.555 50.0794   3
   2 -10  12 63.1565 24.9631   9
  -2 -10 -12 82.5668 36.3991   9
  -2  10 -12 78.0900 23.8433   3
  -2 -10 -13 527.844 55.2355   9
   2 -10  13 563.034 42.3343   9
  -2  10 -13 492.308 39.6679   3
  -2 -10 -14 744.758 65.8031   9
   2 -10  14 707.622 48.4355   9
  -2 -10 -15 766.546 67.6320   9
  -2 -10 -16 1455.49 99.3814   9
  -2 -10 -17 546.493 60.0520   9
  -2 -10 -18 1374.21 96.5726   9
  -2 -10 -19 148.830 44.4958   9
  -2 -10 -19 178.070 62.2640   4
  -2 -10 -20 347.143 53.4888   9
  -2 -10 -21-18.2294 42.9203   9
   2 -11 -20 198.668 49.2303   1
   2 -11 -20 214.109 50.5822  10
   2 -11 -19 611.950 65.9691  10
   2 -11 -19 715.546 75.7746   9
   2 -11 -19 739.908 80.8442   4
   2 -11 -19 530.080 85.6121   7
   2 -11 -19 568.154 64.8044   1
  -2 -11  19 759.528 80.5547   5
   2 -11 -18 169.422 53.0112   9
   2 -11 -18 166.806 42.4053  10
   2 -11 -18 133.596 53.2918   4
   2 -11 -18 106.396 58.6633   7
   2 -11 -18 92.2962 43.3504   1
  -2 -11  18 102.481 51.5571   5
   2 -11 -17 620.060 58.9148  10
   2 -11 -17 820.996 74.1471   9
   2 -11 -17 749.540 77.7923   4
   2 -11 -17 544.281 80.5308   7
   2 -11 -17 609.881 60.8264   1
  -2 -11  17 627.151 71.9780   5
   2 -11 -16 62.4341 45.7591   9
   2 -11 -16 51.0928 31.6492  10
   2 -11 -16 63.5931 43.9671   4
   2 -11 -16 80.9702 56.7731   7
   2 -11 -16 68.2467 32.9412   1
  -2 -11  16 32.3086 44.4494   5
   2 -11 -15 87.8730 45.1123   4
   2 -11 -15 109.891 40.6124   9
   2 -11 -15 105.484 33.0981  10
   2 -11 -15 89.7434 33.7045   1
  -2 -11  15 83.2467 47.7959   5
  -2 -11  14 114.836 44.2160   5
   2 -11 -14 105.665 47.0233   4
   2 -11 -14 36.3258 27.9732  10
   2 -11 -14 77.7007 42.2183   9
   2  11 -14-4.94386 25.8489   1
   2 -11 -14 44.4498 27.9075   1
   2  11 -14 76.4252 19.7898   3
  -2 -11  13-4.78772 38.8525   5
   2 -11 -13 12.7437 35.7073   9
   2 -11 -13 34.2202 41.8817   4
  -2 -11  12 9.17202 38.3565   5
   2 -11 -12 4.19756 37.7608   9
   2 -11 -12-9.47025 38.4212   4
  -2 -11  11 101.180 38.9368   5
   2 -11 -11 66.2009 38.2156   9
   2 -11 -11 100.626 42.2029   4
   2 -11 -10 493.488 59.1673   4
  -2 -11  10 603.056 34.3979   4
  -2 -11  10 489.702 56.0886   5
  -2 -11  10 549.365 37.9523   2
  -2  11   9 472.600 28.7644   6
   2 -11  -9 486.399 54.6318   4
  -2 -11   9 506.633 54.3657   5
  -2 -11   9 506.215 32.7341   2
  -2 -11   8 3195.09 175.204   5
   2 -11  -8 3314.88 178.281   4
   2 -11  -8 3061.59 178.340   7
  -2  11   8 3218.80 152.405   6
  -2 -11   8 3116.07 150.421   2
   2 -11  -7 1246.15 85.3257   9
  -2 -11   7 1207.89 83.3737  11
  -2 -11   7 1188.06 83.2261   5
   2 -11  -7 1193.63 85.6802   4
   2 -11  -7 1039.08 84.7348   7
   2 -11  -6 5297.51 271.257   9
  -2 -11   6 5040.60 268.291  11
   2 -11  -6 5183.03 269.500   4
  -2 -11   6 5603.82 270.000   5
   2 -11  -6 5266.99 273.175   7
   2 -11  -5 875.375 67.8159   9
  -2 -11   5 850.992 65.4614  11
   2 -11  -5 832.661 65.4192   4
  -2 -11   5 883.799 64.1566   5
   2 -11  -5 767.258 67.7840   7
   2 -11  -4 4018.75 217.404   9
   2 -11  -4 4443.31 220.863   7
  -2 -11   4 4181.36 215.370  11
   2 -11  -4 4242.22 215.037   4
  -2 -11   4 3831.93 212.810   5
   2 -11  -3 266.191 36.9568   4
   2 -11  -3 227.220 38.3765   9
   2 -11  -3 263.303 27.5394  11
  -2 -11   3 254.279 36.2019  11
  -2 -11   3 337.890 38.9288   5
   2 -11  -3 243.774 19.1521   5
   2 -11  -2 2023.80 112.226   4
   2 -11  -2 1818.65 115.775   9
  -2 -11   2 1936.40 114.001  11
   2 -11  -2 1983.02 102.891  11
   2 -11  -2 1962.26 97.4518   5
  -2 -11   2 1825.31 110.626   5
   2 -11  -1 97.9758 27.2161   4
   2 -11  -1 156.998 34.7401   9
   2 -11  -1 109.999 21.6428  11
  -2 -11   1 53.3356 25.4401  11
  -2 -11   1 65.2039 25.4508   5
   2 -11  -1 106.633 17.7278   5
  -2 -11   0 1538.75 90.7733  11
   2 -11   0 1365.39 80.2611  11
   2 -11   0 1464.31 92.9467   9
   2 -11   0 1525.16 85.5669   4
  -2 -11   0 1459.30 87.5336   5
   2 -11   0 1349.01 77.8176   5
   2 -11   1 351.013 33.3593  11
  -2 -11  -1 382.351 41.1612  11
   2 -11   1 397.528 44.0771   9
   2 -11   1 365.011 35.4104   4
  -2 -11  -1 364.081 43.5999   7
  -2 -11  -1 426.274 39.5278   5
   2 -11   1 371.924 32.3639   5
   2 -11   2 1669.08 92.4713  11
  -2 -11  -2 1619.24 98.8063  11
   2 -11   2 1585.89 101.441   9
   2 -11   2 1747.99 92.1464   4
  -2 -11  -2 1695.75 103.798   7
  -2  11  -2 1644.92 89.5401   5
  -2 -11  -2 1586.02 95.8873   5
   2 -11   2 1616.44 92.0333   5
   2 -11   3 1363.47 84.1112  11
  -2 -11  -3 1514.81 90.3498  11
   2 -11   3 1423.98 92.0942   9
   2 -11   3 1554.12 81.5635   4
   2  11   3 1490.99 76.5472   6
  -2 -11  -3 1548.23 96.8744   7
  -2 -11  -3 1423.69 87.5276   5
  -2  11  -3 1326.27 81.4586   5
   2 -11   3 1440.03 85.0561   5
  -2 -11  -4 1732.45 101.289  11
   2 -11   4 1592.51 96.3364  11
   2 -11   4 1590.94 101.350   9
   2 -11   4 1764.68 90.0860   4
  -2 -11  -4 1690.82 108.165   7
   2  11   4 1687.50 84.3339   6
  -2  11  -4 1701.50 94.5928   5
  -2 -11  -4 1722.88 97.8559   5
   2 -11   4 1634.81 96.9603   5
  -2 -11  -5 3011.21 155.903  11
   2 -11   5 2611.23 150.669  11
   2 -11   5 2850.29 156.062   9
   2 -11   5 2926.82 141.620   4
  -2 -11  -5 2827.89 163.613   7
  -2  11  -5 2969.59 150.717   5
  -2 -11  -5 2878.10 151.837   5
   2 -11   5 2831.14 152.704   5
   2 -11   6 237.753 37.1353   9
  -2 -11  -6 203.942 14.0044  10
  -2 -11  -6 217.634 43.1603   7
  -2  11  -6 307.805 35.2296   5
  -2 -11  -6 305.847 33.9780   5
   2 -11   6 280.597 35.7401   5
  -2 -11  -7 2297.83 116.098   1
   2 -11   7 2232.66 116.240   2
   2  11   7 2444.16 116.144   2
  -2  11  -7 2438.31 116.111   1
  -2 -11  -7 2389.83 117.313  10
   2 -11   7 2587.55 134.758   9
  -2  11  -7 2395.43 114.830  10
  -2 -11  -7 2551.44 147.157   7
  -2  11  -7 2529.12 132.819   5
  -2 -11  -7 2460.29 130.764   5
   2 -11   7 2447.89 135.016   5
   2 -11   8 115.547 32.7366   5
  -2 -11  -8 116.625 19.7738  10
   2 -11   8 115.287 30.0003   9
  -2  11  -8 142.543 18.5977  10
  -2 -11  -8 150.465 43.5578   7
  -2 -11  -8 165.349 32.7432   5
   2 -11   8 116.344 19.6291   2
   2  11   8 137.514 18.7215   2
  -2  11  -8 132.527 19.7976   1
  -2 -11  -8 109.531 19.9882   1
   2 -11   9 959.424 71.7907   5
   2 -11   9 897.787 64.8582   9
  -2  11  -9 932.896 54.8974  10
  -2  11  -9 1092.26 63.4736   3
  -2 -11  -9 848.702 80.6743   7
  -2 -11  -9 874.234 65.2200   5
   2 -11   9 832.482 55.5236   2
   2  11   9 978.678 55.1638   2
   2 -11  10 646.641 57.0487   5
  -2 -11 -10 519.254 58.4066   9
   2 -11  10 628.073 50.0573   9
  -2  11 -10 607.482 46.1178   3
  -2 -11 -10 463.946 65.0757   7
  -2 -11 -10 536.853 50.6233   5
   2  11  10 501.131 39.5351   2
   2 -11  10 533.978 41.1609   2
  -2 -11 -11 213.192 43.9718   9
   2 -11  11 168.852 31.8316   9
  -2  11 -11 171.041 28.1602   3
  -2 -11 -11 246.193 57.7886   7
  -2 -11 -11 145.258 33.8607   5
   2 -11  11 170.590 27.5943   2
   2  11  11 191.211 27.0585   2
   2 -11  12 395.823 39.7994   9
  -2 -11 -12 355.653 53.1672   9
   2 -11  13 90.5941 29.5267   9
  -2 -11 -13 86.9083 42.0337   9
  -2 -11 -14-24.8922 36.7009   9
  -2 -11 -15 215.827 53.4056   4
  -2 -11 -15 262.327 48.3056   9
  -2 -11 -16 56.9964 50.3807   4
  -2 -11 -16 137.716 47.8538   9
  -2 -11 -17 269.013 63.7390   4
  -2 -11 -17 327.971 53.7361   9
  -2 -11 -18 98.7267 44.2540   9
  -2 -11 -19 121.909 47.9165   9
  -2 -11 -20 40.3426 49.3626   9
  -2 -11 -21 11.9621 48.0824   9
   2 -12 -19-34.7078 54.4971   9
   2 -12 -18 1025.60 91.1755   9
  -2 -12  18 1055.83 99.9587   5
   2 -12 -17 573.007 72.4130   4
  -2 -12  17 585.043 71.6955   5
   2 -12 -17 460.700 63.3889   9
   2 -12 -16 83.9271 53.1774   4
  -2 -12  16 189.829 56.3867   5
   2 -12 -16 239.545 57.0413   9
   2 -12 -15 1294.68 102.635   4
  -2 -12  15 1156.51 99.1019   5
   2 -12 -15 1407.28 101.790   9
   2 -12 -14 26.6238 45.1934   4
  -2 -12  14-10.4960 44.5422   5
   2 -12 -14 42.0006 46.7052   9
   2 -12 -13 1083.13 89.5152   4
  -2 -12  13 942.762 85.8747   5
   2 -12 -13 1123.96 88.6337   9
   2 -12 -12 85.5863 48.7586   4
  -2 -12  12 58.1511 43.9300   5
   2 -12 -12 95.7993 42.0576   9
   2 -12 -11 214.705 46.6555   4
  -2 -12  11 237.327 50.6912   5
   2 -12 -11 269.886 51.0192   9
   2 -12 -10 4.71169 37.4436   4
  -2 -12  10 49.2468 38.5472   5
  -2 -12   9 43.8003 35.1814  11
   2 -12  -9 54.4808 39.6242   4
   2 -12  -9 30.6610 37.1480   7
  -2  12   9 14.7076 9.74538   6
  -2 -12   9 51.6332 34.0058   5
  -2 -12   8 110.181 38.6830  11
   2 -12  -8 169.395 42.1596   9
   2 -12  -8 117.735 41.3881   4
   2 -12  -8 167.308 44.2396   7
  -2  12   8 111.240 16.9255   6
  -2 -12   8 119.191 38.1539   5
   2 -12  -7 179.764 43.7573   9
   2 -12  -7 133.483 40.3794   4
   2 -12  -7 241.038 42.9843   7
  -2 -12   7 123.023 37.0140  11
  -2 -12   7 157.662 36.9571   5
   2 -12  -6 981.862 77.3796   9
   2 -12  -6 973.772 75.8896   4
   2 -12  -6 914.589 78.7504   7
  -2 -12   6 951.265 75.2518  11
  -2 -12   6 1013.18 74.5895   5
   2 -12  -5 839.069 69.3188   9
   2 -12  -5 799.563 66.1420   4
   2 -12  -5 730.195 68.3330   7
  -2 -12   5 753.827 64.1576  11
  -2 -12   5 746.187 63.5035   5
   2 -12  -4 1256.58 85.4997   4
   2 -12  -4 1307.98 90.3037   9
  -2 -12   4 1302.44 86.7279  11
  -2 -12   4 1161.96 82.5886   5
   2 -12  -3 458.841 49.2810   4
   2 -12  -3 489.878 53.6506   9
   2 -12  -3 456.163 37.7736  11
  -2 -12   3 560.141 52.8316  11
  -2 -12   3 515.707 48.9025   5
   2 -12  -2 154.523 32.4775   4
   2 -12  -2 219.744 40.7389   9
   2 -12  -2 173.522 25.4491  11
  -2 -12   2 213.414 36.6036  11
  -2 -12   2 200.713 37.0672   5
   2 -12  -1-8.57310 24.7180   4
   2 -12  -1 15.7617 31.3077   9
   2 -12  -1 26.8408 18.9331  11
  -2 -12   1 6.78288 28.2349  11
  -2 -12   1 46.0715 28.7860   5
   2 -12  -1 10.7538 16.1475   5
   2 -12   0 414.992 36.0633  11
  -2 -12   0 411.590 45.9449  11
   2 -12   0 367.114 40.2148   4
   2 -12   0 388.393 47.9998   9
  -2 -12   0 465.946 45.5235   5
   2 -12   0 410.271 33.2282   5
  -2 -12  -1 893.282 69.7564  11
   2 -12   1 965.965 61.7168  11
   2 -12   1 1064.28 75.9968   9
   2 -12   1 968.454 63.3287   4
  -2 -12  -1 882.167 65.3377   5
   2 -12   1 922.970 58.4094   5
   2 -12   2 2352.62 125.016  11
  -2 -12  -2 2593.66 134.279  11
   2 -12   2 2312.73 136.307   9
   2 -12   2 2352.69 124.041   4
  -2 -12  -2 2428.46 139.371   7
  -2 -12  -2 2294.79 128.243   5
   2 -12   2 2149.21 122.706   5
  -2 -12  -3 1340.86 94.0010  11
   2 -12   3 1564.41 89.9463  11
   2 -12   3 1503.73 98.9120   9
   2 -12   3 1558.46 85.2251   4
   2  12   3 1510.20 79.6839   6
  -2 -12  -3 1467.39 100.925   7
  -2 -12  -3 1623.54 92.3458   5
   2 -12   3 1483.02 89.0125   5
  -2 -12  -4 2795.16 145.005  11
   2 -12   4 2570.82 138.857  11
   2 -12   4 2577.50 146.534   9
   2 -12   4 2573.44 131.202   4
   2  12   4 2561.78 124.835   6
  -2 -12  -4 2398.11 149.636   7
  -2 -12  -4 2768.42 140.562   5
   2 -12   4 2413.42 137.651   5
  -2 -12  -5 435.422 45.3851  11
   2 -12   5 467.886 45.9419  11
   2 -12   5 413.143 49.6856   9
   2 -12   5 456.891 33.9164   4
  -2 -12  -5 444.740 54.9297   7
  -2 -12  -5 401.310 42.6112   5
   2 -12   5 459.118 44.5341   5
   2 -12   6 875.259 66.4405  11
  -2 -12  -6 797.898 78.1746   7
   2 -12   6 961.745 67.5102   5
   2 -12   6 879.676 70.1041   9
  -2 -12  -7 35.6863 39.8600   7
   2 -12   7 36.3920 29.1663   5
  -2 -12  -7 45.9161 28.5999   5
   2 -12   7 16.6341 31.5721   9
  -2 -12  -8 135.623 49.2171   7
   2 -12   8 165.442 37.3070   5
  -2 -12  -8 144.294 30.4166   5
   2 -12   8 112.268 35.2172   9
  -2 -12  -9 53.0769 39.3299   9
   2 -12   9 30.7837 28.5703   9
  -2 -12  -9 57.3047 16.8067  10
   2 -12   9 3.72845 32.1485   5
  -2 -12  -9 63.2019 43.6540   7
  -2 -12  -9 8.28619 27.7086   5
   2 -12   9 40.5015 16.6592   2
  -2 -12  -9 53.7254 15.3846   1
  -2 -12 -10-6.07919 46.1443   7
   2 -12  10 6.16730 19.1600   2
  -2 -12 -10 12.3480 19.7681   1
  -2 -12 -10-5.72622 27.3495   5
  -2 -12 -10 23.1672 20.5629  10
  -2 -12 -10 71.4911 38.6358   9
   2 -12  10-5.86894 29.3684   9
  -2 -12 -11 83.8466 50.4093   7
  -2 -12 -11 27.6732 23.8196   1
   2 -12  11 29.9826 21.7716   2
  -2 -12 -11 47.5421 30.1704   5
  -2 -12 -11 26.9534 24.2623  10
  -2 -12 -11-31.5935 40.2808   9
   2 -12  11 47.2416 31.5017   9
  -2 -12 -12 81.3294 45.9091   9
   2 -12  12 41.8154 29.8016   9
  -2 -12 -12 56.2060 27.2141  10
   2 -12  12 51.5342 24.2760   2
  -2 -12 -12 82.6866 53.2956   7
  -2 -12 -12 81.0596 30.6716   5
  -2 -12 -12 59.3995 27.6828   1
  -2 -12 -13 346.733 39.7511   1
  -2 -12 -13 368.074 60.0633   4
  -2 -12 -13 274.232 68.9445   7
  -2 -12 -13 314.229 40.1345  10
  -2 -12 -13 311.949 55.0125   9
  -2 -12 -13 334.942 44.9449   5
   2 -12  13 237.712 35.0400   2
  -2 -12 -14 701.532 77.2591   4
  -2 -12 -14 639.023 85.1599   7
  -2 -12 -14 543.682 54.4826  10
  -2 -12 -14 750.948 72.5752   9
  -2 -12 -14 552.369 56.7267   5
   2 -12  14 610.185 51.3533   2
  -2 -12 -15 138.302 68.2764   7
  -2 -12 -15 140.464 48.8593   9
  -2 -12 -15 189.152 60.3677   4
  -2 -12 -16 1645.03 116.327   9
  -2 -12 -16 1768.31 127.466   4
  -2 -12 -17 85.2814 52.9734   9
  -2 -12 -18 2250.59 141.334   9
  -2 -12 -19 74.6229 55.2357   9
   2 -13 -16 272.134 60.9079   9
  -2 -13  16 224.858 63.1078   5
   2 -13 -15 92.0656 55.6020   4
   2 -13 -15 116.979 52.3489   9
  -2 -13  15 123.763 51.2895   5
   2 -13 -14 89.8123 52.4305   4
   2 -13 -14 55.2299 45.2183   9
  -2 -13  14-5.47579 51.5490   5
   2 -13 -13 481.117 67.9325   4
   2 -13 -13 396.240 61.3357   9
   2 -13 -12 398.603 64.0378   4
   2 -13 -12 506.561 64.4187   9
  -2 -13  12 413.320 61.1565   5
   2 -13 -11 567.645 69.0948   4
  -2 -13  11 540.477 66.1074   5
   2 -13 -11 540.021 65.9209   9
   2 -13 -10 1003.54 85.9507   4
  -2 -13  10 968.414 82.7018  11
  -2 -13  10 992.733 82.9724   5
   2 -13 -10 878.797 87.4199   7
   2 -13  -9 48.2009 43.6965   4
   2 -13  -9 111.328 47.1513   7
  -2 -13   9 76.4150 42.5704  11
  -2 -13   9 86.5059 40.2459   5
   2 -13  -8 832.102 77.0814   9
   2 -13  -8 810.667 76.1416   4
   2 -13  -8 945.975 83.0252   7
  -2 -13   8 953.384 78.3722  11
  -2 -13   8 860.156 74.6924   5
   2 -13  -7 210.396 48.6358   9
   2 -13  -7 283.942 47.8541   4
   2 -13  -7 270.269 50.9824   7
  -2 -13   7 173.268 44.3980  11
  -2 -13   7 256.537 45.7579   5
   2 -13  -6 1428.95 100.476   9
   2 -13  -6 1322.74 96.4191   4
   2 -13  -6 1470.69 103.478   7
  -2 -13   6 1270.97 96.3599  11
  -2 -13   6 1338.88 94.9876   5
   2 -13  -5 529.171 55.3795   4
   2 -13  -5 554.663 61.4021   9
  -2 -13   5 527.380 57.3301  11
  -2 -13   5 553.019 57.4137   5
   2 -13  -4 3501.92 189.351   4
   2 -13  -4 3477.07 194.888   9
  -2 -13   4 3384.37 190.451  11
  -2 -13   4 3577.53 189.986   5
   2 -13  -3 510.594 53.9050   4
   2 -13  -3 563.703 60.0856   9
  -2 -13   3 471.635 53.1513  11
  -2 -13   3 508.590 53.7970   5
   2 -13  -2 5616.73 290.657   4
   2 -13  -2 5926.02 300.073   9
  -2 -13   2 6230.74 296.174  11
   2 -13  -2 5713.72 280.670  11
  -2 -13   2 5661.64 291.220   5
   2 -13  -1 361.081 42.8075   4
   2 -13  -1 285.909 48.1500   9
  -2 -13   1 369.996 47.4451  11
   2 -13  -1 310.999 34.5530  11
  -2 -13   1 307.197 42.8879   5
   2 -13   0 6534.82 313.142   4
   2 -13   0 6571.11 324.832   9
   2 -13   0 6089.93 307.137  11
  -2 -13   0 6401.55 318.764  11
  -2 -13   0 6351.14 315.295   5
   2 -13   1 533.171 46.9642   4
   2 -13   1 500.977 57.1664   9
   2 -13   1 438.991 43.1531  11
  -2 -13  -1 490.629 53.1780  11
   2 -13   1 518.806 39.8167   5
  -2 -13  -1 610.033 51.4247   5
  -2 -13  -2 3515.60 191.195  11
   2 -13   2 3674.29 184.156  11
   2 -13   2 3593.23 197.194   9
   2 -13   2 3672.39 183.421   4
  -2 -13  -2 3724.21 188.533   5
   2 -13   2 3444.17 181.040   5
  -2 -13  -3 744.140 63.2403  11
   2 -13   3 810.439 59.1216  11
   2 -13   3 886.481 70.5739   9
   2 -13   3 759.823 53.6666   4
  -2 -13  -3 868.047 74.9637   7
   2  13   3 786.662 47.7505   6
  -2 -13  -3 779.690 60.4173   5
   2 -13   3 780.833 56.7939   5
  -2 -13  -4 952.588 67.8512  11
   2 -13   4 781.928 60.4617  11
   2 -13   4 828.059 69.8722   9
   2 -13   4 842.821 53.9941   4
   2  13   4 803.178 45.2552   6
  -2 -13  -4 877.281 76.4756   7
  -2 -13  -4 807.890 61.2044   5
   2 -13   4 773.261 59.0754   5
  -2 -13  -5 245.501 50.3915   7
   2 -13   5 350.084 48.9683   9
   2 -13   5 333.751 41.6192  11
  -2 -13  -5 358.065 44.7852  11
   2 -13   5 267.044 40.0450   5
  -2 -13  -5 298.071 38.6054   5
   2 -13   6 49.5053 33.1912  11
  -2 -13  -6 58.0131 43.0565   7
   2 -13   6 30.2779 34.9528   9
  -2 -13  -6 45.9098 26.2447   5
   2 -13   6 28.5159 29.7458   5
   2 -13   7 28.5012 32.7427  11
  -2 -13  -7 77.4661 47.1930   7
   2 -13   7 29.3407 35.4403   9
  -2 -13  -7 34.8160 27.0078   5
   2 -13   7-6.78921 30.8181   5
  -2 -13  -8 29.0642 43.3378   7
   2 -13   8 3.53788 33.8057   9
  -2 -13  -8 76.9798 45.9626   9
  -2 -13  -8 32.1395 29.5280   5
   2 -13   8 3.81713 36.0582  11
  -2 -13  -9 359.965 41.1531   5
  -2 -13  -9 349.521 57.3630   9
   2 -13   9 346.194 48.0265   9
  -2 -13  -9 391.930 66.4012   7
  -2 -13 -10 2.71739 27.7679   5
   2 -13  10 22.6664 33.1886   9
  -2 -13 -10 63.5902 42.8857   9
  -2 -13 -10 51.9389 51.3020   7
  -2 -13 -11 433.068 70.2138   7
  -2 -13 -11 426.476 61.1383   9
   2 -13  11 479.103 50.0186   9
  -2 -13 -11 445.073 65.9062   4
  -2 -13 -12-7.27751 52.8854   7
  -2 -13 -12 19.5884 43.1110   9
  -2 -13 -12-5.80076 49.2253   4
  -2 -13 -13 146.853 62.5538   7
  -2 -13 -13 304.191 63.2351   4
  -2 -13 -13 332.907 60.7803   9
  -2 -13 -14 24.7189 63.6558   7
  -2 -13 -14 24.4668 48.8101   9
  -2 -13 -14 24.4810 53.1698   4
  -2 -13 -15 142.043 53.4378   9
  -2 -13 -16-14.6285 53.8799   9
  -2 -14  15-11.5945 54.1063   5
  -2 -14  14 16.9716 53.6275   5
   2 -14 -13 47.7562 50.6777   9
  -2 -14  13-5.98002 52.8761  11
  -2 -14  13-27.6067 49.4587   5
   2 -14 -13-17.2622 53.7010   4
   2 -14 -12-36.8283 47.5293   9
   2 -14 -12 11.2032 54.8885   4
  -2 -14  12 23.0181 53.2806  11
  -2 -14  12 16.0686 47.1521   5
   2 -14 -11 5.43916 47.8935   4
  -2 -14  11 5.53602 48.0949  11
  -2 -14  11 20.6675 47.0793   5
   2 -14 -11 71.2464 53.6482   7
   2 -14 -10 79.0291 49.5700   4
   2 -14 -10 74.9026 48.4262   7
  -2 -14  10 138.520 49.7314  11
  -2 -14  10 104.658 48.6942   5
   2 -14  -9 56.7352 50.3793   9
   2 -14  -9 5.08865 47.6994   4
   2 -14  -9 90.6077 48.7789   7
  -2 -14   9 20.5518 45.0534  11
  -2 -14   9 9.58617 43.8669   5
   2 -14  -8 35.8221 43.4098   9
   2 -14  -8 102.764 48.6313   4
   2 -14  -8 164.444 53.8747   7
  -2 -14   8 133.212 49.1987  11
  -2 -14   8 50.8582 41.9657   5
   2 -14  -7 10.1279 40.8786   9
   2 -14  -7-37.5209 43.9469   4
   2 -14  -7 56.9353 44.2347   7
  -2 -14   7 23.7318 40.2813  11
  -2 -14   7 17.8285 40.6063   5
   2 -14  -6 15.0494 43.7690   9
  -2 -14   6 68.7954 43.1390  11
  -2 -14   6-17.1528 38.2482   5
   2 -14  -6-35.8032 38.8719   4
   2 -14  -5 173.370 49.5560   9
  -2 -14   5 169.121 45.7558  11
  -2 -14   5 229.915 47.1357   5
   2 -14  -5 225.168 47.0343   4
   2 -14  -4 205.508 50.9519   9
  -2 -14   4 138.379 41.2532  11
  -2 -14   4 115.571 34.7590   4
  -2 -14   4 130.031 39.7315   5
   2 -14  -4 92.1938 38.5898   4
   2 -14  -3 300.060 53.6651   9
  -2 -14   3 328.846 48.2923  11
  -2 -14   3 278.684 45.8110   4
  -2 -14   3 298.969 46.0025   5
   2 -14  -3 270.979 47.1305   4
   2 -14  -2 191.300 48.3723   9
  -2 -14   2 180.302 40.0053  11
   2 -14  -2 196.279 29.3721  11
  -2 -14   2 221.528 41.0123   5
   2 -14  -2 196.138 40.6732   4
   2 -14  -1 212.667 45.5096   9
  -2 -14   1 152.182 40.1946  11
   2 -14  -1 149.935 29.9270  11
  -2 -14   1 152.819 37.8259   5
   2 -14  -1 126.340 34.8592   4
   2 -14   0 335.739 52.2941   9
   2 -14   0 336.280 36.8422  11
  -2 -14   0 259.295 44.0411  11
  -2 -14   0 355.204 44.7849   5
   2 -14   0 315.297 41.5377   4
   2 -14   1 73.5623 42.2874   9
   2 -14   1 67.8008 29.0248   4
   2 -14   1 30.6864 25.5126  11
  -2 -14  -1 7.43598 32.9523  11
  -2 -14  -1 86.0512 33.7724   5
   2 -14   2 438.953 55.2705   9
   2 -14   2 395.341 41.7053   4
   2  14   2 379.510 34.0120   6
  -2 -14  -2 386.318 44.2139   5
  -2 -14  -2 371.886 49.8169  11
   2 -14   2 438.950 42.4451  11
   2 -14   3 35.5556 42.7664   9
   2 -14   3-13.4342 29.0135  11
  -2 -14  -3 18.0269 32.4354  11
  -2 -14  -3 11.8029 30.2278   5
  -2 -14  -4 583.933 66.9163   7
   2 -14   4 522.507 61.4787   9
  -2 -14  -4 548.709 49.1320   5
  -2 -14  -4 543.474 54.0968  11
   2 -14   4 452.935 47.8510  11
  -2 -14  -5 60.2824 47.3976   7
   2 -14   5 51.0156 38.5860   9
   2 -14   5 18.8430 30.0180  11
  -2 -14  -5 8.20997 28.2416   5
  -2 -14  -6 519.977 67.7116   7
   2 -14   6 558.124 60.1231   9
  -2 -14  -6 477.906 47.5164   5
   2 -14   6 492.883 52.7536  11
   2 -14   7 28.0308 37.8105   9
   2 -14   7-3.65717 33.5893  11
  -2 -14  -7-7.76321 30.2309   5
  -2 -14  -7-32.1802 47.8378   4
  -2 -14  -7 41.8176 48.7249   7
  -2 -14  -8-15.7435 48.2011   9
   2 -14   8 38.6321 37.8573   9
   2 -14   8 31.7073 37.1375  11
  -2 -14  -8-33.2058 48.9372   4
  -2 -14  -8 12.5182 47.5092   7
   2 -14   9 37.0879 39.5828   9
  -2 -14  -9 26.4268 50.4866   9
   2 -14   9 29.7921 39.1003  11
  -2 -14  -9-17.1043 50.4211   4
  -2 -14  -9 13.1198 52.3975   7
  -2 -14 -10 513.443 66.8580   9
   2 -14  10 343.060 50.4959   9
   2 -14  10 354.629 56.5445  11
  -2 -14 -10 352.051 65.1069   4
  -2 -14 -10 468.212 73.8698   7
  -2 -14 -11 47.5777 50.1488   9
   2 -14  11 33.8970 44.8820  11
  -2 -14 -11 12.0470 55.3607   4
  -2 -14 -11 108.452 62.5454   7
  -2 -14 -12 1219.64 98.8756   9
  -2 -14 -12 1075.08 101.619   4
  -2 -15  13 38.2763 58.8484  11
  -2 -15  13 28.4059 54.6857   5
  -2 -15  12 12.2360 52.6575  11
  -2 -15  12 16.6169 54.6650   5
  -2 -15  11 317.968 61.2971  11
  -2 -15  11 344.580 65.2522   5
   2 -15 -11 410.946 68.4506   4
  -2 -15  10-5.64913 48.8992  11
  -2 -15  10 125.426 52.1684   5
   2 -15 -10 55.3606 50.9005   4
  -2 -15   9 526.505 69.6680  11
  -2 -15   9 668.453 75.4650   5
   2 -15  -8 158.720 54.8799   9
  -2 -15   8 125.472 52.1084  11
  -2 -15   8 184.109 52.2104   5
   2 -15  -8 175.171 57.7089   4
   2 -15  -7 1174.45 98.6770   9
  -2 -15   7 1186.16 94.3744  11
  -2 -15   7 1183.37 93.0009   5
   2 -15  -7 1125.86 94.1475   4
   2 -15  -6 626.998 75.5835   9
  -2 -15   6 712.698 70.6858  11
  -2 -15   6 722.545 67.5611   5
   2 -15  -6 560.523 70.0420   4
   2 -15  -5 1301.71 104.195   9
  -2 -15   5 1251.11 98.1690  11
  -2 -15   5 1485.93 97.9397   5
   2 -15  -5 1277.17 97.7762   4
   2 -15  -4 1755.73 121.207   9
  -2 -15   4 1557.71 111.603  11
  -2 -15   4 1638.62 108.947   5
   2 -15  -4 1753.11 112.679   4
   2 -15  -3 1846.88 126.142   9
  -2 -15   3 1620.01 117.464  11
  -2 -15   3 1900.37 116.510   5
   2 -15  -3 1966.55 118.795   4
   2 -15  -2 2985.74 187.090   9
  -2 -15   2 3184.84 181.959  11
  -2 -15   2 3166.67 178.295   5
  -2 -15   2 3328.17 179.382   4
   2 -15  -2 3451.74 179.523   4
   2 -15  -1 1680.47 118.627   9
  -2 -15   1 1577.33 112.369  11
  -2 -15   1 1793.02 109.725   5
  -2 -15   1 1817.78 113.760   4
   2 -15  -1 1708.30 107.469   4
   2 -15   0 3137.06 190.134   9
  -2 -15   0 3291.46 179.047   5
  -2 -15   0 3368.94 186.928   4
  -2 -15   0 3434.16 184.838  11
   2 -15   1 1003.01 86.0909   9
  -2 -15  -1 922.008 82.2347   4
  -2 -15  -1 1005.83 73.0264   5
  -2 -15  -1 822.350 75.5511  11
   2 -15   2 1935.08 126.389   9
  -2 -15  -2 1747.70 121.174   4
  -2 -15  -2 1783.40 108.424   5
   2 -15   2 1769.05 104.638  11
  -2 -15  -2 1941.93 116.506  11
   2 -15   3 308.612 55.8973   9
  -2 -15  -3 341.867 60.1524   4
  -2 -15  -3 416.120 51.9761  11
   2 -15   3 303.384 41.7657  11
   2 -15   4 561.675 66.1335   9
  -2 -15  -4 433.900 64.8643   4
  -2 -15  -4 439.337 53.3368  11
   2 -15   4 492.896 50.2516  11
  -2 -15  -5 200.761 53.2882   9
   2 -15   5 345.492 56.9676   9
   2 -15   5 251.534 42.7473  11
  -2 -15  -5 211.275 56.4816   4
  -2 -15  -6 130.077 56.0245   7
   2 -15   6 13.4475 43.5358   9
  -2 -15  -6 72.6943 50.1652   4
  -2 -15  -7 372.466 64.8172   7
  -2 -15  -7 328.422 63.1453   4
   2 -15   7 234.266 50.7244   9
  -2 -15  -8 20.1040 52.9490   7
   2 -15   8 12.5509 45.5806   9
  -2 -15  -8 35.5594 56.1833   4
   2 -15   9 369.597 55.6470   9
  -2 -15  -9 279.545 64.8560   4
  -2 -16  11 71.6574 56.7422   5
  -2 -16  10 371.608 67.2450  11
  -2 -16  10 354.139 66.1937   5
  -2 -16   9 210.517 60.7883  11
  -2 -16   9 270.464 60.5350   5
  -2 -16   8 370.139 63.6220  11
  -2 -16   8 463.659 66.4763   5
   2 -16  -8 386.599 65.5554   4
  -2 -16   7 117.796 51.2693  11
  -2 -16   7 67.6790 51.9011   5
   2 -16  -7 200.743 54.7260   4
  -2 -16   6 340.784 60.2986  11
  -2 -16   6 283.551 57.3384   5
   2 -16  -6 387.771 59.9110   4
  -2 -16   5 44.5147 49.3313  11
  -2 -16   5-22.2580 45.1600   5
   2 -16  -5 51.2194 48.3251   4
  -2 -16   4 113.959 50.2249  11
  -2 -16   4 153.344 48.9624   5
   2 -16  -4 109.819 48.8741   4
  -2 -16   3 83.2302 46.1079  11
  -2 -16   2-17.9033 45.2523  11
  -2 -16   1-4.31711 42.0220  11
   2 -16  -1 82.9205 51.4067   9
  -2 -16   0 264.015 53.2489  11
   2 -16   0 349.086 64.0564   9
  -2 -16  -1 14.3981 47.1997   4
  -2 -16  -1 20.5089 42.0217  11
   2 -16   1 5.38142 52.1669   9
  -2 -16  -2 440.150 66.0790   4
  -2 -16  -2 588.123 62.9834  11
   2 -16   2 540.406 69.3540   9
  -2 -16  -3 31.8272 50.4838   4
  -2 -16  -3 23.4919 39.0611  11
   2 -16   3 20.8056 49.8760   9
  -2 -16  -4 331.349 63.7711   4
   2 -16   4 427.564 62.6632   9
  -2 -16  -5 137.079 55.6966   4
   2 -16   5 39.7262 50.5106   9
  -2 -16  -6 206.289 60.5426   4
   2 -16   6 212.258 53.2620   9
   2 -16   7 322.397 58.6170   9
   2 -16   8 112.373 49.7888   9
   3   0 -27 24.1329 48.7909   6
   3   0 -27-31.3429 54.2054   8
   3   0 -26 129.207 55.4069  10
   3   0 -26 156.157 51.2052   6
   3   0 -26 149.662 58.5986   1
   3   0 -26 132.604 50.9216   8
   3   0 -25-17.0442 50.0158  10
   3   0 -25-4.63084 42.8777   6
   3   0 -25 52.0944 51.8506   1
   3   0 -25 9.89222 47.0614   8
   3   0 -24-5.45077 44.9199  10
   3   0 -24 18.0775 42.1844   6
   3   0 -24 94.9189 49.5913   1
   3   0 -24-23.9141 43.7553   8
   3   0 -23 20.8890 41.2560  10
   3   0 -23 13.1762 39.6782   6
   3   0 -23-10.7368 43.5601   1
   3   0 -23-4.61518 37.8367   8
   3   0 -22 164.592 44.3745  10
   3   0 -22 174.488 44.1175   6
   3   0 -22 241.832 48.8095   1
   3   0 -22 110.956 40.9808   8
   3   0 -21 14.2676 37.5837  10
   3   0 -21 25.5363 33.6366   8
   3   0 -21 24.6056 37.5242   6
   3   0 -21 19.6299 37.4816   1
   3   0 -20 442.671 55.7971  10
   3   0 -20 566.420 55.5982   8
  -3   0  20 461.879 38.5830   9
   3   0 -20 566.927 52.8502   4
   3   0 -20 567.973 55.2431   6
  -3   0  20 618.656 37.4134   3
   3   0 -20 523.054 58.8680   1
  -3   0  19 22.4830 30.8868   5
   3   0 -19 12.8599 30.1329  10
  -3   0  19 10.0056 19.5471   9
   3   0 -19 6.21163 28.3041   4
   3   0 -19 46.7542 29.7586   8
   3   0 -19 45.3250 31.9092   6
  -3   0  19 10.7773 16.5973   3
   3   0 -18 332.405 44.5177  10
  -3   0  18 417.288 34.1881   9
   3   0 -18 349.237 44.4112   8
   3   0 -18 316.996 42.7684   6
  -3   0  18 422.222 45.4881   5
   3   0 -17 15.2814 27.0336  10
  -3   0  17 1.71102 17.7580   9
   3   0 -17-5.72941 24.6569   4
   3   0 -17 42.3212 28.4692   8
   3   0 -17-3.43822 22.4226   6
  -3   0  17 20.1207 23.2378   5
   3   0 -17 2.85653 25.6995   5
   3   0 -16 3.58585 24.3127  10
  -3   0  16-5.12604 16.2041   9
   3   0 -16 19.1382 21.7233   4
   3   0 -16 6.65485 22.5614   8
   3   0 -16 52.2536 26.5045   6
   3   0 -16-13.4855 22.5640   5
  -3   0  16 63.1597 25.7626   5
   3   0 -15 6.70335 22.0338  10
  -3   0  15 13.6730 16.6306   9
   3   0 -15 2.60265 19.5206   4
   3   0 -15 18.7705 21.9861   8
   3   0 -15 3.09348 20.0115   6
  -3   0  15 11.8366 21.5065   5
   3   0 -15-2.53412 20.2412   5
   3   0 -14 52.9836 24.5879  10
  -3   0  14 80.9321 18.7028   9
   3   0 -14 152.927 24.9666   4
   3   0 -14 90.4739 23.6979   8
   3   0 -14 73.0047 22.1819   6
   3   0 -14 113.803 24.2668   5
  -3   0  14 107.391 23.9736   5
   3   0 -13 2.88222 19.5497  10
  -3   0  13 8.64889 16.0947   9
   3   0 -13 55.9363 19.3137   4
   3   0 -13 10.7793 17.5860   8
   3   0 -13 13.7297 18.3468   6
   3   0 -13 11.0458 18.1243   5
  -3   0  13 10.1645 16.8495   5
  -3   0  12 198.127 24.4142   5
   3   0 -12 148.600 22.6556   5
  -3   0  12 181.258 21.9649   4
  -3   0  12 134.656 20.1647   9
   3   0 -12 191.013 25.9370  10
   3   0 -12 162.187 22.0956   4
   3   0 -12 213.622 25.6493   8
   3   0 -12 125.865 22.7188   6
   3   0 -12 73.9299 22.4175   1
   3   0 -11 18.6009 15.4093   5
  -3   0  11 18.7892 14.8778   5
   3   0 -11 19.4270 16.8302  10
  -3   0  11 4.71071 13.0746   4
   3   0 -11 10.2871 13.9521   4
   3   0 -11-4.40789 14.8331   8
   3   0 -11 7.18834 14.4515   6
   3   0 -11 7.50319 15.2256   1
   3   0 -10 25.3767 14.0970   5
  -3   0  10 45.0190 14.0676   5
   3   0 -10 26.5759 15.0933  10
  -3   0  10 38.3467 13.9065   4
   3   0 -10 34.6460 13.8923   4
   3   0 -10 38.7823 13.2369   8
   3   0 -10 33.3955 14.2478   6
   3   0 -10 29.4110 14.1071   1
  -3   0   9-3.34606 11.1704   5
   3   0  -9-1.99276 11.9005  10
  -3   0   9 4.20033 10.3059   4
   3   0  -9-5.37901 11.0122   4
   3   0  -9-3.31043 10.7061   8
   3   0  -9 3.04697 12.2973   5
   3   0  -9 37.0247 14.1498   6
   3   0  -9-4.05170 11.5018   1
  -3   0   8 307.962 23.3709   5
   3   0  -8 236.247 20.9053   8
   3   0  -8 235.685 24.0675  10
  -3   0   8 265.884 22.1073   4
  -3   0   8 263.615 19.2287   3
   3   0  -8 286.322 24.8245   6
   3   0  -8 239.193 21.6701   5
   3   0  -8 287.264 24.8294   1
  -3   0   7 7.79535 8.34248   5
   3   0  -7 3.14679 9.12850  10
  -3   0   7 29.0939 8.75616   3
  -3   0   7-5.00208 8.61041   4
   3   0  -7 10.8192 7.12136   8
   3   0  -7 4.87598 8.63316   5
   3   0  -7 8.56781 10.8137   6
   3   0  -7 4.81857 8.62836   1
   3   0  -6 1218.62 66.7066  10
   3   0  -6 1219.90 62.5973   8
  -3   0   6 1316.62 66.2724   4
  -3   0   6 1248.52 63.8271   3
   3   0  -6 1255.72 68.1742   6
   3   0  -6 1178.40 64.6419   5
  -3   0   6 1264.81 65.1655   5
   3   0  -6 1204.21 66.9582   1
  -3   0   5 22.3909 9.01339  10
   3   0  -5 23.2914 7.74968  10
   3   0  -5 11.4941 4.78896   8
   3   0  -5 17.4969 6.96325   1
  -3   0   5 9.56071 7.99691   1
  -3   0   5 7.06015 6.10395   5
   3   0  -5 5.71169 7.21260   6
  -3   0   5 3.93477 6.48777   3
  -3   0   5 12.7975 8.02081   4
  -3   0   4 12333.8 592.255   3
  -3   0   4 12388.0 593.141   6
   3   0  -4 12870.8 594.198   6
  -3   0   4 12868.3 591.102   5
  -3   0   4 13013.4 592.384  10
  -3   0   4 13239.0 592.773   1
  -3   0   3 15.4546 6.93875   1
  -3   0   3 8.09722 6.97392   2
  -3   0   3 2.54684 5.46018   5
  -3   0   3 7.89426 7.12369   6
  -3   0   3 13.8459 7.47341   3
  -3   0   2 4902.62 230.702   6
  -3   0   2 4963.11 229.805   2
   3   0  -2 4843.73 229.863   2
  -3   0   2 4739.78 231.710   3
  -3   0   1 7.45615 4.12413  11
  -3   0   1 4.04024 8.19954   3
   3   0  -1 13.1686 8.57180   3
   3   0  -1 2.95883 5.48484   2
  -3   0   1 1.83820 5.75196   2
  -3   0   0 4861.82 227.913  11
  -3   0   0 5098.32 230.315   2
  -3   0   0 4488.71 233.163   3
   3   0   0 5010.38 230.640   2
   3   0   0 4799.98 234.805   3
  -3   0  -1 17.5246 6.00553  11
   3   0   1 3.12427 5.57916   2
  -3   0  -1 10.7410 6.66650   2
   3   0   2 16517.6 813.917   3
  -3   0  -2 14158.7 811.231   3
   3   0   3 3.75970 8.66949   3
   3   0   4 13565.0 635.146   3
   3   0   5 35.8143 11.0176   3
   3   0   6 14150.1 703.856   3
  -3   0  -6 15834.5 701.795   3
   3   0   7 7.11847 15.4761   3
   3   0   8 5873.29 287.846   3
  -3   0  -9 6.52941 4.14878   9
   3   0   9-15.7446 19.4385   3
   3   0  10 11418.3 543.581   3
   3   0  11 20.0916 18.4347   3
   3   0  12 17427.6 819.545   3
   3   0  13 15.1826 21.9333   3
   3   0  14 12642.2 549.223   3
  -3   0 -14 10442.1 544.142   5
   3   0  15 60.8268 27.1796   3
   3   0  16 2094.30 122.870   3
   3   0  17 19.8798 30.5545   3
  -3   0 -17-9.18108 21.9212   4
  -3   0 -18 9.66346 23.8642   4
   3   0  18 56.9619 36.1950   3
  -3   0 -19 14.9630 24.5242   4
   3   0  19-19.9957 36.7183   3
   3   0  20 1695.42 94.6935   3
  -3   0 -20 1119.13 79.2049   4
  -3   0 -21 26.3199 28.8405   4
   3   0  21-9.70849 38.6562   3
  -3   0 -22 407.753 45.5219   4
  -3   0 -23 8.21082 31.4904   4
  -3   0 -24-13.8570 33.4233   4
  -3   0 -25 123.505 69.6138   8
   3   1 -28 332.409 65.4880   6
   3   1 -28 365.684 68.4993   8
   3   1 -27 85.5925 54.5524   6
   3  -1 -27-16.4102 54.0096   8
   3   1 -27 50.2261 55.5215   8
   3   1 -26 105.096 58.7214  10
   3  -1 -26 283.495 53.8613   6
   3   1 -26 227.538 55.7552   6
   3   1 -26 232.524 63.0968   1
   3  -1 -26 229.945 58.1390   8
   3   1 -26 253.409 56.2756   8
   3   1 -25 39.5785 50.4367  10
   3  -1 -25 40.2714 43.8522   6
   3   1 -25 24.1618 46.6761   6
   3   1 -25 5.76187 51.8392   1
   3  -1 -25-15.6384 48.6556   8
   3   1 -25 9.41749 43.2547   8
   3   1 -24 59.7901 46.3926  10
   3  -1 -24-5.06802 46.2162   8
   3   1 -24 77.2412 44.5719   8
   3   1 -24 79.7547 41.8986   6
   3  -1 -24 30.5908 39.2038   6
   3   1 -24 33.3507 46.5384   1
   3   1 -23 41.5846 40.3161  10
   3  -1 -23 59.2090 38.5708   4
   3  -1 -23 93.5375 46.8042   8
   3   1 -23 87.6009 41.5169   8
   3  -1 -23 101.836 42.1774   6
   3   1 -23 154.448 46.2169   6
   3   1 -23 42.7572 43.2934   1
   3   1 -22 1155.91 85.4159   6
   3  -1 -22 1004.69 80.0807   6
   3  -1 -22 1037.73 84.4845   8
   3  -1 -22 1025.94 78.4109   4
   3   1 -22 1185.26 83.4203   8
   3   1 -22 878.720 83.1973  10
   3   1 -22 1034.84 86.9782   1
  -3   1  21 105.466 24.9916   3
   3   1 -21 127.866 43.0482  10
   3  -1 -21 149.950 38.4832   4
   3  -1 -21 192.447 43.7037   8
   3   1 -21 170.211 40.0478   8
   3  -1 -21 127.430 35.4432   6
   3   1 -21 135.051 41.9583   6
   3   1 -21 131.938 43.0807   1
   3   1 -20 2971.87 174.633  10
   3   1 -20 3331.04 172.549   8
   3  -1 -20 3236.26 168.585   4
   3  -1 -20 2927.04 173.170   8
   3  -1 -20 3119.36 170.746   6
  -3  -1  20 2953.83 171.319   5
   3   1 -20 2894.32 175.041   1
  -3  -1  19 14.4060 17.8491   9
  -3   1  19 8.88281 19.6427   9
   3   1 -19 25.5991 32.1981  10
   3  -1 -19-3.23839 28.5179   4
   3  -1 -19 4.20700 30.3817   8
   3   1 -19 7.46529 29.6585   8
   3  -1 -19 84.8780 32.7816   6
  -3  -1  19 15.5987 32.6245   5
  -3   1  18 4025.31 193.301   9
   3   1 -18 3889.17 210.055  10
  -3  -1  18 3845.99 191.466   9
   3  -1 -18 4009.11 203.842   4
   3  -1 -18 3886.81 209.286   8
   3  -1 -18 3813.11 205.579   6
   3  -1 -18 3952.98 201.533   5
  -3  -1  18 3786.22 207.039   5
  -3  -1  17 21.4683 17.6323   9
   3   1 -17 19.0073 25.9684  10
  -3   1  17 21.5395 18.0344   9
   3  -1 -17 8.86674 22.8393   4
   3  -1 -17 37.8851 28.7623   8
   3  -1 -17 23.6411 27.8362   6
  -3   1  17-25.6985 25.8003   5
   3  -1 -17 35.2788 25.2351   5
  -3  -1  17-3.51440 26.2018   5
  -3   1  16 5796.98 269.753   9
  -3  -1  16 5539.13 268.424   9
   3   1 -16 5533.16 282.402  10
   3  -1 -16 5783.13 277.858   4
   3  -1 -16 5281.46 280.906   8
   3  -1 -16 5452.27 279.178   6
   3   1 -16 5300.18 276.537   5
   3  -1 -16 5665.20 275.654   5
  -3   1  16 5824.69 279.167   5
  -3  -1  16 5436.95 279.941   5
  -3   1  15 931.213 63.1691   5
  -3  -1  15 888.101 64.8585   5
  -3  -1  15 909.565 55.4891   9
  -3   1  15 886.275 56.2562   9
   3   1 -15 840.178 64.1815  10
   3  -1 -15 919.145 62.6397   4
  -3  -1  15 886.519 45.2700   3
   3  -1 -15 878.439 64.4086   6
   3  -1 -15 903.230 65.2014   8
   3  -1 -15 900.282 60.8276   5
   3   1 -15 791.033 59.6801   5
  -3  -1  15 958.812 45.7971   3
  -3  -1  14 7777.29 342.671   9
  -3   1  14 7350.53 342.333   9
   3   1 -14 7515.23 353.049  10
   3  -1 -14 7184.08 348.123   4
  -3  -1  14 6848.14 331.811   3
   3  -1 -14 6338.40 348.904   8
   3  -1 -14 7221.02 350.384   6
   3   1 -14 7587.45 348.816   5
   3  -1 -14 7520.45 345.973   5
  -3   1  14 7245.33 348.918   5
  -3  -1  14 7333.33 351.071   5
  -3  -1  13 4523.43 215.974   5
  -3  -1  13 4546.67 207.538   4
  -3   1  13 4180.85 212.600   5
  -3   1  13 4300.10 208.263   9
   3   1 -13 4219.68 216.159  10
  -3  -1  13 3984.43 198.514   3
   3  -1 -13 4532.90 213.762   4
   3  -1 -13 4160.23 214.531   6
   3  -1 -13 3987.08 214.368   8
   3  -1 -13 4286.50 210.360   5
   3   1 -13 4477.44 213.525   5
   3   1 -13 4519.43 218.188   1
  -3  -1  12 11627.3 516.004   4
  -3  -1  12 11238.4 522.590   5
  -3   1  12 10852.7 520.151   5
   3   1 -12 11478.3 524.472  10
  -3   1  12 11099.2 517.463   9
  -3  -1  12 10388.6 508.301   3
   3  -1 -12 11400.1 521.480   4
   3  -1 -12 10903.3 522.902   6
   3  -1 -12 10059.5 521.246   8
   3  -1 -12 11290.3 518.594   5
   3   1 -12 11758.2 521.417   5
   3   1 -12 11578.9 525.646   1
  -3  -1  11 4686.46 219.863   4
  -3  -1  11 4921.87 226.929   5
  -3   1  11 4883.98 224.779   5
  -3   1  11 4656.59 222.417   4
   3   1 -11 4954.56 228.445  10
  -3   1  11 4879.18 223.249   9
   3  -1 -11 4616.02 225.013   4
  -3  -1  11 4242.94 213.896   3
   3  -1 -11 4235.03 224.713   8
   3  -1 -11 4781.74 227.102   6
   3  -1 -11 4727.30 222.697   5
   3   1 -11 4669.70 224.659   5
   3   1 -11 4877.96 229.115   1
  -3   1  10 11574.3 515.777   4
  -3  -1  10 11078.6 518.282   5
  -3   1  10 11199.6 516.010   5
   3  -1 -10 9109.28 516.846  10
   3   1 -10 11757.6 520.848  10
  -3   1  10 11035.5 516.324   9
   3  -1 -10 11498.4 518.362   4
  -3  -1  10 10454.9 508.225   3
  -3  -1  10 11052.8 512.939   4
   3  -1 -10 11522.5 519.608   6
   3  -1 -10 10382.4 516.452   8
   3  -1 -10 11393.7 514.948   5
   3   1 -10 11664.0 517.511   5
   3   1 -10 11184.5 520.360   1
  -3   1   9 4218.34 199.311   5
  -3   1   9 4223.41 199.773   4
  -3  -1   9 4220.06 201.723   5
   3  -1  -9 3428.86 200.163  10
  -3   1   9 4127.62 201.258   9
   3   1  -9 4177.91 203.115  10
  -3  -1   9 4269.89 197.878   4
  -3  -1   9 4007.07 194.219   3
   3  -1  -9 4249.22 202.923   6
   3  -1  -9 3903.20 199.637   8
   3  -1  -9 4233.83 198.622   5
   3   1  -9 4169.60 200.661   5
   3   1  -9 4175.85 203.360   1
  -3   1   8 9370.78 436.468   4
  -3   1   8 9509.92 435.311   5
  -3  -1   8 9586.18 437.937   5
   3   1  -8 9893.31 439.439  10
  -3   1   8 9474.10 439.302   9
   3  -1  -8 7659.76 436.189  10
  -3  -1   8 8542.88 431.913   3
  -3  -1   8 9424.18 434.657   4
   3   1  -8 9782.93 440.726   6
   3  -1  -8 9881.76 439.548   6
   3  -1  -8 9366.81 435.584   8
   3  -1  -8 9836.24 434.992   5
   3   1  -8 9401.39 438.887   1
   3   1  -7 2955.82 147.259   1
   3   1  -7 3105.03 147.564  10
   3  -1  -7 2425.00 145.127  10
  -3   1   7 3169.98 150.372   9
  -3  -1   7 2990.89 144.517   4
  -3   1   7 2998.95 145.836   4
  -3  -1   7 2752.61 142.855   3
   3  -1  -7 3015.26 144.032   8
   3   1  -7 3148.38 149.595   6
  -3  -1   7 3064.54 146.866   5
   3  -1  -7 3035.98 148.245   6
   3  -1  -7 2940.89 143.251   5
  -3   1   7 3080.23 144.154   5
  -3  -1   6 496.928 31.3147   3
   3   1  -6 444.807 31.4835   1
   3  -1  -6 381.739 30.5170  10
   3   1  -6 520.020 32.5941  10
  -3   1   6 517.075 30.0035   8
  -3  -1   6 534.197 31.7628   4
  -3   1   6 482.900 31.5679   4
   3   1  -6 505.285 33.8361   6
  -3  -1   6 494.241 31.7602   5
   3  -1  -6 511.834 29.3750   5
   3  -1  -6 503.822 33.6070   6
  -3   1   6 465.655 29.2086   5
   3   1  -5 398.993 26.4277   1
  -3   1   5 374.872 25.9577   1
   3   1  -5 381.334 26.1868  10
   3  -1  -5 292.823 24.9154  10
  -3   1   5 386.830 23.2016   8
  -3   1   5 425.652 26.7516  10
   3   1  -5 412.107 27.7082   6
  -3  -1   5 343.007 26.3630   3
  -3   1   5 362.751 23.2651   5
  -3  -1   5 413.111 26.4675   5
   3  -1  -5 378.248 23.4445   5
   3   1  -5 427.056 23.9574   3
  -3   1   5 294.039 24.7456   4
   3  -1  -5 444.364 28.2021   4
  -3   1   4 297.539 20.5720   1
   3   1  -4 285.554 19.6355   3
  -3   1   4 278.722 20.9788   4
  -3   1   4 257.162 19.9503  10
   3   1  -4 281.502 21.7508   6
  -3   1   4 281.063 16.8052   8
  -3  -1   4 247.405 19.3375   5
  -3   1   4 268.698 17.5217   5
  -3  -1   4 205.688 20.9479   3
  -3   1   3 4300.01 198.725   1
  -3   1   3 4296.30 199.262   2
  -3   1   3 4357.35 200.101   4
  -3   1   3 4167.64 199.054   3
  -3   1   3 4213.47 198.616  10
   3   1  -3 4286.64 200.520   6
  -3  -1   3 4433.41 200.876   6
   3  -1  -3 4074.02 194.720   7
  -3   1   3 4266.97 196.369   5
  -3  -1   3 4187.14 199.089   5
  -3  -1   3 3464.66 200.928   3
  -3   1   2 3719.00 173.345   3
  -3  -1   2 3172.33 175.972   3
  -3  -1   2 3806.79 174.120   6
  -3   1   2 3923.15 168.798   7
   3   1  -2 3755.19 173.787   6
  -3   1   2 3911.54 172.975   2
  -3   1   1 7198.73 327.645  11
  -3  -1   1 7498.71 331.341  11
  -3   1   1 7493.94 331.969   2
   3   1  -1 7729.49 332.674   2
  -3   1   1 7264.19 333.294   3
   3  -1  -1 7600.93 335.283   3
  -3  -1   1 7281.46 332.959   6
  -3  -1   1 6305.22 335.987   3
  -3  -1   0 331.811 20.0462   8
  -3   1   0 366.847 24.6616   3
   3  -1   0 362.997 26.2644   3
  -3  -1   0 377.083 22.2998  11
   3  -1   0 328.350 18.9454  11
  -3   1   0 370.627 19.6378  11
  -3  -1   0 306.124 26.1328   3
   3   1   0 339.787 24.5515   3
  -3   1   0 351.837 22.6484   2
   3   1   0 368.759 23.0265   2
   3   1   1 815.425 44.0092   2
  -3   1  -1 861.453 43.9598   2
   3   1   1 773.533 46.2092   3
  -3  -1  -1 837.033 48.4955   3
   3  -1   1 785.784 40.3222  11
  -3  -1  -1 824.600 43.3247  11
   3  -1   1 893.727 50.0012   3
  -3   1  -1 860.283 46.5604   3
   3   1   2 38.6696 8.51514   2
   3  -1   2 25.8108 7.68999   2
  -3  -1  -2 33.4728 11.8428   3
  -3  -1  -2 36.5096 7.94424  11
   3  -1   2 50.8672 7.34983  11
   3  -1   2 43.6201 12.7924   3
  -3  -1  -3 277.125 24.5243   3
   3   1   3 278.544 23.7700   3
   3  -1   3 322.010 29.0502   3
   3   1   4 1172.77 68.5599   3
   3  -1   4 1287.08 75.0413   3
  -3   1  -5 939.736 57.3857   3
   3   1   5 975.597 58.6469   3
   3  -1   5 1051.27 66.8065   3
   3   1   6 354.609 30.1848   3
  -3   1  -6 327.762 29.0746   3
   3  -1   6 336.823 35.1758   3
  -3   1  -7 2425.21 123.867   3
   3   1   7 2341.79 126.402   3
   3  -1   7 2481.55 134.965   3
  -3   1  -8 1154.32 67.8718   5
  -3   1  -8 1157.83 66.8792   3
   3   1   8 1089.17 68.8632   3
   3  -1   8 1200.96 77.4248   3
   3   1   9 12.3050 16.3258   3
   3  -1   9 35.4667 19.7206   3
  -3   1  -9 13.3182 15.1814   5
  -3  -1 -10 2055.66 100.243   9
   3  -1  10 2142.19 123.287   3
   3   1  10 2237.65 116.488   3
  -3   1 -10 2037.00 113.781   5
  -3  -1 -11 1690.40 80.7712   9
  -3   1 -11 1630.39 95.7214   5
  -3  -1 -11 1520.03 92.9841   5
   3   1  11 1720.07 97.6106   3
   3  -1  11 1611.85 102.658   3
  -3  -1 -12 2221.25 108.559   9
  -3  -1 -12 2171.37 122.901   5
  -3   1 -12 2160.55 124.927   5
   3   1  12 2486.84 127.876   3
  -3  -1 -13 86.7859 10.9117   9
   3   1  13 73.5123 26.2534   3
   3  -1  13 96.2827 34.9821   3
  -3  -1 -13 41.3142 23.3216   5
   3  -1  14 2131.11 121.053   3
   3   1  14 1942.46 112.642   3
  -3  -1 -14 1801.03 110.079   5
   3  -1  15 512.822 54.2135   3
   3   1  15 453.131 48.2003   3
   3   1  16 970.861 68.7805   3
  -3   1 -16 815.858 56.4707   4
   3   1  17 276.781 43.0000   3
   3  -1  17 345.810 47.5743   3
  -3   1 -17 271.658 31.0491   4
  -3   1 -18 173.999 28.2256   4
  -3  -1 -18 231.094 34.4534   4
   3   1  18 269.036 41.0174   3
   3  -1  18 248.963 42.8066   3
  -3  -1 -18 263.758 58.0797   8
   3  -1  19-6.53482 36.4217   3
   3   1  19 63.6872 35.3988   3
  -3  -1 -19 28.4040 29.0230   4
  -3   1 -19 8.56327 23.4140   4
  -3  -1 -19 91.2579 54.2359   8
   3   1  20 189.772 41.4276   3
   3  -1  20 118.795 40.6225   3
  -3  -1 -20 78.6808 30.1162   4
  -3   1 -20 100.118 28.1920   4
  -3  -1 -20 163.504 59.3977   8
  -3   1 -21 159.273 31.5253   4
  -3  -1 -21 169.578 36.8994   4
   3   1  21 167.662 42.7160   3
  -3  -1 -22 605.676 56.7493   4
  -3   1 -22 703.927 52.9796   4
  -3  -1 -23 105.722 37.7672   4
  -3   1 -23 120.468 32.6807   4
  -3   1 -24 1528.86 122.836   8
  -3  -1 -24 1250.44 88.8643   4
  -3  -1 -25 25.2578 36.8091   4
   3   2 -28-42.7300 57.3658   6
   3   2 -27 115.680 56.0760   6
   3   2 -27 106.575 53.6715   8
   3  -2 -27 34.4537 57.9888   8
   3   2 -26 243.736 57.9606  10
   3  -2 -26 213.151 59.3107  10
   3  -2 -26 287.859 53.7096   4
   3  -2 -26 175.099 54.6789   8
   3   2 -26 145.865 53.1790   8
   3   2 -26 164.444 55.2260   6
   3  -2 -26 162.564 58.6175   1
   3   2 -26 171.597 56.7916   1
   3   2 -25 572.681 72.5108  10
   3  -2 -25 320.680 66.6522  10
   3  -2 -25 400.659 57.8006   4
   3   2 -25 506.759 62.4713   8
   3  -2 -25 471.260 68.0464   8
   3  -2 -25 460.433 60.0519   6
   3   2 -25 334.993 58.3658   6
   3  -2 -25 402.254 67.4102   1
   3   2 -25 372.285 66.3249   1
   3   2 -24 610.783 71.3985  10
   3  -2 -24 468.473 71.4407  10
   3   2 -24 657.888 69.2891   8
   3  -2 -24 636.517 65.0685   4
   3  -2 -24 703.182 76.4625   8
   3  -2 -24 571.192 64.3415   6
   3   2 -24 620.802 68.4548   6
   3   2 -24 641.653 72.8242   1
   3  -2 -24 494.970 71.0339   1
   3  -2 -23 543.296 69.7370   8
   3   2 -23 681.043 70.2368   6
   3  -2 -23 660.561 63.9447   6
   3  -2 -23 619.358 63.8373   4
   3   2 -23 585.592 69.7852  10
   3   2 -23 738.833 66.0148   8
   3   2 -23 605.808 71.6724   1
   3  -2 -23 546.111 71.7562   1
   3  -2 -22 690.183 70.8238   8
   3  -2 -22 659.707 64.8217   6
   3  -2 -22 777.015 65.2662   4
   3   2 -22 752.281 68.7518   8
   3   2 -22 698.131 71.4358  10
   3   2 -22 642.074 71.8888   1
   3  -2 -22 606.137 72.3483   1
  -3  -2  21 84.4695 39.3761   5
   3   2 -21 122.660 41.2041  10
   3  -2 -21 109.071 37.8544   4
   3  -2 -21 83.9514 40.9211   8
   3  -2 -21 118.544 37.2750   6
   3   2 -21 43.8595 40.9886   1
  -3  -2  20 208.783 42.3581   5
   3   2 -20 215.443 42.4618  10
   3  -2 -20 182.660 38.4801   4
   3  -2 -20 232.857 46.0476   8
   3  -2 -20 148.575 37.8104   6
   3   2 -20 176.169 42.9509   1
  -3  -2  19 32.5792 32.5237   5
   3   2 -19 21.2552 31.8795  10
  -3  -2  19 4.66242 18.2930   9
   3  -2 -19-10.1057 30.0459   4
   3  -2 -19-9.10416 33.2940   8
   3  -2 -19-14.6578 27.1434   6
   3   2 -19 8.79564 32.5755   1
   3  -2 -18 19.1223 25.9173   5
  -3  -2  18-3.88785 28.0910   5
  -3   2  18 28.5590 20.0998   9
   3   2 -18 44.2144 33.1393  10
  -3  -2  18 37.1969 18.7362   9
   3  -2 -18-3.23292 28.4823   4
   3  -2 -18 34.5884 30.8211   8
   3  -2 -18 24.5512 27.7304   6
   3   2 -18 41.5844 31.3944   1
   3   2 -17 30.2512 27.1206  10
  -3   2  17-3.83968 19.2119   9
  -3  -2  17-11.7800 17.8486   9
   3  -2 -17 3.09366 25.6207   4
   3  -2 -17 12.2670 26.0113   8
   3  -2 -17 10.0353 25.0862   6
   3  -2 -17 12.8934 22.4999   5
  -3  -2  17 18.4960 26.8826   5
   3   2 -16-3.54939 23.6984  10
  -3   2  16 5.76279 18.6880   9
   3  -2 -16 2.95848 23.6276   4
   3  -2 -16-15.3244 25.7754   8
   3  -2 -16 19.0706 25.2474   6
   3   2 -16-20.8773 26.1393   5
  -3  -2  16 31.4572 25.2344   5
   3  -2 -16 9.66964 21.9306   5
  -3  -2  15 664.880 55.5927   5
  -3   2  15 765.523 48.6582   9
   3   2 -15 662.807 56.1648  10
   3  -2 -15 745.255 54.6721   4
   3  -2 -15 652.823 53.0390   6
   3  -2 -15 642.249 56.2328   8
   3  -2 -15 719.047 50.8435   5
   3   2 -15 783.430 55.8437   5
   3   2 -15 676.489 56.1853   1
   3  -2 -14 100.166 21.0694   5
  -3  -2  14 136.923 25.5155   5
  -3   2  14 106.436 23.7158   5
  -3  -2  14 149.118 20.2456   4
   3   2 -14 69.0693 23.0681   5
   3   2 -14 111.025 25.9725  10
  -3   2  14 138.445 22.0817   9
   3  -2 -14 99.0990 24.0792   4
   3  -2 -14 152.936 28.2582   8
   3  -2 -14 130.088 25.0329   6
   3   2 -14 102.153 25.2355   1
  -3  -2  13 1539.74 82.8426   4
  -3   2  13 1476.99 88.2829   5
  -3  -2  13 1582.95 92.6899   5
   3   2 -13 1589.79 93.0903  10
  -3   2  13 1554.67 86.1884   9
   3  -2 -13 1466.15 89.9294   4
   3  -2 -13 1640.83 92.3846   6
   3  -2 -13 1454.57 92.2073   8
   3  -2 -13 1645.52 86.9663   5
   3   2 -13 1644.78 91.6567   5
   3   2 -13 1578.81 93.7140   1
  -3  -2  12 1288.10 70.1985   4
  -3   2  12 1273.80 75.0512   5
  -3  -2  12 1305.40 79.1608   5
  -3   2  12 1384.26 74.7473   9
   3   2 -12 1307.62 79.2006  10
   3  -2 -12 1331.94 77.8885   4
   3  -2 -12 1206.33 77.8145   8
   3  -2 -12 1273.92 77.8278   6
   3  -2 -12 1336.40 73.3486   5
   3   2 -12 1276.95 77.2435   5
   3   2 -12 1257.93 79.1959   1
  -3  -2  11 1891.58 106.858   5
  -3   2  11 1970.81 103.585   5
  -3   2  11 2014.87 104.065   9
   3   2 -11 1995.24 107.935  10
  -3  -2  11 1902.02 99.3391   4
   3  -2 -11 1851.24 105.592   4
   3  -2 -11 2042.70 107.352   6
   3  -2 -11 1787.60 105.396   8
   3  -2 -11 2024.98 101.845   5
   3   2 -11 2038.64 108.550   1
  -3  -2  10 3637.29 187.908   5
  -3   2  10 3674.10 185.228   4
  -3   2  10 3694.85 183.994   5
  -3   2  10 3706.48 185.737   9
   3   2 -10 4013.93 189.441  10
  -3  -2  10 3805.42 181.207   4
   3  -2 -10 3710.76 187.032   8
   3  -2 -10 3678.90 182.196   5
   3  -2 -10 3871.59 188.389   6
   3   2 -10 3790.02 188.851   1
  -3  -2   9 40.2173 13.3213   5
  -3   2   9 76.1582 12.9030   5
   3  -2  -9 49.4935 11.5084   5
   3   2  -9 59.0531 15.4715  10
  -3   2   9 65.7689 15.1233   9
  -3  -2   9 44.8352 11.7976   4
  -3   2   9 34.3564 13.7726   4
   3  -2  -9 49.6581 12.5966   8
   3  -2  -9 73.3646 15.8395   6
   3   2  -9 34.0477 13.0606   1
  -3   2   8 4766.45 228.619   4
  -3   2   8 4698.91 224.790   5
  -3  -2   8 4698.27 229.516   5
  -3   2   8 4549.12 226.162   8
  -3   2   8 4643.61 228.930   9
   3   2  -8 4596.33 228.902  10
  -3  -2   8 4810.18 225.038   4
   3  -2  -8 4857.79 230.128   6
   3  -2  -8 4833.92 224.021   5
   3   2  -8 4695.35 229.450   1
  -3  -2   7 505.464 30.8583   3
   3   2  -7 555.186 35.9222   1
   3   2  -7 546.387 35.6563  10
  -3   2   7 525.397 37.2612   9
  -3   2   7 605.013 34.7062   8
   3   2  -7 558.286 28.9689   3
   3  -2  -7 427.148 34.5463   4
  -3   2   7 530.922 34.1070   6
   3  -2  -7 555.884 31.4251   5
  -3  -2   7 551.204 36.4128   5
  -3   2   7 506.054 31.7121   5
  -3   2   7 532.621 35.7597   4
  -3  -2   6 2279.49 123.262   3
   3   2  -6 2528.27 126.790   1
   3   2  -6 2484.56 126.205  10
  -3   2   6 2420.18 128.375   9
   3  -2  -6 2603.38 128.085   4
   3   2  -6 2670.85 122.119   3
  -3   2   6 2570.59 125.320   6
  -3   2   6 2751.23 124.561   8
  -3  -2   6 2496.59 127.733   5
   3  -2  -6 2566.45 121.671   5
  -3   2   6 2478.21 126.820   4
  -3   2   6 2538.48 122.061   5
  -3   2   5 1129.04 60.9516   1
   3   2  -5 1150.71 61.7169   1
   3   2  -5 1191.60 61.7945  10
  -3   2   5 1117.01 60.9218  10
  -3   2   5 1133.37 64.0413   9
   3  -2  -5 1161.16 62.8499   4
  -3   2   5 1149.05 62.1805   4
   3   2  -5 1168.36 63.6175   6
  -3   2   5 1203.52 59.1998   8
   3  -2  -5 1180.93 56.7647   5
  -3   2   5 1197.72 60.9973   6
  -3   2   5 1113.58 56.6277   5
   3   2  -5 1135.73 61.7773   5
  -3  -2   5 1095.59 62.5786   5
   3   2  -5 1047.09 58.0321   3
  -3  -2   5 1034.62 60.0984   3
   3   2  -4 41.5697 8.00766   3
  -3  -2   4 50.7137 10.3417   3
  -3   2   4 46.9807 11.7175   9
  -3   2   4 36.3793 9.34946  10
  -3   2   4 38.9302 9.59351   4
   3  -2  -4 42.2628 9.64110   4
   3  -2  -4 62.6342 8.27775   7
  -3  -2   4 56.5980 9.35941   5
  -3   2   4 37.1312 5.84454   5
   3   2  -4 55.4349 10.4883   5
  -3   2   4 22.2785 7.79577   1
  -3   2   3 1521.68 75.3772   2
  -3   2   3 1497.59 74.8206   1
  -3   2   3 1506.91 74.7425  10
  -3   2   3 1468.81 78.8682   9
   3  -2  -3 1535.11 76.7431   4
   3   2  -3 1474.74 69.8951   7
   3  -2  -3 1376.00 72.9032   7
  -3  -2   3 1588.66 77.2900   5
  -3   2   3 1534.00 71.1607   5
   3   2  -3 1268.83 74.2677   3
  -3   2   2 1794.31 106.333   9
  -3   2   2 2212.57 102.943   7
  -3  -2   2 2199.76 100.003   7
  -3  -2   2 2107.74 106.432   5
  -3   2   2 2107.36 104.417   2
  -3   2   1 3613.08 175.772   3
   3   2  -1 3620.27 170.742   8
  -3   2   1 3789.48 173.274   7
  -3  -2   1 3615.77 176.183   6
  -3   2   1 3655.90 174.490   2
   3   2  -1 3624.32 174.621   2
  -3  -2   1 3751.93 175.901  11
   3   2   0 2237.56 113.210  11
  -3  -2   0 2435.15 114.106  11
   3  -2   0 2269.17 107.628  11
   3   2   0 2318.24 109.947   8
  -3   2   0 2313.52 114.122   3
  -3  -2   0 2337.08 113.680   6
  -3   2   0 2276.34 112.585   2
   3   2   0 2376.08 113.222   2
   3   2   1 2351.75 114.440  11
  -3  -2  -1 2289.20 114.664  11
  -3   2  -1 2110.88 113.318   9
  -3  -2  -1 2610.60 113.787   8
  -3  -2  -1 2346.26 113.987   6
   3   2   1 2297.49 114.124   2
   3   2   1 2254.98 116.764   3
  -3   2  -2 3060.05 146.976   9
   3  -2   2 3137.50 153.869   3
  -3  -2  -2 3088.51 149.612   8
   3   2   2 2947.51 151.941   3
   3   2   2 3258.85 149.230   2
  -3  -2  -2 2942.64 148.984  11
   3   2   2 3071.59 149.255  11
   3  -2   3 7659.26 360.754   3
  -3   2  -3 7618.31 350.910   9
  -3  -2  -3 7179.05 356.767   8
   3   2   3 7355.56 357.630   3
   3   2   3 7603.79 354.970  11
  -3  -2  -3 7823.10 355.388  11
   3  -2   4 6132.95 282.262   3
  -3   2  -4 5665.35 274.592   3
  -3  -2  -4 5332.82 278.175   8
  -3   2  -4 5875.20 268.533   9
   3   2   4 5540.47 276.974   3
   3   2   4 5946.01 274.453  11
   3   2   5 7663.82 351.973  11
   3  -2   5 7227.27 359.933   3
  -3   2  -5 7623.86 343.873   9
  -3  -2  -5 6920.86 358.628   8
   3   2   5 7026.53 353.972   3
  -3   2  -5 7225.00 351.396   3
  -3   2  -5 7726.77 352.981   5
   3   2   6 9108.08 412.302  11
   3  -2   6 8365.68 421.042   3
  -3  -2  -6 7927.69 421.526   8
   3   2   6 8629.73 415.025   3
  -3   2  -6 8830.46 411.755   3
  -3   2  -6 9111.08 413.988   5
   3   2   7 5325.91 253.943  11
   3  -2   7 5016.49 264.839   3
  -3  -2  -7 4734.27 266.521   8
  -3   2  -7 5106.56 253.187   3
   3   2   7 5449.88 257.406   3
  -3   2  -7 5665.46 256.778   5
   3   2   8 11043.1 489.375  11
  -3  -2  -8 9514.75 505.104   8
  -3   2  -8 11168.2 492.281   5
   3   2   8 10530.8 491.930   3
  -3   2  -8 9886.99 487.591   3
   3  -2   8 9482.04 499.567   3
  -3  -2  -9 1718.39 122.019   8
  -3   2  -9 2057.24 108.768   5
   3   2   9 2232.64 110.266   3
  -3   2  -9 1987.86 103.798   3
   3  -2   9 1615.54 114.113   3
  -3  -2 -10 5715.43 300.489   8
  -3   2 -10 5726.45 278.740   5
   3   2  10 5647.80 278.281   3
  -3   2 -10 6098.79 273.027   3
  -3  -2 -11 461.391 29.5412   9
  -3  -2 -11 544.744 58.7479   8
  -3   2 -11 523.400 42.9142   5
   3   2  11 565.307 43.3082   3
  -3  -2 -12 1298.36 96.8721   8
  -3  -2 -12 1081.16 57.5553   9
   3  -2  12 1008.26 79.2013   3
  -3   2 -12 1024.41 71.4706   5
  -3  -2 -12 1105.14 69.1715   5
   3   2  12 1131.02 71.8610   3
  -3  -2 -13 407.887 26.7478   9
   3  -2  13 329.789 44.6056   3
  -3  -2 -13 450.975 59.0893   8
  -3   2 -13 334.122 39.4091   5
  -3  -2 -13 471.771 41.5383   5
   3   2  13 357.671 40.5518   3
  -3  -2 -14 145.256 16.5371   9
   3  -2  14 113.643 33.9417   3
  -3  -2 -14 264.916 53.3824   8
  -3  -2 -14 142.419 28.8856   5
   3   2  14 217.961 34.8215   3
  -3  -2 -15 844.861 82.1924   8
  -3  -2 -15 594.246 37.0674   9
   3  -2  15 705.877 58.0308   3
  -3   2 -15 531.052 39.6768   4
   3   2  15 742.444 57.1830   3
   3   2  16 26.0382 30.3785   3
   3  -2  16-13.0576 29.3691   3
  -3   2 -16 3.13497 16.1141   4
   3  -2  17 588.200 52.5311   3
  -3   2 -17 555.607 40.1235   4
   3   2  17 530.636 55.2080   3
  -3  -2 -18 144.373 53.8397   8
   3   2  18 39.9722 33.5659   3
   3  -2  18 46.1548 29.1073   3
  -3   2 -18 66.8502 21.3401   4
   3  -2  19 625.067 52.1660   3
  -3   2 -19 649.040 46.7786   4
  -3  -2 -19 656.867 57.1780   4
   3   2  19 703.255 61.0680   3
  -3   2 -20 239.766 31.5540   4
   3  -2  20 250.132 35.2000   3
  -3  -2 -20 274.535 42.2573   4
   3   2  20 406.355 49.8730   3
  -3  -2 -20 344.001 72.0403   8
  -3   2 -21 567.810 44.0347   4
  -3  -2 -21 487.021 54.4005   4
   3   2  21 651.671 61.1461   3
  -3  -2 -21 738.007 90.8341   8
  -3   2 -22 348.759 37.7677   4
  -3  -2 -22 291.000 46.3367   4
  -3  -2 -23 434.753 53.8612   4
  -3  -2 -24 136.819 41.2534   4
  -3  -2 -25 249.661 49.3620   4
  -3  -2 -26 10.5769 43.2108   4
   3  -3 -28 140.209 55.0388   4
   3  -3 -27 194.005 60.7921   8
   3   3 -27 308.027 57.3851   8
   3   3 -27 331.586 65.2692   6
   3  -3 -27 299.931 60.5906   4
   3   3 -26 242.224 62.4857  10
   3  -3 -26 237.657 61.0104  10
   3  -3 -26 317.008 56.7564   4
   3  -3 -26 382.447 69.4016   8
   3   3 -26 295.456 55.8205   8
   3   3 -26 276.237 61.0291   6
   3   3 -26 234.453 63.8329   1
   3  -3 -26 259.020 66.6609   1
   3   3 -25 395.590 61.9861  10
   3  -3 -25 269.864 62.8357  10
   3  -3 -25 496.444 62.7519   4
   3  -3 -25 282.198 61.7768   8
   3   3 -25 432.198 60.8262   8
   3   3 -25 418.970 66.7449   6
   3   3 -25 437.891 66.2509   1
   3  -3 -25 350.249 63.0649   1
   3   3 -24 542.873 66.8562  10
   3  -3 -24 393.425 63.9191  10
   3  -3 -24 614.132 64.7420   4
   3  -3 -24 409.490 67.0544   8
   3  -3 -24 530.591 63.7738   6
   3  -3 -24 518.541 71.2767   1
   3   3 -24 510.487 69.0142   1
   3   3 -23 522.236 66.0469  10
   3  -3 -23 292.673 55.5711  10
   3  -3 -23 367.060 52.0585   4
   3  -3 -23 394.184 62.4640   8
   3  -3 -23 393.319 55.3559   6
   3   3 -23 385.720 59.2317   1
   3  -3 -23 314.688 55.8401   1
  -3  -3  22 518.543 62.0048   5
   3  -3 -22 523.900 63.3875  10
   3   3 -22 468.767 61.0714  10
   3  -3 -22 581.748 59.2923   4
   3  -3 -22 427.342 64.0445   8
   3  -3 -22 442.908 55.2377   6
   3  -3 -22 556.507 66.0451   1
   3   3 -22 572.813 64.7168   1
  -3  -3  21 235.769 46.5417   5
   3   3 -21 230.890 44.9240  10
   3  -3 -21 252.159 49.0475  10
   3  -3 -21 191.086 40.7692   4
   3  -3 -21 148.687 46.1534   8
   3  -3 -21 283.266 45.6833   6
   3   3 -21 281.014 50.9403   1
   3  -3 -21 149.127 45.2588   1
  -3  -3  20 40.0071 37.7343   5
   3   3 -20-8.95783 35.0056  10
   3  -3 -20 46.0550 35.5878  10
   3  -3 -20 14.7502 32.4770   4
   3  -3 -20 20.4189 39.2154   8
   3  -3 -20 24.0836 32.0710   6
   3   3 -20 9.23124 33.7722   1
   3  -3 -20 33.1500 35.5269   1
  -3  -3  19 776.053 68.3614   5
  -3  -3  19 825.873 50.4094   9
   3  -3 -19 734.661 67.5491  10
   3   3 -19 695.183 65.6694  10
   3  -3 -19 766.727 63.2873   4
   3  -3 -19 757.367 70.2300   8
   3  -3 -19 742.488 57.9007   5
   3  -3 -19 822.688 65.5822   6
   3   3 -19 718.859 67.7627   1
   3  -3 -19 768.874 69.3465   1
  -3  -3  18 678.695 63.8796   5
  -3  -3  18 801.198 50.1095   9
   3   3 -18 820.248 66.2325  10
   3  -3 -18 714.816 65.2633  10
   3  -3 -18 781.872 63.6770   4
   3  -3 -18 606.896 64.0790   8
   3  -3 -18 812.912 63.6207   6
   3  -3 -18 793.921 56.8161   5
   3  -3 -18 787.148 67.1319   1
   3   3 -18 695.351 63.4282   1
  -3  -3  17 2126.05 129.767   5
   3  -3 -17 2067.04 129.447  10
   3   3 -17 2375.46 131.603  10
   3  -3 -17 2358.03 127.654   4
   3  -3 -17 2087.46 131.762   8
   3  -3 -17 2241.00 128.106   6
   3  -3 -17 2171.05 120.539   5
   3   3 -17 2383.29 133.009   1
   3  -3 -17 2005.85 128.940   1
  -3  -3  16 4110.38 209.496   5
   3  -3 -16 3532.63 204.677  10
   3   3 -16 4067.62 207.415  10
   3  -3 -16 4254.18 205.814   4
   3  -3 -16 3554.84 207.644   8
   3  -3 -16 3910.16 196.983   5
   3  -3 -16 3931.64 204.761   6
   3   3 -16 4209.45 209.207   1
   3  -3 -16 3721.63 206.586   1
  -3  -3  15 4399.44 219.419   5
  -3   3  15 4054.11 207.888   9
   3   3 -15 4473.84 219.012  10
   3  -3 -15 4340.98 219.020  10
   3  -3 -15 4436.60 216.137   4
   3  -3 -15 4178.92 220.256   8
   3   3 -15 4274.06 215.256   5
   3  -3 -15 3984.18 207.785   5
   3  -3 -15 4106.58 215.541   6
   3  -3 -15 3937.40 217.684   1
   3   3 -15 4172.81 218.107   1
  -3  -3  14 4320.11 224.357   5
  -3  -3  14 4515.31 211.050   4
  -3   3  14 4328.94 215.988   9
   3   3 -14 4518.14 224.537  10
   3  -3 -14 4368.81 224.420  10
   3  -3 -14 4738.70 223.483   4
   3  -3 -14 3923.81 223.496   8
   3  -3 -14 4279.57 222.229   6
   3   3 -14 4238.14 221.408   5
   3  -3 -14 4360.27 215.050   5
   3  -3 -14 4223.46 224.287   1
   3   3 -14 4475.27 224.439   1
  -3  -3  13 4173.23 213.749   5
  -3  -3  13 4230.74 200.638   4
  -3   3  13 4310.05 206.403   9
   3   3 -13 4074.85 212.397  10
   3  -3 -13 4083.09 212.749  10
   3  -3 -13 4269.14 211.444   4
   3  -3 -13 3924.24 213.031   8
   3  -3 -13 4298.12 212.396   6
   3  -3 -13 4118.11 203.951   5
   3  -3 -13 4072.65 213.006   1
   3   3 -13 4064.34 212.447   1
  -3  -3  12 3223.01 180.083   5
  -3   3  12 3494.30 176.018   9
   3  -3 -12 3463.85 181.266  10
   3   3 -12 3771.47 181.915  10
  -3  -3  12 3521.63 170.186   4
   3  -3 -12 3488.91 181.644   8
   3  -3 -12 3556.40 180.424   6
   3  -3 -12 3462.48 172.824   5
   3  -3 -12 3440.20 181.016   1
   3   3 -12 3717.21 182.031   1
  -3  -3  11 2777.79 139.666   5
  -3   3  11 2675.06 132.608   5
  -3  -3  11 2759.79 128.975   4
  -3   3  11 2552.79 134.260   9
   3   3 -11 2523.40 136.948  10
   3  -3 -11 2409.82 136.796  10
   3  -3 -11 2610.15 130.066   5
   3  -3 -11 2574.86 137.972   1
   3   3 -11 2421.49 136.736   1
  -3   3  10 372.329 28.8405   5
  -3  -3  10 400.779 34.4793   5
  -3  -3  10 358.103 26.5108   4
   3  -3 -10 429.322 35.1334  10
   3   3 -10 443.722 34.8081  10
  -3   3  10 363.038 31.8224   9
   3  -3 -10 416.165 27.9611   5
   3  -3 -10 357.023 32.4702   1
   3   3 -10 374.890 33.5518   1
  -3   3   9 1365.18 70.3220   5
  -3  -3   9 1278.83 76.0167   5
  -3   3   9 1373.32 75.2204   9
  -3   3   9 1289.84 72.4318   8
   3  -3  -9 1266.23 74.7662  10
   3   3  -9 1293.84 74.8329  10
  -3  -3   9 1342.34 69.1992   4
   3   3  -9 1264.66 75.0248   5
   3  -3  -9 1296.85 68.4008   5
   3  -3  -9 1316.75 75.2374   1
   3   3  -9 1369.32 75.6080   1
   3   3  -8 267.118 25.5904   1
   3  -3  -8 311.613 26.3590   1
   3   3  -8 316.128 26.6802  10
  -3   3   8 331.603 28.8923   9
  -3   3   8 322.997 25.6707   8
   3  -3  -8 301.337 26.9307  10
   3   3  -8 322.622 18.5033   3
   3  -3  -8 283.414 27.2471   4
  -3   3   8 352.064 24.9265   6
   3  -3  -8 311.557 21.0398   5
   3   3  -8 367.238 29.2509   5
  -3   3   8 313.125 22.4907   5
  -3  -3   8 271.701 27.1259   5
  -3   3   8 320.218 28.1484   4
   3   3  -7 1397.30 72.5948   3
   3   3  -7 1520.07 79.5319   1
   3  -3  -7 1551.04 80.0214   1
   3  -3  -7 1530.88 79.9280  10
   3   3  -7 1536.01 79.7844  10
  -3   3   7 1472.44 81.3977   9
   3  -3  -7 1323.77 80.0767   4
  -3   3   7 1498.83 77.2271   6
  -3   3   7 1482.91 77.7286   8
   3   3  -7 1519.62 80.9857   5
   3  -3  -7 1516.82 73.1679   5
  -3  -3   7 1479.83 81.9869   5
  -3   3   7 1476.50 74.3724   5
  -3   3   7 1489.57 81.0831   4
   3   3  -6 70.7876 12.6687   1
   3  -3  -6 129.434 14.6478   1
  -3   3   6 111.546 9.77434   5
  -3  -3   6 81.8808 14.3617   5
   3   3  -6 98.6377 13.9060  10
  -3   3   6 108.522 16.9598   9
   3  -3  -6 108.688 14.7028  10
   3  -3  -6 147.627 17.4211   4
  -3   3   6 85.1228 15.6276   4
  -3   3   6 94.6635 13.2561   8
   3  -3  -6 114.183 9.27904   5
   3   3  -6 76.9500 15.1470   5
  -3   3   6 105.204 13.4508   6
   3   3  -6 123.173 11.2663   3
   3   3  -5 5007.88 241.202   1
  -3  -3   5 5162.41 241.433   1
   3  -3  -5 4825.52 240.872   1
  -3   3   5 5259.38 241.355   1
  -3   3   5 5152.35 235.086   5
  -3   3   5 4989.05 243.330   4
   3  -3  -5 5176.31 244.874   9
  -3   3   5 5099.85 240.934  10
  -3  -3   5 5349.74 241.555  10
  -3   3   5 4732.08 243.856   9
   3  -3  -5 5383.01 244.186   4
  -3  -3   5 4945.45 243.722   5
   3   3  -5 5177.69 243.392   5
   3   3  -5 4745.38 238.387   3
   3   3  -4 208.230 16.0111   3
   3  -3  -4 221.819 20.1794   9
  -3   3   4 171.373 18.5987   9
  -3  -3   4 177.061 16.5970  10
  -3   3   4 179.532 16.1834  10
   3  -3  -4 181.598 17.6548   4
   3  -3  -4 138.012 14.8075   7
   3   3  -4 166.566 12.9378   7
  -3  -3   4 186.790 18.6856   5
  -3   3   4 187.067 10.5527   5
   3   3  -4 150.603 16.9789   5
  -3   3   4 158.773 15.8094   1
  -3  -3   4 163.782 15.8181   1
  -3  -3   3 2022.29 99.3582   1
  -3   3   3 2018.30 98.9503   1
  -3  -3   3 2038.89 99.0616   2
  -3   3   3 1967.59 98.9151   2
  -3   3   3 2009.69 98.6557  10
  -3  -3   3 1987.20 99.1089  10
  -3   3   3 2044.90 102.959   9
   3  -3  -3 1941.15 102.484   9
   3  -3  -3 1986.87 101.507   4
   3   3  -3 1910.34 95.7674   7
  -3   3   3 2016.64 93.6264   5
  -3  -3   3 2037.16 102.555   5
   3   3  -3 2091.25 100.401   3
  -3   3   2 5125.43 238.271   2
  -3  -3   2 5218.50 238.477   2
  -3  -3   2 4930.73 240.726  11
   3  -3  -2 4894.05 241.287   9
   3  -3  -2 5244.48 240.483   4
  -3   3   2 5214.41 238.760   7
  -3  -3   2 5396.96 236.140   7
  -3  -3   2 4604.20 240.733   5
   3   3  -2 4513.72 239.322   3
  -3  -3   1 3524.46 173.228  11
   3  -3  -1 3549.73 173.070   9
   3  -3  -1 3646.04 171.711   4
  -3   3   1 3412.61 171.528   4
  -3  -3   1 3685.24 168.537   7
   3   3  -1 3532.56 171.173   6
  -3   3   1 3591.98 170.816   7
  -3   3   1 3648.54 170.211   2
  -3  -3   1 3706.40 170.540   2
   3   3  -1 3405.98 169.891   2
   3  -3  -1 3503.57 170.388   2
   3   3   0 6296.94 297.959   2
   3  -3   0 6180.98 298.181   2
  -3  -3   0 6975.04 301.664  11
   3   3   0 6143.85 299.529  11
   3  -3   0 6120.35 299.358   9
  -3   3   0 6431.09 298.797   4
  -3   3   0 6480.63 298.846   7
   3   3   0 6457.86 296.278   8
   3   3   0 6421.24 297.728   6
  -3  -3   0 6373.58 297.757   2
  -3   3   0 6173.07 297.381   2
  -3   3  -1 1973.88 102.765   9
   3  -3   1 2106.29 103.734   9
  -3   3  -1 2201.88 103.031   4
   3   3   1 2179.98 102.305   8
  -3  -3  -1 1872.93 102.348   6
   3   3   1 2285.23 103.769   2
   3  -3   1 2030.92 103.322   2
   3   3   1 2097.73 105.162  11
  -3  -3  -1 2002.98 105.031  11
  -3  -3  -2 6595.75 304.593  11
   3   3   2 6547.01 303.898  11
  -3   3  -2 6545.41 300.913   9
   3   3   2 6498.61 301.584   8
   3  -3   2 6050.22 301.353   9
  -3   3  -2 6224.68 300.633   4
  -3  -3  -2 6252.98 300.800   6
   3   3   2 6831.61 302.352   2
   3  -3   2 6620.30 302.554   2
  -3   3  -2 6250.70 302.264   5
  -3  -3  -3 3372.03 166.913  11
   3   3   3 3169.67 166.467  11
  -3   3  -3 3383.79 162.586   9
   3   3   3 3446.74 165.374   8
   3  -3   3 3495.78 163.789   9
  -3   3  -3 3711.22 166.558   3
  -3   3  -3 3453.55 163.024   4
  -3  -3  -3 3440.18 163.256   6
  -3  -3  -3 3430.75 168.205   8
   3  -3   3 3395.64 165.816   2
  -3   3  -3 3248.18 166.353   5
   3  -3   4 3395.11 157.713   9
  -3  -3  -4 3390.81 165.621   8
  -3   3  -4 3303.20 160.890   3
   3   3   4 3078.20 161.529  11
  -3  -3  -4 3344.70 162.482  11
  -3   3  -4 3230.82 162.624   5
   3   3   5 124.884 16.6871  11
  -3  -3  -5 159.714 21.1027   8
  -3   3  -5 125.863 17.2317   3
  -3   3  -5 130.279 18.4578   5
  -3  -3  -6 764.536 57.4734   8
  -3   3  -6 824.969 50.0568   3
   3   3   6 885.082 52.2215  11
  -3   3  -6 895.884 54.2066   5
   3   3   7 786.082 50.6767  11
  -3  -3  -7 920.052 61.8613   8
  -3   3  -7 792.189 49.5145   3
  -3   3  -7 809.838 53.2813   5
   3   3   8 205.777 23.3850  11
  -3  -3  -8 215.263 32.2561   8
   3  -3   8 125.668 22.9945   3
  -3   3  -8 170.811 21.5788   3
  -3   3  -8 152.217 23.3407   5
   3   3   9 361.625 31.8070  11
  -3  -3  -9 315.147 41.4598   8
   3  -3   9 296.897 32.0978   3
  -3   3  -9 379.482 31.4195   3
  -3   3  -9 348.339 34.8705   5
   3   3  10 204.424 27.1384  11
  -3  -3 -10 222.282 37.4991   8
   3  -3  10 175.934 27.0379   3
   3   3  10 203.211 28.7400   3
  -3   3 -10 274.407 26.6262   3
  -3   3 -10 233.579 30.1774   5
   3   3  11 628.670 47.4792  11
   3  -3  11 591.942 48.4731   3
  -3  -3 -11 510.537 60.3391   8
  -3   3 -11 650.496 43.7961   3
   3   3  11 651.667 50.4784   3
  -3   3 -11 656.072 50.5375   5
   3   3  12 1787.66 104.376  11
  -3  -3 -12 1888.75 94.4155   9
  -3  -3 -12 1792.02 128.210   8
   3   3  12 1832.02 106.434   3
  -3   3 -12 2104.16 99.3926   3
  -3   3 -12 1864.92 107.182   5
   3   3  13 43.2825 22.8554  11
  -3  -3 -13 24.6425 13.4315   9
   3  -3  13 24.3383 20.0991   3
  -3  -3 -13 63.6512 38.8856   8
  -3  -3 -13 33.8005 21.4880   5
  -3   3 -13 36.4417 12.0536   4
  -3   3 -13 57.2550 27.4252   5
   3   3  13 72.1813 30.1405   3
  -3  -3 -14 3437.77 162.810   9
  -3  -3 -14 3697.72 211.042   8
   3  -3  14 2889.45 169.823   3
  -3   3 -14 3288.73 160.350   4
  -3  -3 -14 3527.74 175.351   5
   3   3  14 3459.01 177.691   3
  -3  -3 -15-15.8107 40.8871   8
  -3   3 -15 5.53994 12.9528   4
   3  -3  15-2.40399 20.2105   3
  -3  -3 -15 28.6691 14.5669   9
   3   3  15 12.8238 30.0415   3
  -3   3 -16 2768.41 135.127   4
   3   3  16 2840.84 152.992   3
  -3  -3 -16 2873.97 136.832   9
   3   3  17 317.093 48.1499   3
  -3   3 -17 402.701 30.0017   4
   3   3  18 1394.22 93.1288   3
  -3   3 -18 1271.81 72.3740   4
  -3   3 -19 161.289 22.9037   4
  -3  -3 -19 163.370 38.3683   4
   3   3  19 250.337 46.6621   3
  -3  -3 -19 176.197 68.9026   8
  -3   3 -20 127.537 22.3315   4
  -3  -3 -20 184.107 40.2039   4
   3   3  20 151.022 43.3463   3
  -3  -3 -20 178.519 68.0674   8
  -3  -3 -21 216.157 75.5533   8
   3   3  21 117.711 43.0995   3
  -3   3 -21 127.471 25.0053   4
  -3  -3 -21 110.872 39.8597   4
  -3  -3 -22-36.3427 72.9500   8
   3   3  22-7.01811 43.5900   3
  -3  -3 -22 22.5160 39.3101   4
  -3  -3 -23 113.968 44.5741   4
  -3  -3 -24 119.379 45.5411   4
  -3  -3 -25 155.664 47.3506   4
  -3  -3 -26 221.424 52.6536   4
   3   4 -27 401.973 62.4512   8
   3  -4 -27 301.863 63.1025   4
   3  -4 -26 403.807 73.6149   1
   3  -4 -26 403.750 64.1746   4
   3   4 -26 325.922 67.6388  10
   3  -4 -26 482.782 71.1594  10
   3  -4 -25 75.9439 54.2357   1
   3   4 -25 129.525 53.9473   1
   3  -4 -25 257.837 54.9026   4
   3   4 -25 55.3664 49.3554  10
   3  -4 -25 196.176 58.4673  10
   3  -4 -24 726.934 80.2127   1
   3   4 -24 674.363 77.8784   1
   3  -4 -24 702.974 72.7402   4
   3  -4 -24 622.846 74.2221  10
   3   4 -24 853.285 80.7244  10
   3  -4 -23 399.601 56.4186   4
   3   4 -23 246.089 56.5507  10
   3  -4 -23 326.308 58.3749  10
  -3  -4  23 226.528 54.3211   5
   3   4 -23 251.791 53.7312   1
   3  -4 -23 271.384 56.0315   1
   3  -4 -22 1204.65 93.0381   4
   3   4 -22 1416.96 101.352  10
   3  -4 -22 1293.67 98.8315  10
  -3  -4  22 1420.69 101.478   5
   3   4 -22 1263.84 98.7775   1
   3  -4 -22 1245.06 99.1112   1
   3  -4 -21 534.650 55.8382   4
   3   4 -21 390.385 57.7499  10
   3  -4 -21 465.194 59.0413  10
  -3  -4  21 390.012 56.0700   5
   3   4 -21 336.970 54.1845   1
   3  -4 -21 388.729 56.0168   1
   3  -4 -20 2050.33 115.072   4
   3  -4 -20 1582.39 112.900  10
   3   4 -20 1708.27 114.544  10
  -3  -4  20 1791.22 117.014   5
   3  -4 -20 1771.71 117.413   1
   3   4 -20 1594.71 113.819   1
   3  -4 -19 231.177 40.9473   4
   3   4 -19 275.060 44.7416  10
   3  -4 -19 216.536 44.5594  10
  -3  -4  19 246.139 45.2463   5
   3  -4 -19 218.547 33.6249   5
   3   4 -19 204.426 44.1915   1
   3  -4 -19 230.160 44.2072   1
  -3  -4  18 1468.94 102.726   5
   3  -4 -18 1801.90 102.862   4
   3  -4 -18 1417.07 101.767  10
   3   4 -18 1496.44 101.025  10
   3  -4 -18 1625.06 91.6441   5
   3  -4 -18 1528.43 103.858   1
   3   4 -18 1488.43 101.371   1
   3  -4 -17 91.1745 31.8159   4
   3   4 -17 63.9918 28.7218  10
   3  -4 -17 3.92988 29.7955  10
  -3  -4  17 93.9492 32.2262   5
   3  -4 -17 61.3408 23.9798   5
   3   4 -17 89.1513 33.6423   1
   3  -4 -17 80.3902 33.9108   1
  -3  -4  16 651.738 56.9621   5
   3  -4 -16 611.430 52.1294   4
   3   4 -16 702.061 55.4796  10
   3  -4 -16 642.598 56.3418  10
   3  -4 -16 543.374 43.1014   5
   3   4 -16 453.461 50.3702   1
   3  -4 -16 546.667 53.8360   1
  -3  -4  15 584.336 52.6872   5
   3  -4 -15 604.841 51.0399   4
   3  -4 -15 524.093 50.2814  10
   3   4 -15 547.222 50.8254  10
   3  -4 -15 543.598 41.5715   5
   3   4 -15 602.505 51.9222   1
   3  -4 -15 527.843 50.8845   1
  -3  -4  14 383.696 28.6721   4
  -3  -4  14 386.667 42.1931   5
   3  -4 -14 384.406 40.7405   4
   3  -4 -14 408.982 33.1019   5
   3   4 -14 385.869 41.0753  10
   3  -4 -14 432.909 43.4794  10
   3   4 -14 345.166 39.7523   1
   3  -4 -14 355.647 40.8504   1
   3   4 -13 231.474 31.7905  10
   3  -4 -13 228.368 32.5140  10
  -3  -4  13 292.726 34.9178   5
   3  -4 -13 209.887 23.3110   5
  -3  -4  13 184.666 20.2013   4
   3   4 -13 228.628 31.1622   1
   3  -4 -13 225.307 32.2297   1
  -3  -4  12 3223.21 173.238   5
  -3   4  12 3314.63 167.769   9
   3   4 -12 3488.68 171.384  10
   3  -4 -12 3641.39 173.536  10
  -3  -4  12 3272.46 159.534   4
   3   4 -12 3158.74 170.284   5
   3  -4 -12 3298.12 161.931   5
   3  -4 -12 3204.08 171.277   1
   3   4 -12 3138.07 170.393   1
  -3  -4  11 86.9913 22.2208   5
   3  -4 -11 120.343 15.7988   5
   3  -4 -11 84.1827 19.8770  10
  -3   4  11 148.154 22.6873   9
   3   4 -11 96.6631 20.6343  10
  -3  -4  11 125.109 15.6856   4
  -3   4  11 148.386 22.5911   8
   3   4 -11 105.267 23.4799   5
   3   4 -11 146.650 22.7347   1
   3  -4 -11 129.982 23.0366   1
  -3  -4  10 6038.71 290.909   5
   3   4 -10 6191.95 287.700  10
   3  -4 -10 6126.80 289.047   9
  -3   4  10 6003.63 286.861   9
  -3   4  10 5919.16 284.661   8
   3  -4 -10 6031.72 288.111  10
  -3  -4  10 5743.84 278.814   4
   3  -4 -10 5697.32 289.413   4
   3   4 -10 6030.86 288.898   5
   3  -4 -10 5998.83 278.698   5
   3   4 -10 5698.31 286.939   1
   3  -4 -10 5662.86 287.228   1
  -3  -4   9 283.140 29.8811   5
   3  -4  -9 289.940 29.2943   9
   3  -4  -9 283.702 27.5574  10
  -3   4   9 293.667 28.8404   9
   3   4  -9 355.991 29.0033  10
   3  -4  -9 322.981 31.5863   4
   3   4  -9 307.537 17.8164   3
  -3   4   9 272.999 23.4523   6
  -3   4   9 312.741 27.5221   8
   3  -4  -9 280.475 20.6037   5
   3   4  -9 338.885 30.2077   5
   3   4  -9 309.000 28.1192   1
   3  -4  -9 314.496 27.9808   1
   3   4  -8 5209.46 258.335   3
   3   4  -8 5774.27 267.677   1
   3  -4  -8 5508.24 267.250   1
   3  -4  -8 5711.80 267.590  10
   3   4  -8 6047.95 267.945  10
  -3   4   8 5356.46 268.747   9
   3  -4  -8 5696.07 271.161   4
  -3   4   8 5670.00 262.970   6
  -3   4   8 5499.92 265.667   8
   3  -4  -8 5656.55 258.732   5
   3   4  -8 5573.15 269.388   5
  -3  -4   8 5306.78 270.879   5
   3  -4  -7 51.1855 12.3472   1
   3   4  -7 60.2010 13.0379   1
  -3  -4   7 27.2173 15.6140   5
  -3   4   7 46.0862 16.1632   9
   3   4  -7 55.6243 13.0060  10
   3  -4  -7 18.8514 11.1119  10
   3  -4  -7 44.8214 14.2327   4
  -3   4   7 33.0011 12.9262   8
  -3   4   7 40.8056 11.2408   6
   3  -4  -7 35.9580 6.16228   5
   3   4  -7 44.4311 14.7377   5
   3   4  -7 40.2052 8.82525   3
   3   4  -6 4033.64 192.819   1
   3  -4  -6 4011.07 192.990   1
   3  -4  -6 4088.57 193.069  10
   3   4  -6 4235.26 193.250  10
  -3   4   6 3896.72 196.254   9
   3  -4  -6 3510.16 195.245   9
   3  -4  -6 3978.24 196.960   4
  -3  -4   6 4081.67 197.290   5
   3   4  -6 3842.91 195.294   5
  -3   4   6 4067.38 191.325   6
   3   4  -6 3992.48 189.572   3
  -3   4   5 744.789 38.6567  11
   3  -4  -5 769.050 46.6296   9
  -3   4   5 797.013 47.3604   9
   3  -4  -5 796.424 46.7789   4
   3  -4  -5 667.207 43.7155   7
   3   4  -5 740.276 40.8914   7
   3   4  -5 785.844 46.3807   5
   3   4  -5 748.678 41.7478   3
  -3   4   4 677.462 33.5780  11
  -3   4   4 560.582 40.7003   9
  -3   4   4 647.304 37.7834  10
   3  -4  -4 585.313 41.3484   9
  -3  -4   4 631.459 38.0171  10
   3  -4  -4 635.061 41.2418   4
   3   4  -4 692.966 36.7064   7
   3   4  -4 643.350 41.1340   5
  -3   4   4 629.633 38.2866   2
  -3  -4   4 641.147 38.2647   1
  -3  -4   4 719.301 38.9469   2
  -3   4   4 651.162 38.1459   1
  -3   4   3 1159.99 70.0553   9
   3  -4  -3 1412.94 72.0165   9
   3  -4  -3 1287.09 70.0092   4
   3   4  -3 1254.73 65.2982   7
  -3   4   3 1355.63 67.1793   2
  -3  -4   3 1257.73 66.6230   1
  -3  -4   3 1375.03 67.2311   2
  -3   4   3 1283.57 66.4363   1
  -3   4   3 1247.14 66.1896  10
  -3  -4   3 1302.03 66.6077  10
  -3  -4   2 602.516 35.7442  11
   3  -4  -2 418.650 32.3246   9
   3  -4  -2 526.766 32.5808   4
  -3   4   2 495.698 32.1180   7
  -3  -4   2 561.673 30.5673   7
  -3   4   2 478.573 25.3565   5
  -3   4   2 455.138 32.3584   4
  -3  -4   2 493.313 29.8691   2
  -3   4   2 475.152 29.5191   2
   3  -4  -1 1151.55 61.1981   2
   3   4  -1 1136.19 60.7925   2
  -3  -4   1 1196.35 66.0102  11
   3  -4  -1 1186.67 64.6856   9
   3  -4  -1 1209.30 63.2044   4
  -3   4   1 1150.13 63.3077   7
  -3  -4   1 1236.98 61.8962   7
   3   4  -1 1238.20 63.2519   6
  -3   4   1 1138.93 60.8424   2
  -3  -4   1 1154.72 61.1172   2
  -3   4   1 1202.59 59.0314   5
  -3   4   1 1205.49 63.9956   4
   3   4   0 1401.34 76.9662   2
   3  -4   0 1442.26 77.6665   2
  -3  -4   0 1412.63 81.0919  11
   3  -4   0 1440.91 79.8501   9
   3  -4   0 1670.81 79.3811   4
   3   4   0 1673.12 78.6595   6
  -3   4   0 1514.93 80.2169   7
  -3  -4   0 1621.19 78.9122   7
  -3   4   0 1559.13 79.8412   4
  -3   4   0 1491.64 77.0509   5
  -3  -4   0 1672.03 78.0849   2
  -3   4   0 1572.69 77.3850   2
   3   4   1 1500.28 76.5240   2
   3  -4   1 1394.24 76.3005   2
   3   4   1 1423.25 79.0337  11
  -3  -4  -1 1466.32 80.1740  11
   3  -4   1 1406.70 77.7352   9
  -3   4  -1 1528.09 77.1519   4
  -3   4  -1 1557.48 79.6744   7
   3   4   1 1576.56 76.8777   8
   3   4   1 1623.24 75.6628   6
  -3   4  -1 1462.66 76.9785   5
  -3  -4  -2 119.362 17.3966  11
   3   4   2 140.169 17.6928  11
   3  -4   2 173.357 16.0903   9
  -3   4  -2 180.114 15.7606   4
   3   4   2 180.313 16.6072   8
   3  -4   2 190.112 16.3185   2
   3   4   2 159.423 15.2265   2
  -3   4  -2 154.843 17.5223   5
   3   4   3 1349.40 70.5479  11
  -3   4  -3 1239.52 67.5810   3
  -3   4  -3 1258.78 64.3930   4
   3   4   3 1313.20 67.7480   8
   3  -4   3 1208.13 65.8871   9
   3   4   3 1292.50 66.8286   2
   3  -4   3 1216.05 66.9229   2
  -3   4  -3 1214.58 69.0550   5
   3  -4   4 903.696 52.5372   9
   3   4   4 1036.46 56.3267   8
  -3   4  -4 1028.32 55.7374   3
  -3   4  -4 977.147 51.1118   4
   3   4   4 979.392 57.9612  11
  -3   4  -4 1031.70 58.5561   5
   3  -4   5 4052.82 193.403   9
   3   4   5 3995.45 198.068   8
  -3   4  -5 4212.20 191.548   4
  -3   4  -5 4030.67 196.557   3
  -3  -4  -5 4647.63 206.230   8
  -3  -4  -5 3820.53 191.239   6
   3   4   5 3986.85 199.650  11
  -3   4  -5 4253.59 201.582   5
   3  -4   6 2638.39 127.456   9
  -3   4  -6 2642.43 125.573   4
  -3   4  -6 2687.23 132.167   3
  -3  -4  -6 2561.24 126.131   6
  -3  -4  -6 2695.34 142.076   8
   3   4   6 2675.96 135.533  11
  -3   4  -6 2755.06 137.845   5
   3  -4   7 8927.37 430.205   9
  -3  -4  -7 9060.49 448.975   8
  -3   4  -7 9655.13 428.979   4
  -3   4  -7 8990.62 435.972   3
   3   4   7 9427.20 440.673  11
  -3   4  -7 9462.08 442.875   5
   3   4   8 5378.33 263.161  11
  -3  -4  -8 5181.19 274.657   8
  -3   4  -8 5652.73 250.785   4
  -3   4  -8 4844.22 257.346   3
  -3   4  -8 5365.25 265.972   5
   3   4   9 7099.87 339.954  11
  -3   4  -9 6864.10 333.995   3
  -3   4  -9 7324.24 343.503   5
  -3  -4  -9 7014.79 356.013   8
   3   4  10 1343.29 82.4310  11
  -3   4 -10 1445.39 78.0707   3
  -3   4 -10 1381.25 85.9302   5
  -3  -4 -10 1486.61 101.326   8
   3   4  11 3931.58 205.376  11
  -3  -4 -11 3901.12 228.162   8
  -3   4 -11 3723.84 198.582   3
  -3   4 -11 4150.19 188.444   4
  -3   4 -11 4173.72 209.786   5
   3   4  12 245.671 32.6312  11
  -3  -4 -12 276.570 26.1139   9
  -3   4 -12 247.563 15.5050   4
  -3  -4 -12 221.803 47.6713   8
  -3   4 -12 252.632 34.8619   5
  -3   4 -12 285.761 28.4849   3
  -3  -4 -13 1339.54 109.902   8
  -3   4 -13 1275.16 63.3976   4
  -3   4 -13 1468.15 75.0148   3
   3   4  13 1348.50 85.6405   3
  -3  -4 -13 1250.64 72.6413   9
  -3  -4 -14 1283.05 73.7950   9
  -3   4 -14 1337.20 65.0526   4
  -3  -4 -14 1210.09 110.049   8
  -3  -4 -14 1424.18 83.8383   5
   3   4  14 1295.17 86.0692   3
  -3  -4 -15 1721.46 139.099   8
  -3   4 -15 1843.24 86.9408   4
   3   4  15 1676.01 107.515   3
  -3  -4 -15 1723.76 94.8974   9
  -3   4 -16 1856.15 86.8913   4
   3   4  16 1610.32 108.599   3
  -3  -4 -16 1597.10 93.5104   9
   3   4  17 2460.86 138.350   3
  -3  -4 -17 2243.73 120.672   9
   3   4  18 1608.39 104.429   3
  -3  -4 -18 1585.76 88.2022   9
  -3  -4 -18 1846.75 150.313   8
   3   4  19 1826.87 117.766   3
  -3  -4 -19 2155.72 165.007   8
  -3  -4 -20 1020.53 79.9147   4
   3   4  20 982.669 80.3259   3
   3   4  21 287.827 53.8514   3
  -3  -4 -21 336.229 51.7486   4
  -3  -4 -21 362.266 92.2801   8
   3   4  22 1070.76 84.7056   3
  -3  -4 -22 1220.47 128.489   8
  -3  -4 -23 45.7412 42.7385   4
  -3  -4 -23-82.6051 88.4549   8
  -3  -4 -24 809.030 78.1970   4
  -3  -4 -25 25.5463 45.8527   4
  -3  -4 -26 527.195 67.5227   4
   3  -5 -26 520.070 72.4342   4
   3   5 -25 61.3293 54.9220   1
   3  -5 -25 87.5700 58.1066   1
   3  -5 -25 66.7091 50.9443   4
   3   5 -25 65.8955 55.6046  10
   3  -5 -25 75.2092 52.5834  10
   3  -5 -24 172.093 48.5968   4
   3   5 -24 360.154 60.5441  10
   3  -5 -24 195.672 56.5083  10
  -3  -5  24 170.143 55.1372   5
   3  -5 -24 225.877 58.3846   1
   3   5 -24 275.203 58.3225   1
   3  -5 -23 312.645 55.0521   4
   3   5 -23 229.575 54.8088  10
   3  -5 -23 231.152 58.3114  10
  -3  -5  23 192.432 55.5798   5
   3  -5 -23 228.344 53.9204   1
   3   5 -23 306.163 56.8573   1
   3  -5 -22 66.4206 43.9247   4
   3   5 -22 146.618 50.5858  10
   3  -5 -22 72.1317 46.3674  10
  -3  -5  22 150.605 47.3232   5
   3   5 -22 74.7128 48.1334   1
   3  -5 -22 88.6920 43.0031   1
   3  -5 -21 562.929 59.6749   4
   3   5 -21 434.116 57.6257  10
   3  -5 -21 507.144 61.8196  10
  -3  -5  21 473.206 62.6121   5
   3  -5 -21 469.743 62.6236   1
   3   5 -21 481.854 60.1526   1
   3  -5 -20 70.8819 40.1631   4
   3   5 -20 44.4093 38.6173  10
   3  -5 -20-9.39431 36.1217  10
   3  -5 -20 53.3408 28.0475   5
  -3  -5  20 68.0677 39.6993   5
   3   5 -20 18.1610 36.8872   1
   3  -5 -20 52.3748 40.8300   1
  -3  -5  19 1004.20 84.5097   5
   3  -5 -19 1152.71 83.9669   4
   3  -5 -19 1209.07 86.6681  10
   3   5 -19 1125.12 83.7561  10
   3  -5 -19 1035.21 69.2729   5
   3  -5 -19 1095.82 84.4343   1
   3   5 -19 1040.05 82.6359   1
   3  -5 -18 11.6531 29.4865   4
   3   5 -18 19.9065 31.2825  10
   3  -5 -18-4.21965 34.0632  10
  -3  -5  18 13.5162 32.5305   5
   3  -5 -18 20.2436 23.7135   5
   3  -5 -18-4.28235 30.3041   1
   3   5 -18 8.15420 31.3152   1
  -3  -5  17 1531.99 99.1447   5
   3  -5 -17 1602.29 97.9408   4
   3  -5 -17 1434.99 96.1837  10
   3   5 -17 1381.79 92.8139  10
   3  -5 -17 1409.22 81.9261   5
   3   5 -17 1461.60 95.0005   1
   3  -5 -17 1181.48 91.5616   1
   3  -5 -16 126.143 32.7156   4
  -3  -5  16 154.408 35.1053   5
   3  -5 -16 178.257 25.1292   5
   3   5 -16 165.187 33.4068   1
   3  -5 -16 139.622 32.5674   1
   3   5 -16 157.624 34.9910  10
   3  -5 -16 208.675 36.6107  10
  -3  -5  15 1328.64 87.2794   5
  -3  -5  15 1230.31 66.3664   4
   3  -5 -15 1315.17 72.1350   5
   3  -5 -15 1126.07 82.1258   1
   3   5 -15 1152.17 81.3461   1
   3  -5 -15 1270.43 84.1391  10
   3   5 -15 1278.70 82.3564  10
  -3  -5  14 1044.99 55.2207   4
  -3  -5  14 1008.22 73.5852   5
   3  -5 -14 985.209 69.7791  10
   3   5 -14 983.571 69.5748  10
   3  -5 -14 956.640 58.4710   5
   3  -5 -14 985.872 71.0241   1
   3   5 -14 1004.41 69.1019   1
  -3  -5  13 572.365 48.8449   5
   3   5 -13 390.159 40.7930  10
   3  -5 -13 442.855 43.6394  10
  -3  -5  13 482.198 30.6113   4
   3  -5 -13 511.141 33.9235   5
   3   5 -13 442.696 43.1167   5
   3  -5 -13 401.869 42.0040   1
   3   5 -13 409.304 41.7238   1
  -3  -5  12 202.885 32.3265   5
   3   5 -12 245.210 29.9075  10
   3  -5 -12 234.081 31.3708  10
   3  -5 -12 219.974 30.4112   9
  -3  -5  12 250.379 20.6796   4
  -3   5  12 268.858 29.2651   8
   3  -5 -12 228.371 21.6514   5
   3   5 -12 235.215 31.7475   5
   3   5 -12 228.713 29.4316   1
   3  -5 -12 285.310 32.3951   1
  -3  -5  11 232.476 31.2474   5
   3  -5 -11 258.565 30.1956   9
  -3   5  11 301.590 29.4712   8
   3  -5 -11 230.000 28.9321  10
   3   5 -11 258.942 29.9409  10
   3  -5 -11 285.491 32.6937   4
  -3  -5  11 276.249 21.4002   4
   3  -5 -11 257.647 21.1536   5
   3   5 -11 286.825 33.5286   5
   3   5 -11 258.020 30.2882   1
   3  -5 -11 252.244 29.5323   1
   3   5 -10 460.412 25.8159   3
   3  -5 -10 501.463 39.0523   1
   3   5 -10 525.329 39.0660   1
   3   5 -10 488.252 38.6167  10
   3  -5 -10 513.523 40.6899   9
   3  -5 -10 472.665 38.3954  10
   3  -5 -10 487.009 41.5581   4
  -3  -5  10 508.720 31.3637   4
  -3   5  10 486.510 37.6299   8
   3  -5 -10 494.190 29.3261   5
   3   5 -10 484.028 40.5025   5
  -3  -5  10 406.195 41.1179   5
   3   5  -9 688.620 38.8506   3
   3   5  -9 826.519 48.9620  10
   3  -5  -9 761.094 49.0849  10
   3  -5  -9 671.698 51.2780   4
   3  -5  -9 714.558 48.3101   1
   3   5  -9 740.673 47.9911   1
  -3   5   9 742.452 47.9359   8
  -3   5   9 749.073 42.9469   6
   3  -5  -9 753.621 38.4646   5
   3   5  -9 705.565 50.5690   5
  -3  -5   9 586.310 50.0242   5
   3   5  -8 9283.25 431.937   1
   3  -5  -8 8790.68 432.028   1
   3  -5  -8 8977.19 437.304   4
  -3   5   8 9078.72 428.845  11
   3  -5  -8 9317.99 432.523  10
   3   5  -8 9150.65 431.238  10
  -3   5   8 9088.88 427.617   6
  -3   5   8 9109.39 431.822   8
   3   5  -8 9362.42 435.798   5
   3  -5  -8 9229.48 421.438   5
   3   5  -8 9162.36 425.484   3
   3   5  -7 1054.19 59.2209   1
   3  -5  -7 1019.73 59.3028   1
   3   5  -7 1019.50 58.8372  10
   3  -5  -7 1000.43 59.1287  10
  -3   5   7 995.402 56.3668  11
   3  -5  -7 1057.75 65.3749   4
  -3   5   7 1019.23 60.2303   8
   3   5  -7 1140.47 63.9828   5
  -3   5   7 1069.26 56.9556   6
   3   5  -7 1036.12 55.6347   3
   3  -5  -6 12836.1 566.315   9
   3  -5  -6 12969.8 567.043   4
   3   5  -6 11931.9 559.096   7
   3   5  -6 13009.1 565.314   5
  -3   5   6 12179.9 556.848  11
   3  -5  -5 732.731 50.0121   9
   3  -5  -5 784.806 50.5126   4
   3   5  -5 744.910 44.5484   7
   3   5  -5 835.499 50.5129   5
  -3   5   5 812.225 42.0010  11
  -3   5   4 11655.6 544.130  11
   3  -5  -4 11893.8 555.491   9
  -3  -5   4 12405.3 549.106  10
  -3   5   4 12304.6 548.653  10
   3  -5  -4 12406.5 554.870   4
   3   5  -4 11386.1 548.584   7
   3   5  -4 12245.7 553.824   5
  -3  -5   4 11246.3 548.001   2
  -3   5   4 11555.5 548.395   2
  -3  -5   4 11979.4 549.105   1
  -3   5   4 11729.5 548.486   1
[truncated: 960,834 more chars]
