# Supplementary material for: Organically Templated Uranyl Sulfates and Selenates: Structural Complexity and Crystal Chemical Restrictions for Isotypic Compounds Formation
Source: Int J Mol Sci. 2023 Aug 21;24(16):13020. doi: 10.3390/ijms241613020 (PMC10455190; doi:10.3390/ijms241613020)
Supplement: Supplementary file 1 [file ijms-24-13020-s001.zip › Compound_3.cif]

data_Compound_3_ls-s-11
_audit_creation_date               2023-07-26
_audit_creation_method
;
Olex2 1.5
(compiled 2023.03.06 svn.rbb2c1857 for OlexSys, GUI svn.r6748)
;
_shelx_SHELXL_version_number       '2018/3'
_audit_contact_author_address      ?
_audit_contact_author_email        ?
_audit_contact_author_name         ''
_audit_contact_author_phone        ?
_publ_contact_author_id_orcid      ?
_publ_section_references
;
Dolomanov, O.V., Bourhis, L.J., Gildea, R.J, Howard, J.A.K. & Puschmann, H.
 (2009), J. Appl. Cryst. 42, 339-341.

Sheldrick, G.M. (2015). Acta Cryst. C71, 3-8.
;
_chemical_name_common              ?
_chemical_name_systematic          ?
_chemical_formula_moiety           'H2 O17 S3 U2, H2 O, 2(C3 H10 N)'
_chemical_formula_sum              'C6 H24 N2 O18 S3 U2'
_chemical_formula_weight           984.51
_chemical_melting_point            ?
_chemical_oxdiff_formula           'C24  H80  N8  O72  S12  U8  '
loop_
  _atom_type_symbol
  _atom_type_description
  _atom_type_scat_dispersion_real
  _atom_type_scat_dispersion_imag
  _atom_type_scat_source
 'C' 'C' 0.0033 0.0016 'International Tables Vol C Tables 4.2.6.8 and 6.1.1.4'
 'H' 'H' 0.0000 0.0000 'International Tables Vol C Tables 4.2.6.8 and 6.1.1.4'
 'N' 'N' 0.0061 0.0033 'International Tables Vol C Tables 4.2.6.8 and 6.1.1.4'
 'O' 'O' 0.0106 0.0060 'International Tables Vol C Tables 4.2.6.8 and 6.1.1.4'
 'S' 'S' 0.1246 0.1234 'International Tables Vol C Tables 4.2.6.8 and 6.1.1.4'
 'U' 'U' -9.6767 9.6646 'International Tables Vol C Tables 4.2.6.8 and 6.1.1.4'

_shelx_space_group_comment
;
The symmetry employed for this shelxl refinement is uniquely defined
by the following loop, which should always be used as a source of
symmetry information in preference to the above space-group names.
They are only intended as comments.
;
_space_group_crystal_system        'monoclinic'
_space_group_IT_number             14
_space_group_name_H-M_alt          'P 1 21/c 1'
_space_group_name_Hall             '-P 2ybc'
loop_
  _space_group_symop_operation_xyz
 'x, y, z'
 '-x, y+1/2, -z+1/2'
 '-x, -y, -z'
 'x, -y-1/2, z-1/2'

_cell_length_a                     11.04700(10)
_cell_length_b                     10.89260(10)
_cell_length_c                     18.5397(2)
_cell_angle_alpha                  90
_cell_angle_beta                   100.1800(10)
_cell_angle_gamma                  90
_cell_volume                       2195.77(4)
_cell_formula_units_Z              4
_cell_measurement_reflns_used      59555
_cell_measurement_temperature      100(2)
_cell_measurement_theta_max        33.7600
_cell_measurement_theta_min        3.6520
_shelx_estimated_absorpt_T_max     0.660
_shelx_estimated_absorpt_T_min     0.065
_exptl_absorpt_coefficient_mu      15.103
_exptl_absorpt_correction_T_max    1.000
_exptl_absorpt_correction_T_min    0.013
_exptl_absorpt_correction_type     gaussian
_exptl_absorpt_process_details
;
CrysAlisPro 1.171.41.104a (Rigaku Oxford Diffraction, 2021)
Numerical absorption correction based on gaussian integration over
a multifaceted crystal model
Empirical absorption correction using spherical harmonics,
implemented in SCALE3 ABSPACK scaling algorithm.
;
_exptl_absorpt_special_details     ?
_exptl_crystal_colour              yellow-green
_exptl_crystal_density_diffrn      2.978
_exptl_crystal_density_meas        ?
_exptl_crystal_density_method      ?
_exptl_crystal_description         lamina
_exptl_crystal_F_000               1800
loop_
  _exptl_crystal_face_index_h
  _exptl_crystal_face_index_k
  _exptl_crystal_face_index_l
  _exptl_crystal_face_perp_dist
 2 2 1 0.1418
 0 15 -3 0.1139
 -10 10 -8 0.1154
 -11 -10 -4 0.1264
 -1 -15 3 0.1348
 10 -10 8 0.1232
 0 -1 26 0.0223
 0 1 -26 0.0111

_exptl_crystal_size_max            0.4
_exptl_crystal_size_mid            0.26
_exptl_crystal_size_min            0.03
loop_
  _exptl_oxdiff_crystal_face_indexfrac_h
  _exptl_oxdiff_crystal_face_indexfrac_k
  _exptl_oxdiff_crystal_face_indexfrac_l
  _exptl_oxdiff_crystal_face_x
  _exptl_oxdiff_crystal_face_y
  _exptl_oxdiff_crystal_face_z
 2.0014 1.9984 0.9955 0.0662 -0.1591 0.0871
 0.3761 15.2364 -3.3115 0.3109 -0.8668 -0.3899
 -9.9746 9.7791 -8.0738 0.1171 -0.3053 -0.9450
 -10.7350 -10.2983 -3.8643 -0.2948 0.8434 -0.4492
 -0.8438 -15.2468 3.0416 -0.3149 0.8789 0.3584
 10.0305 -9.7099 8.0903 -0.1152 0.3000 0.9470
 0.0461 -1.0499 25.6492 0.8120 0.2829 0.5105
 -0.0461 1.0499 -25.6492 -0.8120 -0.2829 -0.5105

_exptl_transmission_factor_max     ?
_exptl_transmission_factor_min     ?
_diffrn_reflns_av_R_equivalents    0.0786
_diffrn_reflns_av_unetI/netI       0.0272
_diffrn_reflns_Laue_measured_fraction_full  0.997
_diffrn_reflns_Laue_measured_fraction_max  0.998
_diffrn_reflns_limit_h_max         14
_diffrn_reflns_limit_h_min         -14
_diffrn_reflns_limit_k_max         14
_diffrn_reflns_limit_k_min         -14
_diffrn_reflns_limit_l_max         24
_diffrn_reflns_limit_l_min         -24
_diffrn_reflns_number              71790
_diffrn_reflns_point_group_measured_fraction_full  0.997
_diffrn_reflns_point_group_measured_fraction_max  0.998
_diffrn_reflns_theta_full          25.242
_diffrn_reflns_theta_max           27.500
_diffrn_reflns_theta_min           3.243
_diffrn_ambient_environment        N~2~
_diffrn_ambient_temperature        100(2)
_diffrn_detector                   'Hybrid Pixel Array Detector'
_diffrn_detector_area_resol_mean   10.0000
_diffrn_detector_type              HyPix
_diffrn_measured_fraction_theta_full  0.997
_diffrn_measured_fraction_theta_max  0.998
_diffrn_measurement_details
;
List of Runs (angles in degrees, time in seconds):

  # Type    Start    End  Width  t~exp~   \w     \q     \k     \f   Frames
--------------------------------------------------------------------------
  1  \w      1.00  37.00   0.50    0.97    --   11.60 -83.00 134.00   72
  2  \w    -42.00   0.00   0.50    0.97    --   11.60 -83.00 134.00   84
  3  \w    -20.00   7.00   0.50    0.97    --  -13.71 -83.00 134.00   54
  4  \w    -39.00  21.00   0.50    0.97    --  -13.71  83.00-104.00  120
  5  \w     -3.00  71.00   0.50    0.97    --   11.60  57.00  90.00  148
  6  \w     -6.00  84.00   0.50    0.97    --   11.60  77.00 120.00  180
  7  \w      1.00  82.00   0.50    0.97    --   11.60  38.00 -60.00  162
  8  \w     27.00  85.00   0.50    0.97    --   11.60  38.00  30.00  116
  9  \w     13.00  78.00   0.50    0.97    --   11.60  57.00 -60.00  130
 10  \w    -61.00  24.00   0.50    0.97    --   11.60 -38.00 150.00  170
 11  \w     -3.00  42.00   0.50    0.97    --   11.60  83.00-104.00   90
 12  \w    -52.00   0.00   0.50    0.97    --  -13.71 107.00-161.00  104
 13  \w    -52.00   0.00   0.50    0.97    --  -13.71 107.00 -33.24  104
 14  \w    -52.00  -5.00   0.50    0.97    --  -13.71 107.00 -79.11   94
 15  \w    -50.00   2.00   0.50    0.97    --  -13.71 104.00  25.84  104
 16  \w    -74.00   1.00   0.50    0.97    --  -13.71 -57.00 120.00  150
 17  \w    -52.00 -24.00   0.50    0.97    --  -13.71 107.00 127.89   56
 18  \w    -52.00 -27.00   0.50    0.97    --  -13.71 107.00 164.08   50
 19  \w    -55.00  -9.00   0.50    0.97    --  -13.71 113.00 104.95   92
 20  \w    -42.00  31.00   0.50    0.97    --  -13.71  90.00 -49.31  146
;
_diffrn_measurement_device         'four-circle diffractometer'
_diffrn_measurement_device_type   
 'XtaLAB Synergy, Single source at home/near, HyPix'
_diffrn_measurement_method         '\w scans'
_diffrn_orient_matrix_type        
 'CrysAlisPro convention (1999,Acta A55,543-557)'
_diffrn_orient_matrix_UB_11        -0.0110323000
_diffrn_orient_matrix_UB_12        0.0278093000
_diffrn_orient_matrix_UB_13        0.0328148000
_diffrn_orient_matrix_UB_21        -0.0297341000
_diffrn_orient_matrix_UB_22        -0.0542279000
_diffrn_orient_matrix_UB_23        0.0088650000
_diffrn_orient_matrix_UB_31        0.0570240000
_diffrn_orient_matrix_UB_32        -0.0228995000
_diffrn_orient_matrix_UB_33        0.0188649000
_diffrn_radiation_monochromator    mirror
_diffrn_radiation_probe            x-ray
_diffrn_radiation_type             'Mo K\a'
_diffrn_radiation_wavelength       0.71073
_diffrn_source                     'micro-focus sealed X-ray tube'
_diffrn_source_type                'PhotonJet (Mo) X-ray Source'
_reflns_Friedel_coverage           0.000
_reflns_Friedel_fraction_full      .
_reflns_Friedel_fraction_max       .
_reflns_number_gt                  4773
_reflns_number_total               5027
_reflns_special_details
;
 Reflections were merged by SHELXL according to the crystal
 class for the calculation of statistics and refinement.
 
 _reflns_Friedel_fraction is defined as the number of unique
 Friedel pairs measured divided by the number that would be
 possible theoretically, ignoring centric projections and
 systematic absences.
;
_reflns_threshold_expression       'I > 2\s(I)'
_computing_cell_refinement         'CrysAlisPro 1.171.41.104a (Rigaku OD, 2021)'
_computing_data_collection         'CrysAlisPro 1.171.41.104a (Rigaku OD, 2021)'
_computing_data_reduction          'CrysAlisPro 1.171.41.104a (Rigaku OD, 2021)'
_computing_molecular_graphics      'Olex2 1.5 (Dolomanov et al., 2009)'
_computing_publication_material    'Olex2 1.5 (Dolomanov et al., 2009)'
_computing_structure_refinement    'SHELXL 2018 (Sheldrick, 2015)'
_computing_structure_solution      'SHELXT 2018 (Sheldrick, 2015)'
_refine_diff_density_max           1.477
_refine_diff_density_min           -1.733
_refine_diff_density_rms           0.176
_refine_ls_extinction_coef         0.00034(4)
_refine_ls_extinction_expression  
 'Fc^*^=kFc[1+0.001xFc^2^\l^3^/sin(2\q)]^-1/4^'
_refine_ls_extinction_method       'SHELXL-2018/3 (Sheldrick 2018)'
_refine_ls_goodness_of_fit_ref     1.048
_refine_ls_hydrogen_treatment      constr
_refine_ls_matrix_type             full
_refine_ls_number_parameters       291
_refine_ls_number_reflns           5027
_refine_ls_number_restraints       0
_refine_ls_R_factor_all            0.0202
_refine_ls_R_factor_gt             0.0186
_refine_ls_restrained_S_all        1.048
_refine_ls_shift/su_max            0.000
_refine_ls_shift/su_mean           0.000
_refine_ls_structure_factor_coef   Fsqd
_refine_ls_weighting_details      
 'w=1/[\s^2^(Fo^2^)+(0.0226P)^2^+2.7867P] where P=(Fo^2^+2Fc^2^)/3'
_refine_ls_weighting_scheme        calc
_refine_ls_wR_factor_gt            0.0448
_refine_ls_wR_factor_ref           0.0453
_refine_special_details            ?
_olex2_refinement_description
;
1. Fixed Uiso
 At 1.2 times of:
  All C(H) groups, All N(H,H,H) groups
 At 1.5 times of:
  All C(H,H,H) groups, All O(H,H) groups
2.a Free rotating group:
 O18(H18A,H18B)
2.b Rotating group:
 O7(H7A,H7B)
2.c Ternary CH refined with riding coordinates:
 C1(H1), C4(H4)
2.d Idealised Me refined as rotating group:
 N1(H1A,H1B,H1C), C2(H2A,H2B,H2C), C3(H3A,H3B,H3C), N2(H2D,H2E,H2F), C5(H5A,
 H5B,H5C), C6(H6A,H6B,H6C)
;
_atom_sites_solution_hydrogens     mixed
_atom_sites_solution_primary       ?
_atom_sites_solution_secondary     ?
loop_
  _atom_site_label
  _atom_site_type_symbol
  _atom_site_fract_x
  _atom_site_fract_y
  _atom_site_fract_z
  _atom_site_U_iso_or_equiv
  _atom_site_adp_type
  _atom_site_occupancy
  _atom_site_site_symmetry_order
  _atom_site_calc_flag
  _atom_site_refinement_flags_posn
  _atom_site_refinement_flags_adp
  _atom_site_refinement_flags_occupancy
  _atom_site_disorder_assembly
  _atom_site_disorder_group
 U1 U 0.57984(2) 0.23477(2) 0.21851(2) 0.00448(4) Uani 1 1 d . . . . .
 U2 U 0.12686(2) 0.31315(2) 0.26226(2) 0.00485(5) Uani 1 1 d . . . . .
 S1 S 0.34396(7) 0.05947(7) 0.28905(4) 0.00546(14) Uani 1 1 d . . . . .
 S2 S 0.13205(7) 0.62243(7) 0.32804(4) 0.00541(14) Uani 1 1 d . . . . .
 S3 S 0.42764(7) 0.41160(7) 0.34514(4) 0.00546(14) Uani 1 1 d . . . . .
 O1 O 0.2218(2) 0.1184(2) 0.28965(13) 0.0084(4) Uani 1 1 d . . . . .
 O2 O 0.0483(2) 0.2944(2) 0.33648(13) 0.0107(5) Uani 1 1 d . . . . .
 O3 O 0.3082(2) 0.3525(2) 0.34949(12) 0.0078(4) Uani 1 1 d . . . . .
 O4 O 0.5186(2) 0.3789(2) 0.40902(13) 0.0117(5) Uani 1 1 d . . . . .
 O5 O 0.2200(2) 0.7233(2) 0.31944(13) 0.0078(4) Uani 1 1 d . . . . .
 O6 O 0.5030(2) 0.2881(2) 0.13213(12) 0.0079(4) Uani 1 1 d . . . . .
 O7 O -0.0596(2) 0.4180(2) 0.19583(14) 0.0121(5) Uani 1 1 d . . . . .
 H7A H -0.123926 0.371422 0.196033 0.018 Uiso 1 1 d R U . . .
 H7B H -0.074325 0.483542 0.220012 0.018 Uiso 1 1 d R U . . .
 O8 O 0.4008(2) 0.1202(2) 0.23179(12) 0.0074(4) Uani 1 1 d . . . . .
 O9 O 0.4091(2) 0.5463(2) 0.34303(13) 0.0090(5) Uani 1 1 d . . . . .
 O10 O 0.0061(2) 0.6742(2) 0.30979(13) 0.0093(5) Uani 1 1 d . . . . .
 O11 O 0.3169(2) -0.0703(2) 0.26857(12) 0.0079(4) Uani 1 1 d . . . . .
 O12 O 0.1436(2) 0.5269(2) 0.27274(12) 0.0090(5) Uani 1 1 d . . . . .
 O13 O 0.6533(2) 0.1808(2) 0.30525(13) 0.0089(5) Uani 1 1 d . . . . .
 O14 O 0.4644(2) 0.3730(2) 0.27527(13) 0.0092(5) Uani 1 1 d . . . . .
 O15 O 0.2035(2) 0.3308(2) 0.18608(13) 0.0091(5) Uani 1 1 d . . . . .
 O16 O 0.1528(2) 0.5748(2) 0.40169(13) 0.0106(5) Uani 1 1 d . . . . .
 O17 O 0.4229(2) 0.0691(2) 0.36051(12) 0.0091(5) Uani 1 1 d . . . . .
 O18 O 0.3936(2) 0.3158(2) -0.01228(14) 0.0133(5) Uani 1 1 d G . . . .
 H18A H 0.468483 0.288810 0.000307 0.020 Uiso 1 1 d G U . . .
 H18B H 0.391503 0.347442 -0.055572 0.020 Uiso 1 1 d G U . . .
 N1 N 0.3130(2) 0.4417(3) 0.51178(15) 0.0104(6) Uani 1 1 d . . . . .
 H1A H 0.271779 0.483392 0.472413 0.012 Uiso 1 1 calc R U . . .
 H1B H 0.343910 0.370911 0.496371 0.012 Uiso 1 1 calc R U . . .
 H1C H 0.375649 0.488938 0.535343 0.012 Uiso 1 1 calc R U . . .
 C1 C 0.2262(3) 0.4119(3) 0.56335(18) 0.0109(6) Uani 1 1 d . . . . .
 H1 H 0.272263 0.366690 0.606605 0.013 Uiso 1 1 calc R U . . .
 C2 C 0.1779(3) 0.5315(3) 0.5894(2) 0.0167(7) Uani 1 1 d . . . . .
 H2A H 0.246847 0.580426 0.614944 0.025 Uiso 1 1 calc R U . . .
 H2B H 0.120789 0.513748 0.622898 0.025 Uiso 1 1 calc R U . . .
 H2C H 0.134948 0.577658 0.547109 0.025 Uiso 1 1 calc R U . . .
 C3 C 0.1251(3) 0.3292(3) 0.5234(2) 0.0153(7) Uani 1 1 d . . . . .
 H3A H 0.079359 0.372908 0.480915 0.023 Uiso 1 1 calc R U . . .
 H3B H 0.068929 0.306653 0.556617 0.023 Uiso 1 1 calc R U . . .
 H3C H 0.161807 0.254769 0.506777 0.023 Uiso 1 1 calc R U . . .
 N2 N 0.3128(3) 0.4822(3) 0.08530(16) 0.0114(6) Uani 1 1 d . . . . .
 H2D H 0.357129 0.432445 0.060303 0.014 Uiso 1 1 calc R U . . .
 H2E H 0.277687 0.436364 0.117118 0.014 Uiso 1 1 calc R U . . .
 H2F H 0.363397 0.539306 0.110655 0.014 Uiso 1 1 calc R U . . .
 C4 C 0.2134(3) 0.5458(3) 0.03187(19) 0.0144(7) Uani 1 1 d . . . . .
 H4 H 0.175108 0.483981 -0.005072 0.017 Uiso 1 1 calc R U . . .
 C5 C 0.2737(4) 0.6440(4) -0.0080(2) 0.0236(9) Uani 1 1 d . . . . .
 H5A H 0.317835 0.701943 0.027728 0.035 Uiso 1 1 calc R U . . .
 H5B H 0.210452 0.687936 -0.042038 0.035 Uiso 1 1 calc R U . . .
 H5C H 0.331764 0.605390 -0.035352 0.035 Uiso 1 1 calc R U . . .
 C6 C 0.1146(3) 0.5943(4) 0.0711(2) 0.0211(8) Uani 1 1 d . . . . .
 H6A H 0.082314 0.527007 0.097197 0.032 Uiso 1 1 calc R U . . .
 H6B H 0.047772 0.629679 0.035234 0.032 Uiso 1 1 calc R U . . .
 H6C H 0.149396 0.657740 0.106161 0.032 Uiso 1 1 calc R U . . .

loop_
  _atom_site_aniso_label
  _atom_site_aniso_U_11
  _atom_site_aniso_U_22
  _atom_site_aniso_U_33
  _atom_site_aniso_U_23
  _atom_site_aniso_U_13
  _atom_site_aniso_U_12
 U1 0.00421(7) 0.00297(7) 0.00632(7) 0.00025(4) 0.00105(5) -0.00002(4)
 U2 0.00408(7) 0.00309(7) 0.00750(7) -0.00037(4) 0.00133(5) -0.00016(4)
 S1 0.0043(3) 0.0039(3) 0.0084(3) 0.0002(3) 0.0017(3) 0.0003(3)
 S2 0.0047(3) 0.0029(3) 0.0086(3) 0.0009(3) 0.0011(3) 0.0003(3)
 S3 0.0048(3) 0.0032(3) 0.0086(3) -0.0001(3) 0.0017(3) 0.0001(3)
 O1 0.0058(11) 0.0045(10) 0.0160(11) 0.0001(9) 0.0048(9) 0.0002(8)
 O2 0.0095(11) 0.0094(11) 0.0142(12) 0.0009(9) 0.0044(9) -0.0006(9)
 O3 0.0067(11) 0.0073(11) 0.0093(11) -0.0007(9) 0.0014(9) -0.0015(9)
 O4 0.0085(11) 0.0118(12) 0.0132(11) 0.0026(9) -0.0024(9) -0.0007(9)
 O5 0.0054(11) 0.0058(11) 0.0124(11) 0.0005(9) 0.0020(9) -0.0005(8)
 O6 0.0060(11) 0.0077(11) 0.0092(11) 0.0005(9) -0.0007(9) 0.0009(8)
 O7 0.0067(11) 0.0054(11) 0.0238(13) -0.0012(10) 0.0012(9) 0.0002(9)
 O8 0.0065(10) 0.0069(11) 0.0092(11) 0.0010(9) 0.0027(8) -0.0007(8)
 O9 0.0104(11) 0.0047(11) 0.0130(11) 0.0015(9) 0.0053(9) 0.0009(8)
 O10 0.0045(11) 0.0079(11) 0.0151(12) 0.0015(9) 0.0007(9) 0.0002(8)
 O11 0.0068(10) 0.0036(10) 0.0130(11) -0.0006(9) 0.0009(9) -0.0006(8)
 O12 0.0110(11) 0.0041(11) 0.0120(11) -0.0024(9) 0.0022(9) -0.0006(9)
 O13 0.0088(11) 0.0083(12) 0.0089(11) 0.0019(9) -0.0005(9) -0.0002(8)
 O14 0.0073(11) 0.0092(11) 0.0120(11) -0.0031(9) 0.0044(9) -0.0009(9)
 O15 0.0092(11) 0.0074(11) 0.0118(11) 0.0000(9) 0.0048(9) -0.0008(8)
 O16 0.0111(11) 0.0110(11) 0.0101(11) 0.0034(9) 0.0028(9) 0.0015(9)
 O17 0.0080(11) 0.0102(11) 0.0085(11) -0.0020(9) -0.0003(9) 0.0000(9)
 O18 0.0143(12) 0.0154(13) 0.0098(12) 0.0014(10) 0.0011(9) 0.0021(10)
 N1 0.0081(13) 0.0114(14) 0.0113(13) 0.0006(11) 0.0006(11) 0.0010(10)
 C1 0.0105(15) 0.0119(16) 0.0094(15) 0.0009(13) -0.0005(12) -0.0008(13)
 C2 0.0173(18) 0.0187(19) 0.0145(17) -0.0056(15) 0.0034(14) 0.0008(14)
 C3 0.0139(17) 0.0169(18) 0.0150(17) -0.0005(14) 0.0022(14) -0.0027(14)
 N2 0.0134(14) 0.0084(13) 0.0126(13) 0.0016(11) 0.0032(11) 0.0009(11)
 C4 0.0139(17) 0.0134(17) 0.0142(17) 0.0026(14) -0.0020(13) 0.0019(13)
 C5 0.026(2) 0.021(2) 0.024(2) 0.0129(17) 0.0071(17) 0.0031(16)
 C6 0.0137(18) 0.023(2) 0.025(2) 0.0012(17) 0.0006(15) 0.0038(15)

_geom_special_details
;
 All esds (except the esd in the dihedral angle between two l.s. planes)
 are estimated using the full covariance matrix.  The cell esds are taken
 into account individually in the estimation of esds in distances, angles
 and torsion angles; correlations between esds in cell parameters are only
 used when they are defined by crystal symmetry.  An approximate (isotropic)
 treatment of cell esds is used for estimating esds involving l.s. planes.
;
loop_
  _geom_bond_atom_site_label_1
  _geom_bond_atom_site_label_2
  _geom_bond_distance
  _geom_bond_site_symmetry_2
  _geom_bond_publ_flag
 U1 O5 2.440(2) 2_645 ?
 U1 O6 1.773(2) . ?
 U1 O8 2.388(2) . ?
 U1 O9 2.363(2) 2_645 ?
 U1 O11 2.402(2) 2_655 ?
 U1 O13 1.769(2) . ?
 U1 O14 2.340(2) . ?
 U2 O1 2.381(2) . ?
 U2 O2 1.763(2) . ?
 U2 O3 2.380(2) . ?
 U2 O7 2.483(2) . ?
 U2 O10 2.354(2) 2_545 ?
 U2 O12 2.341(2) . ?
 U2 O15 1.781(2) . ?
 S1 O1 1.496(2) . ?
 S1 O8 1.481(2) . ?
 S1 O11 1.480(2) . ?
 S1 O17 1.456(2) . ?
 S2 O5 1.493(2) . ?
 S2 O10 1.484(2) . ?
 S2 O12 1.482(2) . ?
 S2 O16 1.441(2) . ?
 S3 O3 1.483(2) . ?
 S3 O4 1.456(2) . ?
 S3 O9 1.480(2) . ?
 S3 O14 1.485(2) . ?
 O7 H7A 0.8732 . ?
 O7 H7B 0.8737 . ?
 O18 H18A 0.8697 . ?
 O18 H18B 0.8701 . ?
 N1 H1A 0.9100 . ?
 N1 H1B 0.9100 . ?
 N1 H1C 0.9100 . ?
 N1 C1 1.504(4) . ?
 C1 H1 1.0000 . ?
 C1 C2 1.519(5) . ?
 C1 C3 1.522(5) . ?
 C2 H2A 0.9800 . ?
 C2 H2B 0.9800 . ?
 C2 H2C 0.9800 . ?
 C3 H3A 0.9800 . ?
 C3 H3B 0.9800 . ?
 C3 H3C 0.9800 . ?
 N2 H2D 0.9100 . ?
 N2 H2E 0.9100 . ?
 N2 H2F 0.9100 . ?
 N2 C4 1.511(4) . ?
 C4 H4 1.0000 . ?
 C4 C5 1.518(5) . ?
 C4 C6 1.510(5) . ?
 C5 H5A 0.9800 . ?
 C5 H5B 0.9800 . ?
 C5 H5C 0.9800 . ?
 C6 H6A 0.9800 . ?
 C6 H6B 0.9800 . ?
 C6 H6C 0.9800 . ?

loop_
  _geom_angle_atom_site_label_1
  _geom_angle_atom_site_label_2
  _geom_angle_atom_site_label_3
  _geom_angle
  _geom_angle_site_symmetry_1
  _geom_angle_site_symmetry_3
  _geom_angle_publ_flag
 O6 U1 O5 94.01(9) . 2_645 ?
 O6 U1 O8 89.51(9) . . ?
 O6 U1 O9 84.61(9) . 2_645 ?
 O6 U1 O11 86.75(9) . 2_655 ?
 O6 U1 O14 89.05(9) . . ?
 O8 U1 O5 144.35(8) . 2_645 ?
 O8 U1 O11 147.03(8) . 2_655 ?
 O9 U1 O5 71.89(8) 2_645 2_645 ?
 O9 U1 O8 73.15(8) 2_645 . ?
 O9 U1 O11 138.78(8) 2_645 2_655 ?
 O11 U1 O5 68.62(7) 2_655 2_645 ?
 O13 U1 O5 87.21(9) . 2_645 ?
 O13 U1 O6 178.75(11) . . ?
 O13 U1 O8 89.31(9) . . ?
 O13 U1 O9 95.48(9) . 2_645 ?
 O13 U1 O11 94.00(9) . 2_655 ?
 O13 U1 O14 90.24(10) . . ?
 O14 U1 O5 139.16(8) . 2_645 ?
 O14 U1 O8 76.28(8) . . ?
 O14 U1 O9 148.80(8) . 2_645 ?
 O14 U1 O11 70.92(8) . 2_655 ?
 O1 U2 O7 144.18(8) . . ?
 O2 U2 O1 89.39(9) . . ?
 O2 U2 O3 87.80(9) . . ?
 O2 U2 O7 87.76(10) . . ?
 O2 U2 O10 91.41(10) . 2_545 ?
 O2 U2 O12 95.34(10) . . ?
 O2 U2 O15 178.82(10) . . ?
 O3 U2 O1 74.30(8) . . ?
 O3 U2 O7 141.16(8) . . ?
 O10 U2 O1 75.83(8) 2_545 . ?
 O10 U2 O3 150.13(8) 2_545 . ?
 O10 U2 O7 68.56(8) 2_545 . ?
 O12 U2 O1 147.46(8) . . ?
 O12 U2 O3 73.74(8) . . ?
 O12 U2 O7 68.30(8) . . ?
 O12 U2 O10 135.97(8) . 2_545 ?
 O15 U2 O1 90.68(9) . . ?
 O15 U2 O3 93.34(9) . . ?
 O15 U2 O7 91.50(9) . . ?
 O15 U2 O10 87.47(9) . 2_545 ?
 O15 U2 O12 85.23(9) . . ?
 O8 S1 O1 108.10(13) . . ?
 O11 S1 O1 105.67(13) . . ?
 O11 S1 O8 109.56(13) . . ?
 O17 S1 O1 111.01(14) . . ?
 O17 S1 O8 110.99(13) . . ?
 O17 S1 O11 111.31(13) . . ?
 O10 S2 O5 107.32(13) . . ?
 O12 S2 O5 107.80(13) . . ?
 O12 S2 O10 107.50(13) . . ?
 O16 S2 O5 111.62(14) . . ?
 O16 S2 O10 109.81(14) . . ?
 O16 S2 O12 112.57(14) . . ?
 O3 S3 O14 107.93(13) . . ?
 O4 S3 O3 110.03(14) . . ?
 O4 S3 O9 109.67(14) . . ?
 O4 S3 O14 112.59(14) . . ?
 O9 S3 O3 108.14(13) . . ?
 O9 S3 O14 108.37(14) . . ?
 S1 O1 U2 138.13(13) . . ?
 S3 O3 U2 133.72(13) . . ?
 S2 O5 U1 135.10(13) . 2_655 ?
 U2 O7 H7A 109.6 . . ?
 U2 O7 H7B 109.5 . . ?
 H7A O7 H7B 104.3 . . ?
 S1 O8 U1 140.45(13) . . ?
 S3 O9 U1 148.77(14) . 2_655 ?
 S2 O10 U2 147.09(15) . 2 ?
 S1 O11 U1 138.39(13) . 2_645 ?
 S2 O12 U2 137.79(14) . . ?
 S3 O14 U1 146.02(14) . . ?
 H18A O18 H18B 104.5 . . ?
 H1A N1 H1B 109.5 . . ?
 H1A N1 H1C 109.5 . . ?
 H1B N1 H1C 109.5 . . ?
 C1 N1 H1A 109.5 . . ?
 C1 N1 H1B 109.5 . . ?
 C1 N1 H1C 109.5 . . ?
 N1 C1 H1 109.0 . . ?
 N1 C1 C2 108.4(3) . . ?
 N1 C1 C3 108.3(3) . . ?
 C2 C1 H1 109.0 . . ?
 C2 C1 C3 113.2(3) . . ?
 C3 C1 H1 109.0 . . ?
 C1 C2 H2A 109.5 . . ?
 C1 C2 H2B 109.5 . . ?
 C1 C2 H2C 109.5 . . ?
 H2A C2 H2B 109.5 . . ?
 H2A C2 H2C 109.5 . . ?
 H2B C2 H2C 109.5 . . ?
 C1 C3 H3A 109.5 . . ?
 C1 C3 H3B 109.5 . . ?
 C1 C3 H3C 109.5 . . ?
 H3A C3 H3B 109.5 . . ?
 H3A C3 H3C 109.5 . . ?
 H3B C3 H3C 109.5 . . ?
 H2D N2 H2E 109.5 . . ?
 H2D N2 H2F 109.5 . . ?
 H2E N2 H2F 109.5 . . ?
 C4 N2 H2D 109.5 . . ?
 C4 N2 H2E 109.5 . . ?
 C4 N2 H2F 109.5 . . ?
 N2 C4 H4 108.1 . . ?
 N2 C4 C5 108.2(3) . . ?
 C5 C4 H4 108.1 . . ?
 C6 C4 N2 110.4(3) . . ?
 C6 C4 H4 108.1 . . ?
 C6 C4 C5 113.9(3) . . ?
 C4 C5 H5A 109.5 . . ?
 C4 C5 H5B 109.5 . . ?
 C4 C5 H5C 109.5 . . ?
 H5A C5 H5B 109.5 . . ?
 H5A C5 H5C 109.5 . . ?
 H5B C5 H5C 109.5 . . ?
 C4 C6 H6A 109.5 . . ?
 C4 C6 H6B 109.5 . . ?
 C4 C6 H6C 109.5 . . ?
 H6A C6 H6B 109.5 . . ?
 H6A C6 H6C 109.5 . . ?
 H6B C6 H6C 109.5 . . ?

loop_
  _geom_hbond_atom_site_label_D
  _geom_hbond_atom_site_label_H
  _geom_hbond_atom_site_label_A
  _geom_hbond_distance_DH
  _geom_hbond_distance_HA
  _geom_hbond_distance_DA
  _geom_hbond_angle_DHA
  _geom_hbond_site_symmetry_A
  _geom_hbond_publ_flag
 O7 H7A O5 0.87 1.92 2.745(3) 156.0 2_545 yes
 O7 H7A O11 0.87 2.42 3.032(3) 127.2 2 yes
 O7 H7B O1 0.87 2.18 2.867(3) 135.5 2 yes
 N1 H1A O16 0.91 1.96 2.849(3) 166.5 . yes
 N1 H1B O18 0.91 2.12 3.000(4) 162.5 4_566 yes
 N1 H1C O4 0.91 2.02 2.911(4) 166.1 3_666 yes
 C1 H1 O8 1.00 2.50 3.386(4) 147.2 4_566 yes
 N2 H2D O6 0.91 2.47 2.999(4) 117.6 . yes
 N2 H2D O18 0.91 1.94 2.815(4) 159.6 . yes
 N2 H2E O15 0.91 2.00 2.909(4) 178.1 . yes
 N2 H2F O13 0.91 2.22 2.944(4) 135.8 2_655 yes
 N2 H2F O17 0.91 2.35 3.065(4) 135.5 2_655 yes
 C6 H6C O13 0.98 2.50 3.262(4) 134.6 2_655 yes

loop_
  _geom_torsion_atom_site_label_1
  _geom_torsion_atom_site_label_2
  _geom_torsion_atom_site_label_3
  _geom_torsion_atom_site_label_4
  _geom_torsion
  _geom_torsion_site_symmetry_1
  _geom_torsion_site_symmetry_2
  _geom_torsion_site_symmetry_3
  _geom_torsion_site_symmetry_4
  _geom_torsion_publ_flag
 O1 S1 O8 U1 119.9(2) . . . . ?
 O1 S1 O11 U1 -157.23(19) . . . 2_645 ?
 O3 S3 O9 U1 -121.8(3) . . . 2_655 ?
 O3 S3 O14 U1 -95.4(2) . . . . ?
 O4 S3 O3 U2 -162.91(17) . . . . ?
 O4 S3 O9 U1 118.2(3) . . . 2_655 ?
 O4 S3 O14 U1 26.2(3) . . . . ?
 O5 S2 O10 U2 33.7(3) . . . 2 ?
 O5 S2 O12 U2 147.51(18) . . . . ?
 O8 S1 O1 U2 -28.9(2) . . . . ?
 O8 S1 O11 U1 86.5(2) . . . 2_645 ?
 O9 S3 O3 U2 77.3(2) . . . . ?
 O9 S3 O14 U1 147.7(2) . . . . ?
 O10 S2 O5 U1 -147.01(17) . . . 2_655 ?
 O10 S2 O12 U2 -97.1(2) . . . . ?
 O11 S1 O1 U2 -146.10(19) . . . . ?
 O11 S1 O8 U1 -125.4(2) . . . . ?
 O12 S2 O5 U1 -31.5(2) . . . 2_655 ?
 O12 S2 O10 U2 -82.0(3) . . . 2 ?
 O14 S3 O3 U2 -39.7(2) . . . . ?
 O14 S3 O9 U1 -5.1(3) . . . 2_655 ?
 O16 S2 O5 U1 92.6(2) . . . 2_655 ?
 O16 S2 O10 U2 155.2(2) . . . 2 ?
 O16 S2 O12 U2 24.0(2) . . . . ?
 O17 S1 O1 U2 93.1(2) . . . . ?
 O17 S1 O8 U1 -2.1(3) . . . . ?
 O17 S1 O11 U1 -36.6(2) . . . 2_645 ?

_shelx_res_file
;
TITL ls-s-11_a.res in P2(1)/c
    ls-s-11.res
    created by SHELXL-2018/3 at 02:55:52 on 26-Jul-2023
REM Old TITL LS-S-11 in P2(1)/c
REM SHELXT solution in P2(1)/c
REM R1 0.043, Rweak 0.004, Alpha 0.049, Orientation as input
REM Formula found by SHELXT: C9 N1 O18 S3 U2
CELL 0.71073 11.047 10.8926 18.5397 90 100.18 90
ZERR 4 0.0001 0.0001 0.0002 0 0.001 0
LATT 1
SYMM -X,0.5+Y,0.5-Z
SFAC C H N O S U
UNIT 24 96 8 72 12 8
EQIV $1 1-X,0.5+Y,0.5-Z
EQIV $2 -X,0.5+Y,0.5-Z
EQIV $3 -X,-0.5+Y,0.5-Z
EQIV $4 +X,0.5-Y,0.5+Z
EQIV $5 1-X,1-Y,1-Z

L.S. 20
PLAN  10
SIZE 0.03 0.26 0.4
TEMP -173
CONF
HTAB O7 O5_$3
HTAB O7 O11_$2
HTAB O7 O1_$2
HTAB N1 O16
HTAB N1 O18_$4
HTAB N1 O4_$5
HTAB C1 O8_$4
HTAB N2 O6
HTAB N2 O18
HTAB N2 O15
HTAB N2 O13_$1
HTAB N2 O17_$1
HTAB C6 O13_$1
list 4
MORE -1
BOND $H
htab
fmap 2 53
acta
OMIT -4 55
OMIT -1 0 8
OMIT 3 1 5
REM <olex2.extras>
REM <HklSrc "%.\\LS-S-11.hkl">
REM </olex2.extras>

WGHT    0.022600    2.786700
EXTI    0.000338
FVAR       0.15859
U1    6    0.579842    0.234765    0.218514    11.00000    0.00421    0.00297 =
         0.00632    0.00025    0.00105   -0.00002
U2    6    0.126862    0.313154    0.262262    11.00000    0.00408    0.00309 =
         0.00750   -0.00037    0.00133   -0.00016
S1    5    0.343959    0.059473    0.289048    11.00000    0.00433    0.00386 =
         0.00837    0.00022    0.00165    0.00034
S2    5    0.132050    0.622428    0.328040    11.00000    0.00470    0.00289 =
         0.00861    0.00095    0.00107    0.00027
S3    5    0.427638    0.411604    0.345143    11.00000    0.00477    0.00325 =
         0.00856   -0.00006    0.00173    0.00014
O1    4    0.221848    0.118388    0.289652    11.00000    0.00581    0.00454 =
         0.01598    0.00013    0.00482    0.00025
O2    4    0.048333    0.294390    0.336479    11.00000    0.00953    0.00935 =
         0.01417    0.00093    0.00441   -0.00060
O3    4    0.308170    0.352493    0.349485    11.00000    0.00666    0.00735 =
         0.00933   -0.00068    0.00140   -0.00154
O4    4    0.518604    0.378867    0.409016    11.00000    0.00850    0.01183 =
         0.01323    0.00257   -0.00239   -0.00075
O5    4    0.219954    0.723262    0.319443    11.00000    0.00543    0.00576 =
         0.01242    0.00047    0.00205   -0.00052
O6    4    0.503026    0.288130    0.132131    11.00000    0.00598    0.00773 =
         0.00920    0.00050   -0.00071    0.00090
O7    4   -0.059626    0.417961    0.195832    11.00000    0.00669    0.00537 =
         0.02377   -0.00125    0.00118    0.00024
AFIX   7
H7A   2   -0.123926    0.371422    0.196033    11.00000   -1.50000
H7B   2   -0.074325    0.483542    0.220012    11.00000   -1.50000
AFIX   0
O8    4    0.400798    0.120230    0.231795    11.00000    0.00654    0.00685 =
         0.00919    0.00099    0.00266   -0.00069
O9    4    0.409109    0.546256    0.343031    11.00000    0.01037    0.00473 =
         0.01298    0.00155    0.00534    0.00093
O10   4    0.006079    0.674162    0.309794    11.00000    0.00451    0.00793 =
         0.01510    0.00154    0.00067    0.00022
O11   4    0.316903   -0.070298    0.268573    11.00000    0.00679    0.00358 =
         0.01302   -0.00058    0.00090   -0.00056
O12   4    0.143572    0.526883    0.272738    11.00000    0.01103    0.00406 =
         0.01196   -0.00237    0.00221   -0.00063
O13   4    0.653345    0.180764    0.305252    11.00000    0.00883    0.00826 =
         0.00889    0.00193   -0.00055   -0.00020
O14   4    0.464441    0.373029    0.275274    11.00000    0.00733    0.00918 =
         0.01197   -0.00313    0.00436   -0.00091
O15   4    0.203536    0.330793    0.186081    11.00000    0.00924    0.00745 =
         0.01182    0.00001    0.00483   -0.00080
O16   4    0.152838    0.574764    0.401692    11.00000    0.01111    0.01099 =
         0.01007    0.00336    0.00279    0.00149
O17   4    0.422936    0.069088    0.360512    11.00000    0.00799    0.01024 =
         0.00849   -0.00198   -0.00029    0.00004

AFIX   6
O18   4    0.393624    0.315772   -0.012282    11.00000    0.01431    0.01543 =
         0.00981    0.00138    0.00111    0.00206
H18A  2    0.468483    0.288810    0.000307    11.00000   -1.50000
H18B  2    0.391503    0.347442   -0.055572    11.00000   -1.50000
AFIX   0

N1    3    0.312951    0.441727    0.511777    11.00000    0.00814    0.01141 =
         0.01130    0.00065    0.00064    0.00099
AFIX 137
H1A   2    0.271779    0.483392    0.472413    11.00000   -1.20000
H1B   2    0.343910    0.370911    0.496371    11.00000   -1.20000
H1C   2    0.375649    0.488938    0.535343    11.00000   -1.20000
AFIX   0
C1    1    0.226200    0.411879    0.563352    11.00000    0.01051    0.01190 =
         0.00943    0.00095   -0.00051   -0.00081
AFIX  13
H1    2    0.272263    0.366690    0.606605    11.00000   -1.20000
AFIX   0
C2    1    0.177912    0.531544    0.589385    11.00000    0.01729    0.01866 =
         0.01449   -0.00558    0.00342    0.00077
AFIX 137
H2A   2    0.246847    0.580426    0.614944    11.00000   -1.50000
H2B   2    0.120789    0.513748    0.622898    11.00000   -1.50000
H2C   2    0.134948    0.577658    0.547109    11.00000   -1.50000
AFIX   0
C3    1    0.125071    0.329191    0.523354    11.00000    0.01392    0.01687 =
         0.01498   -0.00054    0.00220   -0.00273
AFIX 137
H3A   2    0.079359    0.372908    0.480915    11.00000   -1.50000
H3B   2    0.068929    0.306653    0.556617    11.00000   -1.50000
H3C   2    0.161807    0.254769    0.506777    11.00000   -1.50000
AFIX   0

N2    3    0.312792    0.482159    0.085298    11.00000    0.01340    0.00844 =
         0.01264    0.00161    0.00315    0.00088
AFIX 137
H2D   2    0.357129    0.432445    0.060303    11.00000   -1.20000
H2E   2    0.277687    0.436364    0.117118    11.00000   -1.20000
H2F   2    0.363397    0.539306    0.110655    11.00000   -1.20000
AFIX   0
C4    1    0.213448    0.545848    0.031868    11.00000    0.01391    0.01345 =
         0.01424    0.00261   -0.00202    0.00187
AFIX  13
H4    2    0.175108    0.483981   -0.005072    11.00000   -1.20000
AFIX   0
C5    1    0.273717    0.643978   -0.007981    11.00000    0.02639    0.02109 =
         0.02434    0.01288    0.00708    0.00309
AFIX 137
H5A   2    0.317835    0.701943    0.027728    11.00000   -1.50000
H5B   2    0.210452    0.687936   -0.042038    11.00000   -1.50000
H5C   2    0.331764    0.605390   -0.035352    11.00000   -1.50000
AFIX   0
C6    1    0.114552    0.594323    0.071055    11.00000    0.01373    0.02345 =
         0.02519    0.00124    0.00059    0.00384
AFIX 137
H6A   2    0.082314    0.527007    0.097197    11.00000   -1.50000
H6B   2    0.047772    0.629679    0.035234    11.00000   -1.50000
H6C   2    0.149396    0.657740    0.106161    11.00000   -1.50000
AFIX   0
HKLF 4


REM  ls-s-11_a.res in P2(1)/c
REM wR2 = 0.0453, GooF = S = 1.048, Restrained GooF = 1.048 for all data
REM R1 = 0.0186 for 4773 Fo > 4sig(Fo) and 0.0202 for all 5027 data
REM 291 parameters refined using 0 restraints

END

WGHT      0.0226      2.7867

REM Instructions for potential hydrogen bonds
HTAB O7 S2_$3
HTAB O7 O5_$3
HTAB O7 O11_$2
HTAB O7 O1_$2
HTAB N1 O16
HTAB N1 O18_$4
HTAB N1 S3_$5
HTAB N1 O4_$5
HTAB C1 O8_$4
HTAB N2 O6
HTAB N2 O18
HTAB N2 O15
HTAB N2 O13_$1
HTAB N2 O17_$1
HTAB C6 O13_$1

REM Highest difference peak  1.477,  deepest hole -1.733,  1-sigma level  0.176
Q1    1   0.5394  0.2790  0.1824  11.00000  0.05    1.48
Q2    1   0.6381  0.2185  0.2625  11.00000  0.05    1.23
Q3    1   0.1794  0.2757  0.2991  11.00000  0.05    1.17
Q4    1   0.1409  0.3813  0.2946  11.00000  0.05    1.13
Q5    1   0.1007  0.2585  0.2336  11.00000  0.05    1.12
Q6    1   0.5415  0.1816  0.1852  11.00000  0.05    1.12
Q7    1   0.1703  0.3537  0.2985  11.00000  0.05    1.11
Q8    1   0.1884  0.3226  0.2394  11.00000  0.05    1.07
Q9    1   0.0803  0.3527  0.2272  11.00000  0.05    1.03
Q10   1   0.0748  0.2738  0.2257  11.00000  0.05    1.00
;
_shelx_res_checksum                33916
_shelx_hkl_file
;
   0   0   3    2.52    3.39
   0   0  -3    3.28    3.23
   0   0   3    5.06    4.24
   0   0   4 7755.52  512.94
   0   0  -4 6557.26  509.38
   0   0   4 7596.46  512.53
   0   0  -4 6319.29  511.53
   0   0   5    0.84    3.72
   0   0  -5    3.67    2.15
   0   0   5    4.45    3.68
   0   0  -5    2.52    3.80
   0   0  -6 1061.14   83.05
   0   0   6 1168.41   86.62
   0   0   6 1106.07   85.63
   0   0  -6 1014.78   85.22
   0   0   6 1145.07   83.20
   0   0   7    5.47    3.85
   0   0  -7    1.27    2.12
   0   0   7    1.96    1.83
   0   0   7   -0.41    2.13
   0   0  -7    4.38    3.35
   0   0   7    4.04    2.62
   0   0   8  638.16   49.62
   0   0  -8  579.88   46.50
   0   0   8  592.88   45.72
   0   0   8  614.05   46.54
   0   0  -8  586.14   48.87
   0   0   8  603.79   47.10
   0   0   9    4.67    1.88
   0   0   9    1.86    3.85
   0   0  -9    1.32    2.61
   0   0   9    4.60    2.31
   0   0  -9    2.74    3.95
   0   0   9    0.82    2.83
   0   0   9    1.07    2.61
   0   0  10   26.76    6.28
   0   0  10   18.24    2.57
   0   0 -10   14.88    3.94
   0   0  10   17.19    3.83
   0   0  10   16.91    3.21
   0   0 -10   12.18    4.94
   0   0  10   17.83    4.09
   0   0  11    1.94    4.28
   0   0  11    1.16    1.55
   0   0 -11   11.08    3.14
   0   0  11    0.82    2.70
   0   0 -11    1.93    4.25
   0   0  11    1.78    2.48
   0   0  11   -0.58    3.28
   0   0  12   16.72    5.92
   0   0  12   17.82    2.68
   0   0  12   22.03    5.13
   0   0 -12   19.60    4.26
   0   0  12   21.92    4.14
   0   0 -12   19.71    5.65
   0   0  12   19.51    3.62
   0   0  13    0.14    1.69
   0   0  13   10.01    5.64
   0   0  13    6.46    4.48
   0   0  13   -0.45    2.90
   0   0 -13    4.91    3.57
   0   0 -13    3.05    5.02
   0   0  13    1.25    3.17
   0   0  13    1.22    2.80
   0   0  14  444.65   38.69
   0   0  14  417.41   33.55
   0   0  14  494.59   37.09
   0   0  14  490.12   35.77
   0   0 -14  441.87   35.78
   0   0  14  476.57   34.86
   0   0 -14  465.53   38.95
   0   0  15    4.45    1.71
   0   0  15    9.35    6.50
   0   0  15    4.00    5.11
   0   0  15    5.55    3.88
   0   0 -15    5.73    4.16
   0   0 -15    5.44    5.55
   0   0  15    1.26    3.16
   0   0  16  846.82   55.92
   0   0  16  903.58   53.63
   0   0 -16  820.04   52.07
   0   0  16  812.84   50.57
   0   0 -16  854.98   56.29
   0   0  16  844.23   51.70
   0   0  17    4.91    5.59
   0   0  17    5.40    6.32
   0   0  17    5.25    4.16
   0   0 -17    1.08    4.09
   0   0  17    3.24    3.55
   0   0 -17    2.31    6.74
   0   0 -18  436.43   43.34
   0   0  18  468.39   40.26
   0   0  18  462.08   36.76
   0   0  18  480.84   38.29
   0   0 -18  463.06   37.21
   0   0 -18  415.49   40.27
   0   0  18  462.77   35.85
   0   0 -19    1.89    8.36
   0   0  19   -1.48    5.96
   0   0  19   12.42    7.13
   0   0  19    3.42    4.88
   0   0  19   13.44    8.14
   0   0 -19    4.46    4.98
   0   0 -19    7.41    7.79
   0   0  19    0.99    3.64
   0   0 -20  294.75   30.65
   0   0  20  268.53   26.61
   0   0  20  264.16   26.37
   0   0  20  268.65   22.86
   0   0  20  266.94   24.41
   0   0 -20  255.25   23.15
   0   0 -20  244.48   26.83
   0   0  20  276.94   21.87
   0   0 -21    3.94    9.71
   0   0  21    2.39    7.62
   0   0  21    3.52    8.26
   0   0  21    1.49    5.04
   0   0  21   -0.78    5.77
   0   0 -21    0.57    5.22
   0   0 -21   -3.94    8.36
   0   0  21   -2.26    4.24
   0   0 -22  140.13   20.45
   0   0  22  105.57   15.87
   0   0  22  114.74   12.22
   0   0  22  118.61   16.35
   0   0  22  138.00   14.33
   0   0 -22  116.95   12.93
   0   0 -22  106.66   16.80
   0   0  23    8.11    7.32
   0   0 -23    6.09   10.98
   0   0 -23   11.11   10.55
   0   0  23    8.58    9.31
   0   0  23    6.37    9.68
   0   0  23    2.47    4.98
   0   0  24   38.01    9.11
   0   0 -24   32.95   14.44
   0   0 -24   42.76   13.17
   0   0  24   30.15   10.94
   0   0  24   30.85    7.01
   0   0  24   17.55    9.92
   0   0  25    5.06    7.94
   0   0 -25   -8.33   13.27
   0   0 -25   -5.84   11.09
   0   0  25    7.67   10.55
   0   0  25   -2.70    9.59
   0   0  26    3.42    8.49
   0   0 -26    8.41   13.40
   0   0  26   -1.30   10.54
   0   0  26    9.70   11.52
   0   0 -26   -3.00   11.37
   0   0  27  -10.56   11.71
   0   0  27    0.86    8.53
   0  -1  -3  399.88   27.03
   0   1  -3  335.42   24.23
   0   1   3  312.86   24.24
   0  -1  -3  321.28   24.00
   0  -1  -3  294.90   24.47
   0   1  -3  304.74   23.61
   0   1  -3  320.86   24.50
   0  -1  -3  298.84   24.49
   0   1  -3  318.43   25.16
   0  -1   3  338.60   25.20
   0  -1  -4  818.21   52.37
   0  -1  -4  647.89   51.58
   0   1  -4  716.03   52.17
   0   1   4  660.00   51.79
   0  -1  -4  667.04   50.68
   0  -1  -4  670.80   52.31
   0   1  -4  647.98   50.40
   0   1  -4  680.22   50.58
   0   1  -4  719.39   53.24
   0   1  -5    1.80    3.36
   0  -1   5    8.18    2.19
   0  -1  -5   10.46    2.27
   0  -1  -5    5.37    2.05
   0  -1   5    9.62    3.03
   0   1   5    6.35    3.01
   0  -1  -5    1.60    4.21
   0   1   5    6.53    2.13
   0  -1   5    1.32    4.47
   0  -1  -5    3.26    2.84
   0  -1   5    5.11    1.58
   0   1  -5    4.25    1.58
   0  -1   5    3.59    1.48
   0   1  -5    5.05    2.87
   0  -1  -5   -0.43    2.30
   0   1  -6  771.36   62.25
   0  -1  -6  791.23   56.06
   0  -1  -6  781.79   55.99
   0  -1   6  714.88   55.87
   0  -1   6  744.26   55.99
   0  -1   6  672.80   57.23
   0   1   6  619.25   56.40
   0  -1   6  693.27   60.82
   0   1   6  771.02   59.65
   0  -1   6  885.23   56.72
   0  -1   6  851.61   56.78
   0   1  -6  815.11   56.72
   0  -1  -6  701.04   57.56
   0   1   6  723.30   57.18
   0  -1  -6  640.32   59.03
   0   1  -6  717.37   59.78
   0   1   6  592.41   57.85
   0  -1   7    1.77    1.43
   0  -1   7    3.52    1.46
   0  -1   7    0.46    2.41
   0   1   7    5.60    4.85
   0   1   7    9.15    3.17
   0  -1   7    7.84    4.41
   0  -1  -7    3.35    3.90
   0  -1   7    8.20    2.92
   0   1  -7    7.53    2.54
   0   1   7    2.40    4.28
   0  -1  -7   -0.63    3.23
   0   1  -7   -2.13    4.61
   0  -1   7    5.68    2.68
   0   1   7    5.59    2.80
   0  -1   8  290.43   23.70
   0   1   8  334.84   23.19
   0  -1   8  288.71   26.95
   0   1   8  422.72   30.31
   0  -1   8  287.34   23.25
   0  -1   8  258.39   22.78
   0  -1  -8  305.17   25.35
   0   1  -8  253.06   23.24
   0  -1  -8  378.18   29.72
   0   1   8  360.55   25.41
   0   1   8  298.75   23.21
   0   1  -8  140.38   23.77
   0  -1   9   10.79    3.38
   0   1   9   16.31    4.82
   0   1   9   12.11    2.88
   0   1   9    8.90    5.70
   0  -1   9    6.49    4.71
   0  -1  -9    8.09    5.98
   0  -1   9    7.62    2.70
   0   1  -9    3.96    2.31
   0  -1   9    2.13    2.40
   0  -1   9    9.64    2.12
   0   1   9    6.82    2.97
   0  -1  -9    8.09    4.87
   0   1  -9    5.77    4.62
   0   1   9   12.79    4.32
   0   1  10   39.15    6.21
   0  -1  10   24.06    4.65
   0  -1  10   24.35    4.38
   0   1  10   30.52    3.84
   0   1  10   35.09    8.01
   0  -1  10   31.81    6.75
   0   1 -10   16.59    4.11
   0  -1  10   29.40    4.23
   0  -1 -10   28.38    7.43
   0  -1  10   30.80    3.60
   0   1 -10   29.20    6.49
   0  -1 -10   48.67    6.91
   0   1  10   30.42    4.46
   0  -1  11   81.89    8.90
   0   1  11   89.47    9.79
   0   1  11   77.92    7.26
   0   1  11  106.62   12.43
   0  -1  11   77.41   11.05
   0  -1  11   67.72    7.86
   0  -1 -11   85.50    9.69
   0   1 -11   67.32    8.11
   0   1 -11   68.23   10.40
   0  -1  11   79.10    7.17
   0  -1 -11   96.43   12.17
   0   1  11   81.15    8.21
   0  -1  11   93.59   10.86
   0  -1  11   75.46    7.85
   0   1  12  118.59   11.87
   0  -1  12  108.55   10.76
   0   1  12  101.19    8.72
   0   1  12  128.02   13.73
   0  -1  12   82.07   12.39
   0  -1  12   96.17   11.83
   0  -1  12   96.92    9.66
   0   1 -12   88.68    9.78
   0  -1 -12  112.34   11.29
   0   1 -12   88.87   12.08
   0   1  12  107.43    9.83
   0  -1  12   88.59    9.33
   0  -1 -12  102.10   13.54
   0  -1  12   99.82    8.76
   0  -1  13  596.26   44.03
   0   1  13  587.36   44.82
   0   1  13  561.96   41.65
   0   1  13  563.12   46.60
   0  -1  13  552.24   46.77
   0  -1  13  591.46   45.67
   0  -1  13  484.29   42.58
   0  -1 -13  631.84   44.48
   0   1 -13  462.74   42.76
   0   1  13  548.74   42.70
   0  -1 -13  614.17   47.59
   0  -1  13  552.88   41.84
   0   1 -13  491.09   45.75
   0  -1  13  563.74   42.62
   0   1  14  353.05   26.62
   0  -1  14  308.83   25.31
   0   1  14  352.09   28.49
   0  -1  14  273.93   22.31
   0  -1  14  284.71   27.58
   0   1  14  298.01   22.81
   0  -1  14  300.29   22.42
   0  -1  14  335.02   27.20
   0  -1  14  282.47   24.09
   0   1 -14  267.68   24.28
   0  -1 -14  315.46   25.48
   0  -1  14  311.18   23.98
   0  -1 -14  304.27   28.29
   0   1  14  285.22   23.91
   0   1 -14  284.19   27.30
   0  -1  14  299.55   23.16
   0  -1  15  681.43   49.42
   0  -1  15  497.76   42.41
   0   1  15  716.48   49.37
   0  -1  15  485.21   42.45
   0   1  15  644.59   43.09
   0  -1  15  685.66   46.19
   0   1  15  760.93   47.66
   0  -1  15  629.90   44.77
   0   1 -15  591.96   44.99
   0  -1 -15  703.12   46.17
   0   1 -15  589.38   48.45
   0  -1  15  661.33   44.48
   0   1  15  664.64   44.62
   0  -1  15  669.98   43.65
   0  -1 -15  666.31   49.46
   0   1  16  343.12   28.89
   0   1  16  286.90   23.28
   0  -1  16  334.64   29.25
   0  -1  16  297.32   26.26
   0   1  16  375.01   27.86
   0  -1  16  293.97   24.92
   0  -1 -16  326.98   26.13
   0   1 -16  283.10   25.28
   0  -1 -16  278.04   28.59
   0   1 -16  353.35   29.75
   0   1  16  312.93   24.89
   0  -1  16  307.79   23.95
   0   1  17  212.58   21.12
   0  -1  17  251.31   22.35
   0   1  17  178.56   15.28
   0   1  17  227.11   19.85
   0  -1  17  200.22   18.58
   0  -1  17  208.45   17.49
   0   1  17  210.32   18.25
   0  -1  17  249.37   21.59
   0   1 -17  187.18   17.65
   0  -1 -17  190.61   18.17
   0  -1 -17  183.92   20.74
   0   1 -17  210.05   21.71
   0  -1  17  212.98   16.32
   0   1  17  212.08   17.24
   0   1 -18  503.79   48.98
   0   1  18  527.63   45.25
   0  -1  18  514.68   45.57
   0   1  18  584.64   44.02
   0  -1  18  537.85   42.93
   0  -1  18  507.76   41.54
   0  -1  18  532.90   45.24
   0   1  18  533.67   42.25
   0   1 -18  515.53   42.01
   0  -1 -18  539.33   42.69
   0   1 -18  477.15   45.42
   0   1  18  516.67   41.27
   0  -1 -18  539.57   45.98
   0  -1  18  547.10   40.53
   0   1 -19   33.11   12.43
   0  -1  19   34.53    9.71
   0  -1  19   40.76    7.61
   0   1  19   24.78    7.38
   0  -1  19   45.13    6.44
   0  -1  19   45.66    9.56
   0   1  19   32.62    6.61
   0   1  19   37.55    9.48
   0   1 -19   35.57    6.72
   0  -1 -19   36.09    6.98
   0   1  19   33.41    6.05
   0  -1 -19   29.92   10.32
   0  -1  19   31.34    4.87
   0   1 -19   45.58   10.95
   0   1 -20 1017.79   94.22
   0   1  20 1243.37   89.37
   0  -1  20 1150.90   88.44
   0   1  20 1111.37   90.59
   0  -1  20 1117.02   91.08
   0   1  20 1148.22   87.47
   0  -1  20 1129.05   86.94
   0  -1  20 1159.61   91.03
   0   1 -20 1092.16   87.28
   0  -1 -20 1152.19   87.85
   0  -1  20 1176.64   85.71
   0  -1 -20 1145.08   91.66
   0   1  20 1125.96   86.60
   0   1 -20 1173.76   91.90
   0  -1 -21   73.00   15.54
   0   1 -21   67.03   15.31
   0  -1  21   60.18   10.04
   0   1  21   64.58   10.60
   0   1  21   59.45    8.62
   0  -1  21   64.60   12.09
   0   1  21   70.79    9.12
   0   1  21   74.39   12.75
   0  -1  21   49.46    8.11
   0  -1  21   80.17   13.16
   0  -1 -21   67.68    9.36
   0   1 -21   64.66    8.86
   0  -1  21   73.71    7.01
   0   1  21   59.46    8.29
   0   1 -21   61.91   13.17
   0  -1 -21   86.69   13.89
   0   1 -22 1683.81  132.82
   0  -1 -22 1581.43  131.84
   0  -1  22 1743.73  125.62
   0   1  22 1704.75  126.08
   0  -1  22 1584.57  128.05
   0   1  22 1611.90  127.56
   0   1  22 1660.98  124.24
   0  -1  22 1764.74  128.69
   0  -1  22 1640.74  123.61
   0  -1 -22 1633.51  128.78
   0   1 -22 1625.53  128.93
   0   1 -22 1629.81  124.04
   0  -1 -22 1524.89  124.35
   0   1  22 1653.98  123.74
   0   1 -23   66.75   17.21
   0  -1 -23   68.54   16.80
   0   1  23   69.38   11.67
   0  -1  23   81.39   11.79
   0  -1  23   89.63    9.55
   0  -1  23   77.43   14.06
   0   1  23   72.24    9.68
   0  -1  23  104.86   15.57
   0  -1  23   73.04    9.28
   0   1  23   68.99   13.84
   0   1  23   55.88   12.69
   0  -1 -23   75.75   10.57
   0   1 -23   91.04   16.11
   0  -1 -23   67.60   14.40
   0   1  24 1583.70  125.04
   0  -1  24 1682.91  124.86
   0   1  24 1626.18  127.03
   0   1  24 1592.48  123.13
   0  -1  24 1667.71  127.94
   0   1  24 1636.71  127.78
   0  -1  24 1649.29  127.82
   0  -1 -24 1711.42  132.14
   0   1 -24 1682.21  132.42
   0  -1 -24 1592.31  127.98
   0   1 -24 1608.36  128.35
   0   1  25   34.41    9.80
   0  -1  25   43.51   10.09
   0   1 -25   19.36   13.70
   0  -1 -25   16.49   15.76
   0   1 -25   43.42   13.69
   0  -1 -25   29.04   12.49
   0   1  25   20.90   11.30
   0  -1  25   20.13   11.82
   0   1  25   16.19   10.84
   0   1  25   20.21    7.00
   0  -1  25   27.00   11.95
   0   1  26 1105.85   83.89
   0  -1  26 1109.90   83.43
   0  -1 -26  976.27   89.73
   0  -1  26  975.21   85.96
   0   1  26 1035.50   85.61
   0  -1  26 1120.76   86.91
   0   1 -26 1064.83   87.46
   0  -1  27   22.26   13.16
   0   1  27   23.93   12.30
   0  -1  27   18.97    9.24
   0   1  27   14.48    9.29
   0   1  28  444.11   38.67
   0  -2   0 3287.27  290.03
   0   2   0 3862.04  267.34
   0  -2   0 3620.93  267.24
   0  -2   0 3711.40  266.87
   0   2   0 3685.40  266.97
   0  -2   0 3168.43  266.90
   0   2   0 3720.49  267.37
   0  -2   0 3653.74  267.37
   0  -2   0 3731.62  267.27
   0   2   0 3905.61  267.33
   0   2   0 3299.98  267.22
   0   2   1  293.87   20.95
   0  -2  -1  262.78   21.07
   0   2  -1  268.05   19.86
   0  -2  -1  253.00   20.10
   0   2   1  279.21   20.41
   0  -2   1  271.79   20.25
   0   2  -1  254.03   20.09
   0   2  -1  245.84   19.73
   0   2   1  267.98   20.08
   0   2   1  246.42   20.20
   0  -2  -1  266.47   20.29
   0   2  -1  263.02   20.34
   0  -2   1  246.90   20.24
   0   2  -1  243.96   20.31
   0  -2   1  255.99   20.29
   0  -2   1  239.99   29.87
   0  -2  -1  178.15   28.21
   0  -2  -2 4670.23  398.75
   0  -2   2 5497.78  391.43
   0  -2  -2 5562.55  391.21
   0  -2   2 5471.84  391.34
   0   2  -2 5287.21  391.04
   0  -2  -2 5179.99  391.30
   0   2   2 5202.52  391.27
   0   2  -2 5431.83  390.72
   0   2  -2 4986.99  390.52
   0   2  -2 5634.19  391.73
   0   2  -2 5313.57  391.66
   0  -2   2 5708.63  391.68
   0   2  -2 5097.22  390.57
   0   2   2 5712.13  392.70
   0  -2  -3  570.48   41.30
   0  -2   3  502.12   35.19
   0   2  -3  459.44   34.41
   0  -2  -3  472.38   34.62
   0   2   3  457.58   34.83
   0   2  -3  469.67   34.08
   0  -2  -3  439.58   34.83
   0  -2  -3  424.55   33.91
   0  -2   3  448.06   35.28
   0   2  -3  455.71   35.30
   0   2  -3  442.98   33.82
   0  -2   3  467.34   34.25
   0   2   3  468.53   36.77
   0  -2  -4 5073.65  273.35
   0  -2   4 3605.24  268.12
   0  -2   4 3472.18  266.44
   0   2  -4 3941.53  266.65
   0  -2  -4 3667.37  267.26
   0  -2  -4 3299.67  266.93
   0  -2   4 3910.33  267.74
   0  -2   4 3529.65  266.72
   0   2  -4 3622.30  266.68
   0  -2  -4 3581.62  267.75
   0   2   4 3629.42  267.66
   0   2  -4 3533.51  266.59
   0   2   4 3504.78  266.83
   0   2  -4 3676.09  267.47
   0  -2  -4 3704.86  267.91
   0  -2   4 3692.27  268.39
   0   2  -4 3694.22  268.46
   0  -2   5  219.73   18.00
   0   2  -5  189.50   17.76
   0  -2   5  282.27   19.88
   0  -2  -5  258.67   19.36
   0   2  -5  219.15   17.45
   0  -2   5  204.82   15.62
   0  -2  -5  197.03   16.18
   0  -2   5  230.19   17.01
   0   2   5  192.15   17.22
   0  -2  -5  182.24   16.70
   0  -2  -5  210.99   17.14
   0  -2   5  200.20   15.73
   0   2  -5  202.04   15.54
   0   2   5  186.34   16.15
   0  -2   5  189.32   15.59
   0   2  -5  213.08   16.93
   0  -2  -5  206.62   17.14
   0   2  -6  643.14   49.20
   0  -2   6  756.16   48.60
   0  -2  -6  716.91   48.45
   0  -2   6  667.86   46.12
   0   2  -6  648.68   48.12
   0   2   6  504.82   47.15
   0  -2  -6  501.40   47.63
   0  -2  -6  593.50   46.19
   0  -2   6  643.41   47.02
   0  -2  -6  602.73   48.17
   0  -2  -6  616.69   47.60
   0  -2   6  610.18   45.85
   0   2  -6  599.74   45.53
   0   2   6  595.14   46.80
   0  -2   6  590.99   45.62
   0  -2   6  576.40   47.26
   0   2  -6  610.93   47.59
   0  -2  -6  604.93   47.60
   0   2  -7 1235.33   89.78
   0  -2  -7 1106.67   86.04
   0  -2   7 1097.61   85.92
   0  -2   7 1233.07   86.47
   0  -2  -7 1227.01   86.53
   0   2  -7 1274.08   88.42
   0  -2   7 1230.23   85.82
   0  -2  -7  960.50   87.95
   0  -2   7  916.58   90.88
   0   2   7  913.15   86.27
   0  -2   7 1125.51   86.11
   0   2   7 1117.14   86.57
   0  -2  -7 1106.43   85.21
   0  -2  -7 1007.30   86.77
   0  -2   7 1207.58   85.07
   0  -2   7 1229.45   85.01
   0  -2   7 1135.10   84.75
   0   2   7 1115.57   86.74
   0  -2   7 1171.74   87.44
   0  -2  -7 1059.79   87.84
   0   2  -7 1197.88   87.79
   0  -2  -7 1096.52   86.85
   0   2  -8  327.50   32.57
   0  -2   8  332.30   27.88
   0  -2  -8  348.92   28.02
   0  -2  -8  346.47   27.90
   0  -2   8  328.71   27.70
   0  -2   8  390.74   28.92
   0   2  -8  314.05   30.75
   0  -2   8  262.99   27.37
   0   2   8  413.47   29.81
   0   2   8  340.25   29.73
   0  -2   8  303.78   32.48
   0  -2   8  428.90   27.86
   0  -2   8  388.27   27.58
   0   2  -8  383.87   27.73
   0  -2   8  343.97   27.21
   0   2  -8  366.02   31.11
   0  -2  -8  331.87   29.41
   0  -2  -8  302.61   30.66
   0   2   8  353.76   28.74
   0  -2   8  392.46   31.01
   0   2  -9  807.24   69.89
   0  -2  -9  881.27   62.26
   0  -2  -9  869.76   62.15
   0  -2   9  789.58   61.81
   0  -2   9  762.56   61.85
   0  -2   9  763.88   63.63
   0   2  -9  901.52   67.98
   0   2   9  928.42   66.18
   0  -2   9  644.27   61.51
   0   2   9  896.98   63.03
   0  -2   9  808.32   67.68
   0  -2   9 1023.90   62.95
   0  -2   9 1035.67   62.82
   0   2  -9  920.57   62.73
   0  -2   9  861.60   62.29
   0  -2  -9  707.30   64.02
   0   2  -9  720.74   66.32
   0  -2  -9  712.34   66.05
   0  -2   9  767.18   60.73
   0  -2   9  859.17   66.88
   0   2   9  845.83   63.01
   0   2 -10    4.44    8.04
   0  -2  10    9.84    2.66
   0  -2 -10   10.13    2.63
   0   2 -10    6.34    7.73
   0  -2  10    6.48    3.62
   0  -2  10    9.08    5.66
   0   2  10   10.72    3.38
   0  -2  10   11.96    2.62
   0  -2  10    5.05    5.51
   0  -2 -10    1.47    6.41
   0  -2  10    8.42    3.76
   0  -2  10   14.51    4.05
   0   2  10    7.11    6.45
   0   2 -10   17.92    4.27
   0   2 -10    7.33    6.24
   0   2  10   16.62    4.23
   0  -2  10   11.82    1.79
   0  -2  10    6.94    3.10
   0  -2 -10    6.88    4.64
   0   2 -11  355.32   64.57
   0  -2 -11  882.68   59.34
   0  -2  11  756.19   59.06
   0  -2  11  670.50   60.46
   0   2  11  841.80   62.75
   0  -2  11  779.89   64.80
   0   2  11 1291.18   70.64
   0  -2  11  735.23   59.07
   0   2  11  871.75   59.94
   0  -2  11 1052.65   62.33
   0  -2 -11  923.99   64.22
   0   2 -11  769.16   58.89
   0  -2  11  662.30   59.58
   0   2  11  892.46   59.55
   0   2 -11  883.19   61.89
   0  -2 -11 1027.78   70.00
   0   2 -11  374.70   61.59
   0  -2  11  795.37   58.56
   0  -2  11  700.48   62.66
   0   2  11  872.60   60.71
   0  -2  12   70.63    6.84
   0   2  12   86.41    7.15
   0   2  12  103.30   11.25
   0  -2  12   80.59    8.96
   0   2  12   90.00    8.08
   0  -2  12   72.64   11.78
   0  -2  12   71.69    7.16
   0  -2  12   68.81   10.52
   0  -2  12   77.92    8.96
   0   2 -12   58.82    8.61
   0  -2 -12   88.61   11.56
   0   2  12   99.43    7.31
   0  -2  12   83.17    6.87
   0   2  12   95.37    9.19
   0   2 -12   45.94   10.34
   0  -2  12   79.06    7.97
   0  -2 -12   97.94   14.36
   0  -2  13  235.16   22.07
   0   2  13  320.53   24.66
   0  -2  13  290.98   26.44
   0   2  13  290.69   21.08
   0   2  13  408.96   29.41
   0  -2  13  271.43   20.34
   0  -2  13  244.37   21.91
   0  -2 -13  330.71   25.31
   0   2 -13  156.20   21.29
   0   2  13  295.40   22.28
   0   2 -13  194.02   24.40
   0  -2 -13  306.19   28.14
   0  -2  13  272.99   24.52
   0  -2  13  262.35   20.12
   0  -2  13  259.51   21.19
   0  -2  14   99.11   10.82
   0   2  14  132.12   13.03
   0  -2  14   93.96   13.63
   0  -2  14   99.32    8.65
   0   2  14  154.11   15.83
   0   2  14  111.04    9.45
   0  -2  14  110.31   12.88
   0  -2  14  108.35   10.55
   0  -2 -14  115.49   12.87
   0   2 -14   79.45   10.17
   0   2 -14   93.90   13.62
   0  -2  14   93.75    9.52
   0   2  14  121.37   10.84
   0  -2 -14  105.14   15.01
   0  -2  14  106.26    8.71
   0  -2  15  127.45   12.21
   0   2  15  138.83   13.98
   0  -2  15  123.84   15.42
   0  -2  15  105.75    9.38
   0   2  15  122.44   10.26
   0   2  15  154.16   16.22
   0  -2  15  137.24   14.27
   0  -2  15  117.20   11.29
   0  -2  15  126.09   14.43
   0   2 -15   91.22   11.18
   0  -2 -15  133.97   13.48
   0  -2  15  126.05   10.81
   0  -2 -15  113.48   15.49
   0   2 -15  112.13   15.32
   0  -2  15  113.60    9.70
   0   2  15  132.89   11.76
   0  -2  16  124.41   11.35
   0   2 -16   70.88   13.74
   0   2  16  145.10   13.89
   0  -2  16  139.72   15.48
   0   2  16  139.72   15.44
   0  -2  16   82.44    7.71
   0   2  16  114.42    8.94
   0  -2  16   77.92    7.68
   0  -2  16  121.79   10.38
   0  -2  16  119.83   13.29
   0  -2  16  125.10   13.91
   0  -2  16  121.04   10.44
   0   2 -16  100.79   10.51
   0  -2 -16  129.11   12.52
   0   2  16  131.57   10.89
   0  -2  16  108.89    8.42
   0  -2 -16  130.60   15.36
   0   2 -16  115.32   14.81
   0  -2  16  126.04    9.78
   0   2  17   73.38   10.61
   0  -2  17   67.02    8.47
   0   2 -17   42.51   10.46
   0  -2  17   70.00   12.21
   0   2  17   52.89    5.93
   0  -2  17   66.33    7.63
   0   2  17   77.72   11.90
   0  -2  17   87.23   11.44
   0  -2  17   62.57    7.52
   0   2 -17   55.67    7.83
   0  -2 -17   72.74    9.36
   0   2  17   57.42    7.91
   0   2 -17   44.80   10.56
   0  -2  17   59.21    5.57
   0  -2 -17   53.70   11.28
   0   2 -18  235.74   30.24
   0   2  18  351.98   29.06
   0  -2  18  334.46   27.57
   0   2  18  307.63   24.47
   0  -2  18  322.14   30.79
   0  -2  18  330.61   26.20
   0  -2  18  336.69   29.84
   0  -2  18  347.88   26.33
   0   2  18  391.66   31.20
   0   2 -18  293.50   26.33
   0  -2 -18  347.06   27.84
   0   2  18  358.58   26.60
   0  -2  18  303.13   24.26
   0  -2 -18  334.81   30.92
   0   2 -18  291.92   30.58
   0  -2  19  147.47   14.88
   0   2  19  155.68   16.18
   0  -2  19  172.49   18.88
   0   2  19  129.50   11.24
   0  -2  19  139.10   13.17
   0   2  19  149.67   17.53
   0  -2  19  149.33   13.34
   0  -2  19  137.90   17.02
   0  -2 -19  174.18   15.43
   0   2 -19  130.87   13.60
   0   2 -19  141.15   18.38
   0  -2  19  142.14   11.15
   0  -2 -19  154.42   18.25
   0   2  19  156.26   13.83
   0   2 -20  321.78   34.39
   0  -2  20  295.94   26.97
   0   2  20  324.00   28.46
   0  -2  20  313.98   30.21
   0  -2  20  334.29   30.11
   0   2  20  297.23   26.84
   0   2  20  329.93   29.92
   0  -2  20  306.33   25.56
   0  -2 -20  286.24   30.02
   0   2  20  301.67   25.75
   0   2 -20  276.26   30.16
   0  -2 -20  311.04   27.05
   0  -2  20  318.51   25.57
   0   2  20  342.97   26.50
   0   2 -21   19.32   11.62
   0   2  21   13.32    8.10
   0  -2  21    7.78    5.94
   0  -2  21    1.23    4.59
   0   2  21    8.48    5.94
   0  -2  21    7.24    7.71
   0  -2  21   19.95    8.91
   0   2  21    9.24    7.95
   0  -2  21    6.28    4.81
   0   2  21   13.76    6.18
   0  -2 -21   14.42    6.86
   0   2 -21   -5.67    9.91
   0   2  21    5.47    5.34
   0  -2 -21   12.10    9.48
   0   2 -22  136.32   21.75
   0   2  22  123.12   15.32
   0  -2  22  117.68   14.38
   0  -2  22  147.72   18.19
   0  -2  22  135.56   12.49
   0  -2  22  120.09   16.92
   0   2  22  134.11   13.86
   0   2  22  110.60   16.66
   0  -2 -22  131.53   17.83
   0   2 -22   98.85   17.67
   0  -2 -22  116.48   13.97
   0  -2  22  143.21   12.45
   0   2 -23   15.47   13.68
   0  -2  23   23.45   10.87
   0   2  23   14.11   10.42
   0   2  23   17.04    7.16
   0  -2  23   27.10   11.19
   0  -2  23   11.92    7.35
   0   2  23    1.82    7.98
   0  -2 -23    7.44    6.52
   0  -2 -23   14.02   10.68
   0   2 -23    1.49   11.35
   0   2  24   11.03    8.30
   0  -2  24   10.63    7.88
   0  -2 -24   20.76   13.93
   0   2 -24    8.88   13.48
   0   2 -24   18.29   12.12
   0  -2 -24   21.50   11.77
   0  -2  24   26.52   10.90
   0   2  24   19.83    7.18
   0  -2  24   25.24   11.38
   0   2  24   21.37   10.67
   0  -2  25  114.90   14.43
   0   2  25  103.22   14.71
   0  -2 -25  104.43   19.49
   0   2 -25  113.39   21.67
   0   2 -25   93.66   18.84
   0  -2 -25  124.46   18.24
   0  -2  25  119.67   18.49
   0   2  25  111.98   12.89
   0  -2  25  126.44   17.77
   0   2  25  111.40   16.98
   0   2  26   12.21    9.46
   0  -2  26    3.90    8.26
   0  -2 -26   -4.19   14.24
   0  -2  26   -5.57   11.01
   0  -2  26   10.10   11.78
   0   2 -26    3.18   12.73
   0   2  27  191.65   21.09
   0  -3   0   -6.03   18.01
   0  -3   0    0.86    1.87
   0  -3   0    2.17    1.15
   0   3   0    0.30    1.54
   0   3   0    0.68    1.06
   0   3   0    0.83    1.34
   0   3   0   -0.29    1.45
   0  -3   0    0.31    1.64
   0   3   0   -0.63    1.56
   0   3   0    0.85    1.92
   0  -3   1   76.75   16.21
   0  -3  -1   81.39   18.65
   0  -3  -1   67.59    6.00
   0   3  -1   53.77    6.05
   0   3  -1   73.28    6.72
   0   3   1   76.32    7.00
   0  -3  -1   76.24    6.79
   0  -3   1   74.20    6.91
   0   3   1   75.12    6.52
   0   3   1   70.19    6.83
   0   3  -1   67.77    6.14
   0   3  -1   64.16    6.73
   0   3  -1   65.36    6.67
   0  -3   1   63.61    6.71
   0  -3  -1   68.72    6.77
   0   3   1   82.03    7.52
   0   3  -1   68.41    6.25
   0  -3  -2  782.95   58.32
   0  -3   2  531.28   42.03
   0  -3  -2  568.84   41.85
   0   3  -2  590.28   41.87
   0   3   2  506.91   42.17
   0  -3   2  520.62   41.77
   0   3   2  535.70   41.98
   0   3  -2  546.80   41.26
   0   3   2  543.09   41.87
   0  -3  -2  524.53   42.00
   0   3  -2  554.67   40.68
   0  -3   2  522.92   42.50
   0   3   2  598.19   43.37
   0   3  -2  543.86   41.17
   0  -3   2  547.28   42.22
   0   3  -2  555.00   42.34
   0  -3   2  526.96   42.14
   0   3  -3  874.36   67.23
   0  -3   3  891.18   67.22
   0  -3  -3 1197.43   78.14
   0  -3   3  858.54   66.82
   0   3  -3  842.83   66.71
   0   3  -3  876.88   66.37
   0  -3  -3  894.13   66.55
   0  -3   3  924.71   66.88
   0   3  -3  881.79   65.89
   0  -3  -3  857.81   66.76
   0  -3   3  856.50   65.95
   0   3   3  873.62   66.73
   0   3   3  969.77   67.07
   0  -3   3  899.43   65.65
   0   3   3  856.68   65.40
   0   3  -3  891.18   65.68
   0   3   3  881.69   68.61
   0  -3   3  894.35   67.10
   0  -3  -4 1098.19   65.89
   0   3  -4  776.76   57.27
   0  -3   4  789.34   57.52
   0   3  -4  764.92   56.58
   0   3  -4  786.95   57.40
   0  -3  -4  778.42   56.82
   0  -3   4  811.60   57.72
   0  -3   4  753.92   56.20
   0   3  -4  778.15   56.11
   0   3   4  718.58   57.07
   0  -3  -4  724.79   57.15
   0  -3  -4  700.61   55.73
   0  -3   4  712.86   56.08
   0  -3   4  775.44   57.80
   0   3  -4  749.67   57.81
   0  -3   4  787.64   57.14
   0   3   4  700.40   59.60
   0  -3   4  760.21   56.56
   0   3  -4  724.48   55.74
   0  -3  -5  739.20   48.66
   0   3  -5  569.53   43.32
   0  -3   5  614.77   43.93
   0  -3  -5  555.29   42.65
   0   3   5  560.31   44.20
   0  -3  -5  509.93   41.91
   0   3  -5  554.84   43.52
   0  -3   5  602.56   43.90
   0  -3  -5  521.96   43.29
   0  -3   5  551.23   42.06
   0   3  -5  550.84   41.91
   0   3   5  558.49   43.14
   0  -3   5  561.08   42.49
   0  -3   5  530.27   42.59
   0  -3   5  546.25   42.59
   0  -3  -5  587.09   43.54
   0   3  -5  550.39   41.50
   0   3  -5  559.40   44.04
   0  -3   5  579.84   44.14
   0  -3   6  660.06   48.58
   0   3  -6  632.33   48.57
   0  -3   6  819.80   51.33
   0  -3  -6  756.76   50.83
   0   3  -6  614.12   47.58
   0  -3   6  600.50   47.89
   0  -3   6  605.30   45.40
   0  -3  -6  594.35   46.58
   0  -3  -6  614.48   46.55
   0   3   6  594.01   48.40
   0   3  -6  626.00   47.81
   0  -3   6  650.48   48.03
   0   3  -6  614.65   45.75
   0  -3   6  622.65   45.98
   0  -3  -6  609.91   47.59
   0  -3   6  658.21   47.35
   0   3  -6  618.09   45.63
   0  -3   6  607.15   45.74
   0  -3   6  645.51   46.92
   0  -3  -6  648.37   47.84
   0  -3   6  488.91   45.58
   0   3  -7 1245.25   90.15
   0  -3   7 1125.00   89.40
   0  -3   7 1382.14   90.24
   0  -3  -7 1350.64   90.26
   0  -3   7 1132.51   86.13
   0   3  -7 1181.84   88.61
   0   3   7 1031.16   89.00
   0   3  -7 1122.96   88.69
   0  -3   7 1187.86   88.80
   0  -3  -7 1003.82   88.02
   0  -3  -7 1135.57   87.07
   0  -3  -7 1123.48   88.45
   0  -3   7 1161.45   86.56
   0   3   7 1197.68   87.05
   0   3  -7 1131.00   86.09
   0  -3   7 1281.72   89.13
   0  -3   7 1159.71   86.25
   0  -3   7 1209.50   87.96
   0  -3  -7 1167.17   88.62
   0   3  -7 1171.40   88.18
   0   3  -8  806.07   64.35
   0  -3  -8  842.60   61.97
   0  -3   8  774.28   61.57
   0  -3   8  908.17   62.54
   0  -3  -8  879.17   62.51
   0  -3   8  856.37   59.78
   0   3  -8  846.62   62.71
   0   3   8  773.46   63.21
   0  -3  -8  675.87   62.47
   0  -3   8  675.89   61.00
   0  -3   8  607.94   66.41
   0  -3  -8  782.08   60.30
   0  -3   8  856.22   60.02
   0  -3  -8  747.29   62.07
   0  -3   8  923.83   63.93
   0   3   8  744.47   60.59
   0   3  -8  798.81   59.35
   0  -3   8  751.23   59.43
   0  -3  -8  739.61   62.07
   0  -3   8  804.94   61.82
   0   3   8  779.75   61.98
   0   3  -8  855.73   62.35
   0   3  -9  657.26   53.68
   0  -3  -9  646.93   49.74
   0  -3   9  636.92   49.49
   0  -3  -9  653.67   50.10
   0  -3   9  624.90   49.74
   0  -3   9  734.97   48.73
   0   3  -9  653.88   51.91
   0   3   9  641.53   50.51
   0  -3   9  531.30   54.44
   0  -3  -9  602.58   48.55
   0  -3   9  504.14   48.52
   0  -3   9  687.10   48.52
   0  -3   9  735.04   54.01
   0   3   9  657.69   49.73
   0  -3   9  610.48   47.80
   0  -3   9  705.80   51.39
   0   3   9  583.44   49.72
   0   3  -9  689.68   51.74
   0  -3  -9  588.87   50.74
   0   3 -10  859.77   66.48
   0  -3 -10  789.00   59.78
   0  -3 -10  785.94   59.59
   0  -3  10  729.58   59.16
   0  -3  10  718.28   59.30
   0   3 -10  820.56   63.64
   0  -3  10  888.15   59.75
   0   3  10  787.56   59.84
   0  -3  10  739.17   65.01
   0  -3  10  660.80   58.45
   0  -3  10  955.94   59.33
   0   3  10  794.13   60.86
   0  -3  10  715.40   62.72
   0  -3  10  774.34   58.29
   0   3 -10  843.25   63.38
   0  -3 -10  688.04   61.14
   0  -3  10  834.74   62.86
   0  -3 -10  582.26   62.09
   0   3  10  751.57   59.89
   0   3 -11 1224.95   89.71
   0  -3  11 1022.00   79.01
   0  -3  11  989.37   78.80
   0  -3 -11 1055.45   79.19
   0   3 -11 1201.72   85.86
   0  -3  11 1260.86   80.87
   0   3  11 1048.20   79.28
   0  -3  11  920.64   78.20
   0  -3  11  954.02   84.48
   0  -3  11 1287.24   79.80
   0   3  11 1132.12   82.16
   0  -3  11  929.66   81.88
   0  -3  11 1073.43   78.79
   0  -3 -11  876.19   81.29
   0  -3  11 1035.65   83.62
   0   3  11 1009.80   79.68
   0  -3 -11  916.07   83.94
   0   3 -11 1069.37   84.64
   0   3 -12  352.35   38.41
   0  -3 -12  365.99   27.87
   0  -3  12  334.05   27.41
   0  -3  12  346.83   27.33
   0   3 -12  386.55   35.64
   0  -3  12  383.52   29.99
   0  -3  12  302.37   32.19
   0  -3  12  345.77   26.90
   0   3  12  376.24   27.84
   0  -3  12  441.93   29.21
   0  -3  12  343.13   30.75
   0   3  12  422.01   32.68
   0  -3 -12  281.74   30.31
   0  -3  12  302.47   27.29
   0   3 -12  302.25   33.67
   0  -3  12  226.74   29.64
   0  -3 -12  283.82   33.38
   0   3  12  366.89   28.57
   0   3 -13  713.13   84.89
   0  -3 -13 1078.33   74.94
   0  -3  13  926.19   74.56
   0   3 -13  948.45   83.78
   0  -3  13  771.44   75.83
   0   3  13 1071.08   78.49
   0  -3  13  999.95   74.24
   0   3  13 1049.57   75.11
   0  -3  13 1007.23   81.01
   0  -3  13 1294.20   77.65
   0   3  13 1334.14   83.06
   0  -3  13  954.24   78.33
   0  -3  13  893.65   74.63
   0   3  13 1099.10   75.24
   0  -3 -13 1073.40   79.94
   0   3 -13  950.24   74.40
   0   3 -13  690.58   79.64
   0  -3  13  864.35   78.00
   0   3  13 1057.33   76.00
   0  -3 -13 1258.72   86.62
   0   3 -14   11.20    2.80
   0  -3  14   14.21    2.99
   0  -3 -14   19.47    3.41
   0   3  14    9.86    5.84
   0  -3  14   13.65    4.77
   0   3 -14   -4.26    8.63
   0  -3  14   13.02    3.12
   0   3  14   14.78    3.74
   0  -3  14   10.99    7.79
   0  -3  14   13.82    4.76
   0  -3  14   14.81    7.06
   0  -3  14    5.90    5.54
   0   3  14   24.73   11.83
   0   3 -14    9.34    2.94
   0   3  14   16.65    3.74
   0  -3 -14   11.84    7.29
   0   3  14   15.22    5.29
   0  -3  14    9.71    3.34
   0   3 -14    4.69    8.39
   0  -3 -14   15.61    9.16
   0   3  15 1045.29   76.19
   0   3  15 1070.23   76.12
   0  -3  15  969.98   75.99
   0  -3  15  944.79   78.50
   0   3  15 1185.74   81.11
   0  -3  15 1044.20   83.05
   0   3  15 1092.14   77.15
   0  -3  15 1080.42   76.29
   0  -3  15  826.52   77.57
   0  -3  15 1030.96   80.97
   0   3  15 1768.29   90.89
   0   3  15 1091.54   76.22
   0  -3 -15 1194.17   82.23
   0   3  15 1102.58   78.37
   0  -3 -15 1193.06   85.37
   0  -3  15 1077.36   77.00
   0  -3  15 1082.27   80.91
   0   3 -15  657.93   80.89
   0   3 -16  169.54   31.93
   0  -3  16  331.70   29.56
   0   3  16  406.35   32.18
   0  -3  16  324.25   33.40
   0   3  16  377.89   28.14
   0  -3  16  357.98   27.12
   0  -3  16  409.38   32.25
   0  -3  16  302.85   28.72
   0   3  16  530.74   38.03
   0  -3  16  398.03   32.69
   0  -3 -16  388.97   32.15
   0   3  16  424.52   29.80
   0  -3  16  364.52   28.03
   0   3 -16  233.80   32.12
   0  -3 -16  424.36   36.04
   0   3  17  483.17   33.64
   0   3 -17  222.54   33.34
   0  -3  17  405.15   30.60
   0  -3  17  293.21   27.03
   0  -3  17  418.61   35.26
   0   3  17  413.90   28.42
   0  -3  17  379.20   29.19
   0  -3  17  417.66   33.40
   0   3  17  674.14   39.70
   0  -3 -17  440.45   32.83
   0  -3 -17  439.02   36.00
   0   3  17  427.87   30.16
   0   3 -17  316.30   34.29
   0  -3  17  417.89   28.48
   0   3  18  947.18   66.01
   0   3 -18  527.32   66.13
   0  -3  18  812.12   63.16
   0   3  18  775.31   60.82
   0  -3  18  848.58   67.72
   0  -3  18  754.99   61.62
   0  -3  18  823.14   65.87
   0   3  18 1098.61   69.47
   0  -3 -18  878.57   64.68
   0  -3 -18  933.37   68.49
   0   3 -18  685.20   66.79
   0   3  18  860.06   62.56
   0  -3  19  316.37   27.47
   0   3  19  343.00   29.59
   0  -3  19  329.58   31.42
   0   3  19  299.65   24.64
   0  -3  19  304.61   25.62
   0   3  19  325.29   27.10
   0  -3  19  317.91   30.17
   0   3  19  409.23   32.45
   0  -3 -19  313.67   28.16
   0  -3 -19  313.15   31.43
   0   3 -19  306.21   31.85
   0   3  19  332.13   26.66
   0   3  20  686.52   52.44
   0  -3  20  645.21   50.51
   0   3  20  598.66   47.43
   0  -3  20  627.91   54.53
   0  -3  20  634.81   48.55
   0  -3  20  696.06   53.82
   0   3  20  680.88   54.47
   0  -3 -20  625.31   51.07
   0   3  20  634.96   49.49
   0  -3 -20  684.88   54.95
   0   3 -20  591.56   54.78
   0   3 -21  125.19   22.30
   0   3  21  124.68   15.04
   0  -3  21  130.88   14.05
   0  -3  21  101.20   16.81
   0  -3  21  118.98   11.43
   0  -3  21  140.92   17.28
   0   3  21  134.21   17.09
   0  -3 -21  132.22   14.45
   0   3 -21   87.60   17.31
   0  -3 -21  149.81   18.11
   0   3 -22  843.95   77.07
   0   3  22  897.77   70.39
   0  -3  22  912.28   68.85
   0  -3  22  859.52   72.72
   0   3  22  832.46   71.81
   0   3  22  827.26   68.60
   0   3  22  927.47   71.94
   0  -3  22  923.72   72.38
   0   3 -22  852.71   73.35
   0  -3 -22  933.80   73.05
   0  -3 -22  881.08   69.06
   0  -3  22  865.08   66.20
   0   3 -23  119.40   22.00
   0  -3  23  120.82   13.43
   0   3  23  119.80   14.82
   0  -3  23   79.23   16.25
   0   3  23  113.41   16.52
   0   3  23   85.48   15.70
   0  -3  23  104.52   16.32
   0   3  23  104.86   12.75
   0  -3 -23  111.82   13.61
   0   3 -23  114.63   18.41
   0  -3 -23   90.61   16.21
   0   3 -24  558.22   56.51
   0  -3  24  588.00   52.56
   0   3  24  611.66   51.34
   0   3  24  599.26   51.63
   0   3  24  599.15   48.01
   0  -3  24  598.53   52.09
   0  -3  24  606.40   48.49
   0   3  24  663.12   50.45
   0  -3 -24  558.61   48.24
   0  -3 -24  593.91   52.70
   0   3 -24  577.21   53.40
   0   3  25  130.49   15.42
   0  -3  25   99.48   17.31
   0   3  25  100.94   16.55
   0  -3  25   78.43   16.35
   0   3  25   99.09   12.64
   0   3 -25  115.90   22.66
   0  -3 -25   77.41   16.72
   0   3 -25  108.71   19.06
   0  -3  26  537.49   49.95
   0   3  26  508.14   44.67
   0  -3  26  596.42   49.93
   0   3  26  600.86   47.21
   0   3 -26  572.47   51.52
   0   4   0  196.65   16.04
   0  -4   0  199.68   16.03
   0   4   0  188.14   15.83
   0   4   0  178.35   15.26
   0   4   0  179.67   15.96
   0   4   0  183.15   15.88
   0  -4   0  178.46   15.96
   0  -4   1 1520.40  109.64
   0  -4  -1 1399.28  113.01
   0   4  -1 1184.35   87.42
   0  -4  -1 1206.99   87.20
   0  -4  -1 1163.16   88.01
   0   4   1 1272.12   88.57
   0   4  -1 1195.52   88.09
   0   4   1 1082.20   87.58
   0   4   1 1169.84   88.31
   0   4  -1 1129.94   87.31
   0  -4   1 1114.85   88.22
   0  -4  -1 1161.84   88.32
   0   4  -1 1195.38   88.28
   0   4   1 1229.56   88.63
   0   4  -1 1137.35   87.52
   0  -4   1 1045.58   89.63
   0   4  -2  633.07   48.36
   0  -4  -2  662.92   48.73
   0  -4   2  566.03   48.43
   0   4   2  653.39   49.43
   0   4  -2  657.55   48.66
   0   4   2  659.15   49.03
   0  -4   2  597.22   48.08
   0   4   2  591.95   48.49
   0   4  -2  615.15   47.93
   0  -4  -2  580.89   48.84
   0   4  -2  655.64   47.05
   0  -4   2  607.69   49.00
   0   4  -2  623.76   49.14
   0   4  -2  624.39   47.90
   0  -4   2  659.50   50.82
   0   4   2  723.73   50.21
   0  -4   3  478.01   40.35
   0  -4  -3  530.82   40.20
   0   4  -3  520.97   40.08
   0  -4   3  522.59   40.35
   0   4  -3  518.60   39.40
   0  -4  -3  487.85   40.45
   0  -4   3  524.54   39.66
   0   4   3  542.54   40.53
   0   4   3  517.48   40.41
   0   4  -3  495.76   39.16
   0   4   3  557.12   42.47
   0  -4   3  522.03   42.18
   0  -4   3  495.75   40.65
   0   4  -3  544.21   41.04
   0   4  -4  553.20   44.41
   0  -4   4  527.44   44.13
   0   4  -4  544.15   41.70
   0  -4   4  558.87   43.90
   0  -4   4  568.23   43.84
   0   4  -4  558.54   43.21
   0  -4   4  657.35   45.00
   0  -4  -4  575.57   43.41
   0  -4   4  569.57   42.83
   0  -4  -4  542.25   43.83
   0   4   4  600.08   44.17
   0   4   4  514.06   43.58
   0   4  -4  562.10   42.59
   0  -4   4  564.97   42.26
   0   4   4  565.70   41.93
   0  -4   4  597.07   43.01
   0   4   4  606.81   46.68
   0  -4   4  473.76   44.18
   0   4  -4  561.75   42.27
   0  -4   5  941.55   58.72
   0  -4  -5  978.31   59.59
   0   4  -5  680.90   50.84
   0  -4   5  659.66   51.04
   0  -4  -5  656.81   50.25
   0   4   5  597.80   51.92
   0   4  -5  665.94   50.93
   0  -4   5  755.95   52.26
   0   4  -5  644.63   50.04
   0   4  -5  657.13   49.40
   0  -4  -5  638.06   50.88
   0   4   5  644.05   51.32
   0  -4   5  686.68   49.76
   0   4   5  639.22   50.66
   0  -4   5  665.80   49.40
   0   4   5  655.27   48.59
   0  -4  -5  613.80   48.89
   0  -4   5  644.46   51.43
   0   4  -5  669.74   51.67
   0  -4   5  580.92   50.01
   0  -4   5  668.58   49.94
   0   4  -5  647.37   48.98
   0   4   5  639.90   54.23
   0  -4  -5  672.24   51.03
   0  -4  -6  438.78   32.74
   0  -4   6  384.73   32.13
   0   4  -6  327.57   27.11
   0  -4   6  335.05   27.64
   0  -4   6  377.67   28.75
   0  -4  -6  302.03   25.32
   0  -4  -6  344.48   26.54
   0   4   6  320.13   28.72
   0   4  -6  358.01   27.53
   0  -4  -6  346.84   27.50
   0   4   6  333.20   27.09
   0  -4   6  333.76   25.87
   0   4  -6  325.17   25.50
   0  -4   6  325.33   25.90
   0  -4   6  379.01   28.48
   0   4  -6  342.26   28.23
   0  -4   6  312.24   25.66
   0   4  -6  319.04   24.99
   0  -4   6  316.81   26.19
   0  -4  -6  348.74   27.52
   0  -4  -7 1395.07   91.72
   0  -4   7 1478.61   92.13
   0  -4   7 1135.39   88.40
   0   4  -7 1120.16   87.78
   0   4   7 1095.78   89.72
   0   4  -7 1186.24   88.32
   0  -4  -7 1191.21   86.93
   0  -4   7 1182.59   89.30
   0  -4  -7 1056.25   86.50
   0  -4  -7 1143.55   88.08
   0  -4   7 1194.70   86.38
   0   4   7 1111.04   87.62
   0   4  -7 1145.93   85.85
   0   4  -7 1104.73   85.69
   0  -4   7 1160.94   86.99
   0  -4  -7 1181.71   88.33
   0  -4   7 1136.52   87.01
   0  -4   7 1173.04   89.06
   0   4  -7 1111.40   88.97
   0  -4   8   11.87    5.43
   0   4  -8   15.68    5.41
   0  -4   8   13.47    5.91
   0  -4  -8   13.19    5.37
   0  -4   8   15.77    5.24
   0  -4  -8   15.50    5.35
   0   4  -8   19.01    4.84
   0   4   8    8.37    5.81
   0   4  -8   14.67    4.55
   0  -4  -8   13.76    3.77
   0  -4   8   16.93    5.16
   0  -4  -8    4.60    4.09
   0  -4  -8   12.01    4.68
   0  -4   8   16.35    3.19
   0   4  -8   13.18    2.32
   0  -4   8    5.48    3.66
   0  -4   8   12.88    2.45
   0  -4  -8   13.18    4.56
   0  -4   8   16.09    4.02
   0   4  -9 1230.42   94.89
   0  -4   9 1204.76   94.23
   0  -4   9 1147.73   92.34
   0  -4   9 1301.17   93.42
   0  -4  -9 1295.19   93.60
   0  -4  -9 1336.91   93.15
   0  -4   9 1206.93   89.53
   0   4  -9 1211.98   92.83
   0   4  -9 1210.54   93.33
   0  -4  -9 1189.70   90.89
   0   4   9 1300.01   94.06
   0  -4   9  987.18   91.08
   0  -4   9 1034.24   98.57
   0  -4   9 1332.83   90.70
   0  -4  -9 1149.04   92.78
   0   4  -9 1183.18   89.55
   0  -4   9 1341.74   93.49
   0  -4   9 1164.60   89.71
   0  -4  -9 1143.74   92.91
   0  -4   9 1254.56   92.25
   0   4   9 1214.85   92.70
   0   4 -10  210.83   21.44
   0  -4  10  200.04   18.07
   0  -4  10  205.03   18.59
   0  -4 -10  195.61   18.70
   0  -4 -10  196.05   18.36
   0   4 -10  190.21   19.18
   0  -4  10  208.05   15.91
   0  -4 -10  187.18   16.86
   0  -4  10  186.04   23.21
   0   4 -10  223.68   20.44
   0  -4  10  166.52   16.74
   0   4  10  184.52   18.29
   0  -4  10  220.39   16.89
   0   4 -10  196.61   15.60
   0  -4  10  211.21   20.35
   0  -4  10  187.60   15.70
   0  -4 -10  175.04   18.91
   0   4  10  182.61   18.04
   0   4 -10  198.15   19.16
   0  -4  10  223.46   19.19
   0   4 -11  914.78   70.64
   0  -4 -11  863.13   64.77
   0  -4 -11  865.46   64.42
   0  -4  11  806.86   63.86
   0  -4  11  757.89   63.98
   0  -4  11  940.94   62.84
   0   4 -11  916.26   67.28
   0   4  11  784.05   63.88
   0  -4  11  729.82   69.30
   0  -4  11  709.55   62.59
   0   4 -11  841.14   67.52
   0  -4  11  894.97   63.37
   0  -4  11  910.80   68.94
   0  -4  11  822.96   62.10
   0  -4  11  867.68   66.58
   0   4 -11  876.22   67.33
   0  -4 -11  729.41   65.61
   0   4  11  743.53   63.92
   0   4 -12  785.52   64.08
   0  -4  12  674.17   55.08
   0  -4  12  675.93   54.83
   0  -4 -12  708.95   55.65
   0  -4 -12  728.55   55.39
   0  -4  12  808.28   55.12
   0   4 -12  728.18   59.39
   0   4  12  682.16   54.87
   0  -4  12  660.60   60.52
   0  -4  12  661.89   53.81
   0  -4  12  766.82   55.08
   0  -4 -12  696.76   52.70
   0  -4  12  706.47   59.62
   0   4  12  729.99   56.25
   0  -4 -12  628.95   57.58
   0  -4  12  727.12   53.84
   0   4 -12  707.29   59.65
   0   4  12  677.96   55.29
   0  -4  12  723.37   59.33
   0   4 -13  366.52   38.78
   0  -4  13  333.45   28.85
   0  -4 -13  350.11   29.43
   0  -4 -13  366.39   29.44
   0  -4  13  414.99   30.24
   0   4 -13  392.29   35.52
   0  -4  13  274.07   33.12
   0  -4  13  359.47   28.09
   0   4  13  359.77   29.05
   0  -4  13  407.83   30.01
   0  -4  13  286.85   31.80
   0  -4 -13  366.74   27.36
   0   4  13  367.24   31.63
   0  -4  13  367.38   28.79
   0  -4 -13  285.67   31.91
   0   4 -13  388.39   35.71
   0  -4  13  283.58   32.04
   0   4  13  355.03   29.66
   0   4 -14  558.38   59.41
   0  -4 -14  706.74   48.38
   0  -4  14  556.97   47.52
   0  -4  14  829.85   50.93
   0   4 -14  686.19   56.70
   0  -4  14  620.95   46.78
   0   4  14  617.01   47.66
   0  -4  14  559.31   53.02
   0  -4  14  688.13   49.22
   0   4  14  748.32   52.81
   0  -4  14  602.26   51.50
   0  -4 -14  639.53   46.56
   0  -4 -14  556.34   51.74
   0  -4  14  485.82   46.76
   0   4  14  682.29   48.53
   0   4 -14  594.60   47.46
   0   4  14  628.03   48.58
   0   4 -14  529.80   54.90
   0  -4  14  492.71   50.36
   0   4 -15  217.56   35.82
   0  -4  15  275.31   24.34
   0  -4 -15  352.99   25.04
   0   4  15  304.21   27.71
   0  -4  15  353.45   27.70
   0   4 -15  256.47   32.91
   0   4  15  289.49   24.46
   0  -4  15  279.64   30.09
   0  -4  15  316.34   23.74
   0  -4  15  271.84   24.91
   0   4  15  397.66   31.40
   0  -4  15  315.12   28.60
   0   4 -15  316.12   24.40
   0  -4 -15  337.87   30.71
   0   4  15  313.53   24.93
   0  -4  15  275.12   23.80
   0   4  15  304.39   25.56
   0   4 -15  220.74   30.97
   0  -4  15  270.02   27.82
   0  -4 -16  579.95   39.49
   0  -4  16  502.60   39.31
   0   4 -16  505.38   39.06
   0  -4  16  451.72   41.33
   0   4  16  546.74   43.44
   0   4 -16  304.06   45.91
   0  -4  16  524.75   45.98
   0   4  16  504.16   39.70
   0  -4  16  525.48   38.80
   0   4  16  596.43   42.41
   0  -4  16  406.50   39.50
   0   4  16  682.31   48.95
   0  -4  16  497.98   43.71
   0  -4 -16  586.41   45.78
   0   4 -16  518.79   39.13
   0   4  16  561.64   39.74
   0  -4  16  517.71   39.08
   0  -4  16  495.32   43.26
   0   4  16  556.59   41.07
   0   4 -16  241.51   43.26
   0   4  17  151.01   12.39
   0   4  17  155.34   12.31
   0   4  17  182.15   17.59
   0  -4  17  135.77   15.11
   0   4 -17   60.58   17.41
   0   4  17  147.51   13.36
   0  -4  17  142.65   12.25
   0  -4  17  146.74   19.42
   0   4  17  177.98   16.09
   0  -4  17  132.65   13.26
   0   4  17  262.82   26.03
   0  -4  17  168.07   18.07
   0  -4 -17  162.23   18.54
   0   4  17  178.36   12.56
   0  -4 -17  175.08   21.52
   0  -4  17  149.64   12.61
   0   4  17  156.69   14.89
   0   4 -17   64.28   16.82
   0   4  18  325.95   26.96
   0  -4  18  282.05   24.19
   0  -4  18  244.83   20.71
   0  -4  18  340.35   29.61
   0   4  18  313.24   22.34
   0  -4  18  278.09   22.09
   0  -4  18  343.37   28.01
   0   4  18  521.03   36.42
   0  -4 -18  329.66   27.36
   0   4 -18  220.63   28.72
   0  -4 -18  312.00   29.75
   0  -4  19   37.75    8.36
   0   4  19   65.35   11.30
   0   4  19   59.41    6.50
   0  -4  19   75.28   13.88
   0  -4  19   40.13    6.02
   0   4  19   54.99   14.40
   0  -4  19   70.25   12.01
   0  -4 -19   53.04   10.66
   0   4 -19   42.80   13.36
   0  -4 -19   58.15   13.19
   0  -4  20  226.72   20.88
   0   4  20  277.71   24.12
   0   4  20  227.22   18.37
   0  -4  20  210.69   25.34
   0  -4  20  203.01   17.99
   0  -4  20  227.51   23.90
   0  -4 -20  234.09   22.53
   0  -4 -20  234.98   25.66
   0   4 -20  202.96   26.06
   0   4  21    7.14    8.92
   0  -4  21   13.43    6.78
   0  -4  21   12.23    9.94
   0   4  21    5.97    3.92
   0  -4  21    1.86    3.29
   0   4  21   14.08   11.29
   0  -4  21   13.89    9.93
   0  -4 -21   12.58    7.82
   0  -4 -21   16.42   11.34
   0   4 -21   -5.13   12.98
   0  -4  22   75.67   14.14
   0  -4  22   71.65   14.27
   0   4  22   68.89   13.08
   0   4  22   90.36   15.72
   0   4  22   55.10   11.39
   0  -4  22   74.25   10.28
   0  -4 -22   72.01   11.78
   0  -4 -22   65.67   15.35
   0   4 -22   48.17   15.48
   0   4 -23   -7.55   13.99
   0  -4  23   -1.34   10.28
   0   4  23    9.15    9.51
   0  -4  23   15.60   11.07
   0  -4  23    8.10    6.83
   0   4  23    7.18    8.92
   0  -4 -23    4.26    7.68
   0   4 -23  -12.18   13.30
   0  -4 -23    6.01   10.74
   0   4 -24   15.18   15.48
   0   4  24    9.18    8.28
   0  -4  24   12.63   11.50
   0  -4  24    4.11   11.27
   0   4  24   29.48   11.23
   0   4  24    4.12    8.99
   0  -4 -24   11.75    8.46
   0  -4 -24   13.64   12.24
   0   4 -24    1.75   14.51
   0   4  25    5.18    9.82
   0   4 -25    5.00   16.42
   0  -4  25   22.33   12.97
   0  -4  25   12.64   12.10
   0   4  25   12.63    8.46
   0   4 -25   14.19   14.50
   0   4  26   44.71    9.87
   0  -4  26   57.41   15.14
   0   4  26   53.02   12.58
   0  -5   0    0.96    3.06
   0   5   0    0.51    2.68
   0   5   0    3.36    2.91
   0   5   0    2.06    2.42
   0  -5   0    1.05    2.59
   0  -5   0   -7.08   20.17
   0  -5  -1   36.45   18.22
   0  -5   1   31.57   14.29
   0   5  -1   16.93    3.13
   0   5   1   17.62    4.18
   0   5  -1   19.10    3.93
   0  -5  -1   22.01    4.26
   0  -5  -1   19.40    2.91
   0   5  -1   16.32    3.20
   0   5   1   17.23    4.04
   0   5   1   14.88    3.74
   0  -5   1   14.82    3.92
   0  -5  -1   20.49    4.23
   0   5  -1   22.71    4.26
   0   5  -1   18.61    3.50
   0   5   1   12.77    4.07
   0  -5  -2  415.64   42.96
   0  -5  -2  313.19   25.03
   0   5  -2  323.14   25.61
   0  -5  -2  321.17   26.11
   0   5  -2  313.19   26.04
   0   5   2  331.50   27.00
   0  -5   2  341.18   25.79
   0   5  -2  286.58   25.16
   0   5   2  349.23   26.08
   0   5   2  313.37   26.40
   0   5  -2  329.72   24.02
   0   5  -2  333.03   26.69
   0  -5  -2  302.87   26.38
   0  -5   2  289.12   26.34
   0   5   2  330.23   27.29
   0   5  -2  297.29   25.14
   0   5  -3  316.75   25.04
   0  -5   3  294.66   25.52
   0   5  -3  295.09   25.06
   0  -5   3  313.60   25.28
   0  -5  -3  321.19   25.29
   0   5   3  334.16   25.82
   0   5   3  316.04   25.40
   0   5  -3  309.86   24.38
   0  -5   3  306.69   24.74
   0  -5  -3  272.52   25.35
   0   5   3  349.75   27.51
   0   5  -3  292.41   24.10
   0   5  -3  299.95   25.97
   0  -5   3  301.45   25.76
   0   5  -4  654.11   50.79
   0  -5   4  645.78   50.26
   0  -5  -4  651.51   49.70
   0   5  -4  633.72   49.50
   0  -5   4  622.34   49.86
   0  -5   4  710.72   51.47
   0  -5   4  618.63   49.15
   0   5   4  634.46   50.03
   0   5  -4  631.96   48.74
   0   5   4  665.01   50.27
   0  -5  -4  598.92   50.06
   0   5   4  644.66   48.07
   0   5  -4  621.31   48.39
   0   5   4  636.72   52.47
   0   5  -5 1159.06   90.81
   0  -5  -5 1686.96  100.56
   0  -5   5 1744.62  100.70
   0  -5   5 1144.46   90.27
   0   5  -5 1173.66   87.38
   0  -5   5 1311.88   91.92
   0   5  -5 1196.87   89.37
   0  -5   5 1082.93   89.84
   0  -5  -5 1240.38   89.58
   0   5  -5 1197.44   88.57
   0   5   5 1258.04   90.71
   0  -5   5 1170.76   89.11
   0  -5  -5 1142.52   90.20
   0   5   5 1196.95   90.05
   0  -5   5 1193.39   88.15
   0  -5  -5 1168.61   87.74
   0   5   5 1155.13   87.70
   0   5   5 1177.83   93.33
   0   5  -5 1133.94   88.10
   0  -5   5 1207.84   88.99
   0  -5  -5 1179.62   90.30
   0  -5  -6 1589.79   96.24
   0  -5   6 1525.17   95.61
   0  -5   6 1144.40   88.35
   0  -5   6 1228.18   90.05
   0  -5  -6 1067.73   85.55
   0   5  -6 1213.04   88.20
   0   5   6 1134.15   90.30
   0  -5  -6 1206.84   87.38
   0  -5   6 1215.90   86.99
   0   5   6 1160.35   87.93
   0  -5  -6 1067.30   87.99
   0   5  -6 1144.19   86.24
   0   5   6 1049.54   88.53
   0  -5   6 1175.38   86.23
   0   5  -6 1149.69   89.02
   0   5   6 1117.21   92.03
   0   5  -6 1135.83   85.76
   0  -5  -6 1167.66   88.32
   0  -5   6 1173.56   86.89
   0  -5  -7 2145.87  133.72
   0  -5   7 2137.63  133.74
   0   5  -7 1692.44  127.82
   0  -5   7 1737.85  128.61
   0  -5   7 1673.67  129.89
   0  -5  -7 1727.29  127.02
   0   5   7 1616.96  130.53
   0  -5  -7 1535.70  125.56
   0   5  -7 1663.99  127.93
   0   5  -7 1644.48  125.80
   0  -5   7 1782.32  126.73
   0  -5  -7 1688.01  128.17
   0   5   7 1652.84  127.84
   0  -5   7 1684.50  126.18
   0  -5   7 1637.93  128.83
   0   5  -7 1706.86  129.25
   0  -5   7 1746.30  126.78
   0   5  -7 1706.88  125.28
   0  -5  -7 1704.80  128.39
   0  -5   8 2080.58  149.98
   0  -5  -8 2429.58  152.67
   0  -5  -8 2171.50  150.45
   0  -5   8 2411.01  152.18
   0  -5   8 2003.85  148.80
   0   5  -8 1947.63  147.88
   0  -5  -8 1718.99  146.33
   0  -5  -8 2017.84  146.92
   0  -5   8 1526.55  147.85
   0   5   8 1742.32  150.78
   0   5  -8 2007.45  148.31
   0  -5   8 2066.12  146.75
   0  -5  -8 1983.15  148.43
   0   5   8 1999.55  148.08
   0   5  -8 1948.48  145.62
   0  -5   8 1987.79  146.62
   0   5  -8 1900.20  145.41
   0  -5  -8 2013.89  148.72
   0  -5   8 1984.79  146.97
   0   5  -8 1984.33  149.65
   0  -5   8 2076.11  149.54
   0  -5   9 1528.59  111.51
   0   5  -9 1320.04  110.67
   0   5  -9 1426.64  111.44
   0  -5   9 1539.28  111.79
   0  -5   9 1507.80  110.72
   0  -5  -9 1608.18  112.17
   0  -5  -9 1535.76  110.97
   0   5  -9 1376.67  109.41
   0  -5  -9 1160.44  108.45
   0   5  -9 1437.24  109.99
   0  -5   9 1174.41  108.43
   0  -5  -9 1405.88  108.07
   0   5   9 1569.69  112.59
   0   5   9 1396.70  111.95
   0  -5   9 1582.18  108.22
   0  -5  -9 1504.70  110.34
   0   5  -9 1413.29  106.57
   0  -5   9 1522.81  108.73
   0  -5   9 1449.62  106.80
   0  -5  -9 1439.39  110.31
   0   5   9 1449.12  110.41
   0  -5   9 1488.84  108.73
   0  -5  10 1585.28  115.85
   0   5 -10 1503.17  116.47
   0  -5 -10 1527.52  114.26
   0  -5  10 1570.40  114.82
   0  -5  10 1466.73  113.75
   0  -5 -10 1585.31  115.18
   0   5 -10 1362.89  113.51
   0  -5  10 1161.35  118.40
   0  -5 -10 1532.46  112.01
   0   5  10 1589.97  114.46
   0  -5  10 1315.32  111.91
   0   5 -10 1509.32  114.36
   0  -5 -10 1223.29  114.15
   0   5  10 1361.83  116.40
   0  -5  10 1627.33  112.20
   0  -5 -10 1447.57  114.24
   0   5 -10 1510.63  110.32
   0  -5  10 1674.12  113.95
   0  -5  10 1443.37  110.48
   0  -5  10 1576.20  113.24
   0  -5 -10 1492.75  114.57
   0   5  10 1451.58  113.49
   0   5 -11 1514.37  116.30
   0  -5  11 1461.50  112.54
   0  -5 -11 1489.08  112.38
   0  -5 -11 1514.31  113.06
   0  -5  11 1380.10  111.68
   0   5 -11 1504.63  113.14
   0   5  11 1470.41  111.87
   0  -5 -11 1352.62  110.33
   0  -5  11 1328.39  110.13
   0  -5  11 1253.87  117.21
   0   5 -11 1421.98  113.55
   0   5  11 1591.60  117.46
   0  -5  11 1566.51  110.90
   0  -5  11 1807.91  114.53
   0   5 -11 1456.81  108.81
   0  -5  11 1488.53  109.05
   0  -5 -11 1312.28  113.14
   0   5  11 1440.39  111.66
   0  -5  11 1656.99  113.05
   0   5 -12 1049.70   87.56
   0  -5 -12 1014.22   81.60
   0  -5  12 1018.99   81.15
   0  -5 -12 1084.42   82.38
   0  -5  12 1005.16   81.62
   0   5 -12 1159.36   84.10
   0   5  12 1060.82   83.82
   0  -5  12 1001.98   87.28
   0   5  12  986.16   80.76
   0   5 -12 1007.03   84.21
   0  -5  12  977.51   79.62
   0  -5  12 1088.89   80.73
   0   5  12 1220.68   86.20
   0  -5  12 1327.97   86.22
   0  -5  12 1060.14   78.81
   0   5  12 1043.67   81.22
   0  -5 -12  959.20   83.22
   0  -5  12 1143.36   83.80
   0   5 -13  647.90   59.57
   0  -5 -13  665.65   51.85
   0  -5 -13  644.24   52.03
   0  -5  13  607.61   51.49
   0  -5  13  576.91   50.92
   0  -5  13  715.23   49.46
   0   5 -13  699.23   55.37
   0   5  13  627.32   50.85
   0  -5  13  588.56   49.68
   0  -5  13  615.90   56.94
   0   5 -13  713.70   56.80
   0   5  13  723.85   54.71
   0  -5  13  631.46   51.15
   0  -5  13  798.57   58.40
   0  -5 -13  561.08   53.92
   0  -5  13  664.65   49.40
   0  -5  13  688.78   55.50
   0   5  13  614.33   51.28
   0   5 -14  511.71   51.63
   0  -5 -14  556.76   41.89
   0  -5 -14  508.75   41.79
   0  -5  14  469.75   40.90
   0  -5  14  659.31   40.70
   0   5 -14  603.00   47.82
   0   5 -14  500.65   48.06
   0  -5  14  502.56   46.84
   0   5  14  481.48   40.66
   0  -5  14  507.27   39.77
   0   5  14  561.31   43.82
   0  -5  14  402.54   40.25
   0  -5  14  529.32   46.60
   0  -5 -14  420.39   44.17
   0  -5  14  550.82   40.12
   0  -5  14  465.30   44.73
   0   5  14  505.97   41.44
   0   5 -15  448.89   47.60
   0  -5 -15  472.85   34.62
   0  -5  15  399.33   33.45
   0  -5  15  409.47   33.80
   0   5 -15  488.15   42.63
   0  -5  15  576.84   34.51
   0  -5  15  455.79   40.59
   0   5 -15  418.00   42.06
   0  -5  15  433.33   32.37
   0   5  15  409.29   33.27
   0   5  15  501.38   36.51
   0  -5  15  314.04   32.30
   0  -5  15  372.15   37.57
   0   5 -15  428.71   33.70
   0   5  15  478.15   34.68
   0  -5  15  347.54   32.04
   0  -5 -15  339.60   37.40
   0   5  15  415.75   34.12
   0  -5  15  404.74   37.31
   0  -5 -16   93.92   10.26
   0  -5  16   87.93    9.79
   0   5 -16  101.25   18.19
   0  -5  16  137.60   12.39
   0   5  16   81.47    9.41
   0  -5  16   91.06   15.49
   0  -5  16   98.53    8.71
   0  -5  16   67.38    8.43
   0  -5  16   98.10   14.46
   0   5 -16   87.47    9.69
   0   5  16   87.70   10.59
   0  -5  16   82.49    8.18
   0  -5 -16   67.50   14.16
   0   5 -17  130.63   34.35
   0  -5  17  323.57   26.05
   0  -5 -17  358.02   26.26
   0   5  17  338.25   30.00
   0  -5  17  448.63   30.06
   0   5 -17  189.90   33.00
   0  -5  17  324.76   24.80
   0   5  17  312.86   25.84
   0  -5  17  283.32   31.45
   0  -5  17  270.05   24.78
   0  -5  17  327.22   30.59
   0   5 -17  315.97   25.66
   0   5  17  363.36   26.46
   0  -5 -17  369.04   33.14
   0  -5  17  306.54   24.52
   0   5 -18    9.19    3.94
   0   5  18    1.84    4.18
   0   5  18    9.00    4.08
   0  -5  18    8.01    4.11
   0  -5 -18    9.27    3.84
   0  -5  18    3.76    6.34
   0   5  18   -2.16    7.69
   0  -5  18    6.51    8.81
   0   5  18   16.50    5.24
   0  -5  18    7.17    3.31
   0  -5  18    8.25    3.30
   0  -5  18   -3.81    8.57
   0  -5 -18    2.63    9.41
   0   5  18    5.28    4.39
   0  -5  18    9.58    3.10
   0   5  19  170.48   15.62
   0  -5  19  194.53   18.82
   0   5  19  277.89   23.37
   0  -5  19  209.45   15.80
   0   5  19  219.62   17.55
   0  -5  19  245.78   25.13
   0  -5  19  200.35   15.85
   0  -5  19  235.77   23.33
   0  -5 -19  262.29   23.34
   0   5  19  195.98   15.74
   0   5  19  201.54   15.62
   0  -5  20    3.89    9.56
   0   5  20   17.44    9.17
   0  -5  20   11.04    5.97
   0  -5 -20   19.01    9.72
   0   5  20   17.12    4.93
   0  -5  20   11.41   10.74
   0  -5  21   90.17   15.53
   0   5  21   93.09   13.65
   0  -5  21   75.63   10.74
   0  -5 -21  103.30   14.19
   0   5  21   82.12    8.90
   0  -5  21   98.16   16.70
   0   5  22   38.62   11.30
   0  -5  22   14.87   10.39
   0   5  22   18.38    9.43
   0  -5 -22   16.05    9.00
   0  -5  22   26.34   11.60
   0  -5  23   56.37   14.20
   0   5  23   67.21   13.81
   0  -5  23   52.69   14.24
   0   5  23   70.45   13.31
   0  -5 -23   59.19   11.68
   0  -5 -23   42.58   14.72
   0   5 -24   90.01   22.01
   0   5  24   87.97   14.66
   0  -5 -24  106.87   14.31
   0  -5  24   91.56   16.45
   0   5  24   91.72   16.19
   0  -5  24   70.13   16.43
   0  -5 -24   82.10   16.86
   0  -5  25   51.84   14.28
   0   5  25   47.71   10.87
   0   5  25   32.72   11.57
   0  -5  26   54.03   15.65
   0   5  26   46.80   11.16
   0   6   0  207.01   17.58
   0   6   0  203.97   18.20
   0  -6   0  208.10   18.12
   0   6   0  183.90   17.00
   0  -6   0  197.57   18.25
   0  -6   0  215.27   40.59
   0  -6  -1    5.59   15.93
   0  -6   1   16.22   14.15
   0   6  -1    4.35    2.66
   0   6  -1    6.41    3.62
   0  -6  -1    8.25    4.36
   0  -6  -1    8.87    2.43
   0   6   1    8.04    3.79
   0   6  -1    6.55    3.13
   0   6   1    1.75    3.03
   0   6  -1    4.46    1.31
   0  -6  -1    8.48    3.73
   0  -6   1    3.81    3.36
   0   6  -1    3.75    3.30
   0  -6  -1    3.16    3.75
   0   6   1    3.96    3.66
   0   6  -1    4.54    3.37
   0   6  -2   70.19    7.70
   0  -6  -2   69.54    7.13
   0   6  -2   71.90    8.33
   0   6   2   90.02    9.96
   0  -6  -2   69.34    8.39
   0   6   2   65.22    8.49
   0   6  -2   65.90    7.48
   0   6   2   83.39    8.48
   0   6  -2   71.68    5.80
   0  -6  -2   72.85    8.50
   0   6  -2   71.14    8.82
   0  -6   2   70.07    8.85
   0  -6  -2   68.47    8.70
   0   6  -2   70.44    7.46
   0   6   2   76.90    9.54
   0  -6   3   55.12    7.20
   0  -6  -3   42.53    5.44
   0   6  -3   51.20    6.42
   0  -6  -3   53.64    7.03
   0  -6   3   49.58    8.54
   0  -6   3   40.80    6.30
   0   6  -3   56.63    6.98
   0  -6  -3   79.82   18.12
   0   6   3   48.21    6.90
   0   6  -3   48.35    5.90
   0  -6   3   56.74    6.70
   0   6   3   46.57    6.81
   0   6   3   43.37    8.15
   0   6  -3   57.44    6.01
   0  -6  -3   58.62    7.36
   0   6  -3   54.28    7.39
   0  -6   3   43.07    7.15
   0  -6  -3   56.09    7.53
   0   6  -4   84.32   10.55
   0  -6   4   81.87   10.13
   0   6  -4   86.22    9.67
   0  -6   4  100.94   10.19
   0   6  -4  104.49   10.07
   0  -6   4   99.84   11.97
   0  -6  -4  108.42   10.28
   0   6   4   96.27   10.25
   0  -6  -4   82.00   10.20
   0   6   4  100.05   10.48
   0  -6   4  101.30    9.88
   0   6  -4   93.51    8.96
   0   6   4   89.02    8.16
   0   6   4   91.27   12.49
   0   6  -4   89.04    8.60
   0   6  -5   75.16   10.16
   0  -6  -5  134.51   17.53
   0  -6   5  137.46   17.65
   0  -6   5   80.17    9.57
   0  -6  -5   96.80    9.49
   0   6  -5   89.09    9.12
   0  -6   5   93.96   11.89
   0  -6   5   66.16    8.86
   0   6  -5   85.14    8.10
   0   6   5   92.59   10.21
   0   6   5   83.22    9.41
   0  -6  -5   74.52    9.53
   0  -6   5   87.67    9.05
   0   6   5   79.11    7.08
   0   6   5   74.91   12.54
   0  -6  -5   79.71    9.63
   0   6  -5   74.43    7.55
   0  -6   5   74.42    8.31
   0  -6  -6   76.40   13.99
   0  -6   6  110.23   15.33
   0  -6   6   89.80   10.21
   0  -6  -6   93.73    9.61
   0   6  -6   90.48    9.34
   0   6   6   94.94   13.18
   0  -6   6   89.07   12.62
   0   6  -6   88.35    8.37
   0  -6  -6   81.62   10.10
   0   6   6   99.24   11.14
   0  -6   6   83.37    9.23
   0   6   6   86.24    9.94
   0   6   6   86.01    7.16
   0  -6   6   88.67    7.76
   0  -6  -6   78.74    7.14
   0   6  -6   86.41   10.81
   0  -6   6   79.44    8.54
   0   6  -6   82.25    7.76
   0  -6  -6   92.71   10.30
   0   6   6   98.91   14.33
   0  -6  -7  414.50   35.84
   0  -6  -7  374.45   33.86
   0  -6   7  447.04   36.13
   0  -6   7  371.31   30.75
   0  -6  -7  326.48   27.32
   0  -6   7  348.68   32.92
   0  -6  -7  363.53   29.53
   0   6   7  345.31   33.58
   0   6  -7  379.12   28.31
   0  -6  -7  382.49   30.88
   0   6   7  349.00   30.15
   0  -6   7  406.02   29.85
   0  -6   7  339.67   28.04
   0   6  -7  360.23   31.52
   0   6  -7  314.71   31.00
   0   6   7  382.34   35.90
   0  -6   7  371.09   28.96
   0   6  -7  369.44   27.70
   0  -6  -7  359.11   30.75
   0  -6   8  453.83   36.35
   0  -6   8  391.78   34.17
   0  -6  -8  399.98   34.62
   0  -6  -8  459.92   36.54
   0  -6   8  372.52   32.21
   0  -6   8  300.19   31.83
   0   6   8  333.46   35.16
   0  -6  -8  405.73   30.87
   0  -6  -8  336.86   29.13
   0   6  -8  385.53   31.74
   0   6   8  386.61   31.74
   0  -6  -8  370.32   32.01
   0  -6   8  386.39   30.91
   0   6  -8  370.57   29.26
   0  -6   8  392.81   29.69
   0   6  -8  345.55   32.71
   0   6  -8  367.08   32.95
   0  -6   8  366.85   30.27
   0  -6  -8  425.93   32.86
   0  -6  -9  387.90   33.93
   0  -6   9  375.02   33.60
   0  -6   9  390.66   32.72
   0  -6  -9  359.14   32.39
   0   6  -9  360.77   30.56
   0  -6   9  373.98   31.34
   0   6   9  362.07   33.96
   0  -6   9  277.39   29.60
   0  -6  -9  371.15   29.48
   0   6  -9  346.07   30.54
   0  -6   9  393.36   29.98
   0   6   9  351.76   30.40
   0  -6  -9  373.91   31.15
   0   6  -9  352.06   27.79
   0  -6   9  352.74   28.63
   0   6  -9  341.34   27.54
   0  -6   9  374.93   29.46
   0  -6  -9  339.91   31.05
   0   6  -9  362.10   32.10
   0   6  -9  351.35   32.27
   0   6 -10  427.66   39.44
   0   6 -10  425.99   39.61
   0  -6  10  459.80   39.57
   0  -6  10  417.35   39.19
   0  -6 -10  417.55   38.64
   0  -6 -10  490.36   40.33
   0  -6  10  481.07   39.00
   0   6 -10  476.43   38.05
   0  -6  10  394.19   36.37
   0  -6 -10  466.58   36.48
   0   6  10  424.37   38.80
   0   6 -10  450.41   38.13
   0   6  10  402.06   40.43
   0  -6 -10  460.32   39.24
   0  -6 -10  446.59   38.58
   0  -6  10  471.06   36.96
   0   6 -10  444.61   34.46
   0  -6  10  479.53   36.47
   0  -6  10  470.17   34.77
   0  -6  10  467.34   36.86
   0  -6 -10  410.80   38.42
   0   6  10  462.44   38.49
   0   6 -11 1018.87   82.91
   0   6 -11  960.62   82.08
   0  -6  11 1059.93   82.35
   0  -6 -11 1116.20   81.98
   0  -6 -11 1058.22   80.66
   0  -6  11 1008.46   80.86
   0  -6  11  977.70   79.98
   0   6  11 1086.85   82.29
   0   6 -11 1056.15   80.28
   0   6  11 1043.94   80.01
   0  -6 -11  990.49   78.06
   0  -6  11  960.53   77.92
   0   6 -11  971.87   80.29
   0  -6 -11  918.12   80.52
   0  -6  11 1011.65   78.82
   0   6  11  950.20   83.53
   0  -6 -11 1041.61   81.83
   0   6 -11 1035.95   76.16
   0  -6  11 1131.70   79.40
   0  -6  11 1009.51   76.43
   0  -6 -11  890.94   80.51
   0  -6  11 1074.61   79.43
   0   6  11 1023.51   79.67
   0   6 -12 1082.79   85.33
   0   6 -12  997.08   83.83
   0  -6  12  995.51   81.12
   0  -6 -12 1130.76   82.25
   0  -6 -12 1000.12   80.84
   0  -6  12 1006.10   80.52
   0   6 -12 1086.98   81.86
   0   6  12 1032.64   82.50
   0   6  12 1024.98   80.02
   0  -6 -12 1018.75   79.01
   0  -6  12  992.29   78.48
   0   6 -12 1047.98   82.19
   0  -6  12  918.12   79.57
   0   6  12 1283.43   88.57
   0  -6  12 1185.85   81.80
   0   6 -12 1009.68   76.90
   0  -6  12 1061.15   77.21
   0  -6 -12  951.35   82.05
   0  -6  12 1126.50   81.42
   0  -6 -12  900.61   82.74
   0   6  12  987.27   79.90
   0   6 -13  777.29   64.09
   0   6 -13  737.21   62.18
   0  -6  13  733.86   57.61
   0  -6  13  668.56   56.70
   0  -6 -13  779.88   58.54
   0  -6 -13  754.24   57.68
   0   6 -13  772.57   59.54
   0   6  13  734.10   59.08
   0   6  13  679.80   56.22
   0  -6  13  736.26   55.08
   0  -6  13  643.86   62.35
   0   6 -13  757.76   60.17
   0  -6  13  478.73   54.64
   0   6  13  798.05   61.17
   0  -6  13  917.87   60.88
   0  -6  13  766.18   53.96
   0  -6  13  838.05   59.86
   0  -6 -13  607.97   60.46
   0   6  13  705.41   56.63
   0  -6 -13  673.57   59.49
   0   6 -14 1419.10  109.77
   0  -6  14 1268.02   99.86
   0  -6 -14 1372.16  100.71
   0  -6  14 1319.16  100.46
   0   6 -14 1515.99  104.72
   0   6  14 1408.91  102.75
   0   6 -14 1412.53  105.18
   0  -6  14 1349.53   98.22
   0  -6  14 1295.22  106.26
   0   6  14 1255.15   99.23
   0  -6  14  926.62   97.55
   0  -6  14 1706.54  107.18
   0  -6  14 1486.49   97.61
   0  -6 -14 1179.97  103.14
   0  -6 -14 1180.36  105.55
   0  -6  14 1488.95  104.89
   0   6 -15  892.09   76.92
   0  -6  15  826.46   64.27
   0  -6 -15  842.60   64.88
   0  -6 -15  870.73   65.43
   0   6 -15  904.20   70.71
   0  -6  15  891.16   62.72
   0  -6  15  813.06   70.50
   0   6 -15  945.66   71.86
   0   6  15  813.72   63.63
   0  -6  15  689.32   61.99
   0  -6  15 1058.70   73.84
   0  -6 -15  716.00   67.87
   0  -6  15  877.25   62.53
   0  -6  15  714.02   67.16
   0  -6 -15  726.41   70.99
   0   6 -16 1105.82   93.99
   0  -6  16  980.65   78.26
   0  -6 -16 1159.17   79.44
   0   6 -16 1072.59   85.67
   0  -6  16 1034.39   84.36
   0   6  16 1067.94   77.65
   0  -6  16 1142.86   76.63
   0  -6  16  920.01   75.78
   0  -6  16 1062.25   84.54
   0  -6 -16  961.94   83.29
   0  -6  16  868.56   75.73
   0   6  16 1126.54   79.13
   0   6 -16 1068.97   78.36
   0  -6 -16 1205.14   90.46
   0   6 -17  240.66   38.93
   0  -6  17  298.24   24.65
   0  -6 -17  336.33   25.43
   0   6 -17  263.93   32.62
   0   6  17  285.29   23.87
   0  -6  17  320.81   31.19
   0  -6  17  311.86   22.91
   0  -6  17  249.95   21.89
   0  -6  17  282.52   29.97
   0   6  17  303.05   25.09
   0  -6 -17  296.20   30.91
   0  -6  17  262.54   21.83
   0  -6 -17  346.07   35.78
   0  -6  18  604.00   44.74
   0  -6 -18  718.11   45.41
   0  -6  18  548.12   42.00
   0  -6 -18  642.49   55.04
   0   6  18  593.57   44.27
   0  -6  18  612.92   43.00
   0  -6  18  585.92   51.54
   0  -6  18  479.80   41.89
   0  -6  18  562.40   49.72
   0  -6 -18  714.28   52.98
   0   6  18  651.38   45.21
   0   6 -18  388.35   58.57
   0  -6  19   60.06    8.25
   0   6  19   78.65   13.15
   0  -6  19   57.39   13.30
   0  -6  19   69.24   14.47
   0   6  19   57.47    8.23
   0  -6 -19   68.59   14.19
   0   6  19   69.65    8.71
   0  -6  20  125.97   19.00
   0   6  20  129.07   12.68
   0  -6 -20  128.19   18.08
   0   6  20  128.72   16.77
   0  -6  20  119.62   18.74
   0  -6  21   -6.92   10.91
   0   6  21   -0.80    5.15
   0  -6 -21    8.67   10.23
   0   6  21    2.31    8.69
   0  -6  21    1.42   11.00
   0  -6  22   19.05   12.20
   0  -6 -22    6.99    9.75
   0   6  22   11.44    9.69
   0  -6  22    1.44   11.88
   0   6  22    3.88    9.85
   0  -6  23   17.39   11.95
   0  -6  23    4.34   11.96
   0   6  23   10.60    9.63
   0   6  23    2.28    9.32
   0  -6 -23    2.21    8.97
   0  -6  24   17.60   13.36
   0  -6  24   34.91   13.49
   0   6  24   25.09   11.34
   0  -6 -24   31.92   11.68
   0  -6 -25   21.44   10.44
   0  -6  25   -1.48   13.68
   0   6  26  123.43   16.86
   0  -6  26  134.20   20.93
   0   7   0    2.15    3.79
   0  -7   0    7.50    5.07
   0   7   0    5.15    4.74
   0   7   0   -0.47    3.39
   0  -7   0    1.33    4.12
   0  -7   0    2.23    4.23
   0   7  -1   21.76    4.97
   0   7   1   31.14    6.29
   0  -7  -1   18.70    5.72
   0   7   1   25.33    6.42
   0   7  -1   22.14    5.47
   0   7   1   22.64    5.32
   0   7  -1   29.24    4.94
   0   7  -1   23.34    2.69
   0  -7  -1   18.42    5.19
   0  -7  -1   25.69    5.61
   0   7  -1   26.59    5.76
   0  -7   1   24.44    5.81
   0  -7   1   22.39    5.85
   0  -7  -1   30.85   20.12
   0  -7   1   38.90   16.61
   0  -7  -2  183.29   15.85
   0   7  -2  182.67   16.39
   0   7   2  216.96   19.19
   0  -7  -2  190.05   17.54
   0   7  -2  200.78   17.84
   0   7   2  202.40   17.20
   0   7  -2  181.42   16.38
   0   7  -2  189.18   14.21
   0  -7   2  162.76   17.61
   0  -7  -2  192.87   17.83
   0   7  -2  174.99   17.83
   0  -7  -2  171.93   17.69
   0  -7   2  176.64   17.66
   0   7   2  210.21   18.56
   0   7  -2  177.85   16.24
   0   7  -3   69.27    7.90
   0  -7  -3   63.88    6.96
   0  -7   3   74.70    9.24
   0  -7  -3   69.80    8.77
   0   7  -3   66.86    8.62
   0  -7   3   74.98   10.41
   0  -7   3   65.57    8.50
   0   7   3   63.04    8.24
   0   7  -3   62.06    7.42
   0   7  -3   74.19    7.50
   0   7   3   93.48   11.08
   0  -7  -3   51.80    8.09
   0   7  -3   84.05    9.75
   0  -7  -3   57.42    9.03
   0  -7   3   53.11    8.73
   0  -7  -4  808.60   67.47
   0   7  -4  896.48   68.46
   0  -7   4  835.69   67.66
   0  -7  -4  880.48   67.37
   0   7  -4  847.86   66.55
   0  -7  -4  817.01   65.40
   0  -7   4  868.55   67.90
   0  -7   4  885.02   67.24
   0  -7  -4  891.83   66.92
   0   7  -4  878.94   66.96
   0  -7   4  914.32   69.51
   0  -7  -4 1165.76   82.71
   0   7  -4  864.25   65.74
   0   7   4  788.50   67.24
   0   7   4  894.85   67.38
   0   7   4  865.85   64.97
   0   7  -4  832.89   65.32
   0   7   4  921.70   69.75
   0   7  -5  263.00   24.57
   0  -7  -5  241.49   23.32
   0  -7  -5  338.24   33.50
   0  -7   5  351.61   32.57
   0   7  -5  245.51   22.85
   0  -7   5  254.53   23.80
   0  -7  -5  257.86   23.01
   0  -7   5  243.16   23.30
   0  -7   5  286.48   26.40
   0   7  -5  250.44   23.04
   0  -7  -5  252.31   23.80
   0  -7   5  296.68   23.74
   0   7   5  267.31   23.74
   0   7  -5  276.04   22.10
   0   7   5  293.65   24.22
   0   7   5  272.26   21.04
   0   7   5  264.66   26.73
   0   7  -5  271.40   21.60
   0   7  -6 1639.45  127.40
   0   7  -6 1550.65  127.22
   0  -7  -6 2165.07  136.88
   0  -7   6 2090.07  135.52
   0   7  -6 1816.64  122.73
   0   7  -6 1634.73  125.76
   0   7  -6 1616.31  122.50
   0  -7   6 1597.19  126.46
   0   7  -6 1596.95  125.36
   0   7   6 1475.99  129.04
   0  -7   6 1636.24  129.16
   0  -7   6 1611.84  126.03
   0  -7  -6 1639.04  125.39
   0   7  -6 1655.88  124.23
   0   7   6 1625.18  126.26
   0  -7   6 1781.31  126.29
   0   7   6 1778.89  127.12
   0  -7  -6 1541.80  126.28
   0  -7  -6 1591.36  122.89
   0   7   6 1627.79  123.11
   0   7  -6 1640.51  123.77
   0  -7  -6 1581.48  126.55
   0   7   6 1699.30  130.39
   0  -7   6 1708.75  124.63
   0  -7   7  443.78   35.92
   0  -7   7  438.80   37.31
   0  -7  -7  497.53   39.15
   0  -7  -7  418.75   36.09
   0  -7   7  370.60   31.42
   0  -7  -7  326.60   27.39
   0  -7   7  381.28   34.88
   0   7   7  378.75   35.24
   0  -7  -7  375.43   30.33
   0   7   7  412.56   32.69
   0  -7   7  405.57   31.29
   0   7  -7  369.17   28.82
   0   7   7  373.48   31.13
   0  -7  -7  346.15   31.22
   0   7   7  352.83   27.39
   0   7  -7  349.88   32.07
   0   7  -7  309.47   31.66
   0   7   7  369.64   36.23
   0  -7  -7  389.86   31.85
   0  -7   7  375.71   29.42
   0   7  -7  382.26   28.35
   0  -7  -8 1980.85  130.01
   0  -7  -8 1799.34  127.17
   0  -7   8 2015.40  129.84
   0  -7   8 1755.74  126.64
   0  -7   8 1563.03  123.72
   0   7   8 1500.54  127.56
   0  -7   8 1673.84  134.93
   0  -7   8 1278.59  123.38
   0  -7  -8 1759.49  122.33
   0  -7  -8 1260.16  119.56
   0   7  -8 1649.39  120.60
   0   7   8 1846.97  123.80
   0  -7  -8 1697.41  123.97
   0  -7   8 1828.16  123.46
   0  -7   8 1701.74  120.48
   0   7  -8 1651.47  124.89
   0   7  -8 1628.86  124.82
   0   7   8 1865.33  129.19
   0  -7   8 1682.46  121.52
   0   7  -8 1728.36  120.05
   0  -7  -8 1593.02  124.00
   0  -7  -9  352.61   31.98
   0  -7   9  318.54   30.73
   0  -7   9  380.03   33.40
   0  -7  -9  369.87   33.30
   0  -7   9  306.16   28.92
   0  -7  -9  363.36   27.87
   0  -7   9  280.47   36.06
   0   7   9  341.94   33.53
   0  -7   9  275.09   28.07
   0  -7  -9  335.84   29.34
   0  -7   9  360.49   28.95
   0   7   9  308.64   28.48
   0   7  -9  304.22   25.68
   0   7  -9  310.45   25.52
   0  -7   9  357.32   26.26
   0  -7  -9  342.89   29.79
   0  -7   9  326.98   27.04
   0   7  -9  278.26   29.46
   0   7  -9  313.85   30.03
   0   7 -10 1555.20  125.60
   0   7 -10 1635.94  126.03
   0  -7 -10 1748.19  127.60
   0  -7  10 1729.39  125.76
   0  -7  10 1806.45  127.46
   0  -7 -10 1755.67  126.33
   0  -7  10 1568.94  124.42
   0  -7  10 1547.34  122.72
   0   7  10 1768.83  126.53
   0  -7  10 1576.67  131.81
   0  -7 -10 1643.25  122.37
   0  -7 -10 1592.98  124.61
   0  -7  10 1550.65  123.47
   0   7  10 1526.59  126.87
   0   7 -10 1561.76  120.50
   0  -7  10 1665.61  121.46
   0   7 -10 1574.19  120.27
   0  -7  10 1569.46  120.50
   0  -7 -10 1635.53  125.15
   0  -7  10 1681.76  122.42
   0   7 -11  187.74   21.70
   0   7 -11  240.75   23.37
   0  -7 -11  207.59   21.40
   0  -7  11  222.34   22.37
   0  -7 -11  201.97   22.48
   0  -7  11  195.88   21.04
   0   7  11  215.39   22.41
   0   7 -11  210.15   20.48
   0  -7  11  178.82   18.23
   0  -7 -11  191.96   18.57
   0   7  11  200.16   20.70
   0  -7 -11  177.74   20.75
   0  -7  11  185.29   19.76
   0   7 -11  190.61   16.14
   0  -7  11  203.79   18.02
   0  -7  11  195.11   16.48
   0  -7  11  217.61   19.40
   0  -7 -11  237.04   22.16
   0   7 -12 1078.68   83.63
   0   7 -12  964.91   82.34
   0  -7  12  989.74   79.81
   0  -7  12 1061.40   81.11
   0  -7 -12 1155.39   82.15
   0  -7 -12 1092.69   80.89
   0   7  12 1095.10   81.89
   0   7  12 1023.97   79.28
   0  -7  12 1008.26   77.47
   0   7 -12 1078.43   80.54
   0  -7 -12 1045.35   77.93
   0  -7  12  708.08   76.82
   0  -7 -12 1014.04   82.27
   0  -7  12 1128.40   78.52
   0   7 -12 1020.07   75.43
   0  -7  12  983.93   75.67
   0  -7  12 1104.29   79.42
   0  -7 -12  947.28   81.01
   0   7 -13  360.38   36.32
   0   7 -13  333.92   35.11
   0  -7  13  378.79   32.35
   0  -7 -13  395.69   33.10
   0  -7  13  345.85   32.60
   0  -7 -13  402.05   33.93
   0   7 -13  417.62   34.12
   0   7  13  341.92   33.21
   0  -7  13  343.53   29.63
   0   7  13  365.78   31.34
   0   7 -13  404.16   34.06
   0  -7 -13  352.69   30.55
   0  -7  13  270.06   28.93
   0   7 -13  372.33   27.94
   0  -7  13  400.49   32.29
   0  -7  13  359.86   28.17
   0  -7 -13  390.74   34.90
   0  -7  13  434.58   33.43
   0  -7 -13  348.77   35.67
   0   7 -14  752.37   65.18
   0   7 -14  732.35   63.88
   0  -7 -14  717.80   58.83
   0  -7  14  714.35   58.89
   0  -7  14  753.21   58.47
   0  -7 -14  669.58   59.17
   0   7  14  766.35   60.44
   0   7 -14  792.45   61.18
   0   7 -14  774.71   61.60
   0   7  14  720.96   57.30
   0  -7  14  741.05   56.08
   0  -7  14  596.44   55.10
   0  -7  14  859.13   60.83
   0  -7  14  759.09   54.76
   0  -7  14  794.90   61.31
   0  -7 -14  656.31   62.69
   0  -7 -14  669.28   61.22
   0   7 -15  199.32   26.70
   0   7 -15  144.56   22.56
   0  -7 -15  163.27   17.72
   0  -7  15  136.76   16.18
   0   7  15  144.85   17.90
   0   7 -15  163.27   20.27
   0   7  15  159.69   15.55
   0  -7  15  151.93   14.28
   0  -7  15  122.29   13.03
   0  -7 -15  120.11   21.35
   0  -7  15  171.31   21.22
   0  -7  15  192.08   21.46
   0  -7  15  178.12   13.37
   0  -7 -15  126.46   19.37
   0   7 -16  633.72   57.83
   0   7 -16  604.41   54.86
   0  -7 -16  596.91   45.76
   0  -7  16  541.47   44.90
   0  -7  16  517.68   44.13
   0   7  16  522.15   46.11
   0   7 -16  581.14   50.66
   0  -7  16  561.03   42.18
   0   7  16  532.74   43.28
   0  -7  16  610.08   51.27
   0  -7  16  500.70   40.95
   0  -7  16  679.93   52.28
   0  -7  16  545.53   41.62
   0  -7 -16  401.57   47.43
   0  -7 -16  509.95   52.66
   0  -7  17   18.07    7.91
   0  -7 -17   35.77    9.35
   0  -7 -17   10.76   13.31
   0  -7  17   24.73    5.90
   0  -7  17   35.39   12.42
   0   7  17   20.36    6.91
   0  -7 -17   35.18   16.69
   0  -7  17   39.86   15.74
   0   7  17   20.04    8.20
   0  -7  17   42.86    4.28
   0   7 -17   33.52   15.45
   0   7 -17   -3.55   16.16
   0  -7  18  147.97   13.38
   0  -7 -18  270.45   29.21
   0   7  18  226.70   17.40
   0  -7  18  256.09   25.79
   0  -7  18  280.00   19.57
   0  -7 -18  278.15   19.91
   0  -7  18  189.42   25.01
   0   7  18  226.27   19.05
   0  -7 -18  309.75   28.79
   0   7 -18  227.44   33.31
   0   7 -18  150.22   32.73
   0   7  19   23.20    6.65
   0  -7  19   20.12   12.17
   0  -7  19   14.59    7.17
   0  -7  19   11.89   14.40
   0  -7 -19   17.43   13.29
   0  -7 -19   10.60   13.57
   0   7 -19   -4.13   24.73
   0   7 -20    4.13   20.18
   0   7 -20   -4.45   23.84
   0   7  20   33.61    7.36
   0  -7  20   36.42   12.68
   0   7  20   46.64   12.26
   0  -7  20   16.13   12.93
   0  -7 -20   26.80   13.27
   0  -7 -20   39.37   15.61
   0   7 -21  -15.15   24.62
   0   7  21   11.93    6.25
   0  -7  21    1.82   10.88
   0   7  21   21.75   10.17
   0  -7  21   -1.57   14.34
   0  -7 -21    7.21   11.57
   0  -7 -21    9.32   11.65
   0   7 -22  -14.58   22.03
   0  -7  22   12.71   11.57
   0   7  22    3.59   10.18
   0  -7  22  -12.36   14.73
   0   7  22   11.69   10.34
   0  -7 -22    1.34   11.00
   0  -7 -22   16.11   13.50
   0   7 -23   -6.85   18.01
   0   7  23    3.58    9.69
   0  -7  23   23.63   12.91
   0  -7  23    1.53   12.03
   0   7  23   15.92   11.29
   0  -7 -23   10.44   13.59
   0  -7 -23    1.26   10.65
   0  -7 -24   -2.38    9.99
   0  -7  24    6.10   11.41
   0  -7 -25   15.98   11.60
   0  -7  25   13.69   12.90
   0   8   0  348.01   28.06
   0   8   0  330.56   29.24
   0   8   0  334.01   27.65
   0  -8   0  331.80   28.72
   0  -8   0  316.04   28.99
   0  -8   0  238.65   46.66
   0   8  -1  329.29   27.50
   0   8   1  329.92   28.48
   0  -8  -1  345.79   28.88
   0   8  -1  332.61   29.10
   0   8   1  343.82   29.79
   0   8  -1  329.50   27.36
   0   8   1  310.84   27.50
   0   8  -1  334.97   24.92
   0  -8   1  327.01   28.68
   0  -8  -1  315.08   28.93
   0  -8  -1  308.83   28.48
   0  -8   1  340.98   29.29
   0  -8   1  310.18   43.69
   0  -8  -1  314.31   51.58
   0  -8   2  123.08   13.10
   0   8   2  118.90   14.36
   0   8  -2  133.54   13.71
   0  -8  -2  110.44   12.90
   0  -8  -2  155.14   32.47
   0   8   2  114.53   12.54
   0   8  -2  137.04   12.25
   0  -8  -2  110.34   13.08
   0  -8  -2  126.35   13.79
   0  -8   2  114.88   13.30
   0  -8   2  113.77   13.62
   0   8  -2  111.25   13.58
   0   8   2  122.97   13.74
   0   8  -2  118.19   11.81
   0   8  -3  261.17   22.10
   0  -8  -3  248.74   21.07
   0  -8   3  254.71   23.60
   0  -8   3  264.55   25.03
   0  -8   3  247.41   22.84
   0  -8  -3  241.30   22.68
   0   8  -3  227.01   22.64
   0  -8  -3  382.38   42.08
   0   8  -3  269.40   21.78
   0   8   3  247.69   22.67
   0   8   3  279.07   24.44
   0   8  -3  261.64   21.47
   0  -8   3  247.47   23.59
   0  -8  -3  249.21   23.39
   0  -8   3  252.02   23.57
   0  -8  -3  265.89   23.23
   0   8  -3  261.66   24.07
   0  -8  -4  262.68   24.67
   0  -8   4  252.98   24.58
   0  -8  -4  255.79   24.02
   0  -8   4  279.74   24.89
   0   8  -4  267.24   25.27
   0  -8   4  251.13   24.46
   0  -8  -4  260.18   22.03
   0   8  -4  271.35   23.27
   0  -8   4  226.34   23.50
   0  -8   4  283.68   26.79
   0   8  -4  289.93   24.25
   0  -8  -4  297.45   24.08
   0  -8  -4  365.40   38.18
   0  -8   4  296.60   34.14
   0   8  -4  291.15   22.77
   0   8   4  275.00   24.14
   0   8   4  265.34   21.70
   0   8  -4  266.23   22.23
   0   8   4  271.68   26.01
   0  -8   5  334.87   28.56
   0   8  -5  303.89   28.68
   0  -8  -5  325.49   28.23
   0   8  -5  320.27   28.98
   0  -8  -5  305.35   27.55
   0  -8  -5  403.84   39.27
   0  -8  -5  391.76   36.48
   0  -8   5  358.68   36.55
   0   8  -5  282.24   26.66
   0   8  -5  328.38   25.13
   0  -8  -5  285.57   25.41
   0  -8   5  325.55   28.29
   0   8  -5  325.47   27.47
   0  -8  -5  326.61   27.35
   0  -8   5  336.64   31.17
   0  -8   5  313.35   27.61
   0   8  -5  308.96   25.85
   0   8   5  285.71   27.55
   0   8   5  315.64   27.85
   0   8   5  321.01   24.88
   0   8   5  314.92   30.42
   0   8  -5  314.26   25.45
   0   8  -6  175.73   20.15
   0  -8   6  181.91   19.99
   0  -8  -6  198.28   19.37
   0   8  -6  212.22   20.89
   0  -8  -6  209.34   25.27
   0  -8  -6  241.15   28.16
   0  -8   6  286.06   28.39
   0  -8   6  185.57   23.73
   0   8  -6  189.04   15.36
   0  -8   6  201.73   19.88
   0   8  -6  200.00   18.90
   0   8  -6  224.33   15.64
   0   8   6  216.12   23.57
   0  -8   6  199.17   22.98
   0  -8   6  202.49   19.29
   0  -8  -6  206.89   19.01
   0   8  -6  176.36   18.61
   0   8   6  228.07   20.60
   0   8  -6  202.49   17.47
   0  -8  -6  165.10   19.06
   0   8   6  193.94   19.40
   0  -8  -6  201.17   15.71
   0   8   6  198.91   16.15
   0   8   6  172.76   22.57
   0   8  -6  203.70   16.93
   0  -8   6  211.49   17.71
   0  -8   7   96.72   16.23
   0  -8  -7   78.85   15.93
   0  -8   7   81.08   14.85
   0  -8  -7   90.46   15.37
   0  -8   7   71.46    9.93
   0  -8  -7   68.31    9.26
   0   8   7   55.30   12.31
   0  -8  -7   61.23    5.52
   0  -8   7   70.52   13.96
   0   8  -7   55.11    9.06
   0   8   7   64.15    9.40
   0   8  -7   68.46    7.59
   0   8   7   69.41   10.72
   0   8   7   71.98    6.05
   0   8  -7   54.36   10.27
   0  -8  -7   64.78   10.07
   0   8  -7   60.67   10.44
   0  -8   7   63.21    7.84
   0  -8  -7   60.98    9.88
   0   8  -7   63.19    6.94
   0   8   7   63.48   14.13
   0  -8  -8  782.46   59.67
   0  -8   8  693.37   56.20
   0  -8   8  692.40   57.94
   0  -8  -8  720.32   56.89
   0  -8   8  565.21   60.60
   0   8   8  551.15   56.67
   0  -8   8  530.30   52.67
   0  -8  -8  666.07   51.30
   0  -8   8  617.63   52.40
   0   8  -8  601.81   51.68
   0   8  -8  636.39   49.51
   0   8   8  640.02   52.40
   0  -8   8  700.94   53.36
   0   8  -8  649.79   53.80
   0   8  -8  636.37   53.75
   0  -8  -8  665.33   53.45
   0   8  -8  636.70   48.90
   0  -8   8  653.76   50.19
   0  -8  -9  153.76   19.82
   0  -8   9  139.66   18.11
   0  -8   9  136.02   18.61
   0  -8  -9   98.61   16.57
   0  -8   9  123.17   14.79
   0  -8   9   98.61   14.22
   0   8   9  174.99   20.99
   0  -8   9  119.53   21.46
   0  -8  -9  123.71   13.83
   0  -8   9  147.42   16.27
   0   8  -9  124.19   11.74
   0   8   9  123.62   14.63
   0   8  -9  153.02   16.98
   0   8  -9  125.82   16.00
   0  -8   9  119.95   12.67
   0  -8  -9  150.54   16.33
   0  -8 -10  645.16   56.56
   0  -8  10  702.89   56.94
   0  -8 -10  652.30   55.42
   0  -8  10  646.98   54.98
   0   8  10  712.21   56.05
   0  -8  10  637.27   53.67
   0   8  10  687.95   56.13
   0  -8  10  577.77   59.72
   0  -8  10  612.86   51.88
   0  -8 -10  676.05   51.69
   0   8  10  699.39   53.52
   0   8 -10  633.33   49.47
   0  -8  10  608.15   53.56
   0  -8  10  639.14   49.62
   0   8 -10  608.53   49.15
   0  -8  10  696.97   51.21
   0  -8 -10  628.67   54.08
   0   8 -10  676.55   55.09
   0   8 -10  616.27   54.51
   0   8 -11   79.68   14.20
   0   8 -11  118.39   16.08
   0  -8 -11  135.26   17.72
   0  -8 -11   90.64   15.15
   0  -8  11  139.21   17.45
   0  -8  11  101.28   15.73
   0   8  11  138.48   15.97
   0  -8  11   98.29   13.24
   0   8  11  127.03   15.70
   0  -8  11  101.61   12.53
   0  -8  11  127.04   20.87
   0  -8 -11  100.59   12.25
   0   8 -11   96.55    9.83
   0  -8 -11  109.43   14.68
   0  -8  11   82.61   11.62
   0   8 -11  104.60    9.65
   0  -8  11  120.69   11.04
   0  -8  11  107.36    9.97
   0  -8 -11  107.51   15.18
   0  -8  11   84.82   11.90
   0   8 -12  568.74   49.56
   0   8 -12  607.40   49.63
   0  -8 -12  614.18   48.35
   0  -8  12  497.56   46.81
   0  -8  12  570.23   48.39
   0  -8 -12  639.40   49.85
   0   8  12  535.04   47.67
   0   8  12  568.71   46.44
   0  -8  12  525.63   52.13
   0  -8  12  546.61   44.19
   0  -8 -12  566.74   44.76
   0  -8 -12  570.93   48.72
   0  -8  12  448.42   43.34
   0  -8  12  594.69   43.87
   0   8 -12  520.20   41.81
   0  -8  12  549.89   42.16
   0  -8 -12  525.60   47.95
   0  -8  12  636.13   45.93
   0   8 -13  162.52   22.77
   0   8 -13  182.88   22.72
   0   8  13  191.21   21.48
   0   8  13  175.59   19.14
   0  -8  13  175.91   17.69
   0  -8  13  181.16   25.49
   0  -8 -13  196.10   21.43
   0  -8  13  175.84   20.64
   0  -8 -13  185.09   21.97
   0  -8  13  207.86   21.97
   0   8 -13  184.25   15.41
   0  -8  13  197.38   18.17
   0  -8  13  197.75   15.84
   0  -8 -13  201.68   23.55
   0  -8  13  237.55   20.87
   0  -8 -13  158.02   21.74
   0   8 -14  574.80   54.57
   0   8 -14  694.09   57.02
   0  -8  14  588.40   51.05
   0  -8 -14  597.43   51.23
   0  -8 -14  651.16   52.50
   0  -8  14  561.84   50.17
   0   8  14  619.34   51.71
   0   8  14  591.04   49.19
   0  -8  14  625.97   47.90
   0  -8  14  684.53   50.06
   0  -8  14  603.97   46.10
   0  -8 -14  546.15   53.95
   0  -8  14  590.59   51.56
   0  -8 -14  497.76   52.41
   0   8 -15  196.20   25.65
   0   8 -15  144.41   22.89
   0  -8  15  165.09   18.66
   0  -8  15  167.75   18.50
   0   8  15  167.28   19.81
   0   8  15  149.44   17.08
   0  -8  15  154.94   15.82
   0  -8 -15  159.74   23.73
   0  -8  15  176.27   19.43
   0  -8  15  171.33   14.02
   0  -8 -15  158.79   22.56
   0   8 -16  730.89   64.03
   0   8 -16  776.49   66.31
   0  -8 -16  667.97   56.08
   0  -8  16  620.09   54.64
   0   8  16  672.26   56.65
   0  -8  16  693.39   52.41
   0   8  16  611.59   53.34
   0  -8  16  890.75   59.73
   0  -8  16  689.29   51.10
   0  -8 -16  581.52   58.58
   0  -8 -16  506.50   60.06
   0   8 -17  165.25   27.63
   0   8 -17  144.18   24.73
   0  -8  17  108.61   14.98
   0  -8 -17  184.75   17.67
   0   8  17  145.48   17.42
   0   8  17  149.69   13.89
   0  -8 -17  128.05   24.90
   0  -8  17  193.35   22.63
   0   8  17  126.30   15.96
   0  -8  17   87.99    9.86
   0  -8 -17  111.72   20.22
   0   8 -18  652.78   63.75
   0   8 -18  565.99   59.47
   0   8  18  604.16   48.81
   0   8  18  489.71   44.39
   0  -8  18  538.62   46.21
   0  -8  18  757.67   56.85
   0  -8 -18  524.06   52.00
   0  -8 -18  598.20   57.13
   0  -8  19  155.46   22.09
   0   8  19  119.85   14.55
   0  -8  19  136.75   16.55
   0  -8  19  208.94   26.83
   0  -8 -19  204.38   25.17
   0  -8 -19  171.02   25.21
   0   8 -19  108.34   31.95
   0   8 -19  140.88   31.72
   0   8  20  253.76   21.83
   0  -8  20  247.86   28.79
   0  -8 -20  291.80   31.77
   0  -8  20  188.48   28.00
   0  -8 -20  286.37   31.21
   0   8 -20  188.73   39.75
   0   8 -20  145.02   36.46
   0  -8  21  127.14   19.05
   0   8  21   95.59   11.01
   0  -8 -21  104.90   20.11
   0   8  21   90.45   15.58
   0  -8  21   72.76   17.74
   0  -8 -21  102.06   19.14
   0   8 -21   -4.76   26.50
   0   8 -21   31.21   23.90
   0   8  22   39.82   12.22
   0  -8  22   68.11   16.11
   0   8  22   83.30   14.07
   0  -8  22   42.25   14.47
   0  -8 -22   56.48   16.03
   0  -8 -22   50.23   15.79
   0  -8 -23   11.31   13.06
   0  -8  23   26.13   13.63
   0   9   0    2.59    5.08
   0   9   0    0.98    6.55
   0   9   0    2.41    4.57
   0   9   0    1.12    1.84
   0  -9   0    1.91    5.65
   0  -9   0   -0.85    5.16
   0  -9   0    6.87   18.58
   0   9   1   42.01    9.22
   0  -9  -1   65.39   10.15
   0   9  -1   57.35    9.16
   0  -9  -1   32.12   26.71
   0  -9   1   66.87   23.50
   0   9  -1   51.95    7.66
   0   9   1   50.22    7.73
   0  -9   1   41.60    9.18
   0  -9  -1   52.08    9.12
   0  -9   1   58.93    9.43
   0  -9  -1   56.16    9.34
   0   9   1   52.16    8.62
   0   9  -1   51.86    8.06
   0  -9   2  276.04   25.73
   0   9  -2  259.92   24.98
   0  -9   2  252.63   24.61
   0   9   2  284.55   26.76
   0  -9   2  337.01   27.52
   0  -9  -2  282.47   24.86
   0  -9  -2  371.50   47.69
   0  -9  -2  381.52   45.21
   0   9  -2  273.76   23.39
   0   9   2  284.97   24.20
   0   9   2  263.72   24.79
   0   9  -2  255.56   23.16
   0  -9   2  279.53   25.58
   0  -9   2  252.07   24.77
   0  -9  -2  246.00   24.93
   0  -9  -2  260.66   24.60
   0  -9  -3  432.63   35.61
   0   9  -3  428.52   36.68
   0  -9  -3  390.94   35.76
   0  -9   3  387.85   35.85
   0  -9   3  449.50   36.25
   0  -9   3  415.58   36.19
   0   9  -3  444.84   35.22
   0  -9  -3  440.87   35.47
   0  -9   3  421.92   35.53
   0  -9   3  408.53   37.42
   0   9  -3  397.54   35.42
   0  -9   3  363.10   43.28
   0  -9  -3  443.75   49.55
   0  -9  -3  533.93   55.12
   0   9   3  448.88   35.19
   0   9  -3  397.56   33.72
   0   9  -3  404.94   36.61
   0   9   3  411.94   33.06
   0   9   3  443.71   36.55
   0   9  -3  385.95   33.44
   0  -9   4  886.39   70.72
   0  -9  -4  847.06   69.93
   0  -9  -4  862.20   70.66
   0  -9   4  866.42   70.72
   0   9  -4  898.22   71.46
   0   9  -4  936.49   71.99
   0   9  -4  995.45   68.41
   0   9  -4  875.25   69.01
   0  -9  -4  811.78   67.62
   0  -9   4  853.98   70.80
   0   9  -4  874.86   70.08
   0  -9   4  862.31   70.10
   0  -9   4  974.35   73.81
   0  -9  -4  946.22   69.93
   0  -9   4  960.81   82.13
   0  -9  -4 1070.09   82.86
   0  -9   4  915.91   78.30
   0  -9  -4 1152.76   88.58
   0   9   4  935.53   70.09
   0   9  -4  875.94   68.36
   0   9   4  886.47   67.49
   0   9  -4  871.19   67.95
   0   9   4  912.43   71.99
   0  -9  -4  749.56   70.09
   0  -9  -5  526.06   48.05
   0  -9   5  642.76   49.57
   0   9  -5  560.32   49.77
   0   9  -5  604.37   50.01
   0   9  -5  626.90   45.38
   0   9  -5  626.16   47.80
   0  -9  -5  561.35   46.01
   0  -9   5  570.92   49.04
   0   9  -5  548.98   48.02
   0  -9   5  688.86   53.34
   0  -9   5  592.35   48.53
   0  -9   5  675.78   59.18
   0  -9  -5  735.45   62.09
   0  -9   5  684.18   56.57
   0  -9  -5  714.97   58.80
   0   9  -5  553.60   46.48
   0   9   5  586.89   45.46
   0   9  -5  567.78   46.02
   0   9  -6  825.70   68.33
   0   9  -6  834.49   68.59
   0  -9  -6  772.71   66.49
   0  -9  -6  986.03   78.53
   0  -9   6 1022.35   77.33
   0  -9  -6  953.72   74.86
   0  -9   6  807.08   72.02
   0  -9  -6  826.35   64.41
   0   9  -6  822.20   62.55
   0   9  -6  867.13   62.64
   0  -9   6  836.77   67.53
   0   9  -6  865.52   66.22
   0   9  -6  843.02   66.42
   0   9   6  818.22   71.53
   0  -9   6  918.70   80.27
   0  -9   6  858.09   71.56
   0  -9   6  755.46   66.61
   0   9  -6  856.36   64.79
   0   9   6  815.95   63.37
   0  -9   6  853.00   64.78
   0   9  -6  852.20   64.23
   0  -9   7  468.88   41.86
   0  -9  -7  461.55   44.90
   0  -9  -7  461.02   42.41
   0  -9   7  492.63   44.81
   0  -9   7  448.17   37.36
   0  -9  -7  414.14   33.94
   0   9  -7  397.87   35.58
   0  -9   7  312.94   38.51
   0  -9   7  414.13   45.96
   0   9   7  366.14   40.86
   0   9   7  425.13   36.78
   0   9  -7  434.58   34.12
   0   9   7  440.09   32.53
   0   9  -7  427.36   38.15
   0   9  -7  419.86   38.17
   0  -9  -7  443.35   36.70
   0  -9   7  421.93   34.28
   0   9  -7  415.30   33.45
   0  -9  -8  787.70   60.97
   0  -9  -8  736.81   58.42
   0  -9   8  692.83   59.45
   0  -9   8  653.59   62.34
   0  -9   8  463.13   52.78
   0   9   8  571.67   58.05
   0   9  -8  612.83   52.20
   0  -9   8  657.10   53.55
   0   9   8  682.77   56.84
   0   9  -8  664.43   50.14
   0   9   8  673.14   53.29
   0   9  -8  645.80   54.69
   0   9  -8  640.20   54.50
   0  -9  -8  630.96   53.86
   0   9  -8  656.31   49.48
   0  -9   8  654.98   50.53
   0  -9   9  195.54   22.75
   0  -9  -9  147.48   21.96
   0   9   9  141.87   19.43
   0  -9   9  181.33   18.52
   0   9  -9  162.13   17.40
   0   9   9  200.41   25.88
   0  -9   9  128.69   23.25
   0  -9   9  130.90   17.67
   0   9  -9  151.76   14.49
   0   9   9  189.52   18.39
   0   9  -9  176.03   19.27
   0   9  -9  171.90   19.29
   0  -9  -9  195.19   19.90
   0   9  -9  158.45   14.02
   0  -9   9  162.73   15.42
   0  -9  10 1054.39   77.66
   0  -9 -10 1071.45   78.05
   0   9  10 1004.13   74.89
   0  -9  10  876.67   72.31
   0   9  10  969.05   75.82
   0  -9  10  796.05   70.53
   0  -9  10  937.50   80.10
   0   9 -10  854.20   68.12
   0   9  10  974.21   72.50
   0   9 -10  841.81   67.86
   0  -9 -10  865.22   73.17
   0  -9  10 1017.13   69.97
   0   9 -10  827.46   73.34
   0   9 -10  851.98   73.61
   0   9 -11   69.36   13.50
   0   9 -11   63.50   12.71
   0  -9  11   77.91   14.97
   0  -9 -11   77.45   15.33
   0   9  11   74.15   13.47
   0  -9  11   68.58   11.65
   0  -9  11   57.87   10.49
   0   9  11   73.52   13.15
   0  -9  11   59.08   16.24
   0   9 -11   60.73    7.48
   0  -9 -11   77.51   13.01
   0   9 -11   63.33    7.29
   0  -9  11   62.69    7.42
   0  -9 -11   64.48   13.17
   0  -9  11   75.88   10.37
   0   9 -12 1206.73   93.61
   0   9 -12 1134.81   92.97
   0  -9  12 1048.22   92.48
   0  -9 -12 1343.77   94.71
   0   9  12 1137.26   91.56
   0  -9  12 1196.25   88.31
   0  -9  12 1177.28   97.13
   0   9  12 1176.26   90.73
   0  -9 -12 1164.60   92.62
   0   9 -12 1049.66   85.46
   0  -9  12 1138.39   85.89
   0  -9  12 1273.63   89.07
   0  -9 -12 1116.63   92.43
   0   9 -13   23.66   11.02
   0   9 -13    3.46    9.12
   0  -9 -13   15.63   11.37
   0  -9  13    5.88    9.39
   0   9  13   10.31    8.79
   0   9  13    3.06    8.19
   0  -9  13   13.24   12.11
   0  -9  13   13.53    7.18
   0  -9 -13    5.09   10.38
   0  -9  13    7.00    5.08
   0  -9  13    6.63    3.91
   0  -9 -13    1.61   10.08
   0  -9  13   14.26    7.87
   0   9 -14 1007.55   83.53
   0   9 -14 1082.11   84.73
   0  -9  14  995.73   80.66
   0  -9 -14 1068.06   81.82
   0   9  14  934.01   79.65
   0   9  14  897.30   77.62
   0  -9  14  973.22   76.21
   0  -9  14  961.18   84.41
   0  -9  14  993.64   76.43
   0  -9  14 1002.23   74.31
   0  -9  14 1081.89   80.14
   0  -9 -14  888.17   82.45
   0  -9 -14  947.30   82.17
   0   9 -15   19.28   11.76
   0   9 -15   23.24   13.75
   0  -9  15   11.74    9.57
   0   9  15    7.65    9.07
   0   9  15    9.48    7.40
   0  -9  15    8.37   12.10
   0  -9  15   10.63    6.87
   0  -9 -15   -6.62   13.06
   0  -9  15    7.33    6.81
   0  -9  15   10.46    4.07
   0  -9 -15    7.35   12.52
   0   9 -16  431.82   44.87
   0   9 -16  414.32   43.02
   0  -9 -16  454.35   38.32
   0   9  16  414.45   37.15
   0  -9  16  441.35   41.94
   0   9  16  358.27   34.07
   0  -9  16  463.01   36.25
   0  -9 -16  315.44   38.91
   0  -9 -16  302.15   40.82
   0  -9  17   87.51   14.80
   0  -9 -17   97.30   15.38
   0   9  17   95.37   15.25
   0   9  17   83.84   12.06
   0  -9 -17   83.01   22.99
   0  -9  17   94.74   15.21
   0   9 -17  134.07   23.73
   0   9 -17  128.43   24.84
   0  -9 -17   46.99   17.35
   0  -9  18  163.66   18.95
   0   9  18  165.28   20.50
   0   9  18  143.34   16.92
   0  -9 -18  177.91   30.48
   0  -9  18  221.28   24.63
   0  -9 -18  180.27   26.65
   0   9 -18  149.45   28.91
   0   9 -18  155.13   29.43
   0   9 -19  320.66   45.03
   0   9 -19  291.44   46.56
   0   9  19  363.39   33.47
   0   9  19  305.79   29.10
   0  -9  19  334.91   31.02
   0  -9  19  442.78   39.84
   0  -9 -19  344.34   39.12
   0  -9 -19  355.92   40.30
   0   9  20   26.21    8.39
   0   9  20   14.27   11.17
   0  -9  20   14.66   18.73
   0   9  20   20.03   10.79
   0  -9 -20   17.85   16.14
   0  -9 -20   14.30   16.10
   0   9 -20   -4.31   22.33
   0   9 -20   14.96   22.95
   0  -9 -21  497.46   47.54
   0   9  21  446.27   38.29
   0   9  21  503.12   42.65
   0   9 -21  367.37   58.20
   0  -9 -21  506.79   46.84
   0  -9 -22   10.11   14.14
   0   9  22   23.43   11.86
   0  10   0    8.87    7.69
   0 -10   0   13.64   26.80
   0  10   0    9.98    6.19
   0  10   0   -1.57   11.12
   0  10   0    4.91    5.98
   0  10   1 2439.62  177.24
   0  10  -1 2363.18  176.08
   0 -10   1 1937.92  192.74
   0 -10  -1 2942.86  218.57
   0  10  -1 1915.64  175.45
   0  10  -1 2416.58  173.82
   0  10  -1 2375.29  177.04
   0  10  -1 2297.56  173.73
   0  10   1 2370.92  174.59
   0  10  -2    8.07    7.02
   0 -10   2   17.86    7.59
   0  10  -2   16.90    7.45
   0  10   2   11.58    8.41
   0 -10   2   10.57    6.37
   0  10  -2   10.39    5.40
   0  10  -2   14.03    6.01
   0  10  -2   15.00    7.84
   0  10  -3 2465.94  176.81
   0 -10   3 2309.61  179.24
   0 -10   3 2365.54  178.51
   0  10  -3 2280.18  178.35
   0 -10  -3 2951.75  204.34
   0  10  -3 2266.86  176.27
   0  10  -3 2381.97  179.84
   0  10   3 2359.71  175.59
   0 -10  -3 2236.18  178.86
   0  10  -3 2356.58  176.10
   0  10  -4    4.85    7.26
   0  10  -4    7.16    7.22
   0  10  -4    7.84    4.28
   0 -10   4   -1.11    5.76
   0  10  -4    3.69    6.80
   0 -10   4    3.47   16.82
   0 -10   4    1.91    5.64
   0 -10  -4   11.35   18.05
   0 -10   4   -3.14   14.71
   0  10  -4    5.74    5.16
   0  10   4    5.78    4.10
   0 -10  -4    5.44    7.08
   0  10  -4    4.01    4.92
   0  10  -5  770.13   60.41
   0  10  -5  671.33   59.68
   0  10   5  737.34   64.67
   0  10  -5  782.09   54.74
   0  10  -5  719.55   57.26
   0 -10   5  737.47   59.44
   0 -10  -5  596.36   58.41
   0 -10   5  698.77   58.31
   0 -10   5  586.28   67.08
   0  10  -5  688.03   58.17
   0 -10   5  876.80   71.15
   0 -10  -5  873.70   73.43
   0  10  -5  755.70   56.39
   0  10   5  706.36   55.09
   0 -10  -5  674.41   59.12
   0  10  -5  691.12   55.69
   0  10  -6  100.67   14.89
   0  10  -6  114.05   15.31
   0 -10   6  155.43   23.71
   0 -10  -6  132.80   23.25
   0  10  -6  114.31    8.78
   0  10  -6  103.75    8.78
   0  10   6  117.94   18.40
   0  10  -6   94.29   12.56
   0 -10  -6  112.17   10.79
   0 -10   6  100.10   13.88
   0 -10   6  108.92   22.30
   0 -10   6  107.84   13.30
   0  10   6  126.32   19.65
   0 -10  -6   68.53   10.22
   0  10  -6  121.87   11.81
   0  10   6  101.32    9.80
   0  10  -6  114.73   11.19
   0 -10   6  111.31   11.40
   0 -10  -7  279.97   32.86
   0 -10   7  289.00   31.82
   0  10  -7  240.02   22.75
   0 -10   7  210.09   23.61
   0  10   7  331.83   29.48
   0 -10  -7  245.48   20.85
   0  10   7  226.41   28.98
   0 -10   7  249.60   32.16
   0  10  -7  227.56   21.08
   0  10   7  244.44   19.39
   0  10  -7  265.90   25.82
   0  10  -7  265.90   25.86
   0  10  -7  232.65   20.50
   0 -10   7  245.58   21.21
   0 -10  -8  146.31   23.76
   0 -10   8  146.93   23.46
   0 -10   8  163.17   18.49
   0  10  -8  161.16   17.35
   0  10   8  144.17   19.79
   0 -10  -8  179.07   15.12
   0  10   8  133.34   23.93
   0 -10   8  105.46   22.64
   0  10  -8  164.33   15.16
   0  10   8  147.10   17.91
   0  10   8  160.53   12.76
   0  10  -8  163.25   19.36
   0  10  -8  165.20   19.62
   0  10  -8  162.61   14.44
   0 -10   8  171.12   15.61
   0 -10   9  149.74   17.99
   0 -10  -9  164.14   15.16
   0  10   9  179.10   20.74
   0  10   9  163.57   25.86
   0 -10   9  146.17   23.91
   0 -10   9  178.33   23.82
   0 -10  -9  169.94   24.04
   0  10  -9  152.05   14.76
   0  10   9  178.87   18.60
   0  10  -9  135.93   19.10
   0  10  -9  143.58   19.61
   0 -10   9  160.27   15.42
   0 -10  -9  145.18   19.20
   0  10  -9  168.61   14.23
   0  10  10  536.98   44.99
   0 -10  10  552.87   43.90
   0  10  10  470.23   46.56
   0 -10  10  465.91   49.50
   0 -10 -10  509.75   47.98
   0 -10  10  506.86   47.63
   0  10  10  473.61   42.62
   0  10 -10  466.99   38.75
   0  10 -10  491.57   44.86
   0  10 -10  483.24   44.59
   0 -10 -10  512.73   44.69
   0 -10  10  494.57   39.97
   0  10  11   76.03   14.20
   0 -10  11   56.87   11.84
   0 -10  11   82.93   18.83
   0  10  11   71.72   14.28
   0 -10  11   53.88   15.10
   0 -10 -11   74.54   15.77
   0  10 -11   62.04    8.25
   0  10  11   67.63   12.37
   0 -10 -11   75.12   14.00
   0 -10 -11   72.30   14.25
   0 -10  11   81.66   10.86
   0  10 -11   70.37   14.17
   0  10 -11   85.52   14.82
   0  10 -12  562.78   51.93
   0  10 -12  579.97   52.59
   0 -10  12  538.31   49.79
   0  10  12  597.08   50.97
   0  10  12  562.60   50.23
   0 -10  12  597.71   55.54
   0 -10 -12  689.53   54.59
   0 -10  12  584.35   52.83
   0 -10 -12  609.40   52.22
   0 -10  12  546.79   44.91
   0 -10 -12  602.50   52.58
   0 -10  12  637.41   47.99
   0  10 -13   28.70   11.70
   0  10 -13   26.07   12.37
   0  10  13   21.24   10.41
   0 -10  13    8.95   12.63
   0  10  13   18.20    9.78
   0 -10 -13    1.75   11.62
   0 -10  13    9.89   10.86
   0 -10 -13   28.37   12.62
   0 -10  13   12.05    4.45
   0 -10  13    7.53    8.11
   0 -10 -13   12.25   11.63
   0  10  14  429.92   40.76
   0 -10  14  462.74   45.58
   0  10  14  437.49   39.20
   0 -10 -14  494.58   43.71
   0 -10  14  448.17   41.99
   0  10 -14  473.06   45.06
   0  10 -14  471.34   44.31
   0 -10 -14  435.47   43.85
   0 -10 -14  408.17   43.66
   0  10  15   37.23   11.56
   0  10  15   48.74   10.64
   0 -10  15   45.53   15.04
   0 -10  15   42.60   11.76
   0 -10 -15   29.66   14.97
   0 -10 -15   25.68   14.21
   0  10 -15   46.09   16.48
   0  10 -15   38.97   14.37
   0  10 -16  417.76   40.89
   0  10 -16  415.48   41.87
   0  10  16  390.54   34.84
   0  10  16  318.08   31.60
   0 -10  16  346.89   38.36
   0 -10 -16  440.01   36.99
   0 -10 -16  283.86   37.59
   0 -10 -16  305.60   39.30
   0 -10 -17  322.81   32.05
   0 -10  17  302.26   30.37
   0 -10  17  287.07   33.53
   0  10  17  315.38   27.95
   0  10  17  301.47   30.48
   0 -10 -17  229.48   38.06
   0  10 -17  376.34   40.30
   0  10 -17  383.61   40.83
   0 -10 -17  230.89   33.88
   0 -10  18  162.25   19.98
   0  10  18  183.83   21.53
   0  10  18  143.13   17.42
   0 -10  18  194.78   26.05
   0 -10 -18  150.04   29.42
   0  10 -18  194.21   30.37
   0  10 -18  228.42   33.08
   0 -10 -18  104.65   25.16
   0  10  19  269.61   27.97
   0 -10  19  276.57   31.65
   0  10  19  248.63   24.01
   0  10 -19  285.02   42.21
   0  10 -19  322.46   41.71
   0 -10 -19  284.85   35.76
   0 -10 -19  235.10   34.37
   0  10  19  219.05   26.32
   0  10  20   35.56    9.58
   0  10  20   64.18   13.15
   0 -10 -20   64.44   20.09
   0 -10 -20   46.94   19.11
   0  10 -20   49.77   24.47
   0  10  21  113.96   17.57
   0  11   0    6.21    8.30
   0  11   0    2.42    7.71
   0 -11   0   -6.89   24.05
   0  11   0   -1.34   10.33
   0  11   1    3.37   11.51
   0  11  -1    8.12    7.91
   0 -11   1   22.54    8.56
   0 -11   1   -3.90   23.82
   0 -11   1   12.99    7.54
   0  11   1   21.27    9.77
   0 -11  -1  -14.19   31.62
   0  11  -1   18.74    8.75
   0  11  -1   19.82    8.62
   0  11   1   11.71    2.03
   0  11   1   10.58    1.82
   0 -11  -1   35.83    8.88
   0 -11  -1   31.49   29.26
   0 -11   1    5.08   19.98
   0 -11  -2   30.56   25.84
   0  11  -2    0.77    6.89
   0  11   2    2.11   13.83
   0 -11   2   24.83    8.55
   0 -11   2   12.84    7.38
   0  11   2    5.75    9.37
   0 -11  -2   23.81   16.76
   0  11  -2   15.60    8.07
   0 -11   2    3.50   16.41
   0  11  -2   24.08    8.73
   0  11   2    7.31    3.59
   0  11   2    6.48    5.11
   0 -11  -2   20.89    8.47
   0  11  -3   99.89   14.74
   0  11   3   88.22   16.09
   0 -11   3   64.19   19.38
   0 -11   3  109.60   13.48
   0 -11  -3   53.17   15.94
   0  11  -3   94.08   14.00
   0  11   3   77.95   19.87
   0  11  -3  110.11   11.20
   0 -11   3   88.92   13.62
   0 -11  -3   89.25   29.46
   0  11   3  105.34   10.66
   0 -11  -3  119.64   14.86
   0  11  -3   82.66   10.96
   0  11  -4   41.12   10.28
   0 -11   4   46.00   10.33
   0  11  -4   51.66    6.69
   0  11   4   29.05   19.58
   0 -11  -4   39.70   11.05
   0 -11   4   62.47   10.21
   0  11  -4   38.22   10.25
   0 -11   4   30.11   15.24
   0 -11  -4   45.18   23.36
   0 -11   4   26.54   16.45
   0  11   4   51.21    6.79
   0  11  -4   38.01    7.68
   0 -11  -4   51.32   11.22
   0  11  -5  146.02   19.37
   0 -11   5  178.48   28.48
   0 -11  -5  236.68   34.18
   0 -11   5  142.42   18.55
   0  11   5  179.76   24.94
   0  11  -5  170.66   13.34
   0 -11   5  162.25   26.34
   0 -11   5  143.95   17.36
   0 -11  -5  130.93   15.11
   0  11  -5  159.02   19.40
   0  11   5  160.09   14.20
   0 -11  -5  174.10   19.62
   0  11  -5  150.21   15.15
   0  11  -6  244.74   27.95
   0  11  -6  310.41   28.71
   0 -11  -6  356.05   39.13
   0 -11   6  285.78   35.07
   0  11   6  265.60   31.27
   0  11  -6  314.33   25.47
   0 -11   6  273.05   27.15
   0  11  -6  272.49   20.67
   0 -11   6  265.14   34.05
   0 -11   6  296.83   26.30
   0 -11  -6  278.16   20.90
   0  11   6  243.05   30.77
   0  11  -6  304.06   24.06
   0 -11  -6  237.00   20.45
   0  11   6  288.13   22.03
   0 -11  -6  306.76   28.15
   0  11  -6  291.64   23.14
   0 -11   6  294.36   23.64
   0 -11   7  171.65   25.38
   0 -11  -7  181.43   27.46
   0 -11  -7  131.68   12.67
   0  11   7  179.45   21.32
   0  11  -7  134.22   14.91
   0 -11   7  124.09   16.69
   0  11   7  126.05   22.63
   0 -11   7  122.91   22.74
   0  11  -7  116.08   13.19
   0  11   7  124.42   11.18
   0  11  -7  132.86   17.51
   0  11  -7  134.58   18.05
   0 -11   7  113.68   12.99
   0  11  -7  134.28   12.90
   0 -11   8  432.80   43.20
   0 -11  -8  511.74   45.58
   0 -11   8  390.34   36.02
   0  11   8  461.80   39.46
   0 -11  -8  389.31   31.73
   0  11   8  368.61   42.25
   0 -11   8  359.42   41.87
   0  11  -8  398.69   32.21
   0  11   8  360.77   29.75
   0  11  -8  380.31   37.08
   0  11  -8  400.83   37.24
   0  11  -8  399.11   31.49
   0 -11   8  438.24   32.41
   0 -11  -9   16.53   14.60
   0 -11   9   27.47   14.17
   0 -11  -9   31.15    6.20
   0 -11   9   24.63   14.38
   0  11   9   54.12   20.50
   0 -11   9   16.88    8.81
   0  11   9   45.98   11.61
   0  11  -9   32.47    6.92
   0  11  -9   30.50   10.96
   0  11  -9   37.92   11.65
   0 -11   9   29.71    6.93
   0 -11  10  316.09   34.09
   0 -11 -10  303.47   34.05
   0 -11  10  300.81   34.41
   0  11  10  332.38   34.06
   0 -11 -10  295.75   24.78
   0 -11  10  315.68   29.55
   0  11  10  282.40   29.94
   0  11  10  255.39   27.90
   0  11 -10  302.59   30.90
   0  11 -10  273.72   29.85
   0 -11  10  277.36   25.37
   0 -11 -10  287.87   31.10
   0 -11 -11   29.37   14.04
   0 -11  11   28.60   13.69
   0  11  11   14.89   11.73
   0 -11  11   37.80   16.34
   0 -11 -11   30.56    6.84
   0 -11  11   21.70    9.69
   0  11  11   47.09   12.17
   0 -11 -11   44.28   11.24
   0  11  11   25.45   10.08
   0  11 -11   26.71   11.54
   0  11 -11   21.57   11.18
   0 -11 -11   23.59   12.32
   0 -11  11   23.77    8.09
   0 -11  12   94.61   18.83
   0 -11 -12  114.14   20.01
   0 -11  12   73.74   18.53
   0  11  12  111.95   16.75
   0 -11  12   94.28   15.16
   0  11  12   92.82   15.95
   0 -11 -12  104.27   17.30
   0  11 -12   89.41   16.29
   0  11 -12   97.90   17.11
   0 -11  12   97.88   13.40
   0 -11 -12   48.26   15.50
   0 -11  13   54.64   14.64
   0 -11 -13   30.73   14.61
   0 -11  13   54.87   17.15
   0  11  13   36.37   11.99
   0  11  13   31.59   11.77
   0 -11 -13   71.30   15.90
   0  11 -13   38.42   14.71
   0  11 -13   73.09   15.33
   0 -11 -13   13.29   14.14
   0 -11  14  120.44   19.92
   0 -11 -14  129.77   21.78
   0 -11  14  177.10   24.59
   0  11  14  138.91   17.54
   0  11  14  123.84   18.15
   0 -11 -14  118.49   21.81
   0  11 -14  123.29   19.96
   0  11 -14  123.90   21.67
   0 -11 -14   94.49   20.37
   0 -11  15  175.97   24.95
   0  11  15  146.71   17.90
   0  11  15  165.53   19.66
   0 -11 -15  121.22   22.96
   0  11 -15  159.83   24.82
   0  11 -15  163.90   23.53
   0 -11 -15  127.42   22.94
   0 -11 -16   27.35   13.46
   0  11  16   50.82   13.20
   0 -11  16   41.15   16.27
   0  11  16   42.07   11.30
   0 -11 -16    5.28   17.97
   0  11 -16   36.65   14.13
   0  11 -16   26.08   17.90
   0 -11 -16   13.31   15.79
   0 -11  17  246.64   28.65
   0  11  17  302.10   29.14
   0 -11  17  230.91   31.46
   0  11  17  291.37   26.38
   0 -11 -17  219.07   36.19
   0  11  17  276.05   27.59
   0  11 -17  321.16   36.23
   0  11 -17  306.58   38.78
   0 -11 -17  204.52   31.67
   0 -11  18   -1.37   11.66
   0  11  18   16.44   11.60
   0  11  18    8.74    9.11
   0 -11  18   19.24   15.18
   0 -11 -18    8.84   22.22
   0  11 -18   24.82   16.07
   0  11 -18    3.41   20.37
   0 -11 -18  -12.08   21.79
   0  11  18   14.91    9.53
   0  11  19  473.56   41.26
   0  11 -19  553.16   57.57
   0 -11 -19  488.61   51.55
   0  11  19  491.03   43.75
   0  11  20    6.35   10.11
   0  11  20    2.38    9.07
   0 -12   0   54.63   22.30
   0  12   0   63.51   14.03
   0  12   0   81.84   14.16
   0  12   0   79.21   13.63
   0 -12   0  112.00   15.99
   0 -12   0   76.58   33.71
   0 -12  -1 2737.59  233.33
   0 -12   1 2025.36  208.83
   0 -12   1 2040.26  208.15
   0  12  -1 2467.59  192.72
   0 -12  -1 2153.63  197.89
   0  12   1 2526.12  193.90
   0 -12   1 2498.60  191.96
   0  12   1 2638.97  193.91
   0 -12   1 2517.84  193.15
   0  12  -1 2816.05  191.09
   0  12   1 2481.95  192.67
   0  12  -1 2508.22  193.03
   0  12   1 2528.24  188.85
   0 -12  -1 2526.08  193.73
   0 -12   1 2576.12  194.55
   0 -12  -2   89.96   35.54
   0  12   2   60.73   16.24
   0 -12   2   76.54   12.86
   0  12  -2   63.49    9.85
   0 -12  -2   49.60   15.14
   0 -12   2   52.79   11.20
   0  12   2   79.63   15.59
   0 -12   2   13.81   17.69
   0  12  -2   68.15   12.84
   0  12   2   76.49   13.26
   0  12  -2   55.12   12.46
   0  12   2   66.35    9.26
   0 -12  -2  105.27   14.90
   0 -12  -3 2003.23  158.26
   0 -12   3 1820.52  134.43
   0  12   3 1683.89  138.00
   0  12  -3 1885.91  129.26
   0 -12   3 1762.91  132.91
   0  12   3 1715.51  136.13
   0 -12   3 1326.48  139.36
   0  12  -3 1633.19  132.67
   0 -12  -3 1645.78  132.37
   0  12  -3 1736.44  134.31
   0  12   3 1631.66  127.35
   0  12   3 1757.17  129.23
   0 -12  -3 1800.07  134.62
   0  12  -4   60.39   12.99
   0 -12   4   38.80   19.70
   0 -12  -4   70.86   25.83
   0 -12   4   46.82   11.79
   0  12   4   38.29   16.06
   0  12  -4   59.08    7.06
   0 -12  -4   48.12    8.84
   0 -12   4   49.83   10.86
   0 -12   4   62.33   19.14
   0  12   4   51.89    7.28
   0  12   4   45.04    7.75
   0 -12  -4   51.93   12.64
   0 -12  -5 1262.37  105.81
   0 -12   5 1209.50  101.47
   0  12   5 1494.92  104.05
   0 -12   5 1151.03   90.86
   0 -12   5 1191.96   89.58
   0 -12   5 1142.81   97.80
   0 -12  -5 1094.18   84.42
   0  12  -5 1052.97   90.56
   0  12   5 1117.32   86.22
   0  12   5 1157.93   85.24
   0 -12  -5 1002.72   90.36
   0 -12   5 1083.39   85.96
   0  12  -6   16.48    9.90
   0  12  -6   39.29   12.00
   0 -12  -6   36.92   17.98
   0 -12   6   23.91   17.13
   0 -12   6   19.27    9.45
   0  12   6   49.05   17.57
   0  12   6   16.48   15.26
   0 -12   6    2.59   13.32
   0 -12   6   31.86    9.40
   0  12   6   20.13    5.00
   0 -12  -6   33.03   11.61
   0 -12   6   28.88    6.87
   0 -12   7  762.76   64.98
   0 -12  -7  671.00   64.20
   0 -12   7  682.15   55.80
   0  12   7  766.65   60.12
   0 -12   7  642.09   61.82
   0  12   7  619.19   61.23
   0  12  -7  647.80   56.27
   0  12   7  635.39   48.99
   0  12  -7  644.69   56.42
   0 -12   7  604.81   50.53
   0 -12  -7  625.82   56.15
   0 -12   8  -13.14   17.40
   0 -12  -8   11.05   15.15
   0 -12   8    1.39    8.79
   0  12   8   -1.76   11.30
   0  12  -8   -1.58   10.35
   0  12  -8    3.15    9.94
   0 -12   8    3.98    5.76
   0  12   8    2.83   15.11
   0 -12   8    4.91   13.10
   0 -12   9  111.55   22.89
   0 -12  -9  140.96   24.53
   0 -12   9  152.79   24.80
   0  12   9  141.87   27.88
   0 -12   9  139.13   18.27
   0  12   9  150.18   20.69
   0  12  -9  125.03   18.73
   0  12  -9  107.19   17.98
   0 -12   9  123.80   13.83
   0  12  10   11.17   15.08
   0 -12  10   40.23   16.53
   0  12  10   17.18   11.72
   0 -12  10    2.91    9.49
   0 -12 -10   25.45   11.28
   0  12 -10   15.13   11.95
   0  12 -10   -1.68   11.17
   0 -12 -10   -2.40   14.23
   0 -12  10    4.70   13.59
   0 -12  11    6.67   14.72
   0 -12 -11    6.84   14.81
   0  12  11   -1.81   14.22
   0 -12  11   -2.35   13.05
   0 -12  11   -8.78   10.39
   0  12  11    7.48   10.69
   0 -12 -11    1.57   11.06
   0  12  11   -1.36   10.69
   0  12 -11   -1.75   10.23
   0  12 -11    8.80   11.22
   0 -12 -11    1.85   12.25
   0 -12  12   44.08   16.44
   0 -12 -12   32.67   15.50
   0  12  12   59.00   14.45
   0 -12  12   29.63   11.87
   0 -12  12   55.37   16.25
   0  12  12   29.41   14.33
   0 -12 -12   40.59   15.05
   0  12 -12   36.82   13.91
   0  12 -12   33.50   14.05
   0 -12 -12   60.39   16.08
   0 -12  13   27.82   14.48
   0 -12 -13   27.23   16.69
   0  12  13   45.98   12.98
   0 -12  13   48.22   17.53
   0  12  13   31.47   12.58
   0 -12 -13   61.56   17.29
   0  12  13   40.90   13.62
   0  12 -13   46.97   15.72
   0  12 -13   27.83   15.45
   0 -12  13   33.64    7.95
   0 -12 -13   43.06   16.45
   0 -12  14   67.72   17.20
   0  12  14   95.04   16.61
   0  12  14   70.51   15.06
   0 -12  14   85.79   19.58
   0 -12 -14   64.68   18.84
   0  12  14   85.38   15.26
   0  12 -14   60.32   17.94
   0  12 -14   79.83   18.14
   0 -12 -14   75.56   19.49
   0  12  15  233.22   23.62
   0  12  15  140.01   19.88
   0 -12  15  200.28   27.20
   0 -12 -15  134.06   25.97
   0  12  15  171.54   20.61
   0  12 -15  186.70   27.51
   0  12 -15  159.75   26.03
   0 -12 -15  120.12   24.40
   0 -12  16   10.07   13.03
   0  12  16   34.52   12.94
   0  12  16   23.36   10.74
   0 -12  16   32.98   16.18
   0 -12 -16   -5.49   22.74
   0  12  16   37.64   11.40
   0  12 -16   26.14   18.17
   0  12 -16   24.95   17.06
   0 -12 -16    4.75   18.60
   0  12  17  180.57   20.97
   0 -12 -17  159.81   31.90
   0  12 -17  172.20   29.76
   0  12  17  209.30   23.24
   0 -12  17  196.74   24.94
   0  12  18   16.75   11.19
   0  12  18   14.16   10.27
   0  12  19   86.55   15.27
   0  12  19   58.37   12.34
   0 -13   0   -2.39   13.77
   0  13   0    7.60   11.46
   0 -13   0   -2.57    8.10
   0  13   0   -2.07    8.86
   0 -13   0    1.51    9.82
   0  13   0   -7.13    9.53
   0 -13   0    6.98   25.92
   0 -13   0    1.83   10.16
   0 -13   1    6.37   20.31
   0 -13   1   15.26    9.05
   0  13   1   16.26   13.20
   0 -13  -1    3.47   12.43
   0  13  -1   -4.31   11.08
   0  13  -1    8.03    7.44
   0  13   1   11.54   10.29
   0 -13   1   11.96    9.83
   0  13  -1    5.82    9.38
   0  13   1    8.42    9.39
   0 -13   1  -10.78   24.28
   0 -13  -1  -16.96   35.85
   0 -13  -1   26.35   11.76
   0 -13   1   13.46   12.02
   0 -13   2    3.80    8.78
   0  13  -2   -4.10   10.87
   0 -13   2    8.26   20.40
   0 -13  -2    3.50    9.10
   0  13   2    3.50   11.93
   0 -13   2    1.49    9.59
   0  13  -2    6.10    6.51
   0  13   2    1.56   11.15
   0  13   2   11.05    9.72
   0  13  -2    2.97    9.27
   0 -13  -2  -13.55   32.29
   0 -13  -2   17.04   12.29
   0 -13   2    8.15   11.32
   0 -13  -3   19.96    7.33
   0  13   3   34.37   15.16
   0 -13   3    3.40   19.43
   0 -13   3   12.55    9.43
   0 -13   3   10.45    9.61
   0  13   3   32.39   13.37
   0  13  -3   18.14   11.32
   0  13   3   19.03   10.12
   0 -13  -3    5.59   24.69
   0 -13   3   30.19   14.08
   0 -13  -3   20.16   12.38
   0 -13   4    4.98    8.73
   0 -13   4    8.76   14.68
   0 -13  -4   15.28    5.10
   0  13   4   -2.26   16.05
   0 -13   4   12.07   10.39
   0  13  -4    6.16   10.24
   0  13   4   16.18    9.91
   0 -13  -4   11.71   11.81
   0 -13   4   22.89   14.47
   0 -13  -4    9.46   22.97
   0 -13   4   14.87   18.06
   0 -13   5   85.36   24.08
   0 -13  -5   89.76   26.07
   0 -13   5   84.66   14.70
   0  13   5   97.37   21.27
   0  13  -5   76.88   15.18
   0 -13   5   51.06   17.44
   0 -13  -5   77.27   16.04
   0 -13   5   67.57   13.05
   0 -13   5   67.64   19.68
   0 -13  -6  140.77   29.09
   0 -13   6   86.00   23.64
   0 -13   6   96.88   15.55
   0  13   6  109.73   25.50
   0  13  -6   80.15   15.23
   0 -13  -6   61.46   14.79
   0 -13   6   40.47   14.82
   0  13   6  104.82   21.36
   0 -13   6   93.11   20.16
   0 -13   6   61.67   13.06
   0 -13   7   38.95   19.17
   0 -13  -7   48.69   20.69
   0  13   7  113.91   20.57
   0 -13   7   65.09   13.47
   0  13  -7   52.29   12.93
   0 -13   7   44.75   13.32
   0 -13  -7   50.65   15.02
   0 -13   7   61.99   17.67
   0  13   7   58.83   19.68
   0 -13   8   84.73   23.83
   0 -13  -8   80.32   22.61
   0 -13   8   90.58   15.55
   0  13   8  100.12   19.65
   0  13  -8   92.00   16.53
   0  13  -8   66.41   14.93
   0 -13   8   60.57   13.95
   0 -13  -8   73.81   16.71
   0 -13   8  119.22   21.67
   0  13   8  112.80   25.31
   0 -13   9   39.91   18.25
   0 -13  -9   71.78   22.08
   0 -13   9   45.12   17.18
   0  13   9   46.28   22.54
   0 -13   9   63.00   13.90
   0  13   9   54.99   15.50
   0  13  -9   63.90   14.97
   0  13  -9   31.40   12.92
   0 -13  -9   37.31   15.31
   0 -13   9   31.62   10.47
   0 -13  10    2.53   15.98
   0 -13 -10   10.36   16.71
   0 -13  10   18.86   16.37
   0  13  10   -4.83   16.76
   0  13  10   16.95   11.61
   0 -13  10   20.43   11.40
   0 -13 -10   36.56   12.79
   0  13 -10   23.17   12.40
   0  13 -10   19.77   11.64
   0 -13  10   15.02    9.35
   0 -13 -11  -12.28   16.87
   0 -13  11    7.16   16.12
   0  13  11    7.82   14.55
   0 -13  11    6.94   15.06
   0  13  11   26.24   12.74
   0 -13  11   14.15   11.71
   0 -13 -11   16.91   12.40
   0  13 -11   22.40   12.39
   0  13 -11    3.70   11.47
   0 -13  11   13.12    8.04
   0 -13 -12    2.35   15.98
   0 -13  12   -2.26   15.12
   0 -13  12    6.92   13.32
   0  13  12    5.01   13.22
   0  13  12    6.28   11.93
   0 -13  12    6.32   10.76
   0 -13 -12   20.87   14.91
   0  13 -12    9.69   12.36
   0  13 -12    3.91   11.84
   0 -13 -12    4.25   16.25
   0 -13 -13   33.88   18.40
   0 -13  13   47.18   17.18
   0  13  13   41.39   14.55
   0 -13  13   47.78   17.24
   0  13  13   62.50   15.14
   0 -13 -13   44.51   17.31
   0  13 -13   43.08   16.36
   0  13 -13   58.17   16.77
   0 -13 -13   28.88   16.36
   0 -13 -14   40.12   18.88
   0  13  14   71.52   15.55
   0  13 -14   58.79   17.07
   0  13  14   71.99   15.29
   0 -13  14   65.92   18.90
   0 -13 -15  224.18   33.50
   0 -13 -15  276.59   31.98
   0  13 -15  244.40   32.37
   0 -13  15  242.61   31.57
   0  13  15  230.14   25.85
   0 -13 -16  105.15   26.49
   0 -13  16   72.44   17.33
   0  13  16   88.90   15.65
   0 -13  17  501.39   49.86
   0  13  17  545.26   46.13
   0 -14   0  425.18   41.83
   0  14   0  415.77   41.92
   0 -14   0  474.65   40.66
   0 -14   0  395.65   40.80
   0  14   0  453.60   41.32
   0 -14   0  322.16   60.78
   0 -14   0  492.22   45.95
   0 -14   1  804.07   65.56
   0 -14  -1  867.38   66.32
   0  14   1  792.24   67.99
   0 -14  -1  766.17   64.49
   0 -14   1  750.22   69.95
   0 -14  -1  764.81   66.98
   0 -14   1  780.03   66.97
   0  14   1  833.65   64.56
   0  14  -1  797.86   66.84
   0  14   1  798.29   66.65
   0 -14   1  502.82   79.80
   0 -14  -1  940.50  108.13
   0 -14  -1  751.22   69.21
   0 -14   1  712.80   69.86
   0  14   2  429.09   42.51
   0 -14   2  436.40   38.72
   0 -14   2  305.84   43.98
   0 -14  -2  404.73   35.30
   0 -14   2  430.43   40.17
   0  14   2  430.95   39.34
   0  14  -2  413.32   40.14
   0  14   2  420.69   39.10
   0 -14  -2  528.77   72.71
   0 -14  -2  438.34   43.10
   0 -14   2  378.45   43.61
   0 -14   3  831.33   88.36
   0 -14   3  961.67   77.12
   0  14   3  891.57   80.96
   0 -14   3  971.91   78.94
   0  14   3 1070.78   80.27
   0  14  -3  955.28   78.70
   0  14   3  953.11   77.86
   0 -14  -3 1099.95  105.21
   0 -14   3  790.77   82.27
   0 -14  -3  906.85   80.30
   0 -14   4  317.06   50.01
   0 -14   4  488.80   42.71
   0 -14   4  493.87   44.66
   0  14   4  523.54   47.97
   0  14   4  488.38   43.47
   0  14  -4  487.56   44.58
   0 -14  -4  549.57   63.61
   0 -14   4  483.15   55.63
   0 -14   4  362.05   47.88
   0 -14  -4  515.56   46.82
   0 -14   5  955.43   74.80
   0 -14   5  738.96   80.87
   0  14   5 1126.94   83.49
   0 -14   5 1121.99   78.27
   0  14   5  953.43   75.96
   0  14  -5  861.08   76.31
   0 -14  -5 1086.14   94.61
   0 -14   5  912.97   88.03
   0 -14   5  529.92   76.84
   0 -14  -5 1014.18   79.23
   0  14   6  266.60   35.27
   0 -14   6  210.64   32.30
   0 -14   6  316.22   29.99
   0  14   6  233.64   34.88
   0  14   6  301.53   29.24
   0  14  -6  284.96   29.85
   0 -14  -6  295.47   42.31
   0 -14   6  330.27   40.98
   0 -14   6  165.62   27.97
   0 -14  -6  314.57   32.78
   0 -14   7  480.82   50.15
   0  14   7  437.39   51.95
   0 -14   7  518.32   45.83
   0  14   7  556.75   56.57
   0  14  -7  541.64   46.53
   0 -14   7  365.94   43.08
   0 -14  -7  532.49   48.49
   0 -14  -7  589.11   58.42
   0 -14   7  505.87   54.09
   0 -14  -8   91.84   24.39
   0 -14   8   83.84   23.64
   0  14   8   74.77   25.99
   0 -14   8  109.48   21.62
   0  14   8  148.76   27.42
   0 -14   8   94.15   17.44
   0  14  -8   83.18   18.00
   0 -14  -8  114.88   20.22
   0 -14   8   84.04   16.20
   0 -14   9   25.46   18.84
   0 -14  -9   32.36   20.45
   0  14   9   77.00   29.09
   0 -14   9   28.66   15.57
   0  14   9   61.26   19.09
   0 -14   9   38.67   13.69
   0 -14  -9   61.44   14.84
   0  14  -9   45.36   14.44
   0 -14   9   52.71   12.52
   0 -14  -9   33.20   15.87
   0 -14  10   56.30   21.91
   0 -14 -10   60.74   21.56
   0  14  10   95.22   23.37
   0 -14  10   49.04   18.74
   0 -14  10   48.72   15.09
   0  14  10   97.97   19.83
   0 -14 -10   64.48   15.45
   0  14 -10   57.42   15.17
   0  14 -10   61.71   15.87
   0 -14 -10   30.00   16.73
   0 -14  10   62.27   12.63
   0  14  11    6.27   16.47
   0 -14  11   23.23   15.99
   0 -14  11   20.11   13.57
   0  14  11   52.55   16.22
   0 -14 -11   14.64   14.99
   0  14 -11    3.88   12.42
   0  14 -11    5.93   12.53
   0 -14  11   38.18   17.81
   0 -14 -11   13.12   16.93
   0 -14  12   50.41   18.10
   0  14  12   60.79   18.44
   0  14  12   38.68   15.56
   0 -14 -12   20.55   16.07
   0  14 -12   48.63   16.77
   0 -14 -12   20.06   18.57
   0 -14  12   31.38   17.89
   0 -14 -13   40.92   19.00
   0 -14  13  105.25   21.12
   0  14  13   78.85   17.74
   0  14  13  114.31   18.70
   0 -14 -14   11.57   16.56
   0 -14 -14    5.00   19.11
   0 -14  15   81.67   20.30
   0 -15   0   12.23   12.20
   0  15   0   -1.62   11.29
   0 -15   0   -5.68   10.16
   0 -15   0   -6.97   30.76
   0 -15   0   10.71   17.73
   0 -15  -1   47.57   13.61
   0 -15   1   25.99   14.01
   0  15  -1   22.95   13.02
   0  15   1   25.50   12.26
   0 -15  -1   21.52   11.72
   0 -15   1   24.10   11.52
   0 -15   1   11.21   25.32
   0 -15  -1    8.82   41.34
   0 -15  -1   10.16   16.30
   0 -15   1   53.67   20.77
   0 -15   2    1.73   11.37
   0 -15  -2   -3.60   13.07
   0  15  -2   -9.97   12.08
   0  15   2    6.30   11.17
   0 -15  -2   -4.35   10.54
   0 -15   2   -2.80    9.85
   0 -15   2   14.95   16.11
   0  15   2   -2.07   14.58
   0 -15  -2   -7.24   33.90
   0 -15  -2   12.05   15.20
   0 -15   2   14.95   17.88
   0 -15   3  151.33   21.58
   0 -15  -3  140.36   22.23
   0  15  -3  168.90   22.72
   0  15   3  189.90   21.83
   0 -15   3  153.30   20.05
   0  15   3  195.68   26.86
   0 -15   3  137.71   26.47
   0 -15   3  127.97   33.38
   0 -15  -3  176.80   44.44
   0 -15  -3  172.43   26.84
   0 -15   3  111.19   26.29
   0 -15   4   -5.24   11.58
   0  15  -4   -5.15   12.46
   0  15   4    9.27   11.73
   0 -15   4   13.61   18.40
   0 -15   4   -4.05   21.91
   0 -15  -4    5.23   30.93
   0 -15  -4    4.52   15.79
   0 -15   4    3.15   16.79
   0  15   5  298.59   33.07
   0 -15   5  286.60   29.97
   0  15   5  264.00   28.19
   0  15  -5  303.45   30.55
   0 -15   5  215.89   37.29
   0 -15   5  301.42   41.69
   0 -15  -5  261.06   45.98
   0 -15   5  135.94   27.94
   0 -15  -5  263.18   32.03
   0  15   6  122.38   24.90
   0 -15   6  102.52   19.14
   0  15   6  142.66   19.66
   0  15  -6  110.15   18.61
   0  15   6   82.31   24.38
   0 -15   6   73.37   22.56
   0 -15  -6  109.62   30.40
   0 -15   6  123.30   28.46
   0 -15   6   72.68   17.27
   0 -15  -6   82.11   20.55
   0 -15   7  283.42   32.50
   0  15   7  281.94   37.86
   0  15  -7  295.42   31.95
   0 -15   7  242.03   34.52
   0 -15  -7  296.88   43.01
   0 -15   7  355.41   42.07
   0 -15  -7  273.79   33.87
   0 -15   7  221.98   28.96
   0 -15   8  266.41   36.22
   0 -15   8  326.73   33.82
   0 -15   8  247.21   29.85
   0 -15  -8  328.21   32.49
   0  15   9  410.46   43.42
   0 -15   9  356.78   35.94
   0 -15   9  262.36   36.84
   0 -15  -9  313.92   34.73
   0  15  10  253.94   31.74
   0 -15  10  235.67   32.26
   0 -15 -10  195.51   28.03
   0 -15  11  209.12   29.85
   0 -15 -11  192.04   27.39
   0 -15 -12   51.12   19.78
   0 -16   0  463.60   57.92
   0 -16   0  610.53   52.65
   0 -16  -1  601.46   64.52
   0 -16   1  599.23   65.74
   0 -16  -1  607.25   57.74
   0 -16   1  714.79   58.74
   0 -16   2  523.56   61.17
   0 -16  -2  552.97   52.40
   0 -16   2  579.54   52.28
   0 -16   3  202.46   37.88
   0 -16   3  279.10   30.55
   0 -16   4  285.71   42.52
   0 -16   4  560.30   44.21
   0 -16   5   46.75   17.27
   0 -16   5   74.32   18.03
   0 -16   6  308.59   34.32
   0 -16   9   10.15   16.50
  -1   0  28   87.45   16.27
  -1   0  28   90.43   13.41
  -1   0  27    7.64   10.46
  -1   0  27    5.61    8.88
  -1   0  26   31.26   11.58
  -1   0  26   23.49   10.86
  -1   0  26   41.99    9.78
   1   0 -26   35.18   16.54
   1   0 -26   31.16   13.83
  -1   0  25   -1.23    9.84
  -1   0  25   12.73    9.47
  -1   0  25    7.04    7.99
   1   0 -25   10.23   13.05
   1   0 -25    6.10   11.42
  -1   0  24    2.40    9.16
  -1   0  24    8.69    8.91
  -1   0  24   10.01    5.23
  -1   0  24   16.98    7.60
   1   0 -24   11.89   11.62
   1   0 -24   22.21   12.89
   1   0 -23   11.96   10.93
  -1   0  23    9.68    8.45
  -1   0  23    7.07    8.63
  -1   0  23    1.27    5.00
  -1   0  23    6.85    7.26
   1   0 -23    1.31    6.70
   1   0 -23   -1.45    9.49
   1   0 -22   58.32   15.16
  -1   0  22   59.58    7.61
  -1   0  22   51.97   11.01
  -1   0  22   48.72    9.21
   1   0 -22   41.33    8.71
   1   0 -22   64.81   13.52
   1   0 -21   -3.83    8.96
  -1   0  21    5.17    6.56
  -1   0  21   -1.28    4.52
  -1   0  21    3.41    7.46
   1   0 -21    1.30    5.79
  -1   0  21    5.00    4.34
   1   0 -21    1.37    8.63
   1   0 -20  140.73   19.12
  -1   0  20   91.07    8.86
  -1   0  20  153.47   16.16
  -1   0  20  137.91   13.56
  -1   0  20  150.01   11.90
   1   0 -20  136.96   12.92
  -1   0  20  151.27   11.31
   1   0 -20  142.25   16.97
   1   0 -19    1.84    8.44
  -1   0  19    2.71    2.30
  -1   0  19    6.53    6.73
  -1   0  19    0.72    5.53
  -1   0  19    1.70    4.12
   1   0 -19   -1.28    5.13
   1   0 -19   -5.16    7.97
  -1   0  19    3.71    3.75
   1   0 -18  959.81   76.92
  -1   0  18  802.27   67.23
  -1   0  18  928.22   72.62
  -1   0  18 1090.56   71.38
  -1   0  18  968.10   68.94
   1   0 -18  931.71   70.11
  -1   0  18  960.34   68.46
   1   0 -18  901.04   73.59
   1   0 -17   12.25    7.73
  -1   0  17    0.39    2.34
  -1   0  17    8.38    6.19
  -1   0  17   -0.71    4.89
  -1   0  17    2.09    3.68
   1   0 -17    3.70    4.65
  -1   0  17    6.60    4.12
  -1   0  17    4.77    3.66
   1   0 -17    1.22    6.58
   1   0 -16 3470.17  269.60
  -1   0  16 4165.09  264.63
  -1   0  16 3734.90  262.55
   1   0 -16 3504.17  263.52
   1   0 -16 3243.81  266.23
  -1   0  16 3744.12  262.09
  -1   0  16 3573.04  262.75
  -1   0  16 3425.11  265.81
  -1   0  16 3240.50  261.14
  -1   0  15    1.34    4.44
   1   0 -15    1.78    4.04
  -1   0  15    4.85    3.46
   1   0 -15    2.30    5.58
  -1   0  15    3.77    3.79
  -1   0  15    5.14    2.58
  -1   0  15    3.09    6.02
  -1   0  14 7280.76  480.58
   1   0 -14 6127.08  479.41
   1   0 -14 5600.65  481.79
  -1   0  14 6478.35  478.92
  -1   0  14 6722.62  478.28
  -1   0  14 6350.49  477.58
  -1   0  14 6664.57  482.26
  -1   0  13    4.81    4.80
   1   0 -13    7.62    5.73
  -1   0  13    2.40    3.60
  -1   0  13    1.03    4.73
   1   0 -13    2.85    3.30
   1   0 -12 4265.25  380.67
  -1   0  12 5487.56  378.44
  -1   0  12 5707.93  382.28
   1   0 -12 4912.76  378.60
  -1   0  11   -1.50    3.29
   1   0 -11    1.05    4.02
  -1   0  11    4.36    5.01
   1   0 -11    7.18    3.59
  -1   0  10 3418.99  241.47
  -1   0  10 3343.37  243.81
   1   0 -10 2664.10  243.36
   1   0 -10 3256.25  241.46
  -1   0  10 3453.57  245.57
  -1   0   9   -1.90    5.28
  -1   0   9    0.53    3.11
   1   0  -9   -1.06    4.59
  -1   0   9   -3.94    6.60
   1   0  -9    1.60    2.51
  -1   0   8 1030.37   72.37
   1   0  -8  977.37   72.14
  -1   0   8 1098.29   75.60
  -1   0   7    3.23    5.13
   1   0  -7    7.25    3.03
   1   0  -7    6.44    4.79
  -1   0   7    0.61    3.53
  -1   0   7    3.64    1.46
   1   0  -6 2318.60  179.18
  -1   0   6 2764.52  179.13
   1   0  -6 1886.19  176.84
  -1   0   6 2476.99  175.28
  -1   0   6 2351.09  175.22
  -1   0   6 2491.26  175.37
   1   0  -6 2280.34  175.13
  -1   0   5    3.69    2.77
   1   0  -5   -0.63    3.11
  -1   0   5    0.24    1.42
   1   0  -5    1.73    2.38
  -1   0   5    3.77    1.71
   1   0  -5    1.97    1.65
   1   0  -4 5457.73  395.94
  -1   0   4 5198.02  395.54
   1   0  -4 5226.51  395.37
   1   0  -4 5590.65  396.06
   1   0  -3    3.01    1.30
  -1   0   3    0.21    1.14
  -1   0   3    5.06    1.45
   1   0  -3    1.17    2.14
  -1   0  -3    1.37    2.03
  -1   0  -3    3.97    1.33
  -1   0  -3    0.79    1.37
   1   0   3    1.60    1.22
   1   0   3    2.07    1.49
  -1   0  -3    2.11    2.08
  -1   0  -3    1.62    0.75
  -1   0  -4 3509.52  246.64
   1   0   4 3329.87  246.45
  -1   0  -4 3610.02  246.45
   1   0   4 3433.74  247.60
  -1   0  -4 3553.91  247.16
   1   0   4 3066.02  245.63
   1   0   4 3422.98  247.08
  -1   0  -4 3589.37  246.69
  -1   0  -4 3145.20  245.66
  -1   0  -4 3327.53  245.61
  -1   0  -5    3.26    1.77
  -1   0  -5    1.34    1.51
   1   0   5    0.73    1.47
  -1   0  -5    4.25    2.21
  -1   0  -5    1.64    2.27
   1   0   5    3.83    2.99
   1   0   5    2.21    2.73
  -1   0  -5    0.72    1.62
  -1   0  -5    2.28    1.36
   1   0   5    5.41    1.75
  -1   0  -5    4.05    1.42
  -1   0  -6  635.42   45.72
   1   0   6  678.81   45.92
  -1   0  -6  643.55   47.23
   1   0   6  651.54   49.91
   1   0   6  467.73   46.97
  -1   0  -6  594.34   45.69
  -1   0  -6  543.89   48.41
   1   0   6  642.49   46.45
  -1   0  -6  538.79   46.21
   1   0   7   -1.70    4.34
   1   0   7    2.33    4.58
  -1   0  -7   -2.00    4.13
   1   0   7    0.98    2.38
  -1   0  -7    0.79    1.23
   1   0   7    2.41    2.61
  -1   0  -7    0.83    2.34
   1   0   8  747.99   65.14
  -1   0  -8  805.39   68.10
   1   0   8  954.44   70.41
   1   0   8  732.83   63.59
  -1   0  -8  957.20   64.53
  -1   0  -8  899.14   68.53
   1   0   8  840.33   64.14
   1   0   9    1.82    7.70
  -1   0  -9   -2.74    5.91
   1   0   9    3.39    2.69
   1   0   9    1.42    3.51
  -1   0  -9   -0.53    2.84
   1   0   9    0.84    2.84
   1   0  10  214.96   21.19
   1   0  10  242.62   20.50
   1   0  10  300.09   27.44
  -1   0 -10  272.08   20.74
   1   0  10  214.23   19.67
  -1   0 -10  269.48   24.93
   1   0  11    6.08    4.44
  -1   0 -11    0.46    2.97
  -1   0 -11    3.45    4.98
   1   0  11    2.48    2.79
   1   0  11   -1.38    6.12
   1   0  11    3.46    3.12
   1   0  12    7.47    4.29
  -1   0 -12    5.35    3.17
  -1   0 -12   -1.12    5.53
   1   0  12   -0.35    2.85
   1   0  12    1.30    5.87
   1   0  12    2.52    3.19
   1   0  13    2.07    4.03
   1   0  13   -1.26    6.34
   1   0  13    0.51    3.47
  -1   0 -13    1.33    3.31
  -1   0 -13    2.21    5.08
   1   0  13    0.34    2.95
   1   0  14  309.64   27.56
   1   0  14  325.52   26.63
   1   0  14  313.84   30.20
  -1   0 -14  323.16   26.14
   1   0  14  314.47   25.53
  -1   0 -14  324.64   29.78
   1   0  15   -0.72    4.87
   1   0  15    2.46    7.26
   1   0  15    2.67    3.83
  -1   0 -15    3.21    3.26
  -1   0 -15    4.45    6.02
   1   0  15    4.09    3.50
   1   0  16  324.78   27.43
   1   0  16  349.50   30.45
   1   0  16  315.79   26.33
  -1   0 -16  302.78   25.66
   1   0  16  296.75   25.04
  -1   0 -16  331.61   29.68
   1   0  17    6.87    5.67
   1   0  17    2.81    3.87
   1   0  17    2.76    4.62
   1   0  17    4.88    7.05
  -1   0 -17   -0.47    3.90
  -1   0 -17    5.78    7.51
   1   0  17    2.39    3.92
   1   0  18  297.03   24.45
   1   0  18  255.84   26.11
   1   0  18  238.37   22.53
   1   0  18  264.18   21.50
  -1   0 -18  274.60   26.49
  -1   0 -18  240.71   22.11
   1   0  18  280.79   21.93
   1   0  19    4.02    4.08
   1   0  19    3.22    6.25
   1   0  19    1.25    7.78
   1   0  19   -3.40    5.51
   1   0  19    6.10    7.20
  -1   0 -19    1.95    4.22
  -1   0 -19   -1.22    8.12
   1   0  19    1.68    3.92
   1   0  20   74.87    8.71
   1   0  20   78.72   11.30
   1   0  20   65.61    9.33
   1   0  20   84.42   13.54
   1   0  20   84.52   13.22
  -1   0 -20   69.46    9.04
  -1   0 -20   72.28   13.04
   1   0  20   84.27    8.37
  -1   0 -21    8.10   11.10
   1   0  21    4.38    4.86
   1   0  21   -1.28    8.77
   1   0  21   -2.60    8.04
   1   0  21   -0.57    5.47
   1   0  21   11.06    7.70
  -1   0 -21   -1.97    5.13
   1   0  21    3.52    4.34
  -1   0 -21   -1.28    8.57
   1   0  22    7.85    7.46
  -1   0 -22   12.31   11.55
  -1   0 -22   -5.27    9.20
   1   0  22   -2.68    9.59
   1   0  22    7.78    9.57
   1   0  22    5.16    5.66
   1   0  23   -0.89    7.86
  -1   0 -23   -2.08   12.30
  -1   0 -23   -1.35    9.28
   1   0  23   -4.13   10.15
   1   0  23   -1.72    6.04
   1   0  23   -2.63    9.90
   1   0  24   27.27    9.59
  -1   0 -24    6.31   11.95
  -1   0 -24   15.25   11.15
   1   0  24   17.03   11.34
   1   0  24   24.24    7.10
   1   0  24   36.17   11.69
   1   0  25   -4.61    8.76
  -1   0 -25    8.52   13.29
  -1   0 -25    1.42   11.00
   1   0  25   -4.07   10.29
   1   0  25   10.18   10.48
   1   0  26  206.34   20.70
   1   0  26  153.69   21.99
   1   0  27   -1.88   10.02
   1   0  27    5.56   12.95
  -1   1  28  147.14   17.35
  -1   1  27  139.53   16.11
  -1  -1  27  126.28   15.04
  -1  -1  27   99.90   18.49
  -1  -1  26   22.37    8.39
  -1   1  26   27.87    9.38
   1   1 -26   25.74   14.73
   1  -1 -26   26.28   15.26
   1   1 -26   33.89   13.56
   1  -1 -26   19.86   12.40
  -1   1  26   40.85   12.39
  -1  -1  26   20.77   11.10
  -1   1  26   24.73   11.26
  -1  -1  26   41.47   12.92
  -1   1  25   79.71   11.82
  -1  -1  25   40.40    9.45
  -1  -1  25   69.62   13.48
  -1   1  25   48.86   13.02
  -1  -1  25   56.65   13.67
  -1   1  25   53.24   12.37
   1  -1 -25   67.06   15.23
   1   1 -25   58.39   14.74
   1   1 -25   74.71   17.75
   1  -1 -25   89.88   18.17
   1   1 -24   18.81   13.58
   1  -1 -24   -1.98   11.26
  -1  -1  24   -2.60    5.84
  -1   1  24    5.82    7.97
  -1  -1  24    9.37    7.47
  -1  -1  24   -1.23    9.35
  -1   1  24   12.45    9.18
  -1  -1  24   -3.89    9.84
  -1   1  24    6.29    9.69
  -1   1  24    0.48    5.41
   1  -1 -24    7.60    6.91
   1   1 -24   -6.18   10.69
   1  -1 -24   -1.46   10.58
   1  -1 -23    9.74   11.67
   1   1 -23    6.22   11.99
  -1  -1  23    9.18    6.95
  -1   1  23    5.77    7.35
  -1  -1  23    8.04    5.71
  -1  -1  23   10.76    9.36
  -1  -1  23   20.34    8.98
  -1  -1  23   14.63    4.99
  -1   1  23    6.79    5.42
  -1   1  23   11.07    8.67
   1  -1 -23   11.01    7.03
   1  -1 -23   11.34   10.33
   1   1 -23   13.57   11.71
   1   1 -22  104.29   19.42
   1  -1 -22   99.64   19.13
  -1   1  22  123.12   16.16
  -1  -1  22  138.39   17.12
  -1  -1  22  119.53   13.93
  -1   1  22  148.75   15.63
  -1  -1  22  135.69   12.16
  -1  -1  22  132.53   16.42
  -1   1  22  146.40   13.12
   1   1 -22  126.34   13.76
   1  -1 -22  133.17   13.83
   1  -1 -22  125.32   17.96
  -1   1  22  114.67   12.14
   1   1 -22  110.34   17.76
   1  -1 -21  115.14   17.95
   1   1 -21   91.92   17.35
  -1  -1  21   90.38   13.75
  -1   1  21   68.86    6.88
  -1  -1  21  103.97   11.42
  -1   1  21  102.76   12.46
  -1   1  21  100.37   13.48
  -1   1  21  112.06   10.47
  -1  -1  21   87.83    8.91
   1  -1 -21  100.45   11.44
   1   1 -21   85.66   10.90
   1  -1 -21   68.42   13.64
  -1   1  21  100.24    9.71
  -1  -1  21   88.65    8.41
   1   1 -21  106.19   16.00
   1   1 -20  108.30   18.04
   1  -1 -20  115.16   18.11
  -1   1  20   99.93    9.27
  -1  -1  20  109.66   15.25
  -1   1  20  114.50   14.67
  -1  -1  20  119.33   12.78
  -1   1  20  100.62   13.25
  -1   1  20  111.16   11.73
  -1  -1  20  119.02   10.86
   1  -1 -20  110.15   12.56
   1   1 -20  110.38   12.26
  -1  -1  20  122.27   10.32
   1  -1 -20  113.26   16.00
  -1   1  20  121.37   11.19
   1   1 -20  122.95   17.05
   1   1 -19   69.83   14.51
  -1   1  19   71.68    6.95
  -1  -1  19   71.11    6.54
  -1  -1  19   81.72   12.76
  -1  -1  19   65.80    6.40
  -1  -1  19   90.74   10.25
  -1   1  19   88.64   11.08
  -1   1  19   94.41   12.14
  -1   1  19   73.88    9.43
  -1  -1  19   83.82    8.33
   1  -1 -19   79.98   10.09
   1   1 -19   69.94    9.56
  -1  -1  19   96.45    7.94
  -1   1  19   80.48    8.65
   1   1 -19   43.61   12.23
   1  -1 -19   82.11   13.68
   1   1 -18   37.81   11.82
  -1  -1  18   58.26   10.28
  -1   1  18   50.33    9.60
  -1  -1  18   40.33    4.49
  -1   1  18   38.78    4.80
  -1  -1  18   45.90    7.59
  -1   1  18   34.73    7.70
  -1  -1  18   48.86    5.92
   1   1 -18   34.63    7.36
   1  -1 -18   35.66    7.36
   1   1 -18   30.64   10.35
  -1  -1  18   46.39    6.54
  -1   1  18   40.84    6.39
  -1  -1  18   41.03    5.32
   1  -1 -18   39.15    9.96
   1   1 -17  128.29   19.15
  -1   1  17  159.12   15.70
  -1  -1  17  154.56   14.66
  -1  -1  17  144.19   17.14
  -1   1  17  183.60   16.87
  -1   1  17  142.24   12.04
  -1  -1  17  130.88   11.77
  -1  -1  17  149.96   12.90
   1   1 -17  144.42   14.47
   1  -1 -17  142.05   14.53
  -1  -1  17  155.76   12.49
   1  -1 -17  124.31   16.75
  -1   1  17  147.70   13.30
  -1  -1  17  134.31   13.22
   1   1 -17  117.34   16.72
   1   1 -16    1.82    6.79
  -1  -1  16    9.23    5.17
  -1   1  16    5.48    5.62
  -1   1  16    6.32    2.82
  -1   1  16    6.55    5.99
  -1  -1  16   15.59    7.35
  -1  -1  16    7.68    6.49
  -1  -1  16    6.93    3.28
   1   1 -16    4.26    4.06
   1  -1 -16    7.74    4.60
  -1   1  16    7.23    3.93
  -1  -1  16   10.83    4.56
   1  -1 -16   19.63    7.52
   1   1 -16    5.12    6.84
  -1  -1  16    5.27    3.24
   1   1 -15    5.40    7.43
  -1  -1  15    3.52    4.20
  -1   1  15   -2.37    4.68
  -1   1  15    7.29    5.45
  -1   1  15    3.62    2.51
  -1  -1  15    7.26    6.98
  -1  -1  15   11.55    5.56
  -1  -1  15    1.99    2.99
   1  -1 -15    0.64    4.31
   1   1 -15    2.41    4.38
  -1   1  15    1.21    3.62
   1  -1 -15   12.30    6.69
  -1   1  15    4.06    3.94
  -1  -1  15    6.00    3.86
   1   1 -15   -8.84    6.92
  -1  -1  15    1.13    2.89
   1   1 -14   58.47   13.52
  -1  -1  14  104.03   10.69
  -1   1  14  114.68   12.38
  -1   1  14   97.63   12.07
  -1  -1  14   88.96   13.34
  -1   1  14   98.90    8.88
  -1  -1  14   94.45   12.79
  -1  -1  14   91.63    9.11
   1   1 -14   73.86   10.16
   1  -1 -14  119.25   11.24
   1  -1 -14   90.85   12.29
  -1  -1  14  101.81   10.12
  -1   1  14  104.68   10.38
   1   1 -14   66.60   12.31
  -1   1  14  102.92    9.99
  -1  -1  14  102.75    9.17
   1   1 -13   75.75   15.95
  -1  -1  13  164.28   13.78
  -1   1  13  159.98   15.42
  -1  -1  13  134.46   16.74
  -1   1  13  141.32   11.99
  -1  -1  13  146.95   12.16
   1  -1 -13  170.06   14.34
   1   1 -13  113.99   13.10
   1   1 -13   92.23   14.95
   1  -1 -13  133.18   15.57
  -1   1  13  154.92   13.45
  -1   1  13  141.07   12.78
  -1  -1  13  128.49   12.94
  -1  -1  12  614.62   40.38
  -1  -1  12  469.63   43.94
  -1   1  12  523.70   38.50
  -1   1  12  568.80   42.08
  -1   1  12  598.15   42.69
  -1  -1  12  500.75   38.39
  -1  -1  12  431.09   39.23
   1  -1 -12  520.89   40.32
   1   1 -12  410.03   39.46
  -1   1  12  544.01   39.81
   1  -1 -12  502.08   42.48
   1   1 -12  312.61   41.35
  -1  -1  11  183.79   14.79
  -1   1  11  178.09   13.49
  -1   1  11  193.95   16.79
  -1  -1  11  130.28   18.16
  -1   1  11  200.07   17.46
  -1  -1  11  163.83   13.01
   1   1 -11  107.72   13.91
  -1  -1  11  116.18   13.96
   1  -1 -11  192.96   15.45
  -1   1  11  165.47   14.56
   1  -1 -11  178.31   17.20
   1   1 -11   66.32   15.16
  -1  -1  10  726.96   41.84
   1   1 -10  430.06   47.10
   1  -1 -10  491.70   44.86
  -1   1  10  488.17   42.71
  -1   1  10  516.48   44.45
  -1   1  10  520.47   41.93
  -1   1  10  568.64   45.24
  -1  -1  10  520.91   41.29
   1  -1 -10  548.92   43.46
  -1   1  10  557.71   40.81
  -1  -1  10  564.78   43.55
   1   1 -10  322.69   42.16
  -1   1  10  585.09   40.88
  -1   1   9    4.94    2.66
  -1   1   9    3.30    3.94
   1  -1  -9    2.86    4.30
   1   1  -9    6.45    4.94
  -1   1   9    5.44    3.30
  -1   1   9    6.31    5.57
  -1  -1   9    2.90    2.99
   1  -1  -9    1.85    2.85
   1   1  -9   -0.75    4.06
   1   1  -9    2.60    1.50
  -1   1   9    2.10    1.78
  -1   1   9    9.33    4.57
  -1   1   8  625.38   38.11
  -1   1   8  518.12   37.59
  -1   1   8  443.31   40.47
  -1   1   8  535.20   38.60
  -1   1   8  486.86   39.15
   1  -1  -8  406.79   40.39
   1   1  -8  515.67   41.60
  -1   1   8  528.29   41.43
   1   1  -8  459.47   37.13
   1  -1  -8  444.22   39.22
  -1  -1   8  505.30   38.21
   1   1  -8  504.81   39.60
   1   1  -8  428.74   37.05
  -1   1   7    0.82    2.06
   1  -1  -7    1.51    1.80
  -1   1   7    2.02    2.08
  -1   1   7    3.80    2.14
  -1   1   7    3.69    3.82
  -1   1   7    7.23    4.96
   1   1  -7    1.52    1.67
   1  -1  -7    8.33    3.88
   1   1  -7    5.30    2.54
  -1  -1   7   10.69    2.40
   1   1  -7    2.56    1.82
   1   1  -7    3.63    3.28
   1  -1  -7    2.75    3.51
  -1   1   6  478.28   38.59
   1   1  -6  446.98   35.91
   1  -1  -6  351.16   36.96
   1   1  -6  418.96   34.64
   1  -1  -6  471.95   36.87
   1   1  -6  511.01   35.42
  -1  -1   6  416.23   34.34
  -1   1   6  458.69   34.93
  -1   1   6  453.26   34.86
   1  -1  -6  459.44   35.02
  -1   1   6  490.37   35.10
  -1   1   5   24.42    6.29
   1  -1  -5   23.00    5.17
   1   1  -5   29.60    4.22
   1   1  -5   33.09    3.83
  -1   1   5   39.26    4.70
  -1   1   5   33.41    4.50
   1  -1  -5   31.09    4.30
   1   1  -5   34.70    4.20
  -1  -1   5   26.13    3.85
   1  -1  -5   23.03    5.53
   1  -1  -4   91.39    8.92
  -1  -1   4   89.13    8.02
   1   1  -4   96.43    8.23
  -1   1   4   90.42   11.16
  -1   1   4   93.06   10.45
   1  -1  -4  114.85   11.09
   1   1  -4  104.44    9.31
   1   1  -4   93.55    7.89
  -1  -1   4   94.80    8.59
   1  -1  -3   17.54    3.50
  -1  -1   3   15.89    2.19
  -1   1   3   22.28    5.36
   1  -1  -3   10.49    4.21
  -1   1   3   13.11    4.74
  -1   1   3   13.44    1.96
  -1  -1   3   18.24    2.47
   1   1  -3   23.64    4.13
   1   1  -2    7.82    1.39
  -1  -1   2    4.38    1.35
  -1  -1   2    6.07    1.21
   1   1  -2    9.21    1.29
  -1   1  -2  264.39   25.13
  -1   1  -2  264.60   25.14
   1   1   2  337.67   24.36
  -1   1  -2  319.82   23.48
  -1  -1  -2  359.17   24.32
  -1   1  -2  324.10   24.54
   1  -1   2  330.54   24.62
  -1   1  -2  309.63   24.84
  -1  -1  -2  292.20   23.42
   1  -1   2  326.03   24.95
  -1   1  -2  321.79   23.40
  -1   1  -2  323.20   24.33
  -1  -1  -2  317.37   23.56
   1   1   2  304.96   23.84
  -1   1  -2  303.59   23.52
  -1   1  -2  300.79   23.64
  -1  -1  -2  309.19   23.62
   1   1   2  276.02   23.66
  -1   1  -2  263.95   25.03
  -1   1  -2  378.67   25.34
  -1   1  -3   15.64    3.55
  -1   1  -3   14.39    3.34
  -1   1  -3   19.41    2.17
  -1  -1  -3   24.79    3.45
  -1   1  -3   21.51    3.49
  -1   1  -3   21.11    4.05
  -1   1  -3   17.71    1.82
  -1  -1  -3   19.85    2.03
   1  -1   3   23.54    4.26
  -1   1  -3   29.50    5.64
  -1  -1  -3   18.34    2.22
   1   1   3   16.34    2.81
  -1   1  -3   21.92    2.58
  -1   1  -3   15.28    2.12
   1   1   3   19.66    2.53
  -1  -1  -3   20.70    1.89
  -1  -1  -3   18.06    2.28
  -1   1  -4 2026.91  146.33
   1  -1   4 1973.91  146.48
  -1   1  -4 1903.57  146.22
  -1   1  -4 1898.31  144.97
  -1  -1  -4 2181.21  146.92
   1   1   4 2345.05  148.38
   1  -1   4 2025.08  149.35
  -1   1  -4 1735.31  148.14
  -1  -1  -4 1817.33  144.66
   1   1   4 2136.02  145.30
  -1   1  -4 1920.66  145.02
   1   1   4 1935.74  145.70
   1   1   4 1962.30  146.37
  -1   1  -4 2031.67  148.55
  -1  -1  -4 2039.85  145.31
  -1   1  -5   15.24    2.99
   1  -1   5    6.47    2.38
  -1   1  -5    7.44    2.48
  -1   1  -5    5.61    2.26
   1  -1   5   10.18    2.10
  -1   1  -5    7.14    1.86
   1  -1   5   15.72    5.48
   1   1   5    6.14    1.76
  -1  -1  -5    6.25    1.30
  -1   1  -5    6.28    4.74
   1   1   5    7.33    2.10
  -1   1  -5    6.61    1.83
   1  -1   5    5.66    2.23
   1   1   5    9.97    2.73
   1   1   5    7.04    2.53
  -1   1  -5    5.75    1.64
   1   1   5    9.79    2.92
  -1  -1  -5    9.79    2.20
  -1   1  -5    4.58    3.61
   1   1   6 2922.10  201.81
  -1   1  -6 2831.70  201.67
  -1   1  -6 2972.00  201.87
   1  -1   6 2790.53  201.52
  -1   1  -6 2628.53  201.33
   1  -1   6 3002.09  202.06
  -1   1  -6 2775.22  201.53
   1   1   6 2772.61  201.33
  -1  -1  -6 2699.45  200.46
   1  -1   6 3460.84  210.90
  -1  -1  -6 2668.19  202.50
   1  -1   6 3287.45  202.65
   1   1   6 2768.08  202.89
  -1   1  -6 1779.38  200.60
   1   1   6 2942.28  201.79
   1  -1   6 2925.00  200.54
  -1   1  -6 2521.19  204.02
  -1  -1  -6 2819.30  201.65
  -1  -1  -6 2704.35  201.46
   1   1   6 2876.04  202.89
   1   1   7  101.06    9.29
  -1   1  -7  101.30    9.03
   1  -1   7  100.83    9.10
  -1   1  -7  137.31    9.99
  -1   1  -7  110.42   10.13
   1  -1   7  108.47   10.59
   1   1   7  113.16   11.62
  -1  -1  -7  104.06   11.21
   1   1   7  112.23    9.45
   1  -1   7  146.41   16.91
  -1  -1  -7  112.68   11.38
   1  -1   7  132.65   13.68
   1  -1   7  109.64   10.75
  -1   1  -7   71.48    8.71
   1   1   7  118.97    9.56
  -1  -1  -7  101.90    9.77
  -1   1  -7  107.92   11.88
   1  -1   7  108.11    8.80
   1   1   7   99.55   11.22
   1   1   8 5947.73  400.44
  -1   1  -8 5147.15  401.13
  -1   1  -8 5140.55  400.00
   1  -1   8 6331.94  403.39
   1   1   8 4921.55  400.27
   1  -1   8 7266.16  409.36
   1   1   8 5982.27  404.69
  -1  -1  -8 5033.69  403.67
   1  -1   8 6842.31  405.37
   1  -1   8 6802.08  403.63
  -1   1  -8 4270.36  400.06
   1   1   8 6316.73  400.49
   1   1   8 4593.08  401.91
  -1  -1  -8 5228.61  403.72
  -1  -1  -8 5256.89  401.47
   1  -1   8 5919.24  400.43
  -1   1  -8 5118.26  403.42
  -1   1  -9  207.60   17.35
  -1  -1  -9  294.53   18.43
   1   1   9  265.45   17.84
   1  -1   9  259.59   22.06
   1  -1   9  211.21   19.85
  -1  -1  -9  195.40   22.24
   1   1   9  206.11   17.59
   1  -1   9  271.83   24.15
   1   1   9  254.30   23.59
  -1   1  -9  217.63   17.43
  -1   1  -9  187.84   17.90
   1   1   9  210.71   19.26
  -1   1  -9  236.65   21.50
  -1  -1  -9  193.50   21.77
   1  -1   9  235.78   18.55
  -1  -1  -9  218.54   19.67
   1  -1  10 4961.26  364.54
   1   1  10 5749.41  364.64
   1  -1  10 4274.07  362.64
  -1  -1 -10 5441.62  368.82
   1   1  10 6600.38  371.25
   1  -1  10 6455.48  369.12
   1   1  10 5035.46  360.81
  -1  -1 -10 4891.63  363.67
  -1   1 -10 4679.96  361.54
   1   1  10 5145.23  362.65
  -1  -1 -10 4774.56  367.36
   1  -1  10 4104.00  361.36
  -1   1 -10 5187.65  365.36
   1   1  11  363.47   28.03
   1  -1  11  286.86   27.27
   1  -1  11  285.72   26.26
   1  -1  11  369.35   31.08
   1   1  11  323.22   24.30
  -1  -1 -11  405.04   28.85
  -1   1 -11  324.72   25.41
   1  -1  11  271.04   24.93
  -1   1 -11  314.94   28.58
   1   1  11  326.00   26.12
  -1  -1 -11  330.95   32.16
   1   1  12 4246.00  281.95
   1  -1  12 3575.26  281.07
   1  -1  12 3469.78  280.01
   1  -1  12 4519.95  285.41
   1   1  12 3639.27  277.85
  -1   1 -12 3734.20  279.22
  -1  -1 -12 4914.37  283.06
  -1   1 -12 3834.58  282.88
  -1  -1 -12 4725.90  288.85
   1   1  12 3849.69  279.71
   1  -1  12 3351.18  278.61
   1  -1  13  162.61   15.71
   1   1  13  174.33   16.37
   1  -1  13  140.08   17.37
   1  -1  13  157.70   14.88
   1   1  13  227.93   22.03
   1  -1  13  187.78   18.91
  -1   1 -13  150.93   13.88
  -1  -1 -13  191.72   16.27
   1   1  13  165.16   14.44
  -1   1 -13  164.79   17.26
   1  -1  13  138.17   13.31
  -1  -1 -13  186.00   20.35
   1   1  14 1661.23  121.74
   1  -1  14 1518.35  120.99
   1   1  14 2110.97  128.25
   1  -1  14 1809.04  124.97
   1  -1  14 1570.12  123.37
   1  -1  14 1516.46  120.08
  -1  -1 -14 1863.20  121.43
  -1   1 -14 1500.79  119.29
   1   1  14 1607.86  119.60
  -1   1 -14 1624.00  123.10
  -1  -1 -14 1802.64  125.97
   1  -1  14 1459.86  118.57
   1   1  15  117.18   12.60
   1  -1  15  107.35   11.93
   1   1  15  117.55   15.74
   1  -1  15  103.15   14.31
   1   1  15  137.39   11.54
   1   1  15  115.20   13.90
   1  -1  15  105.99   11.20
   1   1  15  114.70   11.80
   1  -1  15  118.50   14.48
  -1   1 -15   88.35    9.96
  -1  -1 -15  105.06   11.41
  -1  -1 -15   93.18   14.57
   1  -1  15  101.41    9.45
   1   1  15   98.22   10.41
  -1   1 -15  114.79   13.69
   1   1  16 1167.14   87.75
   1  -1  16 1094.19   86.93
   1   1  16 1246.38   91.28
   1  -1  16 1155.13   89.98
   1  -1  16 1108.22   89.32
   1   1  16 1178.50   86.64
   1  -1  16 1095.00   85.92
   1   1  16 1175.94   85.90
  -1   1 -16 1063.84   85.18
  -1  -1 -16 1165.72   86.35
   1   1  16 1119.76   85.36
   1  -1  16 1097.47   84.35
  -1  -1 -16 1237.90   90.93
  -1   1 -16 1057.97   88.84
   1  -1  17   59.43    8.97
   1   1  17   54.71    8.90
   1  -1  17   57.04    6.50
   1   1  17   54.84    7.57
   1   1  17   53.61    8.03
   1  -1  17   62.92   10.74
   1  -1  17   53.99    7.61
   1  -1  17   46.94   10.15
   1   1  17   81.87   12.28
  -1  -1 -17   51.18    7.59
  -1   1 -17   38.53    6.42
   1  -1  17   55.57    5.99
  -1   1 -17   67.82   11.13
  -1  -1 -17   42.49   10.37
   1   1  17   44.40    6.98
   1   1  18  523.53   44.57
   1  -1  18  545.38   44.38
   1  -1  18  491.65   46.51
   1  -1  18  541.77   41.75
   1   1  18  563.73   42.76
   1  -1  18  534.08   43.02
   1   1  18  607.26   47.91
   1   1  18  571.34   43.61
   1  -1  18  499.19   46.37
  -1   1 -18  527.98   42.35
  -1  -1 -18  537.88   43.09
   1  -1  18  548.23   41.35
  -1   1 -18  500.07   46.12
  -1  -1 -18  513.67   46.68
   1   1  18  556.16   42.43
   1   1  19  133.51   14.96
   1  -1  19  125.65   14.35
   1  -1  19  149.60   17.19
   1   1  19  157.29   18.05
   1  -1  19  129.96   16.39
   1  -1  19  139.36   13.26
   1   1  19  131.82   13.74
  -1   1 -19  134.40   16.95
   1   1  19  118.01   12.45
   1  -1  19  127.24   11.28
  -1  -1 -19  146.14   17.56
  -1   1 -19  112.69   12.35
  -1  -1 -19  122.67   13.19
   1  -1  19  145.21   12.09
   1   1  19  140.41   12.96
   1  -1  20  118.39   11.05
   1   1  20  109.83   12.00
   1   1  20  136.77   15.06
   1  -1  20  116.84   13.92
   1   1  20  127.87   16.70
   1  -1  20  113.75   12.32
   1  -1  20  123.51   16.45
   1  -1  20  128.75   17.05
   1   1  20  128.31   12.98
  -1   1 -20  105.18   11.50
  -1  -1 -20  122.69   12.50
   1  -1  20  116.98   10.31
  -1  -1 -20  109.76   16.21
   1   1  20  132.88   11.97
  -1   1 -20   97.24   16.05
   1  -1  21    6.08    4.25
   1   1  21    8.43    5.40
   1   1  21   15.92    7.74
   1  -1  21   13.25    7.88
   1  -1  21    7.84    9.06
   1   1  21    6.15    5.99
   1  -1  21   15.84    9.82
   1   1  21    7.70    9.27
   1  -1  21    2.73    5.33
  -1   1 -21    1.76    4.82
  -1  -1 -21    9.50    5.66
  -1   1 -21   14.14    9.21
  -1  -1 -21    5.26    9.49
   1   1  21    7.66    5.05
  -1  -1 -22    4.15   11.39
  -1   1 -22    6.26   11.90
   1  -1  22    2.40    4.40
   1   1  22   20.68    9.96
   1  -1  22    8.14   10.23
   1   1  22    3.06    5.95
   1  -1  22    2.66    9.29
   1  -1  22    3.27    5.50
   1  -1  22    9.32    7.33
   1   1  22   14.45    8.02
  -1  -1 -22    3.90    5.80
  -1  -1 -22   18.74   10.73
  -1   1 -22   -2.65    9.41
   1   1  23    1.83    6.39
   1  -1  23    5.42    9.93
   1  -1  23   -4.17    9.38
   1  -1  23    1.06    6.00
   1   1  23    2.60    9.38
   1   1  23   -0.92    7.52
   1  -1  23    7.79    7.88
  -1   1 -23   14.79   11.58
  -1  -1 -23    2.09   11.15
  -1  -1 -23    2.74    9.64
  -1   1 -23    8.18   10.06
   1   1  24  104.69   16.86
   1  -1  24   90.39   16.00
   1  -1  24   64.85   14.88
   1  -1  24   90.05   10.85
   1   1  24   87.62   11.44
   1   1  24   97.03   15.87
   1   1  24   82.70   13.73
   1  -1  24  117.26   13.99
  -1   1 -24   70.55   17.74
  -1  -1 -24   88.45   18.31
  -1   1 -24   94.97   16.39
  -1  -1 -24   86.72   16.22
   1  -1  25   14.69   12.73
   1  -1  25    9.79   10.67
   1   1  25   16.74    6.28
   1   1  25    7.23   10.79
   1   1  25    5.29   11.28
   1  -1  25   12.50    8.61
   1   1  25   10.49    9.14
  -1   1 -25   13.08   14.47
  -1  -1 -25   14.88   13.02
  -1  -1 -25   15.72   11.98
  -1   1 -25   17.20   12.16
   1   1  26  135.85   19.20
   1  -1  26  118.13   19.36
   1   1  26  133.48   17.10
   1  -1  26  135.07   16.79
   1   1  27    5.37   11.65
   1   1  27   22.44   10.46
  -1   2  28  223.28   23.06
  -1  -2  27   13.01   12.19
  -1   2  27   12.67    9.09
  -1  -2  26   80.50   15.20
  -1  -2  26   78.60   15.96
  -1  -2  26   82.24   11.97
  -1   2  26  103.84   13.73
   1   2 -26   73.33   19.33
   1  -2 -26   86.54   19.06
   1   2 -26  101.23   19.27
  -1   2  25  140.43   18.37
  -1   2  25  129.70   14.44
  -1  -2  25  133.97   19.30
  -1  -2  25  132.73   18.65
  -1   2  25  154.42   17.08
  -1  -2  25  152.23   15.86
   1   2 -25  141.10   21.09
   1  -2 -25  130.62   20.20
   1  -2 -25  151.64   23.08
   1   2 -25  182.23   25.27
   1   2 -24   -2.22   14.18
   1  -2 -24   11.90   12.29
  -1   2  24   13.41    8.38
  -1  -2  24   10.19    7.04
  -1   2  24   16.65    6.62
  -1  -2  24   13.89    9.82
  -1   2  24   14.09    9.81
  -1  -2  24   12.29    9.95
   1  -2 -24   11.02    7.22
   1   2 -24    9.79   12.60
   1  -2 -24   18.81   10.63
   1   2 -23  300.95   34.05
   1  -2 -23  324.65   32.91
  -1  -2  23  264.04   25.12
  -1   2  23  309.66   27.07
  -1  -2  23  261.25   29.12
  -1  -2  23  288.21   24.29
  -1   2  23  294.54   24.85
  -1   2  23  273.70   27.48
  -1  -2  23  266.87   28.30
   1  -2 -23  281.29   25.67
   1   2 -23  327.91   31.71
   1  -2 -23  290.34   29.59
   1   2 -22   67.50   16.85
  -1  -2  22   81.71   10.12
  -1   2  22   78.60   11.86
  -1   2  22   60.18    6.14
  -1  -2  22   87.30   13.54
  -1  -2  22   81.44    9.29
  -1   2  22   55.29   11.49
  -1   2  22   70.72    9.60
  -1  -2  22   80.76   12.74
   1  -2 -22   84.51   10.91
   1   2 -22   58.15   13.88
   1  -2 -22  100.53   15.45
  -1   2  22   71.24    8.98
   1   2 -21  200.98   28.18
  -1   2  21  281.69   23.95
  -1  -2  21  247.10   21.66
  -1  -2  21  260.43   26.13
  -1   2  21  258.63   24.18
  -1   2  21  229.99   18.81
  -1  -2  21  251.54   20.98
  -1  -2  21  238.47   24.46
  -1  -2  21  225.36   19.55
   1  -2 -21  234.27   22.16
   1   2 -21  242.03   26.78
  -1   2  21  260.14   20.95
  -1  -2  21  236.62   18.65
   1  -2 -21  260.23   25.88
   1   2 -20  379.98   35.87
  -1  -2  20  470.74   27.72
  -1   2  20  476.90   30.59
  -1   2  20  449.84   30.40
  -1  -2  20  461.52   32.82
  -1   2  20  386.30   24.14
  -1  -2  20  463.51   27.10
  -1  -2  20  435.36   25.12
  -1  -2  20  476.18   31.29
   1   2 -20  411.61   27.28
   1  -2 -20  410.25   28.15
   1  -2 -20  389.70   31.62
  -1   2  20  471.56   26.64
  -1  -2  20  437.76   23.96
   1   2 -20  379.04   32.62
   1   2 -19  191.47   25.37
  -1   2  19  201.20   19.76
  -1  -2  19  223.80   18.23
   1   2 -19  169.59   21.42
  -1  -2  19  177.83   15.08
  -1   2  19  229.40   20.71
  -1  -2  19  208.86   21.92
  -1  -2  19  179.50   15.06
  -1   2  19  191.26   15.78
  -1  -2  19  226.06   18.03
  -1  -2  19  201.52   16.35
   1  -2 -19  191.83   18.65
   1   2 -19  184.80   18.00
   1   2 -19  150.74   21.58
  -1  -2  19  209.43   16.93
  -1  -2  19  197.89   15.45
  -1   2  19  209.99   17.39
   1  -2 -19  214.61   21.98
   1   2 -18  855.39   85.10
   1   2 -18  859.90   81.99
  -1   2  18 1214.60   81.14
  -1  -2  18 1091.84   78.82
  -1   2  18 1125.05   81.15
  -1   2  18  954.60   76.66
  -1  -2  18 1045.71   83.12
  -1  -2  18  967.07   76.20
  -1  -2  18 1037.25   78.46
  -1  -2  18 1050.02   77.17
   1   2 -18  933.66   78.53
   1  -2 -18 1089.60   79.64
  -1   2  18 1049.35   78.00
   1   2 -18  940.52   83.17
   1  -2 -18 1113.29   82.83
  -1  -2  18 1027.58   77.64
  -1  -2  18 1077.62   76.40
   1   2 -17  258.56   31.74
  -1  -2  17  320.38   25.56
  -1   2  17  359.74   28.14
  -1   2  17  289.56   23.83
  -1  -2  17  301.68   23.46
  -1   2  17  320.41   27.82
  -1  -2  17  350.83   30.80
  -1  -2  17  298.84   25.43
  -1  -2  17  302.98   24.15
   1   2 -17  255.91   25.47
   1  -2 -17  267.77   26.02
  -1  -2  17  305.76   24.78
   1   2 -17  241.17   29.11
  -1   2  17  296.73   24.98
   1  -2 -17  306.19   28.91
  -1  -2  17  320.23   23.45
   1   2 -16  874.33  104.42
  -1  -2  16 1383.46   99.52
  -1   2  16 1508.38  102.38
  -1   2  16 1274.04   98.02
  -1  -2  16 1327.02   97.72
  -1  -2  16 1299.11  104.23
  -1   2  16 1413.15  101.96
   1  -2 -16 1821.44  111.46
  -1  -2  16 1262.09   98.19
   1  -2 -16 1414.75  100.98
   1   2 -16 1130.90   99.55
  -1  -2  16 1268.56   98.87
  -1   2  16 1383.97   99.18
   1   2 -16  978.83  102.91
   1  -2 -16 1321.76  103.18
  -1  -2  16 1197.39  101.84
  -1  -2  16 1394.63   97.60
   1   2 -15  105.02   22.03
  -1   2  15  227.69   21.17
  -1  -2  15  242.35   18.66
  -1   2  15  202.70   17.17
  -1  -2  15  230.37   23.60
  -1  -2  15  234.98   17.08
  -1   2  15  231.00   20.90
   1  -2 -15  258.54   27.54
  -1  -2  15  181.83   17.16
   1  -2 -15  224.52   19.83
   1   2 -15  164.77   18.52
  -1  -2  15  198.81   21.18
  -1  -2  15  226.89   16.74
   1  -2 -15  231.36   22.10
  -1  -2  15  198.32   18.08
   1   2 -15  124.04   20.92
  -1   2  15  227.62   18.42
  -1  -2  14 2682.23  173.28
  -1   2  14 2524.84  172.12
  -1   2  14 2868.79  176.18
  -1  -2  14 2409.48  179.24
   1  -2 -14 2177.09  179.62
  -1  -2  14 2278.22  171.99
   1   2 -14 1698.76  173.00
   1  -2 -14 2672.59  175.09
  -1  -2  14 2218.53  172.88
   1  -2 -14 2515.86  177.36
   1   2 -14 1239.02  175.02
  -1   2  14 2569.93  173.08
  -1  -2  14 2179.14  176.20
  -1   2  13  289.10   19.73
  -1  -2  13  247.98   19.55
  -1  -2  13  298.20   21.68
  -1   2  13  310.24   24.15
  -1   2  13  277.46   20.83
  -1  -2  13  219.18   26.47
   1  -2 -13  202.22   25.82
  -1  -2  13  231.34   20.43
   1  -2 -13  298.56   23.61
   1   2 -13  156.01   21.27
  -1  -2  13  222.47   21.48
  -1   2  13  309.58   21.89
   1   2 -13  121.40   23.69
  -1   2  13  288.28   22.38
  -1  -2  13  222.93   24.56
   1  -2 -13  233.01   24.67
   1   2 -12 2657.35  212.72
  -1   2  12 3169.43  213.21
  -1  -2  12 2919.00  213.14
  -1  -2  12 2832.38  213.02
  -1  -2  12 3085.17  214.27
  -1  -2  12 2559.83  220.58
  -1   2  12 3032.09  213.85
  -1   2  12 3216.90  216.94
   1  -2 -12 2687.18  218.44
  -1  -2  12 2903.00  213.74
   1  -2 -12 3183.39  216.76
  -1  -2  12 3144.14  215.39
   1   2 -12 2606.02  212.70
   1   2 -12 2367.72  215.42
  -1  -2  12 3263.00  220.54
  -1   2  12 2995.42  215.24
   1  -2 -12 3204.92  218.85
  -1   2  12 2936.33  214.46
   1   2 -12 2520.00  220.99
   1   2 -11  341.39   30.63
  -1   2  11  422.39   31.25
  -1  -2  11  502.74   32.07
   1  -2 -11  451.20   31.38
  -1  -2  11  401.49   31.62
  -1   2  11  383.88   31.57
  -1   2  11  417.53   34.08
   1  -2 -11  353.20   34.75
  -1  -2  11  473.41   31.76
   1   2 -11  412.76   33.86
   1  -2 -11  406.48   34.20
   1   2 -11  324.11   30.55
  -1  -2  11  418.92   32.16
  -1   2  11  404.88   32.86
  -1  -2  11  410.31   35.53
   1  -2 -11  365.73   35.19
   1   2 -11  373.72   37.00
  -1  -2  10 3666.52  222.31
   1  -2 -10 3009.98  220.08
  -1   2  10 2932.77  219.92
  -1  -2  10 2806.74  219.90
  -1   2  10 2836.61  220.33
  -1   2  10 3241.59  222.82
  -1  -2  10 3325.82  222.11
   1  -2 -10 2661.39  222.60
  -1  -2  10 3440.61  219.61
   1   2 -10 2965.03  221.65
   1   2 -10 2501.57  219.31
  -1  -2  10 2858.21  219.97
   1  -2 -10 3103.11  223.28
  -1   2  10 2936.28  221.56
  -1  -2  10 2914.86  222.76
   1   2 -10 2865.68  224.51
   1  -2 -10 2773.49  224.16
   1  -2  -9  568.33   38.78
   1   2  -9  492.68   42.03
  -1  -2   9  520.19   38.12
  -1   2   9  517.96   39.16
  -1   2   9  582.34   40.93
  -1  -2   9  628.30   39.89
  -1  -2   9  593.78   37.27
   1   2  -9  522.27   39.29
   1   2  -9  470.77   37.87
  -1  -2   9  497.87   37.84
   1  -2  -9  625.53   42.92
   1   2  -9  549.18   41.61
   1  -2  -9  408.98   42.01
  -1   2   9  579.75   40.55
   1   2  -8 1313.42  102.18
  -1  -2   8 1325.96   99.48
  -1   2   8 1469.70  101.56
  -1   2   8 1522.92  102.41
   1  -2  -8 1324.82  100.30
  -1   2   8 1318.51  102.20
  -1  -2   8 1472.29  100.39
   1  -2  -8 1471.74  103.85
   1   2  -8 1147.08   99.49
  -1  -2   8 1223.06   99.11
   1   2  -8 1388.49  100.24
   1   2  -8 1342.24  101.68
  -1   2   8 1324.95  101.95
  -1  -2   7  325.76   28.73
   1   2  -7  317.37   28.06
  -1   2   7  393.04   29.75
  -1   2   7  405.69   29.51
   1  -2  -7  330.30   27.77
  -1   2   7  481.55   30.17
  -1  -2   7  377.53   27.17
  -1  -2   7  320.93   26.29
   1  -2  -7  332.09   29.86
   1   2  -7  278.03   26.90
   1   2  -7  328.15   27.89
  -1  -2   6  358.18   29.66
   1  -2  -6  362.70   29.65
  -1   2   6  499.24   31.38
   1  -2  -6  342.84   29.31
   1   2  -6  359.83   28.74
  -1   2   6  280.59   29.42
  -1   2   6  523.42   31.47
  -1  -2   6  390.84   28.22
   1  -2  -6  284.41   30.18
  -1  -2   6  350.54   27.69
   1   2  -6  327.74   28.76
  -1  -2   5 1106.64   76.23
   1   2  -5  914.54   75.83
   1  -2  -5 1023.06   76.77
  -1   2   5 1301.76   78.34
   1   2  -5  995.68   75.02
  -1   2   5 1451.79   78.12
  -1   2   5  970.38   75.13
  -1  -2   5 1020.30   74.82
   1  -2  -5  942.82   74.25
  -1  -2   5  987.22   74.52
   1  -2  -5  846.83   77.10
  -1   2   5  791.50   77.46
   1  -2  -4   50.40    6.67
   1  -2  -4   46.75    6.64
   1   2  -4   42.61    4.09
  -1  -2   4   36.83    4.11
   1  -2  -4   42.17    4.88
  -1   2   4   37.74    4.28
   1   2  -4   39.34    3.99
   1  -2  -4   36.21    3.65
  -1   2   4   29.01    5.92
   1  -2  -4   34.17    5.89
  -1  -2   4   44.40    3.93
   1   2  -4   47.83    5.04
  -1  -2   4   44.76    5.14
   1   2  -3  746.85   55.90
  -1  -2   3  749.26   55.87
  -1  -2   3  740.26   55.05
   1  -2  -3  788.17   55.85
   1   2  -3  728.27   55.07
   1  -2  -3  800.34   58.66
   1  -2  -3  637.24   57.95
   1   2  -3  751.39   55.06
  -1   2   3  732.80   55.39
   1  -2  -3  704.51   54.81
   1  -2  -3  704.98   57.14
  -1   2   3  733.66   57.13
   1   2  -2   22.77    2.64
  -1   2   2   25.80    4.07
   1  -2  -2   26.18    4.17
  -1  -2   2   27.14    2.62
  -1   2   2   27.97    3.62
   1  -2  -2   31.15    3.62
  -1  -2   2   25.06    3.48
   1  -2  -2   27.91    6.24
   1  -2  -2   23.38    6.14
  -1   2   2   25.22    3.09
   1  -2  -2   26.59    3.18
   1   2  -2   21.27    2.79
   1  -2  -2   27.90    2.71
  -1  -2   2   22.87    2.97
   1   2  -2   29.46    3.42
  -1  -2   2   25.75    3.27
  -1   2   1  809.60   65.07
   1  -2  -1  568.56   60.36
   1  -2  -1  501.73   59.56
  -1   2   1  962.90   67.05
   1   2  -1  743.30   55.63
  -1   2   1  549.40   57.18
  -1   2   1  762.46   56.69
  -1  -2   1  818.67   56.56
   1  -2  -1  810.80   56.77
  -1  -2   1  736.51   56.05
  -1   2   1  784.22   56.51
   1   2  -1  793.80   56.10
   1   2  -1  758.94   56.49
  -1  -2   1  768.87   56.24
   1  -2  -1  748.02   56.44
  -1  -2   1  743.26   56.41
  -1   2   1  777.47   56.75
   1   2  -1  732.02   55.96
   1  -2   0   90.22   15.00
   1  -2   0   97.60   15.57
  -1   2   0   72.93   13.06
  -1   2   0   67.61   13.37
   1   2   0  133.91    9.74
   1  -2   0  122.89    9.85
   1   2   0  121.53    9.98
  -1  -2   0  115.79    9.78
   1  -2   0  128.66   10.20
  -1   2   0  120.47    9.96
  -1   2   0   64.02   11.28
  -1  -2   0  117.48    9.71
  -1  -2   0  119.07    9.60
   1   2   0  124.14    9.65
   1   2   0  118.32    9.04
  -1   2   0  122.87    9.64
  -1   2   0  101.39    9.80
  -1  -2   0  125.77   10.03
   1  -2   0  114.07    9.93
  -1  -2   0  120.62    9.65
   1   2   0  115.60    9.59
  -1   2  -1  191.24   21.33
   1  -2   1  240.66   23.89
   1  -2   1  245.53   24.50
  -1   2  -1  222.68   22.01
   1  -2   1  228.98   17.98
  -1   2  -1  244.01   18.36
   1   2   1  293.36   19.10
   1  -2   1  235.52   18.34
   1  -2   1  231.93   18.14
  -1   2  -1  123.19   20.15
  -1  -2  -1  229.48   17.77
   1   2   1  203.08   17.94
  -1   2  -1  234.73   17.85
   1   2   1  224.69   17.71
  -1  -2  -1  230.49   17.78
  -1  -2  -1  224.86   17.66
   1   2   1  209.49   17.34
  -1   2  -1  210.57   17.36
   1  -2   1  231.20   18.23
  -1   2  -1  247.16   18.03
  -1   2  -1  219.87   18.22
   1   2   1  239.77   17.91
  -1  -2  -1  241.42   17.84
  -1   2  -2  364.99   33.36
  -1   2  -2  346.45   32.82
   1  -2   2  427.58   30.79
  -1   2  -2  350.75   30.10
   1   2   2  500.53   32.49
  -1   2  -2  283.61   34.29
   1  -2   2  391.05   30.48
  -1   2  -2  399.52   29.75
  -1  -2  -2  400.53   29.78
  -1  -2  -2  401.68   29.86
  -1   2  -2  393.82   29.23
   1   2   2  396.36   29.95
  -1  -2  -2  362.35   29.92
  -1   2  -2  415.79   29.67
  -1   2  -2  390.59   30.61
  -1   2  -2  398.32   30.42
   1   2   2  399.95   30.26
  -1  -2  -2  404.09   30.06
   1  -2   2  359.02   29.36
  -1   2  -3 2622.55  194.21
  -1   2  -3 2883.89  194.90
   1   2   3 3246.25  195.64
  -1   2  -3 2611.96  190.73
   1  -2   3 2818.86  192.54
  -1  -2  -3 2527.76  191.01
  -1   2  -3 2587.50  190.90
   1  -2   3 2605.52  192.12
   1  -2   3 2300.60  196.71
   1   2   3 2433.16  191.46
  -1  -2  -3 2562.99  191.21
  -1  -2  -3 2521.35  191.56
  -1   2  -3 2561.82  190.37
  -1   2  -3 2517.66  191.01
  -1   2  -3 2483.14  190.89
  -1   2  -3 2558.50  192.19
   1  -2   3 2935.90  191.96
   1   2   3 2298.05  191.72
  -1  -2  -3 2683.35  191.54
  -1   2  -3 2639.43  191.03
   1  -2   4  233.59   21.20
  -1   2  -4  289.12   22.51
   1  -2   4  220.34   21.23
   1  -2   4  231.59   20.71
   1  -2   4  260.68   19.07
  -1   2  -4  241.71   18.87
   1   2   4  313.11   25.47
   1  -2   4  249.86   19.84
  -1   2  -4  236.93   18.93
   1  -2   4  359.19   30.18
   1   2   4  245.47   20.09
  -1  -2  -4  255.08   19.17
  -1  -2  -4  240.99   20.11
  -1  -2  -4  214.87   19.16
  -1   2  -4  232.82   19.04
  -1   2  -4  235.28   19.34
  -1   2  -4  266.85   21.28
   1  -2   4  297.87   22.10
  -1   2  -4  272.38   20.12
  -1  -2  -4  262.74   19.92
  -1   2  -5  594.84   39.40
   1  -2   5  443.77   37.36
   1   2   5  433.35   39.26
  -1   2  -5  474.10   35.59
   1  -2   5  476.68   35.77
   1  -2   5  438.26   36.37
   1   2   5  516.51   37.16
  -1   2  -5  458.22   35.46
  -1  -2  -5  487.54   35.75
   1  -2   5  550.31   43.74
  -1  -2  -5  442.74   36.09
  -1  -2  -5  496.99   37.49
  -1   2  -5  454.65   35.71
  -1  -2  -5  467.91   36.71
   1  -2   5  416.17   38.33
  -1   2  -5  525.19   38.05
  -1   2  -5  507.32   39.13
  -1   2  -6  757.10   60.09
  -1   2  -6 1025.37   59.52
   1  -2   6  707.31   56.50
   1  -2   6  724.11   56.39
  -1   2  -6  748.66   55.08
   1   2   6  740.44   58.41
   1  -2   6  725.71   55.26
  -1  -2  -6  731.83   54.97
   1  -2   6  662.81   55.64
   1  -2   6  843.09   62.32
   1   2   6  746.69   56.50
  -1  -2  -6  698.66   55.75
   1   2   6  753.21   56.55
  -1  -2  -6  740.82   57.41
  -1   2  -6  733.69   55.03
   1  -2   6  787.81   55.68
   1   2   6  731.52   56.05
   1   2   6  811.00   57.21
  -1  -2  -6  715.07   54.53
  -1  -2  -6  714.82   56.26
  -1   2  -6  743.52   58.47
   1   2   6  671.80   57.64
   1  -2   6  625.05   57.41
  -1   2  -7  313.43   29.22
   1  -2   7  265.69   23.61
  -1   2  -7  266.47   25.61
   1   2   7  219.90   24.84
  -1   2  -7  325.91   26.90
  -1   2  -7  301.25   23.05
   1  -2   7  307.20   23.30
   1  -2   7  261.94   23.26
  -1  -2  -7  285.05   22.53
   1  -2   7  360.76   29.27
  -1  -2  -7  276.59   23.91
   1   2   7  264.19   24.12
   1   2   7  298.94   24.79
   1  -2   7  310.05   21.98
   1   2   7  315.55   24.34
   1  -2   7  326.82   23.70
  -1   2  -7  309.73   22.81
   1  -2   7  269.70   24.50
   1   2   7  330.85   24.54
  -1   2  -7  223.52   26.04
   1  -2   7  287.27   22.25
  -1  -2  -7  269.66   23.50
   1   2   7  277.89   26.14
   1  -2   7  260.54   25.04
  -1   2  -8  145.29   18.55
  -1  -2  -8   40.79   12.54
   1  -2   8  119.67   11.10
  -1   2  -8   40.21   12.80
  -1   2  -8  121.92   11.27
   1  -2   8  143.11   11.65
  -1   2  -8  142.72   15.70
  -1  -2  -8  117.04   12.20
   1  -2   8  142.93   15.71
   1  -2   8  121.76   10.57
   1   2   8  120.20   12.04
  -1  -2  -8  124.71   10.26
  -1  -2  -8  137.19   13.22
   1  -2   8  145.55    9.98
   1   2   8  115.00   12.79
   1  -2   8  146.89   12.05
   1   2   8  120.00   12.25
   1  -2   8  144.27   13.86
   1   2   8  143.24   11.96
   1  -2   8  135.00   13.47
  -1  -2  -8  129.02   11.67
  -1   2  -8   43.46   11.33
   1   2   8  118.34   13.05
   1  -2   8  132.68   10.06
  -1   2  -9   32.56   10.60
  -1   2  -9   27.77    4.26
   1  -2   9   37.61    4.64
  -1  -2  -9   35.77    6.12
   1  -2   9   30.38    5.54
  -1   2  -9   42.20   10.07
   1   2   9   47.01    5.45
  -1  -2  -9   37.45    4.18
  -1  -2  -9   25.15    6.55
   1  -2   9   33.39    3.86
   1  -2   9   44.60    8.75
  -1  -2  -9   39.90    7.10
   1  -2   9   43.37    4.25
   1   2   9   15.20    6.41
   1  -2   9   46.46    6.99
   1  -2   9   38.11    7.80
   1   2   9   42.01    7.12
   1  -2   9   36.16    5.86
   1   2   9   36.44    5.26
  -1   2  -9   40.01    4.33
   1  -2   9   37.18    3.90
   1   2   9   42.38    6.52
  -1   2  -9   17.60    6.02
  -1  -2  -9   31.61    5.53
   1   2  10   86.85    7.83
  -1   2 -10   26.91   10.07
   1  -2  10   79.27    7.21
  -1  -2 -10   96.94    8.05
  -1   2 -10   57.69    6.73
  -1   2 -10   60.70   13.17
   1  -2  10   87.34    9.83
   1  -2  10   65.58    6.21
   1  -2  10   89.19   11.85
  -1  -2 -10   64.66   11.00
   1   2  10   72.47    7.28
   1  -2  10   80.16    7.41
  -1  -2 -10   86.32   11.33
   1  -2  10   86.72   10.01
   1  -2  10   71.64   11.99
   1  -2  10   71.83    9.22
   1   2  10   71.18   10.53
   1   2  10   77.73    7.65
  -1   2 -10   77.65    7.59
  -1   2 -10   45.18    8.75
  -1  -2 -10   72.63    9.12
   1   2  10   68.23    8.52
   1  -2  10   76.84    6.71
  -1   2 -11  108.06   24.65
   1   2  11  307.37   22.14
   1  -2  11  263.55   21.51
  -1  -2 -11  314.75   22.00
  -1   2 -11  271.02   21.41
  -1  -2 -11  295.23   21.77
  -1   2 -11  171.47   28.01
   1  -2  11  335.43   26.24
   1  -2  11  253.92   20.60
   1  -2  11  305.07   27.21
   1   2  11  272.50   21.72
  -1  -2 -11  237.40   26.85
   1  -2  11  291.57   24.86
   1  -2  11  351.69   23.14
   1   2  11  334.39   28.23
   1  -2  11  322.27   25.34
   1  -2  11  307.23   29.11
  -1  -2 -11  250.40   24.07
  -1   2 -11  237.58   22.31
   1   2  11  313.58   22.11
   1   2  11  276.77   23.16
  -1  -2 -11  268.94   27.16
  -1   2 -11  211.99   24.32
  -1   2 -12  101.95   19.44
   1   2  12  221.35   14.72
  -1  -2 -12  201.50   14.31
  -1   2 -12  175.55   14.07
  -1   2 -12   65.69   18.28
   1   2  12  228.01   18.66
   1  -2  12  164.01   17.82
   1   2  12  190.89   14.62
   1  -2  12  198.52   19.90
   1  -2  12  167.13   15.21
   1   2  12  224.15   18.59
   1  -2  12  209.13   18.26
   1  -2  12  155.79   19.58
   1  -2  12  168.48   16.86
   1   2  12  262.81   23.69
  -1   2 -12  125.66   14.75
  -1  -2 -12  154.94   17.52
   1   2  12  188.45   16.21
  -1   2 -12  149.69   17.65
  -1  -2 -12  142.46   19.98
  -1   2 -13  251.32   30.74
   1   2  13  403.11   28.36
   1  -2  13  262.08   26.51
   1  -2  13  334.37   29.77
   1   2  13  361.31   24.05
   1  -2  13  258.62   24.35
   1   2  13  405.34   27.66
   1  -2  13  357.12   30.20
   1  -2  13  316.93   26.30
   1   2  13  474.67   36.22
  -1   2 -13  260.25   24.46
  -1  -2 -13  304.31   27.90
  -1   2 -13  365.33   28.99
  -1  -2 -13  372.36   33.59
   1   2  13  345.34   25.83
  -1   2 -14   49.95   12.66
   1  -2  14   83.94   10.83
  -1   2 -14   22.32   10.85
   1   2  14  119.68   12.29
   1  -2  14  120.44   14.71
   1   2  14  103.99    8.00
   1   2  14   99.63   10.72
  -1  -2 -14  103.32   16.60
   1  -2  14   80.08    8.58
   1  -2  14   91.90   10.05
   1   2  14  125.24   19.21
   1  -2  14   97.35   13.36
  -1   2 -14   80.57    8.75
  -1  -2 -14  100.59   12.94
  -1   2 -14  106.39   12.92
   1   2  14   95.37    9.98
  -1   2 -15   81.78   14.85
   1   2  15   99.53   11.78
  -1   2 -15   47.08   12.21
   1  -2  15   65.82   10.09
   1  -2  15  104.38   13.29
   1   2  15   90.86    7.38
   1   2  15   90.59   10.40
   1  -2  15   79.52    8.19
   1   2  15  139.40   18.22
   1  -2  15   87.32   12.86
   1  -2  15   79.82    9.70
  -1  -2 -15   96.44   11.73
  -1   2 -15   72.31    8.43
   1   2  15   91.75    9.58
  -1  -2 -15   99.75   15.30
  -1   2 -15   81.88   12.01
  -1   2 -16  130.79   19.02
   1  -2  16  104.56   12.86
  -1   2 -16   68.16   14.81
   1   2  16  139.11   14.46
   1  -2  16  154.70   16.99
   1  -2  16  111.73   12.22
   1  -2  16  128.65   15.69
   1   2  16  150.30   18.92
   1   2  16  137.84   12.87
   1  -2  16  127.82   10.95
  -1  -2 -16  120.24   13.60
  -1   2 -16  101.23   11.14
  -1  -2 -16  134.87   17.64
   1   2  16  127.96   12.25
  -1   2 -16  118.52   14.82
   1  -2  17   91.92   11.71
   1   2  17   97.01   12.90
   1   2  17  108.47   11.47
   1  -2  17  104.56    9.56
   1  -2  17  111.97    9.16
   1  -2  17   95.50   14.30
   1  -2  17   96.62   13.72
   1  -2  17   97.91   10.94
   1   2  17   99.12   13.53
   1   2  17  140.22   17.74
  -1  -2 -17  101.06   11.99
  -1   2 -17   77.43    9.52
  -1  -2 -17  109.64   15.77
   1   2  17  107.74   10.92
  -1   2 -17   90.04   13.70
   1   2  18  109.46   13.19
   1  -2  18   88.15   11.92
   1  -2  18  110.01   14.90
   1   2  18   99.48   11.02
   1  -2  18  103.00    9.06
   1  -2  18  102.66    9.36
   1   2  18  106.53   15.78
   1  -2  18   97.13   10.85
   1   2  18  106.99   14.03
   1   2  18  104.77   11.81
   1  -2  18   95.40   14.29
  -1   2 -18   77.62    9.47
  -1  -2 -18  104.30   11.57
   1   2  18   90.55   10.63
  -1   2 -18   93.12   14.07
  -1  -2 -18  114.66   15.57
   1  -2  19  215.88   22.15
   1   2  19  241.08   23.32
   1  -2  19  268.05   26.03
   1   2  19  263.12   26.60
   1  -2  19  217.13   21.00
   1   2  19  267.94   25.36
   1   2  19  259.51   22.22
   1  -2  19  264.79   25.72
   1   2  19  259.62   21.47
   1  -2  19  243.51   19.80
   1  -2  19  245.89   19.36
  -1  -2 -19  241.04   21.90
  -1  -2 -19  222.36   25.41
  -1   2 -19  233.45   25.02
   1   2  19  231.38   20.86
   1  -2  20   94.31   13.15
   1   2  20  130.23   14.71
   1   2  20  114.29   12.40
   1  -2  20  114.48   10.20
   1  -2  20  100.97   10.41
   1  -2  20  129.45   17.05
   1   2  20  149.68   18.23
   1  -2  20  108.36   16.31
   1   2  20  130.16   16.41
   1  -2  20  108.64   11.99
   1   2  20  118.34   12.99
  -1  -2 -20  134.81   13.16
  -1   2 -20  103.11   16.28
  -1  -2 -20  105.74   16.93
   1   2  20  123.04   12.24
   1  -2  21  281.49   25.54
   1   2  21  273.58   26.00
   1  -2  21  276.61   28.32
   1  -2  21  318.95   29.13
   1   2  21  285.50   28.63
   1   2  21  267.24   24.44
   1  -2  21  259.69   23.49
   1   2  21  242.84   27.31
   1  -2  21  256.29   21.87
   1   2  21  300.46   23.92
  -1  -2 -21  297.56   24.53
  -1  -2 -21  260.64   28.31
   1   2  21  304.85   23.67
  -1   2 -21  273.22   28.20
   1  -2  22   64.02   10.59
   1   2  22   54.76   10.68
   1  -2  22   56.70   13.21
   1  -2  22   41.76   12.18
   1   2  22   55.09    9.55
   1   2  22   51.80   12.86
   1  -2  22   57.54    8.87
  -1  -2 -22   67.33    9.43
  -1   2 -22   47.82   12.17
  -1  -2 -22   69.63   13.93
   1   2  23  470.82   42.56
   1   2  23  487.68   39.03
   1  -2  23  449.85   37.66
   1  -2  23  500.61   43.80
   1   2  23  485.50   40.79
   1  -2  23  486.21   40.13
  -1   2 -23  442.90   42.58
  -1  -2 -23  457.17   42.80
   1  -2  23  489.67   43.43
   1   2  24    5.85    8.22
   1  -2  24    4.27    8.76
  -1   2 -24    2.23   12.72
  -1  -2 -24    2.86   10.72
  -1   2 -24   14.41   11.69
   1  -2  24   15.96   11.48
   1   2  24    5.27   10.16
   1  -2  24    8.64    9.97
   1   2  24    5.23    6.61
   1   2  25  227.63   22.24
   1  -2  25  236.44   21.52
  -1   2 -25  226.22   30.02
  -1  -2 -25  184.84   27.83
  -1  -2 -25  214.22   24.91
  -1   2 -25  206.59   25.32
   1   2  25  182.74   19.47
   1  -2  25  201.75   24.98
   1   2  25  177.62   23.29
   1  -2  25  212.36   24.53
   1   2  26  121.31   16.26
  -1   2 -26  132.53   20.14
   1  -2  26  120.57   19.31
   1   2  27   81.99   14.04
  -1   3  27  280.58   27.06
  -1   3  26    2.89    8.86
  -1  -3  26    9.13   12.12
  -1  -3  26   15.57   10.85
   1   3 -26    1.80   14.67
   1  -3 -26    6.13   13.53
   1  -3 -25  355.28   38.36
   1   3 -25  419.14   42.36
  -1  -3  25  343.43   35.17
  -1   3  25  373.99   32.95
  -1  -3  25  370.88   34.66
  -1   3  25  355.68   34.68
  -1   3  25  348.38   30.45
   1  -3 -25  371.32   31.54
   1  -3 -25  369.03   35.94
   1   3 -25  316.69   36.79
   1   3 -24   75.57   20.51
  -1  -3  24  105.80   12.77
  -1   3  24  127.80   15.57
  -1  -3  24  100.77   17.27
  -1   3  24  105.03   15.44
  -1   3  24  114.86   13.07
  -1  -3  24  139.48   17.52
   1  -3 -24  107.66   14.07
   1  -3 -24   96.36   17.38
   1   3 -24   82.49   18.12
   1   3 -23  475.48   48.74
  -1   3  23  482.50   41.15
  -1  -3  23  467.82   38.91
  -1  -3  23  466.33   43.52
  -1  -3  23  488.13   37.87
  -1  -3  23  508.13   42.73
  -1   3  23  465.47   41.52
   1  -3 -23  472.35   39.98
   1  -3 -23  485.54   43.68
   1   3 -23  454.37   45.02
   1   3 -22  191.10   26.14
  -1  -3  22  169.73   16.40
  -1   3  22  181.82   19.00
  -1   3  22  150.87   13.48
  -1  -3  22  167.12   21.19
  -1  -3  22  166.11   15.26
  -1  -3  22  182.88   19.83
  -1   3  22  193.57   19.49
   1  -3 -22  149.93   17.23
   1  -3 -22  181.10   21.01
   1   3 -22  150.89   21.84
   1   3 -21  384.32   41.21
  -1   3  21  450.48   34.91
  -1  -3  21  410.73   31.93
  -1  -3  21  376.85   36.38
  -1   3  21  355.63   29.58
  -1  -3  21  414.13   31.31
  -1   3  21  410.34   34.71
  -1  -3  21  401.65   34.95
   1  -3 -21  355.49   32.54
   1   3 -21  332.03   36.83
   1  -3 -21  343.62   35.26
   1   3 -20  211.49   27.73
  -1   3  20  228.97   21.39
  -1  -3  20  225.24   18.66
  -1  -3  20  190.22   15.38
  -1  -3  20  243.88   24.17
  -1   3  20  212.88   16.59
  -1  -3  20  166.69   15.41
  -1  -3  20  222.81   18.07
  -1   3  20  237.75   21.77
  -1  -3  20  248.08   22.21
   1  -3 -20  224.80   20.18
  -1  -3  20  220.43   17.26
   1  -3 -20  234.80   23.04
   1   3 -20  211.92   24.95
   1   3 -19  346.60   39.93
   1   3 -19  296.77   35.66
  -1   3  19  451.19   35.04
  -1  -3  19  417.20   31.99
  -1   3  19  399.94   30.38
  -1  -3  19  407.49   37.22
  -1  -3  19  346.69   29.41
  -1  -3  19  377.96   31.56
  -1  -3  19  458.27   35.29
  -1   3  19  452.48   35.28
   1  -3 -19  400.32   33.44
  -1  -3  19  416.84   30.97
   1   3 -19  314.65   36.82
   1  -3 -19  391.23   36.13
  -1   3  19  413.54   31.81
   1   3 -18  237.76   36.78
  -1   3  18  464.48   34.90
   1   3 -18  219.11   33.68
  -1  -3  18  390.62   31.25
  -1  -3  18  406.18   37.06
  -1  -3  18  389.99   29.39
  -1   3  18  374.82   30.01
  -1  -3  18  374.39   31.32
  -1   3  18  504.23   35.50
  -1  -3  18  420.86   34.37
   1  -3 -18  405.40   33.18
   1  -3 -18  412.46   35.79
  -1  -3  18  381.88   30.56
  -1   3  18  393.83   31.28
   1   3 -18  305.10   36.06
   1   3 -17  157.31   31.98
   1   3 -17  179.82   29.59
  -1  -3  17  383.18   27.41
  -1   3  17  413.06   31.15
  -1   3  17  429.23   31.33
  -1  -3  17  384.74   33.73
  -1   3  17  373.27   26.35
  -1  -3  17  372.68   25.72
  -1  -3  17  347.65   27.69
  -1  -3  17  417.84   30.73
   1  -3 -17  394.24   29.88
  -1  -3  17  287.18   24.51
   1   3 -17  240.76   31.87
   1  -3 -17  381.14   32.31
  -1  -3  17  343.95   26.86
  -1  -3  17  321.54   24.78
  -1   3  17  379.00   27.57
  -1   3  16  131.28   14.62
  -1  -3  16  119.29   10.93
  -1   3  16  107.99   10.20
  -1  -3  16  116.74    9.84
  -1   3  16  142.65   15.08
  -1  -3  16   92.06   15.76
  -1  -3  16  107.91   11.63
   1  -3 -16  145.27   14.05
   1   3 -16   61.24   14.98
  -1  -3  16  111.91    8.65
  -1   3  16  122.62   11.62
  -1  -3  16   92.74   10.69
   1  -3 -16  116.88   15.12
   1   3 -15   45.56    4.48
  -1  -3  15   41.06    4.74
  -1   3  15   45.81    5.04
  -1  -3  15   52.56    6.37
  -1   3  15   24.25    8.27
   1   3 -15   12.57    8.30
  -1  -3  15   29.85   10.02
  -1   3  15   47.33    5.81
  -1  -3  15   42.00    5.43
  -1  -3  15   28.46    6.56
  -1  -3  15   21.60    8.99
   1  -3 -15   34.45   11.58
  -1   3  15   51.99    9.60
   1  -3 -15   47.06    8.75
  -1   3  15   41.17    5.01
   1   3 -15    4.04   10.23
  -1   3  15   43.40    6.64
  -1  -3  15   37.67    6.49
  -1  -3  15   40.93    3.96
   1   3 -14   64.06    6.42
  -1  -3  14   62.74    6.62
  -1   3  14   71.78    6.99
  -1  -3  14   66.53    6.61
   1   3 -14   34.13   12.40
  -1  -3  14   62.31    7.02
  -1  -3  14   55.17   13.38
  -1   3  14   54.53    7.00
  -1  -3  14   63.75    6.66
   1  -3 -14   63.68   12.66
  -1  -3  14   47.99    8.29
  -1  -3  14   68.82   13.23
  -1   3  14   82.48   11.51
   1   3 -14   54.71    6.19
   1  -3 -14   63.97    9.72
  -1  -3  14   61.75    5.44
  -1  -3  14   51.90    7.95
   1   3 -14   30.68   13.40
  -1   3  14   48.94    7.66
  -1   3  13    0.39    3.24
   1  -3 -13    1.65    3.39
  -1  -3  13    0.41    3.31
  -1  -3  13    6.62    3.51
  -1  -3  13    4.85    3.15
   1   3 -13    1.76    8.70
  -1  -3  13    0.99    3.06
  -1  -3  13   -3.86   10.59
  -1   3  13   -1.27    3.32
   1  -3 -13    1.27    6.76
  -1  -3  13    1.32    7.73
  -1  -3  13    5.44    5.78
  -1   3  13   -1.12    6.63
  -1  -3  13    1.00    4.04
   1   3 -13    3.66    3.06
   1  -3 -13    1.02    5.30
   1   3 -13    1.80    7.60
  -1   3  13    3.65    4.12
  -1  -3  12   49.10    6.36
  -1  -3  12   53.87    6.74
   1  -3 -12   56.40    6.51
   1   3 -12   59.45   11.13
  -1  -3  12   33.87    5.44
  -1  -3  12   10.89    9.79
  -1   3  12   46.52    6.28
  -1  -3  12   39.46    5.63
  -1  -3  12   65.78    8.68
   1  -3 -12   32.56    8.28
  -1   3  12   60.86   11.08
   1   3 -12   32.35    5.55
  -1  -3  12   49.85    6.07
   1  -3 -12   71.65   10.14
  -1   3  12   52.44    7.00
  -1  -3  12   57.10    9.59
   1   3 -12   61.02   11.38
  -1  -3  11  223.63   16.63
   1  -3 -11  196.94   15.45
  -1  -3  11  126.88   13.91
  -1   3  11  183.22   18.38
  -1   3  11  177.84   15.22
   1   3 -11  176.71   18.52
  -1  -3  11  120.61   13.67
   1  -3 -11  156.27   16.98
  -1  -3  11  193.73   16.39
  -1  -3  11  177.49   14.18
   1   3 -11  136.08   14.07
   1  -3 -11  163.48   18.42
  -1  -3  11  173.09   16.90
   1   3 -11  198.51   19.16
  -1  -3  11  182.01   14.13
  -1   3  11  154.36   15.13
  -1  -3  10  500.33   32.16
   1  -3 -10  365.13   28.92
  -1   3  10  375.14   29.10
  -1  -3  10  271.18   27.47
  -1   3  10  442.00   31.36
  -1  -3  10  259.75   27.08
   1   3 -10  413.15   31.24
  -1  -3  10  426.31   29.20
   1   3 -10  305.46   27.77
   1  -3 -10  322.92   31.37
  -1  -3  10  328.45   27.19
  -1  -3  10  384.19   29.87
   1   3 -10  368.18   30.90
  -1   3  10  330.66   28.56
  -1  -3  10  421.99   27.51
   1  -3  -9  189.32   18.35
  -1  -3   9  218.99   22.22
   1  -3  -9  190.54   18.11
  -1  -3   9  208.81   17.15
   1   3  -9  215.67   18.96
  -1  -3   9  143.29   17.06
  -1   3   9  249.97   19.24
  -1   3   9  244.04   19.57
  -1  -3   9  218.76   17.81
  -1  -3   9  201.24   16.64
   1  -3  -9  170.71   19.86
  -1  -3   9  207.89   18.38
   1   3  -9  213.05   19.19
  -1  -3   9  229.66   16.77
  -1  -3   8  729.61   52.82
   1  -3  -8  715.80   51.77
  -1  -3   8  276.64   52.79
  -1  -3   8  743.66   49.68
   1   3  -8  674.66   51.08
  -1  -3   8  538.49   50.67
  -1   3   8  660.28   50.49
  -1   3   8  835.47   54.59
  -1  -3   8  704.68   50.29
   1  -3  -8  670.36   49.11
  -1  -3   8  630.07   49.33
   1  -3  -8  614.09   52.90
  -1  -3   8  665.53   50.70
  -1  -3   8  758.30   49.56
   1   3  -7  559.20   50.30
  -1  -3   7  637.67   50.43
   1  -3  -7  636.86   50.57
   1  -3  -7  661.16   50.96
  -1   3   7  569.98   53.62
   1   3  -7  581.90   48.91
  -1  -3   7  745.98   47.63
  -1  -3   7  681.37   50.97
  -1   3   7  528.77   50.65
  -1   3   7  619.63   48.27
  -1  -3   7  659.71   48.64
   1  -3  -7  626.41   47.71
   1   3  -7  612.68   47.08
  -1  -3   7  628.23   48.07
   1  -3  -7  574.91   51.14
  -1  -3   7  575.56   48.85
  -1  -3   7  708.89   48.19
  -1  -3   6  637.01   46.48
   1   3  -6  552.60   46.07
   1  -3  -6  636.42   47.47
   1  -3  -6  606.66   47.63
  -1   3   6  758.47   51.89
  -1  -3   6  562.73   45.27
   1   3  -6  581.21   44.92
  -1   3   6  498.45   46.48
  -1  -3   6  640.14   46.78
   1  -3  -6  615.53   45.34
   1   3  -6  535.22   45.22
   1   3  -6  563.19   44.26
  -1  -3   6  598.95   44.65
  -1   3   6  562.01   45.21
   1   3  -6  570.60   43.41
  -1   3   6  592.85   43.85
  -1  -3   6  602.59   44.37
   1  -3  -6  583.07   43.90
   1  -3  -6  536.71   46.95
  -1  -3   6  636.63   44.36
  -1  -3   6  559.21   44.94
   1   3  -5   18.80    3.82
  -1  -3   5   28.61    4.65
   1  -3  -5   24.05    5.74
  -1   3   5   37.96    8.96
   1  -3  -5   21.13    6.03
  -1  -3   5   25.29    3.53
   1   3  -5   25.44    3.26
   1  -3  -5   22.82    3.94
  -1  -3   5   16.86    4.42
   1   3  -5   19.78    3.33
  -1  -3   5   26.51    3.23
   1   3  -5   17.29    2.85
  -1   3   5   22.99    3.48
   1  -3  -5   20.40    2.50
  -1  -3   5   23.67    3.00
   1  -3  -5   17.69    4.59
  -1  -3   4 2612.22  189.21
   1   3  -4 2559.90  189.27
   1  -3  -4 2632.62  192.17
   1  -3  -4 2824.68  193.08
  -1  -3   4 2589.95  188.28
   1  -3  -4 2543.69  188.69
   1   3  -4 2613.32  188.27
  -1  -3   4 2360.66  187.93
  -1   3   4 2464.91  188.56
   1   3  -4 2506.56  187.86
  -1   3   4 2466.08  187.41
   1  -3  -4 2530.31  187.54
   1  -3  -4 2541.65  190.07
  -1  -3   4 2744.89  188.02
   1   3  -4 2485.72  187.54
  -1  -3   3 1399.97  105.77
  -1  -3   3 1399.96  105.44
   1   3  -3 1453.90  105.95
  -1  -3   3 1394.85  105.00
   1  -3  -3 1505.39  105.71
  -1  -3   3 1395.68  104.92
   1  -3  -3 1535.92  110.98
   1  -3  -3 1482.09  110.19
   1   3  -3 1420.40  104.82
   1  -3  -3 1276.51  105.37
  -1   3   3 1385.11  105.51
  -1   3   3 1367.17  104.42
   1  -3  -3 1463.99  106.62
  -1  -3   3 1460.17  104.97
   1   3  -3 1398.22  104.54
  -1  -3   2 2761.27  189.87
   1   3  -2 2608.85  189.86
  -1  -3   2 2459.38  189.47
   1   3  -2 2420.43  188.27
  -1   3   2 2685.04  190.11
  -1  -3   2 2567.72  188.84
   1  -3  -2 2537.29  189.67
   1  -3  -2 2440.18  195.22
   1  -3  -2 2520.69  196.16
  -1   3   2 2686.41  189.81
   1   3  -2 2567.95  189.03
   1  -3  -2 2609.07  189.70
  -1   3   2 2591.46  188.75
   1   3  -2 2529.47  188.82
   1  -3  -1 1141.33  123.96
   1  -3  -1 1195.14  125.07
   1   3  -1 1803.86  117.88
  -1   3   1 1651.62  118.59
   1  -3  -1 1713.65  118.62
   1   3  -1 1616.98  118.37
   1  -3  -1 1499.40  118.64
  -1  -3   1 1661.63  118.39
  -1   3   1 1576.99  118.43
   1   3  -1 1561.01  117.81
  -1  -3   1 1595.90  118.43
   1  -3  -1 1558.88  118.44
   1   3  -1 1516.78  118.38
  -1  -3   1 1591.94  118.23
   1   3  -1 1417.62  117.63
  -1   3   0  154.24   23.65
   1  -3   0  148.65   23.91
   1  -3   0  155.00   24.18
   1   3   0  171.53   13.19
   1   3   0  227.32   15.29
   1  -3   0  178.17   14.20
  -1   3   0  183.47   14.52
   1   3   0  192.01   14.70
  -1  -3   0  193.19   14.46
   1  -3   0  180.09   14.72
   1  -3   0  133.25   16.27
  -1  -3   0  160.94   13.93
   1   3   0  164.76   14.00
   1   3   0  164.40   13.07
  -1   3   0  177.02   14.66
   1  -3   0  176.41   14.63
  -1   3   0  160.99   14.08
  -1  -3   0  165.18   14.31
  -1  -3   0  185.53   14.66
   1   3   0  162.47   14.00
   1  -3   1 2604.29  223.81
   1  -3   1 2940.37  225.91
  -1   3  -1 2923.03  226.09
   1  -3   1 2820.90  216.96
   1  -3   1 3011.87  217.63
   1   3   1 3567.32  219.61
  -1   3  -1 2971.83  217.01
  -1  -3  -1 2877.86  216.87
   1   3   1 2916.43  217.39
   1   3   1 2878.06  216.83
  -1  -3  -1 2992.97  216.79
  -1  -3  -1 2877.06  217.07
  -1   3  -1 2877.54  216.37
   1  -3   1 2896.00  217.45
  -1   3  -1 2898.33  217.12
  -1   3  -1 2861.15  217.49
  -1  -3  -1 2942.07  217.13
   1   3   1 2979.04  217.11
  -1   3  -2  724.25   50.04
   1   3   2  609.87   45.16
   1  -3   2  510.12   41.13
   1  -3   2  506.78   40.89
  -1  -3  -2  513.97   40.36
  -1   3  -2  520.87   40.36
  -1  -3  -2  538.74   40.44
  -1   3  -2  511.75   39.72
   1   3   2  557.01   40.61
  -1  -3  -2  490.96   40.55
  -1   3  -2  520.40   39.83
  -1   3  -2  521.45   41.30
  -1   3  -2  547.66   41.04
   1  -3   2  528.95   39.61
   1   3   2  558.59   41.04
  -1  -3  -2  553.82   40.85
  -1   3  -3 1986.27  124.50
  -1   3  -3 1445.28  114.78
   1   3   3 2086.43  124.71
   1  -3   3 1609.58  116.78
   1  -3   3 1552.69  116.41
  -1  -3  -3 1518.82  115.49
   1  -3   3 1543.80  116.41
  -1   3  -3 1494.02  115.40
  -1   3  -3 1558.00  114.80
   1   3   3 1509.06  115.82
  -1  -3  -3 1507.76  115.91
  -1   3  -3 1572.87  115.12
   1  -3   3 1580.55  115.31
  -1   3  -3 1558.70  116.47
  -1   3  -3 1515.12  116.74
   1  -3   3 1521.19  114.96
  -1  -3  -3 1618.20  116.28
   1   3   3 1650.10  116.82
  -1   3  -3 1612.03  115.18
  -1   3  -4 1875.03  120.10
   1  -3   4 1553.40  115.45
   1  -3   4 1487.55  115.64
  -1   3  -4 1548.21  111.41
   1   3   4 1535.23  116.73
   1  -3   4 1530.65  113.62
   1   3   4 1406.73  113.25
   1  -3   4 1578.42  113.29
   1  -3   4 1497.69  113.31
  -1   3  -4 1475.62  111.89
  -1  -3  -4 1510.21  112.06
   1   3   4 1373.15  112.50
  -1  -3  -4 1407.16  112.66
  -1   3  -4 1516.98  111.28
   1  -3   4 1451.76  112.01
  -1   3  -4 1444.19  111.79
  -1   3  -4 1499.10  113.40
  -1  -3  -4 1516.63  113.01
   1  -3   4 1552.91  112.04
  -1   3  -4 1530.85  111.25
  -1   3  -5  732.23   59.73
   1  -3   5  706.87   56.74
   1  -3   5  722.41   56.46
   1   3   5  723.85   57.62
  -1   3  -5  732.44   53.20
   1  -3   5  719.19   55.87
  -1   3  -5  666.28   55.23
  -1   3  -5  686.71   53.62
   1  -3   5  691.85   55.25
  -1  -3  -5  762.48   53.95
   1   3   5  805.24   56.01
  -1  -3  -5  689.02   54.84
  -1   3  -5  694.09   52.96
   1  -3   5  766.97   53.32
  -1  -3  -5  671.37   53.64
   1  -3   5  649.02   53.95
  -1   3  -5  701.68   53.56
  -1   3  -5  707.97   54.09
   1  -3   5  781.97   54.83
  -1  -3  -5  702.94   55.04
  -1   3  -5  673.56   55.70
  -1   3  -6 1511.86  108.83
  -1   3  -6  926.54  109.53
   1  -3   6 1431.68  107.89
   1  -3   6 1415.65  108.21
   1   3   6 1537.97  109.56
  -1   3  -6 1445.91  105.14
  -1   3  -6 1353.15  107.65
   1  -3   6 1406.59  105.36
   1  -3   6 1514.51  108.38
  -1  -3  -6 1385.98  105.82
   1   3   6 1523.23  108.16
   1  -3   6 1572.56  112.62
   1  -3   6 1270.40  107.18
  -1  -3  -6 1469.84  105.76
  -1   3  -6 1413.19  105.46
  -1   3  -6 1204.29  107.20
  -1  -3  -6 1443.00  107.30
   1  -3   6 1451.17  105.05
   1  -3   6 1380.35  106.26
  -1   3  -6 1377.52  105.41
   1  -3   6 1399.93  104.73
   1  -3   6 1610.36  108.09
  -1  -3  -6 1490.26  107.41
  -1   3  -6 1492.57  106.75
  -1   3  -7   54.74    7.94
   1  -3   7   38.53    6.25
   1  -3   7   31.10    5.71
  -1  -3  -7   10.89   10.44
  -1   3  -7   24.22   10.45
  -1   3  -7   39.64    4.22
  -1   3  -7   46.40    7.02
   1   3   7   43.84    7.17
   1  -3   7   44.21    4.48
  -1  -3  -7   45.33    4.76
  -1  -3  -7   37.50    4.94
   1  -3   7   37.46    6.33
  -1   3  -7   32.60    6.29
   1  -3   7   41.92    8.85
   1   3   7   45.65    7.35
   1  -3   7   47.60    7.85
   1  -3   7   47.25    3.90
  -1  -3  -7   46.39    6.55
   1   3   7   33.16    6.19
  -1   3  -7   32.32    4.22
   1  -3   7   31.72    5.09
   1  -3   7   40.51    3.57
   1   3   7   34.41    8.18
  -1  -3  -7   41.19    5.34
  -1   3  -7   45.43    6.29
  -1   3  -8 2421.63  164.92
  -1  -3  -8 1502.33  161.65
   1  -3   8 1939.34  159.51
   1   3   8 2292.90  161.85
  -1   3  -8 2364.85  162.34
  -1   3  -8 2273.25  158.45
   1  -3   8 2258.36  158.56
  -1   3  -8 2016.21  161.29
  -1  -3  -8 1959.45  159.24
  -1  -3  -8 2074.68  158.29
   1   3   8 2106.49  161.53
   1  -3   8 1969.55  158.99
   1  -3   8 2401.15  165.03
  -1  -3  -8 2220.26  161.28
   1  -3   8 2108.71  157.54
   1   3   8 2158.27  161.28
  -1   3  -8 2208.85  158.16
   1  -3   8 2266.39  160.50
   1  -3   8 2188.49  157.67
   1  -3   8 1763.52  161.06
  -1   3  -8 2350.17  161.91
  -1  -3  -8 2142.78  159.70
   1   3   8 2035.08  161.82
  -1   3  -9   67.93   11.75
   1  -3   9   56.53    7.59
   1  -3   9   68.10    7.87
  -1  -3  -9  108.01   10.86
  -1   3  -9   65.88   10.43
   1  -3   9   76.35    7.41
   1   3   9   70.18    9.75
   1  -3   9   78.46   11.29
  -1  -3  -9   71.41    6.89
  -1  -3  -9   71.83    8.65
   1  -3   9   64.78    7.00
   1   3   9   60.81    8.20
   1   3   9   68.81   10.54
  -1  -3  -9   78.28   10.32
   1  -3   9   77.21    6.09
   1  -3   9   51.40    8.98
  -1   3  -9   69.28    6.68
   1  -3   9   78.57    9.88
   1   3   9   94.01    8.97
   1   3   9   76.05    8.83
  -1  -3  -9   71.07    5.85
   1  -3   9   51.12    5.90
   1   3   9   71.33    9.44
  -1  -3  -9   66.04    8.21
  -1   3  -9   61.09   10.14
  -1   3 -10 2120.08  166.71
  -1  -3 -10 2807.27  160.00
   1  -3  10 1905.45  157.34
  -1   3 -10 2405.52  163.62
   1  -3  10 2388.70  158.06
   1  -3  10 2187.05  162.40
   1  -3  10 2025.96  156.36
  -1  -3 -10 2074.52  156.59
   1   3  10 2056.90  157.53
  -1  -3 -10 1909.63  159.41
  -1  -3 -10 2131.73  160.99
   1   3  10 2054.50  161.14
   1  -3  10 2344.71  156.06
  -1  -3 -10 2041.80  160.25
   1   3  10 2366.21  159.50
   1  -3  10 2447.28  162.28
  -1  -3 -10 2065.53  156.05
   1   3  10 2399.28  158.56
  -1   3 -10 1845.88  161.82
   1   3  10 1957.40  158.49
   1  -3  10 1810.05  159.04
  -1  -3 -10 2035.39  158.62
   1  -3  10 1911.20  155.73
  -1   3 -11  272.07   33.32
   1  -3  11  277.15   24.27
  -1  -3 -11  300.52   24.72
  -1  -3 -11  362.63   25.59
   1  -3  11  378.11   26.46
  -1   3 -11  368.14   32.62
   1  -3  11  330.93   29.55
   1   3  11  291.12   24.28
  -1  -3 -11  221.96   27.10
   1  -3  11  277.06   23.15
   1   3  11  316.90   29.92
  -1  -3 -11  302.11   28.80
   1  -3  11  335.29   23.43
   1  -3  11  331.35   30.30
   1   3  11  325.52   27.18
  -1  -3 -11  304.94   23.71
   1   3  11  330.52   25.17
   1  -3  11  288.55   22.89
  -1  -3 -11  297.61   26.28
   1  -3  11  289.32   26.49
  -1   3 -11  168.96   26.65
  -1  -3 -11  256.33   27.54
   1   3  11  293.27   25.55
  -1   3 -12 1723.13  195.47
  -1  -3 -12 2656.06  187.10
  -1  -3 -12 2808.90  187.42
  -1   3 -12 2298.81  186.41
   1  -3  12 2339.13  186.64
   1  -3  12 3087.39  190.23
  -1   3 -12 2467.03  195.77
   1  -3  12 2450.87  185.57
   1   3  12 2413.00  186.58
   1  -3  12 2644.51  192.27
   1  -3  12 2992.64  186.49
   1   3  12 2593.58  190.78
  -1  -3 -12 2227.81  191.98
   1  -3  12 3114.85  197.23
   1   3  12 2902.99  191.64
   1   3  12 2775.30  187.49
  -1   3 -12 1273.47  188.31
  -1  -3 -12 2387.24  189.31
   1   3  12 2508.62  187.95
  -1  -3 -12 2320.48  191.97
   1  -3  12 2543.87  185.59
   1  -3  12 2541.80  189.27
   1   3  13  256.44   20.09
  -1   3 -13   93.67   23.50
  -1  -3 -13  256.46   19.88
  -1  -3 -13  262.77   19.87
   1  -3  13  236.55   19.56
  -1   3 -13  228.88   19.30
   1   3  13  225.93   22.58
  -1   3 -13  201.24   28.27
   1  -3  13  285.91   24.36
   1  -3  13  209.55   24.04
   1   3  13  221.15   19.50
   1  -3  13  239.52   18.42
   1  -3  13  276.82   22.82
   1  -3  13  267.43   19.86
   1   3  13  268.17   23.21
   1  -3  13  208.57   25.16
   1   3  13  288.86   26.01
  -1  -3 -13  198.95   22.37
   1   3  13  273.64   20.20
  -1  -3 -13  221.91   25.87
   1   3  13  252.48   21.11
  -1   3 -13  163.25   22.55
  -1   3 -14  825.69  131.27
   1   3  14 1990.71  126.63
  -1   3 -14 1803.38  125.96
  -1  -3 -14 1953.55  126.31
   1  -3  14 1784.23  130.63
   1   3  14 2038.46  130.80
  -1   3 -14  939.36  132.04
   1  -3  14 1816.14  132.63
   1  -3  14 1475.41  124.97
   1   3  14 1766.67  126.36
   1  -3  14 1948.05  129.98
   1   3  14 1939.91  129.72
   1  -3  14 1752.30  126.57
   1  -3  14 1788.33  132.98
   1   3  14 2251.60  136.24
   1   3  14 1960.36  126.57
  -1  -3 -14 1556.97  130.26
   1   3  14 1810.62  128.00
  -1  -3 -14 1647.39  135.17
  -1   3 -14 1238.80  129.81
   1   3  15  453.66   30.10
  -1   3 -15  250.89   36.82
   1  -3  15  330.03   33.27
   1   3  15  489.70   35.38
   1   3  15  411.68   30.60
   1  -3  15  461.69   37.42
   1   3  15  470.58   33.80
   1  -3  15  330.78   30.41
   1  -3  15  410.73   36.84
   1   3  15  555.40   42.42
  -1  -3 -15  438.81   36.13
   1   3  15  414.00   32.40
  -1   3 -15  342.41   35.11
  -1  -3 -15  518.17   43.77
  -1   3 -16  276.74   38.22
   1  -3  16  349.58   33.54
   1   3  16  449.55   35.23
  -1   3 -16  162.03   34.71
   1  -3  16  423.63   37.08
   1   3  16  422.78   30.68
   1   3  16  440.96   33.53
   1  -3  16  395.25   30.70
   1  -3  16  421.32   36.84
   1   3  16  676.80   47.73
  -1  -3 -16  470.94   36.88
   1   3  16  399.77   32.55
  -1   3 -16  356.43   35.62
  -1  -3 -16  474.14   41.36
  -1   3 -17  407.17   41.96
   1   3  17  437.96   36.08
   1  -3  17  414.76   35.19
   1  -3  17  460.72   38.84
   1   3  17  489.18   34.86
   1  -3  17  387.56   31.29
   1  -3  17  352.58   31.61
   1  -3  17  422.95   37.89
  -1  -3 -17  439.73   36.61
  -1  -3 -17  522.42   34.23
   1   3  17  435.36   33.88
  -1  -3 -17  524.68   42.21
  -1   3 -17  388.50   37.31
  -1   3 -18   13.41   11.24
   1   3  18   11.20    7.70
   1  -3  18   14.41    7.15
   1  -3  18   16.53    9.40
   1  -3  18    6.94    2.58
   1  -3  18    7.69    2.96
   1   3  18   18.32    6.61
   1   3  18    3.57   12.88
   1   3  18   28.41    8.23
   1  -3  18    9.14    8.35
  -1  -3 -18   15.86    5.30
  -1  -3 -18   13.46    6.95
  -1   3 -18    7.84    8.36
   1   3  18   12.32    5.62
  -1  -3 -18   17.87   10.88
   1   3  19  356.22   29.74
   1  -3  19  356.48   28.70
   1  -3  19  347.76   31.73
   1   3  19  432.79   35.45
   1   3  19  402.66   31.88
   1  -3  19  354.36   31.85
   1  -3  19  291.83   24.12
   1   3  19  380.64   27.87
   1  -3  19  286.44   24.27
  -1  -3 -19  370.73   29.13
  -1   3 -19  340.86   31.70
  -1  -3 -19  368.94   33.47
   1   3  19  369.19   27.36
   1   3  20   46.21   10.01
   1  -3  20   38.47    8.21
   1  -3  20   32.64   10.87
   1   3  20   34.25    8.50
   1  -3  20   32.46   11.34
   1   3  20   41.77   13.12
   1   3  20   42.70   10.88
  -1  -3 -20   26.79    7.86
  -1   3 -20   27.53   11.06
   1   3  20   29.39    7.41
  -1  -3 -20   67.73   13.88
   1  -3  21  233.63   24.77
   1  -3  21  207.87   21.06
   1   3  21  236.33   22.22
   1   3  21  241.05   25.78
   1   3  21  199.27   20.57
   1   3  21  218.79   24.05
   1  -3  21  239.97   24.86
  -1  -3 -21  198.88   20.46
  -1  -3 -21  211.56   24.80
  -1   3 -21  199.12   24.37
   1  -3  22  175.64   22.25
   1  -3  22  189.04   19.05
   1   3  22  189.51   19.82
   1   3  22  177.11   22.80
   1   3  22  154.53   20.68
   1  -3  22  188.60   22.51
   1   3  22  185.31   18.27
  -1  -3 -22  188.28   18.19
  -1  -3 -22  179.62   22.84
  -1   3 -22  163.79   21.88
   1  -3  23  221.21   25.95
   1  -3  23  233.16   22.41
   1   3  23  233.25   23.39
  -1  -3 -23  234.11   21.94
   1   3  23  193.68   24.65
   1   3  23  268.58   26.89
   1   3  23  229.14   21.88
   1  -3  23  236.28   26.23
  -1   3 -23  272.68   27.36
  -1  -3 -23  217.98   25.80
   1  -3  24  164.30   24.34
   1  -3  24  211.12   25.77
   1   3  24  238.17   25.49
   1   3  24  217.86   21.09
   1   3  24  255.41   26.21
  -1   3 -24  248.23   26.79
  -1  -3 -24  213.95   25.87
   1  -3  24  229.14   22.04
   1   3  24  226.99   23.24
   1   3  25  140.74   16.50
   1  -3  25  148.50   21.51
   1  -3  25  182.16   22.66
  -1   3 -25  161.95   22.16
   1   3  25  160.57   18.80
   1   3  26  220.38   21.98
  -1   3 -26  270.32   29.05
   1   3  26  230.13   24.18
  -1  -4  26  391.17   37.16
  -1   4  26  381.46   33.09
  -1   4  26  394.08   35.22
   1   4 -25   99.24   21.83
  -1  -4  25   88.12   16.64
  -1   4  25   98.54   14.75
  -1   4  25   93.98   13.03
  -1  -4  25   97.22   16.27
  -1   4  25   69.62   14.99
   1  -4 -25   89.18   13.71
   1  -4 -25  107.85   17.97
   1   4 -24  172.81   24.54
  -1  -4  24  122.30   19.60
  -1   4  24  135.93   16.55
  -1  -4  24  133.18   18.41
   1  -4 -24  119.46   15.29
   1  -4 -24   87.94   17.94
   1   4 -23   98.27   21.79
  -1   4  23  125.59   16.58
  -1  -4  23  112.36   12.93
  -1  -4  23  116.92   17.97
  -1  -4  23  110.15   16.59
   1  -4 -23  120.87   14.88
   1  -4 -23  122.81   18.16
   1   4 -22   -5.20   14.81
  -1  -4  22    0.57    6.52
  -1   4  22    9.61    8.98
  -1   4  22    2.26    4.16
  -1  -4  22   15.97   10.97
  -1  -4  22    6.92    4.87
  -1  -4  22   10.57    9.23
  -1   4  22    7.85    9.70
   1  -4 -22   11.51    8.14
   1  -4 -22   12.94   11.89
   1   4 -22    3.84   13.53
   1   4 -21  165.65   28.48
  -1   4  21  236.09   22.82
  -1  -4  21  221.47   19.68
  -1   4  21  210.34   18.08
  -1  -4  21  206.29   25.19
  -1  -4  21  220.89   18.76
  -1  -4  21  243.82   23.28
  -1   4  21  242.38   24.35
   1  -4 -21  218.21   21.72
   1   4 -21  164.56   25.97
   1   4 -20   40.89   16.77
  -1  -4  20   71.84    9.67
  -1   4  20  101.93   13.47
  -1  -4  20   93.19   15.74
  -1   4  20   80.40    8.44
  -1  -4  20   71.45    7.27
  -1  -4  20   93.47    9.63
  -1  -4  20   95.85   13.07
  -1   4  20   81.21   13.71
   1  -4 -20   96.81   12.35
   1   4 -20   45.19   15.72
  -1  -4  20   81.78    8.67
   1   4 -19   28.19   15.33
  -1   4  19  106.04   12.51
   1   4 -19   32.06   11.42
  -1  -4  19   59.67    8.43
  -1  -4  19   63.26    6.64
  -1   4  19   65.74    7.71
  -1  -4  19   97.49   15.45
  -1  -4  19   55.29    8.06
  -1   4  19   76.72   13.50
  -1  -4  19   80.71   11.98
   1  -4 -19   81.82   11.33
   1   4 -19   30.34   13.96
  -1  -4  19   66.71    7.61
  -1   4  18  266.26   24.86
   1   4 -18   95.56   23.14
  -1  -4  18  258.56   21.11
  -1   4  18  257.81   20.32
  -1  -4  18  264.00   19.57
  -1  -4  18  292.45   28.20
  -1  -4  18  208.02   20.64
  -1   4  18  310.15   26.82
  -1  -4  18  262.33   24.12
   1  -4 -18  304.10   24.65
  -1  -4  18  242.12   20.39
   1   4 -18  126.97   25.79
  -1   4  17   28.38    4.47
   1   4 -17   22.57    3.71
  -1  -4  17   21.91    4.18
   1   4 -17   14.18    9.09
  -1   4  17   32.09    9.63
  -1  -4  17   18.83    5.09
  -1  -4  17   17.31   10.81
  -1   4  17   18.66    5.04
  -1  -4  17   23.38    4.47
  -1  -4  17   19.55    5.45
  -1   4  17   28.80   10.46
  -1  -4  17   29.89    7.44
  -1   4  17   23.14    4.54
   1  -4 -17   17.32    7.74
  -1  -4  17   13.57    4.93
  -1   4  17   24.03    6.45
   1   4 -17   15.98   12.11
   1   4 -16  297.50   22.41
  -1  -4  16  272.22   22.38
  -1   4  16  314.61   22.85
  -1  -4  16  271.67   22.53
  -1   4  16  295.74   27.14
  -1  -4  16  235.95   22.90
   1   4 -16  250.87   31.36
  -1   4  16  294.55   22.99
  -1  -4  16  234.03   28.95
  -1  -4  16  288.19   22.30
  -1  -4  16  230.34   23.48
  -1  -4  16  292.74   25.91
  -1   4  16  435.52   32.46
   1  -4 -16  274.10   23.37
   1   4 -16  280.23   22.30
  -1  -4  16  217.06   22.93
   1  -4 -16  331.40   27.64
  -1   4  16  267.84   23.69
   1   4 -16  199.36   31.82
  -1  -4  15  192.19   17.64
  -1   4  15  230.77   18.27
  -1  -4  15  206.74   17.73
   1  -4 -15  220.78   18.11
  -1  -4  15  172.47   17.62
   1   4 -15  202.72   25.03
  -1  -4  15  197.09   24.57
  -1   4  15  202.03   17.84
  -1  -4  15  196.49   17.22
  -1  -4  15  171.26   18.91
  -1  -4  15  204.68   20.05
   1  -4 -15  206.36   17.86
   1   4 -15  205.55   17.59
  -1  -4  15  230.68   19.17
   1  -4 -15  226.59   22.27
   1   4 -15  163.76   25.32
  -1   4  15  207.27   18.57
  -1  -4  15  233.43   24.96
  -1  -4  14  340.18   28.69
   1  -4 -14  385.13   29.35
  -1  -4  14  331.15   28.98
   1   4 -14  364.43   34.75
  -1  -4  14  306.77   28.60
  -1  -4  14  325.29   36.03
  -1   4  14  347.15   28.66
  -1  -4  14  319.28   27.88
  -1  -4  14  420.91   32.05
   1  -4 -14  377.43   33.88
  -1   4  14  410.50   33.11
  -1  -4  14  332.02   30.62
   1  -4 -14  377.79   28.27
   1   4 -14  321.71   28.28
  -1  -4  14  382.31   28.83
   1  -4 -14  396.13   33.88
  -1  -4  14  375.37   33.87
   1   4 -14  372.71   36.34
  -1   4  14  342.23   29.14
  -1  -4  13  646.43   51.79
   1  -4 -13  632.34   52.11
  -1  -4  13  696.74   52.46
   1   4 -13  709.36   56.27
  -1  -4  13  812.22   52.64
  -1   4  13  655.65   51.61
  -1  -4  13  600.42   50.77
  -1  -4  13  512.62   58.86
  -1  -4  13  828.70   54.53
   1  -4 -13  623.69   55.14
   1  -4 -13  675.77   50.61
  -1   4  13  712.67   54.25
  -1  -4  13  557.24   52.74
  -1  -4  13  693.64   51.03
   1   4 -13  566.54   51.11
   1  -4 -13  702.96   57.16
  -1   4  13  646.29   51.99
  -1  -4  13  783.38   56.05
  -1  -4  12 1164.21   74.45
   1  -4 -12 1037.91   73.53
  -1  -4  12 1207.82   72.34
   1   4 -12 1024.40   75.79
  -1  -4  12  882.34   71.68
  -1   4  12 1000.44   72.78
  -1  -4  12 1122.23   74.22
   1  -4 -12 1069.66   76.00
   1  -4 -12 1029.73   71.10
  -1   4  12 1068.35   73.97
  -1  -4  12 1045.34   71.54
   1   4 -12  874.27   72.18
   1  -4 -12  932.53   76.64
  -1  -4  12  745.92   69.95
  -1   4  12  928.18   72.81
  -1  -4  12 1052.79   75.02
   1  -4 -11 1028.89   74.89
   1  -4 -11 1033.98   75.19
  -1  -4  11 1331.31   77.76
   1   4 -11 1087.05   76.26
  -1  -4  11 1238.30   72.80
  -1  -4  11  869.81   73.23
  -1   4  11 1006.59   74.64
  -1  -4  11 1164.29   75.00
  -1   4  11 1056.65   74.24
   1  -4 -11  986.99   72.27
  -1  -4  11  993.33   72.67
   1  -4 -11  845.16   76.83
  -1  -4  11 1029.00   75.35
  -1   4  11  929.42   74.19
  -1  -4  11  708.89   71.63
  -1  -4  10  978.68   71.07
   1  -4 -10  908.16   68.81
   1  -4 -10  952.92   69.32
  -1  -4  10 1241.38   73.25
   1   4 -10  894.23   68.63
  -1  -4  10 1005.22   65.68
   1   4 -10  867.22   69.70
  -1  -4  10  725.62   67.05
  -1   4  10  931.21   69.15
  -1  -4  10 1029.40   68.12
   1  -4 -10  908.65   65.87
  -1   4  10  958.39   67.09
   1  -4 -10  803.19   70.55
  -1  -4  10  882.32   66.30
  -1   4  10  870.12   68.19
  -1  -4  10  893.43   68.24
  -1  -4  10  615.79   65.69
   1   4  -9 1008.19   86.48
  -1  -4   9 1149.96   86.63
  -1  -4   9 1308.20   90.59
   1  -4  -9 1196.52   85.97
   1  -4  -9 1196.79   86.40
   1   4  -9 1056.71   84.52
   1   4  -9 1199.27   85.87
  -1  -4   9  807.13   83.87
  -1   4   9 1325.21   87.68
  -1  -4   9 1150.43   84.09
  -1   4   9 1179.06   83.00
   1   4  -9 1108.47   81.86
   1  -4  -9  965.75   86.48
  -1  -4   9 1101.78   82.93
   1  -4  -9 1142.74   82.45
  -1   4   9 1114.58   85.10
   1  -4  -9  810.15   86.61
  -1  -4   9 1144.93   84.48
  -1  -4   9 1090.64   83.43
   1   4  -8  748.46   58.99
  -1  -4   8  779.32   58.85
  -1  -4   8  724.68   64.24
   1  -4  -8  815.20   59.69
   1  -4  -8  798.04   59.05
   1   4  -8  707.12   56.86
  -1  -4   8  652.21   58.00
   1   4  -8  767.74   57.82
   1  -4  -8  747.58   56.89
  -1   4   8  748.36   60.54
  -1   4   8  663.08   57.08
  -1  -4   8  781.78   56.61
   1   4  -8  747.65   54.75
  -1  -4   8  712.98   55.71
   1  -4  -8  749.80   55.20
  -1  -4   8  696.62   56.69
  -1  -4   8  738.86   56.27
   1  -4  -8  656.77   59.43
   1  -4  -8  701.46   59.37
   1   4  -7 1379.48  109.23
  -1  -4   7 1495.67  109.34
   1   4  -7 1318.21  108.70
   1  -4  -7 1462.77  110.32
   1  -4  -7 1556.93  111.12
  -1  -4   7 1415.52  108.22
   1   4  -7 1401.27  107.63
   1  -4  -7 1451.07  107.76
   1   4  -7 1412.42  108.03
  -1  -4   7 1538.07  110.17
  -1   4   7 1234.47  109.90
   1  -4  -7 1429.80  109.89
  -1  -4   7 1534.98  107.38
  -1   4   7 1459.76  108.16
   1   4  -7 1450.24  106.74
   1  -4  -7 1481.70  106.21
  -1  -4   7 1528.49  107.45
   1  -4  -7 1373.89  109.84
  -1  -4   7 1448.34  107.60
   1   4  -6  181.93   17.04
   1   4  -6  178.55   17.25
  -1  -4   6  215.38   17.73
   1  -4  -6  198.66   19.35
   1  -4  -6  212.40   20.13
  -1  -4   6  204.79   16.55
  -1  -4   6  208.38   18.28
  -1   4   6  146.95   17.71
   1   4  -6  193.33   16.40
   1  -4  -6  164.19   16.14
  -1  -4   6  187.69   15.75
   1  -4  -6  187.66   17.40
  -1   4   6  184.13   16.47
   1   4  -6  191.35   15.41
  -1  -4   6  218.54   16.33
   1  -4  -6  188.85   14.91
  -1  -4   6  173.55   15.96
  -1  -4   6  190.77   16.01
   1  -4  -6  178.77   17.91
  -1   4   6  195.63   18.84
   1  -4  -5 1609.72  111.66
   1  -4  -5 1472.05  110.23
  -1   4   5 1269.16  115.86
  -1  -4   5 1323.74  106.00
   1   4  -5 1422.55  105.94
   1  -4  -5 1360.05  106.21
  -1  -4   5 1556.36  107.86
  -1   4   5 1378.29  106.36
  -1  -4   5 1316.63  105.57
   1   4  -5 1418.32  105.37
  -1  -4   5 1525.00  105.12
  -1   4   5 1398.84  104.73
   1  -4  -5 1334.78  107.60
   1   4  -5 1391.23  104.93
  -1  -4   5 1497.59  106.11
  -1  -4   5 1491.69  107.24
   1   4  -5 1352.28  107.12
   1   4  -5 1330.62  106.72
  -1  -4   4   69.17    8.70
   1   4  -4   87.61    9.18
   1  -4  -4  119.98   14.41
   1  -4  -4   86.46   12.39
  -1  -4   4   82.99    8.22
  -1  -4   4   87.41    8.19
   1  -4  -4   96.08    8.99
  -1  -4   4   86.91    8.04
   1   4  -4   92.43    7.95
  -1   4   4   96.87    8.88
   1  -4  -4   76.87    8.60
  -1  -4   4   83.80    6.81
  -1   4   4   85.18    7.29
   1   4  -4   75.15    7.37
   1  -4  -4   75.00    9.24
  -1  -4   4   91.74    8.61
  -1  -4   3 2490.90  176.10
  -1  -4   3 2288.25  175.64
   1   4  -3 2415.52  176.24
  -1  -4   3 2291.35  175.33
   1   4  -3 2242.71  173.77
  -1  -4   3 2415.58  175.02
   1  -4  -3 2401.82  175.75
  -1   4   3 2140.25  176.26
   1  -4  -3 2554.07  182.47
   1  -4  -3 2698.30  184.20
   1  -4  -3 2194.59  175.69
   1   4  -3 2497.37  174.94
  -1  -4   3 2258.73  174.92
  -1   4   3 2469.95  175.90
  -1   4   3 2435.76  174.44
   1   4  -3 2351.28  174.57
  -1  -4   3 2597.07  175.69
   1   4  -2  794.99   62.32
  -1  -4   2  770.50   61.89
   1  -4  -2  789.98   61.63
   1  -4  -2  774.96   62.09
  -1  -4   2  753.10   62.05
   1   4  -2  969.94   61.05
   1   4  -2  807.23   61.92
  -1   4   2  859.61   62.67
   1  -4  -2  724.00   62.35
   1  -4  -2  855.16   62.21
   1  -4  -2  829.51   71.53
   1  -4  -2  780.01   69.71
   1   4  -2  794.58   61.25
  -1   4   2  789.96   62.08
  -1   4   2  791.08   60.95
   1   4  -2  778.22   61.05
  -1  -4   2  850.09   62.02
   1  -4  -1 1318.87  138.55
   1  -4  -1 1351.23  140.23
   1   4  -1 2023.82  129.97
   1  -4  -1 1686.56  129.36
   1   4  -1 1783.55  128.68
   1  -4  -1 1775.18  130.04
  -1   4   1 1789.27  130.12
   1   4  -1 1750.77  129.88
   1  -4  -1 1264.49  132.63
  -1  -4   1 1892.87  130.02
   1   4  -1 1713.54  129.19
  -1   4   1 1730.19  130.02
  -1  -4   1 1707.43  129.80
   1  -4  -1 1600.65  129.36
  -1  -4   1 1670.53  129.85
   1  -4  -1 1731.41  130.05
   1   4  -1 1763.92  130.11
   1   4  -1 1732.63  129.10
  -1   4   1 1719.36  131.68
   1  -4   0  811.73   84.56
  -1   4   0  518.97   78.08
   1  -4   0  832.38   83.18
   1   4   0  846.57   64.88
   1  -4   0  836.64   65.99
   1   4   0 1018.94   68.19
   1  -4   0  525.71   72.25
   1   4   0  904.43   66.69
  -1  -4   0  915.79   66.34
  -1   4   0  943.55   66.54
  -1   4   0  907.42   65.76
   1   4   0  886.82   65.88
   1   4   0  825.78   64.56
  -1   4   0  889.59   66.78
  -1  -4   0  930.52   66.54
  -1   4   0  857.07   66.14
  -1  -4   0  888.98   66.58
   1  -4   0  892.57   66.69
  -1   4   0  972.50   67.63
   1   4   0  894.66   65.98
   1  -4   1 1316.38  115.77
   1  -4   1 1200.52  113.31
  -1   4  -1  949.17  115.80
   1   4   1 1688.26  110.14
  -1   4  -1 1386.21  105.43
   1  -4   1 1427.18  106.33
  -1  -4  -1 1440.52  105.60
   1   4   1 1402.86  106.23
  -1   4  -1 1407.16  105.62
   1  -4   1 1343.92  116.44
  -1   4  -1 1419.07  104.88
   1   4   1 1416.08  105.39
  -1  -4  -1 1423.45  105.36
  -1  -4  -1 1397.42  105.84
  -1   4  -1 1375.83  106.22
  -1   4  -1 1341.30  105.73
  -1  -4  -1 1423.78  106.01
   1  -4   1 1355.79  106.08
   1   4   1 1402.97  105.68
  -1   4  -1 1521.91  106.11
  -1   4  -2  525.71   64.46
   1  -4   2  722.62   56.15
   1   4   2  991.18   64.05
  -1   4  -2  709.67   55.48
  -1  -4  -2  685.41   53.95
   1  -4   2  699.67   55.72
  -1  -4  -2  708.22   55.24
   1  -4   2  768.94   64.27
  -1   4  -2  734.24   55.33
  -1  -4  -2  731.81   55.73
   1   4   2  703.74   55.33
  -1  -4  -2  733.86   55.27
  -1   4  -2  719.28   54.54
  -1   4  -2  732.31   54.34
  -1   4  -2  725.56   55.89
  -1   4  -2  711.87   56.21
   1  -4   2  700.88   56.01
   1   4   2  791.78   56.14
  -1   4  -2  790.30   55.27
  -1  -4  -2  796.18   56.26
  -1   4  -3  382.97   54.93
   1   4   3  699.57   56.21
   1  -4   3  681.63   49.93
  -1   4  -3  624.79   49.13
   1  -4   3  553.60   55.31
   1  -4   3  696.72   50.25
  -1  -4  -3  611.19   48.62
  -1   4  -3  648.61   48.68
   1  -4   3  553.50   49.16
  -1  -4  -3  581.25   49.02
  -1   4  -3  616.58   47.88
   1   4   3  628.34   49.00
  -1   4  -3  664.23   47.90
  -1   4  -3  649.65   50.10
  -1   4  -3  645.09   49.61
   1   4   3  676.72   50.07
   1  -4   3  641.07   47.85
  -1   4  -3  657.11   48.17
  -1  -4  -3  704.03   49.89
   1  -4   4  928.69   76.81
   1  -4   4  967.49   76.30
  -1   4  -4  506.70   77.05
  -1   4  -4  937.68   73.17
   1  -4   4  947.22   73.50
  -1   4  -4  933.98   71.06
   1   4   4 1012.37   77.27
  -1  -4  -4  965.16   72.16
  -1   4  -4  962.63   72.05
   1  -4   4  950.99   73.31
   1  -4   4 1010.97   73.93
  -1  -4  -4  955.84   72.80
   1   4   4  891.17   72.64
  -1   4  -4  936.87   71.27
  -1   4  -4  934.69   71.44
   1  -4   4 1044.41   71.85
  -1   4  -4  949.82   73.85
  -1   4  -4 1016.74   73.60
  -1  -4  -4  968.68   73.44
   1  -4   4  944.81   71.50
  -1   4  -4  988.12   71.24
   1   4   4 1030.82   74.46
   1  -4   5 1329.96   99.41
   1  -4   5 1324.98  100.01
  -1   4  -5 1204.96   96.90
   1  -4   5 1321.52   97.56
  -1   4  -5 1292.53   94.66
   1   4   5 1530.05  101.01
  -1   4  -5 1289.87   95.61
  -1  -4  -5 1345.28   95.82
   1  -4   5 1319.54   97.83
  -1   4  -5 1405.01   97.41
   1   4   5 1401.94   98.60
  -1   4  -5 1312.16   94.82
  -1  -4  -5 1269.40   96.66
   1   4   5 1143.84   96.22
   1  -4   5 1264.10   95.57
  -1   4  -5 1296.72   95.36
  -1  -4  -5 1243.76   95.12
  -1   4  -5 1203.75   97.57
  -1   4  -5 1331.57   97.59
   1  -4   5 1310.38   95.53
  -1   4  -5 1258.86   94.54
  -1  -4  -5 1419.97   97.62
   1  -4   6  562.45   45.11
   1  -4   6  558.16   45.58
   1  -4   6  599.30   44.62
  -1   4  -6  534.91   43.67
  -1   4  -6  577.62   41.04
   1   4   6  592.53   46.13
  -1  -4  -6  599.98   42.26
  -1   4  -6  576.25   43.96
   1  -4   6  527.87   44.33
  -1   4  -6  577.23   42.02
   1   4   6  584.11   45.29
  -1  -4  -6  534.15   43.32
  -1   4  -6  556.94   41.08
   1   4   6  529.00   43.12
   1  -4   6  626.78   41.96
  -1  -4  -6  530.95   41.63
   1  -4   6  529.80   42.11
  -1   4  -6  536.56   41.61
  -1   4  -6  554.02   40.70
   1  -4   6  591.91   42.67
  -1   4  -6  620.97   44.82
  -1   4  -7  204.80   19.81
   1  -4   7  204.97   19.49
   1  -4   7  195.54   19.59
  -1  -4  -7  122.57   21.67
   1  -4   7  215.80   19.67
  -1   4  -7  214.16   16.15
  -1   4  -7  208.04   18.98
   1   4   7  240.79   20.93
   1   4   7  203.14   20.40
  -1  -4  -7  213.93   17.05
  -1  -4  -7  220.29   17.39
   1  -4   7  199.58   19.61
  -1   4  -7  210.12   19.16
  -1   4  -7  204.15   16.93
  -1   4  -7  200.06   15.99
   1   4   7  200.98   19.14
   1  -4   7  207.73   16.72
  -1  -4  -7  200.06   18.70
  -1   4  -7  194.90   16.58
   1  -4   7  210.70   17.54
   1  -4   7  207.21   15.99
   1  -4   7  233.43   18.64
  -1   4  -8  189.28   18.03
   1  -4   8  153.58   16.09
  -1  -4  -8  197.13   20.16
   1  -4   8  169.74   16.70
  -1   4  -8  185.16   13.77
   1   4   8  190.30   17.87
  -1   4  -8  154.87   16.38
  -1  -4  -8  165.48   14.39
   1  -4   8  162.37   15.57
   1   4   8  171.57   18.60
   1  -4   8  122.27   18.38
  -1   4  -8  160.14   16.58
  -1  -4  -8  167.88   14.56
   1  -4   8  168.42   13.87
  -1  -4  -8  182.00   16.73
   1   4   8  171.06   17.32
   1  -4   8  157.83   15.10
  -1   4  -8  158.69   13.77
   1  -4   8  168.06   13.10
   1   4   8  174.35   19.00
  -1  -4  -8  160.76   15.45
  -1   4  -8  177.45   15.78
   1  -4   8  172.15   16.76
  -1   4  -9   11.60    5.58
   1  -4   9   -0.70    3.96
  -1  -4  -9   13.34    6.11
   1  -4   9    2.56    4.13
  -1   4  -9    3.62    4.77
  -1   4  -9    2.64    2.71
   1  -4   9    8.21    2.64
   1   4   9    6.41    4.96
  -1   4  -9   -0.91    4.91
  -1  -4  -9    7.55    3.28
  -1  -4  -9    5.97    3.22
   1   4   9   11.70    4.98
   1  -4   9    4.43    3.65
   1  -4   9   -1.41    5.57
   1  -4   9   -1.03    6.03
   1   4   9   -7.05    6.68
  -1  -4  -9   13.10    5.53
   1  -4   9    7.35    2.42
   1  -4   9    4.47    3.88
  -1   4  -9    4.44    2.46
   1  -4   9    5.22    1.63
  -1   4  -9    2.94    3.88
  -1  -4  -9    4.42    3.91
   1   4   9    1.79    5.00
  -1   4 -10   29.95    7.92
  -1  -4 -10   13.04    6.01
   1  -4  10   -0.59    4.16
   1  -4  10    3.87    3.88
   1   4  10    9.95    5.11
   1  -4  10    1.35    2.70
  -1   4 -10    7.57    5.17
   1   4  10   10.56    4.39
   1  -4  10    5.59    5.20
  -1  -4 -10    7.07    3.34
  -1  -4 -10    2.06    4.18
  -1   4 -10    8.52    6.16
   1  -4  10    5.15    3.42
  -1  -4 -10   11.28    5.94
   1  -4  10    1.96    5.95
   1  -4  10    5.21    2.45
   1   4  10    9.61    7.74
  -1   4 -10    7.07    2.69
   1  -4  10    8.36    5.01
   1  -4  10    5.92    2.17
  -1  -4 -10    5.66    4.05
   1   4  10    5.43    4.86
  -1   4 -10    2.85    5.02
  -1   4 -11   19.66    9.21
   1  -4  11    7.16    4.37
   1  -4  11    5.96    4.07
  -1  -4 -11   12.45    5.02
   1  -4  11    5.95    3.50
   1   4  11    3.64    5.07
  -1   4 -11   11.69    6.83
   1  -4  11    4.22    6.08
  -1   4 -11   -1.27    6.77
   1  -4  11    6.59    2.98
   1   4  11    4.79    3.73
  -1  -4 -11   11.08    5.27
  -1  -4 -11    4.76    3.33
   1  -4  11    0.91    5.52
   1  -4  11    6.83    2.81
   1   4  11    5.65    8.25
  -1  -4 -11    2.17    5.53
  -1  -4 -11    9.76    6.63
   1  -4  11    7.67    6.09
  -1   4 -11    2.91    2.92
   1   4  11    4.89    4.64
  -1   4 -11   -2.42    5.99
   1  -4  11   -0.50    2.11
   1   4  11    2.82    4.64
  -1  -4 -11    2.38    5.17
  -1   4 -12   79.82   16.41
   1  -4  12   91.62    9.65
  -1  -4 -12   95.57   10.07
  -1  -4 -12   93.89   10.26
  -1   4 -12   78.50   13.44
   1  -4  12  101.41    9.93
   1  -4  12   81.22   12.86
   1  -4  12   89.58    8.03
   1   4  12   92.40    9.21
  -1  -4 -12   62.85   12.21
  -1   4 -12   85.88   14.82
  -1  -4 -12   74.99   12.93
   1  -4  12   70.26   10.68
   1   4  12  110.41   14.85
   1  -4  12   80.81    7.70
  -1  -4 -12   90.55   12.93
   1  -4  12  107.14   14.79
   1   4  12   70.04   10.02
  -1   4 -12   68.18   12.85
   1  -4  12   73.86    6.87
   1   4  12   59.76    9.76
  -1  -4 -12   99.15   11.75
  -1   4 -13   34.85   14.02
  -1  -4 -13   26.34    6.00
  -1  -4 -13   27.33    6.17
   1  -4  13   24.86    5.48
  -1   4 -13   35.40   12.19
   1  -4  13   39.45    7.36
   1  -4  13   32.07    4.15
  -1   4 -13   29.38   11.79
   1  -4  13   30.79    9.27
   1   4  13   30.36    5.21
  -1  -4 -13   46.32   11.05
   1  -4  13   23.31    7.04
   1   4  13   35.07    9.47
  -1  -4 -13   33.22    9.96
   1  -4  13   24.31    3.91
   1  -4  13   28.27   10.55
   1   4  13   29.88    6.47
  -1  -4 -13   18.92    7.17
   1  -4  13   34.60    3.31
  -1   4 -13   12.95    9.24
   1   4  13   27.27    6.66
  -1   4 -14  228.37   33.48
   1  -4  14  291.83   23.03
  -1  -4 -14  339.07   23.80
  -1  -4 -14  346.29   23.67
  -1   4 -14  301.37   22.80
  -1   4 -14  233.65   30.62
   1  -4  14  467.00   27.95
  -1   4 -14  241.99   31.09
   1   4  14  320.03   22.89
   1  -4  14  310.57   28.31
   1  -4  14  314.87   21.53
   1  -4  14  179.24   20.84
   1   4  14  337.65   26.61
   1  -4  14  272.70   25.20
   1  -4  14  305.70   30.95
   1   4  14  345.00   24.00
  -1  -4 -14  282.27   26.65
  -1  -4 -14  299.56   30.27
   1   4  14  352.09   24.75
  -1   4 -14  144.46   26.09
  -1   4 -15  101.00   31.01
   1   4  15  361.05   27.45
  -1  -4 -15  371.55   27.20
  -1   4 -15  339.04   26.73
  -1  -4 -15  394.25   27.51
   1  -4  15  321.45   26.84
   1  -4  15  425.20   32.05
   1   4  15  363.60   30.78
  -1   4 -15  284.55   36.93
   1  -4  15  321.34   25.47
   1   4  15  319.49   26.67
   1  -4  15  376.10   33.36
   1  -4  15  330.14   29.56
   1   4  15  379.44   30.00
   1  -4  15  297.53   32.75
  -1  -4 -15  277.09   30.61
  -1  -4 -15  365.34   25.82
   1   4  15  361.37   27.43
  -1   4 -15  172.25   29.75
   1   4  15  324.83   28.20
  -1  -4 -15  310.31   35.09
  -1   4 -16   75.84   22.75
   1   4  16  240.78   17.99
  -1  -4 -16  235.36   17.57
  -1   4 -16  210.61   17.34
   1   4  16  227.71   21.95
   1  -4  16  250.77   22.71
  -1   4 -16  129.54   24.27
   1   4  16  237.28   17.88
   1  -4  16  226.41   23.86
   1  -4  16  183.34   16.15
   1   4  16  238.85   20.74
   1  -4  16  195.04   23.32
  -1  -4 -16  237.20   17.37
   1   4  16  240.81   18.02
  -1  -4 -16  255.74   24.24
  -1   4 -16  220.69   17.51
  -1   4 -16  163.26   22.60
   1   4  16  219.52   19.53
  -1  -4 -16  257.02   29.72
   1   4  17  373.57   28.40
  -1   4 -17  180.19   35.62
   1   4  17  376.04   33.33
   1  -4  17  336.35   32.26
   1  -4  17  391.92   35.70
   1   4  17  370.85   29.05
   1   4  17  376.60   31.73
   1  -4  17  370.87   35.22
  -1  -4 -17  435.80   36.64
  -1  -4 -17  411.74   29.34
  -1  -4 -17  406.72   40.21
  -1   4 -17  246.44   33.59
   1   4  17  387.99   31.03
  -1   4 -18  263.33   35.45
   1  -4  18  330.44   32.54
   1   4  18  349.99   30.60
   1  -4  18  308.36   29.00
   1  -4  18  322.07   32.26
   1   4  18  314.56   30.92
  -1  -4 -18  377.47   32.18
  -1  -4 -18  400.63   36.95
  -1   4 -18  317.73   32.94
  -1   4 -19  324.04   43.02
   1  -4  19  426.39   39.75
   1   4  19  460.53   37.89
   1  -4  19  390.83   36.05
   1  -4  19  464.98   40.38
   1   4  19  432.69   38.41
  -1  -4 -19  464.66   38.46
  -1   4 -19  368.26   39.30
  -1  -4 -19  532.45   43.75
  -1   4 -20  380.17   45.09
   1  -4  20  470.70   41.92
   1  -4  20  454.20   37.87
   1   4  20  466.52   39.47
   1  -4  20  476.83   41.90
   1   4  20  432.33   40.14
  -1  -4 -20  455.96   39.02
  -1   4 -20  407.41   41.24
  -1  -4 -20  466.55   43.19
   1  -4  21  388.76   37.32
   1  -4  21  390.18   33.43
   1   4  21  391.21   34.90
  -1  -4 -21  387.02   34.19
  -1   4 -21  385.65   37.70
  -1  -4 -21  392.19   37.96
   1  -4  21  388.70   37.37
   1   4  21  377.16   36.03
   1   4  22  160.36   18.39
   1  -4  22  163.52   17.36
   1  -4  22  169.67   21.81
   1   4  22  140.52   19.18
   1  -4  22  154.60   21.18
   1   4  22  154.75   17.40
  -1  -4 -22  170.48   17.96
  -1  -4 -22  166.72   22.19
  -1   4 -22  158.18   21.84
   1  -4  23  300.79   33.11
   1   4  23  353.28   30.98
   1  -4  23  323.98   29.00
  -1  -4 -23  331.76   29.49
   1   4  23  341.22   32.72
   1   4  23  339.42   29.35
   1  -4  23  315.29   33.47
  -1  -4 -23  324.96   33.62
  -1   4 -23  291.76   33.27
   1   4  24    5.64   10.16
   1   4  24   20.43    8.77
   1  -4  24   29.01   13.04
   1  -4  24   23.76   12.91
   1   4  24   14.91   10.72
  -1   4 -24    9.72   12.70
  -1  -4 -24   24.99   13.19
   1  -4  25  432.32   40.31
   1   4  25  384.16   35.02
   1   4  25  448.81   37.48
  -1   4 -25  409.64   40.88
   1  -4  25  400.92   39.45
   1   4  26    7.58    8.33
  -1  -5  26  337.77   34.70
  -1   5  26  371.60   31.86
  -1  -5  25  640.49   54.64
  -1  -5  25  621.17   56.30
   1  -5 -25  614.57   52.27
  -1   5  25  647.37   53.48
  -1   5  24  746.05   62.44
  -1  -5  24  815.86   64.28
  -1  -5  24  730.33   65.49
   1  -5 -24  779.59   61.86
   1   5 -24  694.75   70.58
  -1   5  23  795.77   64.40
  -1  -5  23  832.73   65.33
  -1  -5  23  804.84   67.42
   1  -5 -23  780.11   63.29
   1   5 -23  626.86   71.00
  -1   5  22  840.14   63.59
  -1   5  22  724.66   58.28
  -1  -5  22  787.27   66.26
  -1  -5  22  850.27   64.03
   1  -5 -22  791.14   62.28
   1   5 -22  631.27   70.14
  -1   5  21  862.09   59.99
  -1  -5  21  675.21   54.84
  -1   5  21  691.23   54.38
  -1  -5  21  739.57   61.89
  -1  -5  21  710.24   54.08
  -1  -5  21  781.26   59.50
   1  -5 -21  771.66   58.63
  -1   5  20  647.67   51.28
  -1  -5  20  562.42   46.84
  -1   5  20  606.33   46.56
  -1  -5  20  602.86   53.92
  -1  -5  20  586.79   46.36
  -1  -5  20  671.76   51.37
   1  -5 -20  654.27   50.82
  -1  -5  20  626.15   45.98
  -1  -5  19  459.23   35.41
  -1   5  19  490.56   35.38
  -1   5  19  545.40   41.17
  -1  -5  19  397.56   36.50
  -1  -5  19  475.44   35.49
  -1   5  19  452.30   36.45
  -1  -5  19  509.31   44.72
  -1  -5  19  440.91   36.40
  -1  -5  19  557.78   41.32
  -1   5  19  507.42   35.50
   1  -5 -19  482.00   40.78
  -1  -5  19  465.99   35.99
  -1   5  18  305.30   22.23
  -1  -5  18  283.79   22.12
   1   5 -18  152.89   28.61
  -1   5  18  277.65   26.58
  -1  -5  18  253.21   22.64
  -1  -5  18  280.28   21.56
  -1   5  18  242.02   22.25
  -1  -5  18  266.11   29.89
  -1  -5  18  238.56   22.22
  -1  -5  18  274.07   25.78
   1  -5 -18  281.87   26.86
  -1  -5  18  234.92   21.88
  -1   5  18  275.88   22.11
   1  -5 -18  271.17   20.78
   1   5 -18  259.60   21.75
  -1  -5  17  182.98   16.96
   1  -5 -17  202.56   17.31
  -1   5  17  219.84   17.57
  -1  -5  17  192.68   17.14
  -1   5  17  173.30   20.58
   1   5 -17  118.55   23.54
  -1  -5  17  217.93   18.25
  -1  -5  17  156.66   22.86
  -1   5  17  206.31   17.34
  -1  -5  17  204.49   16.37
  -1  -5  17  164.80   17.13
  -1  -5  17  190.11   19.94
   1  -5 -17  193.02   15.37
   1   5 -17  188.15   16.84
  -1  -5  17  143.96   16.70
   1  -5 -17  196.75   21.54
   1   5 -17  211.82   17.17
  -1  -5  16  259.59   22.23
  -1  -5  16  273.91   22.62
   1  -5 -16  283.15   22.75
  -1  -5  16  348.64   23.05
   1   5 -16  250.99   28.93
   1   5 -16  215.02   30.55
  -1  -5  16  227.08   28.63
  -1   5  16  235.87   21.84
  -1  -5  16  269.82   21.26
  -1  -5  16  181.86   21.84
  -1  -5  16  233.99   24.25
   1  -5 -16  273.78   27.12
   1  -5 -16  254.61   20.15
  -1  -5  16  278.11   22.58
   1   5 -16  249.43   22.05
   1  -5 -16  257.18   28.03
  -1  -5  15  154.77   14.45
   1  -5 -15  166.53   15.05
  -1  -5  15  147.15   14.69
   1   5 -15  161.95   19.86
  -1  -5  15  202.50   13.76
  -1   5  15  128.42   13.79
   1   5 -15   84.12   20.05
  -1  -5  15  154.81   13.26
  -1  -5  15  112.06   20.50
  -1  -5  15  121.35   14.40
  -1  -5  15  124.39   15.80
   1  -5 -15  175.85   20.26
   1  -5 -15  130.11   11.72
  -1  -5  15  146.34   13.54
   1   5 -15  134.26   13.91
  -1   5  15  139.73   14.70
  -1  -5  15  154.73   19.80
   1  -5 -15  153.37   20.20
  -1  -5  14    6.68    5.57
  -1  -5  14    5.20    5.41
   1  -5 -14    6.73    5.36
  -1  -5  14    2.92    3.21
   1   5 -14    7.59    7.75
  -1  -5  14  -11.36   12.80
  -1  -5  14   11.32    4.34
  -1   5  14    2.27    4.53
   1   5 -14   10.06    9.45
  -1  -5  14   13.08    6.42
   1  -5 -14    1.93   10.14
  -1  -5  14    0.98    5.71
   1  -5 -14    5.88    2.24
  -1  -5  14    5.37    3.70
   1   5 -14    7.82    5.10
   1  -5 -14    1.49    8.62
  -1  -5  14   12.92    8.61
  -1   5  14    8.14    5.52
  -1  -5  13  263.45   22.42
  -1  -5  13  278.83   23.28
   1  -5 -13  262.51   22.78
   1   5 -13  294.74   24.84
   1   5 -13  276.19   26.21
  -1   5  13  238.83   21.46
  -1  -5  13  182.85   28.61
  -1  -5  13  239.30   20.61
  -1  -5  13  287.54   23.36
   1  -5 -13  237.56   24.63
  -1  -5  13  186.94   22.55
   1  -5 -13  254.34   26.12
   1   5 -13  209.19   21.19
  -1  -5  13  259.69   20.13
   1  -5 -13  225.72   18.83
  -1   5  13  248.75   21.93
  -1  -5  13  281.00   24.02
   1  -5 -13  228.87   28.69
   1  -5 -12   10.11    5.72
  -1  -5  12   26.99    6.97
   1  -5 -12    7.74    5.05
   1   5 -12   10.64    5.79
   1   5 -12   12.55    7.22
  -1  -5  12   15.60    4.47
  -1   5  12    0.68    4.43
   1  -5 -12    9.46    6.85
  -1  -5  12    8.77    5.65
   1  -5 -12   -1.81    8.16
  -1  -5  12    7.42    6.51
  -1  -5  12    3.88    3.03
   1  -5 -12    7.82    2.21
  -1  -5  12    7.07    1.58
  -1  -5  12    3.99    6.20
   1  -5 -12    1.33    7.14
  -1   5  12   15.05    5.56
   1   5 -11    1.30    6.91
  -1  -5  11    2.28    6.67
  -1  -5  11    6.69    5.86
   1  -5 -11    4.95    5.62
   1   5 -11    1.50    4.60
   1   5 -11    0.95    5.34
  -1   5  11    1.56    5.11
  -1  -5  11    4.82    4.07
  -1  -5  11    3.88    4.77
   1  -5 -11   -1.57    7.06
  -1  -5  11   -2.42    7.39
  -1  -5  11    1.88    2.92
  -1   5  11    6.09    4.84
  -1  -5  11    2.66    1.75
   1  -5 -11    4.96    6.62
  -1  -5  11    2.69    4.82
  -1  -5  10  316.23   28.27
   1   5 -10  272.15   28.02
   1   5 -10  257.78   27.11
   1  -5 -10  350.05   28.45
   1  -5 -10  306.51   27.48
  -1  -5  10  433.91   31.95
   1   5 -10  308.14   25.94
  -1   5  10  373.05   28.64
  -1  -5  10  242.22   25.18
   1  -5 -10  292.06   25.44
   1   5 -10  316.55   26.92
  -1  -5  10  349.03   26.10
  -1  -5  10  394.56   28.85
   1   5 -10  303.27   22.94
  -1  -5  10  298.81   24.12
  -1  -5  10  270.37   23.33
  -1  -5  10  316.72   25.84
   1  -5 -10  276.25   28.96
  -1   5  10  347.18   26.91
   1  -5 -10  275.48   28.15
   1   5  -9   83.89   10.69
  -1  -5   9   73.73   10.13
   1   5  -9   49.39    9.14
   1  -5  -9   78.30   11.01
   1  -5  -9   80.38   11.13
  -1  -5   9  103.59   14.55
   1   5  -9   54.64    8.10
   1   5  -9   76.94    9.11
  -1   5   9  111.17   13.34
   1  -5  -9   83.54    8.99
  -1  -5   9   54.51    8.59
  -1   5   9   77.60    9.08
  -1  -5   9   71.11    8.22
   1  -5  -9   63.78   10.49
  -1  -5   9   90.76    9.93
   1   5  -9   71.13    6.05
  -1  -5   9   69.91    7.19
  -1  -5   9   56.26    6.63
   1  -5  -9   84.88   11.44
  -1  -5   9   71.69    8.56
   1  -5  -8  716.57   58.38
   1  -5  -8  818.44   60.03
  -1  -5   8  917.28   65.72
  -1  -5   8  744.78   56.56
  -1   5   8  643.85   59.10
   1   5  -8  702.27   56.05
   1  -5  -8  746.86   55.82
  -1  -5   8  623.49   57.23
  -1   5   8  764.40   56.52
  -1  -5   8  748.85   55.53
   1  -5  -8  701.71   57.87
   1   5  -8  729.88   54.48
  -1  -5   8  831.87   55.78
  -1  -5   8  793.61   57.79
   1   5  -8  665.58   57.37
   1   5  -8  728.04   57.33
   1  -5  -8  715.00   58.13
  -1  -5   8  776.49   55.65
  -1  -5   8  545.67   54.30
   1  -5  -7  711.49   49.42
  -1  -5   7  603.97   54.35
   1  -5  -7  599.21   49.14
  -1  -5   7  576.03   45.24
   1  -5  -7  602.23   45.03
  -1   5   7  488.11   47.33
   1   5  -7  573.87   44.87
  -1  -5   7  619.40   47.76
  -1  -5   7  556.71   44.36
   1  -5  -7  573.44   46.29
  -1   5   7  559.09   45.19
   1   5  -7  538.96   43.60
  -1  -5   7  585.87   43.67
   1   5  -7  548.36   46.23
   1   5  -7  627.45   46.50
  -1  -5   7  641.91   46.57
  -1  -5   7  447.15   44.29
   1  -5  -7  547.81   46.78
  -1  -5   7  593.70   44.55
  -1   5   7  594.86   47.41
   1  -5  -6 2021.58  142.60
  -1  -5   6 1322.58  146.59
   1  -5  -6 2080.71  144.04
  -1  -5   6 1753.54  138.01
   1  -5  -6 1844.62  138.03
  -1   5   6 1589.38  140.06
  -1  -5   6 2025.01  140.65
   1   5  -6 1841.65  136.99
  -1   5   6 1806.77  138.33
  -1  -5   6 1793.57  137.45
  -1  -5   6 1880.08  136.27
  -1   5   6 1850.45  136.16
   1   5  -6 1715.01  138.92
  -1  -5   6 1908.08  139.26
   1   5  -6 1864.25  139.50
   1   5  -6 1762.99  136.42
  -1  -5   6 1920.51  137.67
  -1   5   6 2151.46  142.87
  -1  -5   6 1780.48  138.70
   1  -5  -6 1883.79  139.97
  -1  -5   5  615.09   87.07
   1  -5  -5 1305.04   86.85
   1  -5  -5 1113.33   84.34
  -1  -5   5  969.89   78.78
   1  -5  -5 1076.58   79.20
  -1  -5   5 1214.43   81.27
   1   5  -5 1044.51   78.10
  -1   5   5 1020.20   79.32
  -1  -5   5  995.25   78.37
   1  -5  -5  885.25   79.07
  -1  -5   5 1038.92   76.91
  -1   5   5 1008.10   77.31
  -1   5   5 1293.59   86.69
   1  -5  -5 1062.26   80.54
   1   5  -5 1041.91   77.62
  -1  -5   5 1065.23   79.89
   1   5  -5 1025.72   79.85
   1   5  -5 1067.84   80.28
  -1  -5   5 1118.95   80.18
  -1  -5   4 1533.21  117.76
   1   5  -4 1671.26  118.72
   1   5  -4 1529.10  118.10
  -1  -5   4 1544.01  118.19
  -1  -5   4 1506.99  117.36
   1   5  -4 1521.71  115.23
  -1  -5   4 1755.08  119.16
  -1  -5   4 1541.05  117.12
   1  -5  -4 1643.02  117.80
   1  -5  -4 1837.05  125.32
   1  -5  -4 1900.24  127.34
   1  -5  -4 1514.49  117.87
   1   5  -4 1602.13  116.73
  -1   5   4 1692.96  118.12
  -1  -5   4 1591.02  117.03
  -1   5   4 1577.92  116.06
  -1   5   4 1445.56  121.50
  -1  -5   4 1680.25  118.66
   1   5  -4 1503.75  116.25
  -1  -5   3 1212.41   97.18
   1  -5  -3 1234.28   96.85
   1  -5  -3 1207.40   97.36
  -1  -5   3 1314.67   97.73
   1   5  -3 1332.05   97.94
   1   5  -3 1364.55   95.44
   1   5  -3 1293.94   97.17
   1  -5  -3 1245.00   96.97
  -1   5   3 1300.27   98.27
  -1  -5   3 1226.58   96.47
   1  -5  -3 1389.54   97.51
   1  -5  -3 1403.09  107.61
   1  -5  -3 1379.23  105.78
   1   5  -3 1277.32   96.33
  -1  -5   3 1241.55   96.50
  -1   5   3 1296.31   97.51
  -1   5   3 1264.72   95.81
  -1  -5   3 1440.70   98.30
   1   5  -3 1224.16   95.95
  -1   5   3 1137.49   99.83
   1  -5  -2 2136.44  169.87
  -1  -5   2 2218.46  170.48
   1   5  -2 2264.35  170.78
  -1  -5   2 2171.65  170.30
   1  -5  -2 2231.43  170.55
   1   5  -2 2539.20  169.45
   1   5  -2 2272.64  169.18
   1  -5  -2 2333.65  169.71
   1  -5  -2 2399.23  170.56
   1   5  -2 2298.45  170.31
   1  -5  -2 1745.37  172.59
  -1   5   2 2425.35  171.14
   1  -5  -2 2297.43  183.35
   1  -5  -2 2147.48  180.16
  -1   5   2 2341.68  170.04
   1   5  -2 2217.75  169.44
  -1   5   2 2257.45  170.63
  -1  -5   2 2125.47  169.49
  -1   5   2 2367.71  169.17
  -1   5   2 2306.05  172.47
   1   5  -2 2230.65  169.23
  -1  -5   2 2425.89  171.27
  -1   5   1  701.79  123.81
   1  -5  -1 1068.98  107.44
   1  -5  -1 1138.14  105.69
   1  -5  -1 1243.50   91.65
   1   5  -1 1390.39   92.93
   1   5  -1 1199.55   90.85
  -1  -5   1 1272.29   92.45
   1  -5  -1  744.64   97.88
   1  -5  -1 1340.87   92.73
  -1   5   1 1232.12   92.73
   1   5  -1 1297.64   92.62
   1   5  -1 1202.15   91.52
  -1   5   1 1222.91   91.68
  -1   5   1 1283.79   92.74
  -1  -5   1 1143.67   92.28
   1  -5  -1 1174.95   92.54
   1   5  -1 1199.46   92.59
  -1  -5   1 1180.68   92.37
   1  -5  -1 1140.49   91.93
  -1  -5   1 1309.90   93.22
   1   5  -1 1162.89   91.43
  -1   5   1 1252.83   93.58
   1  -5   0 1081.43  112.64
   1  -5   0 1107.68  116.27
   1  -5   0 1238.63   92.84
   1   5   0 1502.39   96.28
  -1   5   0 1259.55   93.56
  -1  -5   0 1289.32   93.33
   1  -5   0  782.38  104.94
   1   5   0 1275.59   93.84
  -1   5   0 1251.28   92.54
   1   5   0 1227.78   92.78
   1   5   0 1217.74   91.15
  -1   5   0 1208.99   93.69
   1  -5   0 1270.51   93.88
  -1   5   0 1233.15   93.22
   1  -5   0 1219.18   93.19
  -1  -5   0 1281.17   93.69
  -1   5   0 1258.79   93.85
   1   5   0 1253.77   92.90
   1  -5   1 2856.25  246.98
   1  -5   1 2474.79  243.24
  -1   5  -1 3308.31  235.15
   1   5   1 3707.87  241.05
   1  -5   1 2378.60  243.62
  -1  -5  -1 3258.29  235.36
   1   5   1 3229.28  236.23
  -1   5  -1 3177.58  235.46
   1   5   1 3207.78  235.12
  -1   5  -1 3104.09  234.46
   1  -5   1 3168.10  236.00
  -1  -5  -1 3356.60  235.85
   1  -5   1 3180.44  235.55
  -1   5  -1 3261.88  236.26
  -1   5  -1 3232.38  235.71
  -1   5  -1 3396.19  235.48
   1   5   1 3182.27  235.42
  -1  -5  -2   84.29   35.31
  -1   5  -2   46.34   26.99
   1  -5   2  238.82   21.26
  -1   5  -2  251.14   20.61
   1   5   2  350.92   30.42
  -1  -5  -2  237.97   18.94
  -1  -5  -2  274.36   20.74
   1  -5   2  239.72   20.93
   1  -5   2  196.16   27.41
  -1   5  -2  243.58   20.56
  -1   5  -2  253.51   19.69
  -1  -5  -2  241.90   20.98
   1   5   2  263.26   20.63
  -1   5  -2  249.07   19.14
  -1   5  -2  252.79   21.64
   1  -5   2  244.93   21.00
   1  -5   2  233.13   21.16
  -1   5  -2  240.25   21.02
  -1   5  -2  250.20   20.12
   1   5   2  272.98   21.47
   1  -5   3 2214.68  167.10
   1   5   3 2818.16  176.48
  -1   5  -3 2230.16  166.24
   1  -5   3 2349.96  167.79
  -1  -5  -3 2288.81  165.91
  -1   5  -3 2333.16  166.00
   1  -5   3 2182.93  174.44
   1  -5   3 2167.18  166.61
  -1  -5  -3 2170.48  166.48
  -1   5  -3 2216.25  164.98
   1   5   3 2263.32  166.24
  -1   5  -3 2360.27  164.66
  -1   5  -3 2287.01  166.99
   1  -5   3 2067.05  166.70
  -1   5  -3 2232.61  167.42
   1   5   3 2445.59  167.53
  -1  -5  -3 2370.91  167.59
  -1   5  -3 2321.06  165.18
   1  -5   4   16.86    7.84
   1  -5   4   22.75    8.61
   1   5   4   24.67    8.18
   1  -5   4   19.97    4.72
  -1  -5  -4   13.62    3.65
   1  -5   4   12.99    8.27
   1  -5   4   15.57    5.77
  -1   5  -4   17.88    4.10
   1  -5   4   18.72    4.01
  -1   5  -4   12.36    3.60
  -1   5  -4   19.81    2.97
   1   5   4   13.36    4.30
  -1  -5  -4   13.43    3.96
  -1   5  -4   14.31    2.63
  -1   5  -4   13.17    2.68
   1   5   4   18.39    6.05
   1  -5   4   15.48    2.84
  -1  -5  -4   18.47    4.93
  -1   5  -4   22.36    4.72
  -1   5  -4   12.97    4.12
  -1   5  -5 1209.08   94.34
   1  -5   5 1261.12   97.22
  -1  -5  -5  663.37   99.09
   1  -5   5 1339.93   98.63
   1   5   5 1445.49   98.35
  -1   5  -5 1209.30   91.31
  -1   5  -5 1156.53   93.48
   1  -5   5 1239.23   94.51
   1  -5   5 1187.96   93.98
  -1  -5  -5 1281.15   92.88
   1  -5   5 1313.99  100.99
  -1   5  -5 1252.42   92.75
   1   5   5 1324.96   96.18
   1  -5   5 1205.16   95.39
  -1   5  -5 1287.61   91.83
  -1  -5  -5 1212.08   93.72
   1  -5   5 1216.00   92.21
  -1   5  -5 1206.29   91.88
   1   5   5 1195.74   90.88
  -1  -5  -5 1357.71   95.17
  -1   5  -5 1261.65   91.54
   1   5   5 1359.34   96.30
   1  -5   5 1247.63   92.11
   1  -5   6   15.43    6.95
  -1  -5  -6    6.81    8.76
   1  -5   6   11.37    5.87
   1   5   6   17.96    6.35
   1  -5   6   21.20    4.88
  -1   5  -6   20.89    4.93
  -1   5  -6   14.90    2.22
  -1  -5  -6   16.33    3.93
  -1   5  -6   18.40    3.71
  -1   5  -6   12.59    4.51
   1   5   6   22.00    6.72
   1  -5   6   17.16    6.43
   1   5   6   12.57    3.93
  -1  -5  -6   15.37    4.75
  -1   5  -6   13.89    2.64
  -1  -5  -6   17.27    2.95
   1  -5   6   14.20    3.24
  -1   5  -6   20.18    5.14
  -1   5  -6   19.36    2.52
   1  -5   6   17.02    3.47
  -1  -5  -7  393.38   37.03
   1  -5   7  393.58   33.02
   1  -5   7  368.19   31.90
  -1   5  -7  347.94   30.33
  -1   5  -7  360.38   27.26
   1  -5   7  394.91   31.52
   1   5   7  409.77   33.24
   1   5   7  322.36   33.00
  -1  -5  -7  354.10   28.83
   1  -5   7  281.75   30.98
  -1   5  -7  351.60   28.63
  -1   5  -7  379.56   30.69
  -1  -5  -7  331.16   27.96
   1   5   7  375.20   30.28
  -1  -5  -7  360.82   30.40
  -1   5  -7  362.29   27.60
   1  -5   7  353.75   28.71
  -1   5  -7  350.24   28.05
  -1   5  -7  363.58   27.15
   1  -5   7  400.98   29.29
  -1   5  -7  381.29   31.68
  -1   5  -8   60.36    9.14
   1  -5   8   61.93    9.26
   1  -5   8   47.04    8.54
  -1  -5  -8   68.92   11.90
   1   5   8   58.87    9.19
   1  -5   8   46.85    7.99
  -1   5  -8   63.94    5.01
  -1   5  -8   52.53    8.02
   1  -5   8   40.07    7.65
  -1   5  -8   51.35    8.00
   1   5   8   43.02    9.90
  -1  -5  -8   47.53    5.69
  -1  -5  -8   52.63    6.70
   1  -5   8   46.67    6.20
   1   5   8   53.57    9.38
  -1  -5  -8   55.40    8.31
  -1   5  -8   51.67    5.01
   1  -5   8   46.08    6.33
  -1   5  -8   45.31    5.48
   1  -5   8   46.55    4.83
   1  -5   8   54.75    7.22
  -1  -5  -8   57.84    7.46
  -1   5  -9  156.41   17.73
   1  -5   9  141.83   15.96
  -1  -5  -9  223.43   20.31
   1  -5   9  152.01   15.90
  -1   5  -9  160.98   12.78
   1   5   9  176.00   17.42
  -1   5  -9  178.19   16.53
  -1   5  -9  170.53   16.55
   1   5   9  163.01   17.20
  -1  -5  -9  158.90   14.00
  -1  -5  -9  127.01   13.53
   1  -5   9  128.65   14.36
  -1  -5  -9  168.97   16.41
   1  -5   9  153.85   13.94
   1   5   9  127.40   16.82
   1  -5   9  149.22   14.41
  -1   5  -9  144.76   12.91
   1  -5   9  156.28   12.29
   1   5   9  151.72   17.34
   1  -5   9  181.77   16.31
  -1  -5  -9  155.43   15.41
  -1   5 -10   65.19   12.04
   1  -5  10   74.23    9.82
  -1  -5 -10  103.30   11.95
   1  -5  10   48.36    8.30
   1   5  10   62.74    9.82
  -1   5 -10   55.79    9.48
  -1  -5 -10   51.46    7.00
  -1   5 -10   65.47   10.19
   1   5  10   65.05    9.09
  -1  -5 -10   54.02    7.63
   1  -5  10   57.79    7.44
  -1  -5 -10   54.45    9.37
   1   5  10   53.59   11.38
   1  -5  10   43.09    6.84
  -1   5 -10   55.30    6.06
   1  -5  10   55.52    7.94
   1  -5  10   63.21    5.36
  -1  -5 -10   56.60    8.63
   1  -5  10   61.14   10.34
   1   5  10   63.45   10.12
  -1   5 -11   68.84   14.91
   1  -5  11   98.22   11.94
  -1  -5 -11  145.11   14.41
   1   5  11  110.74   13.68
  -1   5 -11  113.87   14.33
  -1   5 -11  122.65   14.94
   1   5  11  114.91   12.15
  -1  -5 -11   86.15   11.88
  -1  -5 -11  120.99   10.97
   1  -5  11  111.42   15.61
   1  -5  11  120.27   10.76
   1   5  11   85.35   15.21
   1  -5  11   68.52    9.36
  -1  -5 -11  112.01   13.88
   1  -5  11   99.02   14.06
   1  -5  11  128.44   13.22
  -1   5 -11  117.75    9.85
   1  -5  11  122.89    9.03
  -1  -5 -11  109.55   12.84
   1   5  11   95.45   12.45
  -1   5 -12  122.91   17.48
  -1  -5 -12  102.25   11.71
   1  -5  12   79.00   10.11
  -1  -5 -12   90.19   11.00
   1  -5  12   94.38   10.39
   1   5  12   84.19   11.77
  -1   5 -12   79.40   13.08
  -1  -5 -12  103.44    9.31
  -1  -5 -12   46.08   10.24
  -1   5 -12  100.48   14.02
   1  -5  12   92.71    8.38
   1   5  12   84.14    9.63
   1  -5  12  124.31   15.25
   1  -5  12   58.97    6.88
   1  -5  12   69.25   11.29
  -1  -5 -12   90.60   12.87
   1   5  12   94.83   16.19
   1  -5  12  107.00   12.96
  -1   5 -12   97.88    8.05
   1  -5  12   57.22    6.73
   1   5  12   57.27   10.07
  -1  -5 -12   74.18   11.28
  -1   5 -13  199.15   25.71
   1  -5  13  183.98   17.25
  -1  -5 -13  220.01   18.75
  -1  -5 -13  195.51   17.86
   1   5  13  168.31   18.55
  -1   5 -13  237.26   23.26
   1  -5  13  228.97   16.51
   1  -5  13  188.52   15.22
  -1   5 -13  227.56   23.20
   1   5  13  189.34   16.56
   1  -5  13  177.09   21.31
  -1  -5 -13  196.78   16.20
   1   5  13  211.01   21.90
   1  -5  13  238.31   22.80
   1   5  13  221.39   18.43
  -1  -5 -13  182.46   19.11
   1   5  13  195.58   17.67
  -1   5 -13  198.76   21.62
   1  -5  13  142.76   13.56
   1  -5  13  180.40   18.48
  -1   5 -14   70.36   17.24
  -1  -5 -14   81.42    9.92
   1  -5  14   62.57    8.21
  -1  -5 -14   47.62    8.67
  -1   5 -14   56.02   13.50
   1  -5  14   73.01    8.56
   1  -5  14   53.33   11.54
   1   5  14   54.05    7.66
   1  -5  14   47.38    6.25
  -1   5 -14   52.86   13.85
   1   5  14   77.12   12.24
   1  -5  14   63.16   10.29
   1  -5  14   73.30   14.67
   1   5  14   56.90    9.39
  -1  -5 -14   47.63   10.65
   1   5  14   52.89    9.14
  -1   5 -14   66.58   14.49
  -1   5 -15  148.10   29.52
  -1  -5 -15  237.69   21.20
   1  -5  15  209.98   20.59
  -1  -5 -15  246.76   21.62
  -1   5 -15  209.55   28.10
   1  -5  15  324.93   23.02
   1   5  15  229.97   20.29
   1  -5  15  227.51   25.77
   1  -5  15  237.92   19.03
   1   5  15  262.90   23.90
   1  -5  15  337.54   32.97
  -1  -5 -15  186.24   23.67
   1   5  15  260.87   21.75
   1  -5  15  237.69   22.80
   1   5  15  246.49   21.82
  -1   5 -15  182.91   27.99
  -1   5 -16   -7.11   16.12
  -1  -5 -16   32.56    6.44
  -1  -5 -16   32.30    6.62
   1  -5  16   27.68    5.72
  -1   5 -16   28.94    5.61
   1  -5  16   32.91    9.06
  -1   5 -16   23.13   13.62
   1  -5  16   12.27    8.48
   1   5  16   30.38    5.61
   1  -5  16   19.68    3.82
   1  -5  16   24.17    8.09
   1  -5  16   18.77   11.60
   1   5  16   29.07    6.63
  -1  -5 -16    1.38   10.38
  -1   5 -16   12.08   11.75
   1   5  17  271.88   20.91
  -1   5 -17   80.72   26.26
   1  -5  17  318.66   25.61
   1   5  17  275.57   24.95
   1  -5  17  254.65   26.45
   1   5  17  266.96   20.35
   1  -5  17  232.95   18.58
   1  -5  17  237.90   20.41
  -1  -5 -17  265.69   20.52
   1  -5  17  206.81   26.07
   1   5  17  265.83   20.81
  -1   5 -17  226.70   20.04
  -1  -5 -17  239.84   26.48
  -1   5 -17   88.25   23.80
   1   5  18   19.96    5.00
  -1   5 -18    6.07   14.81
   1   5  18   22.21    8.77
   1  -5  18   18.23    8.35
   1  -5  18   29.52   10.77
   1   5  18   25.36    5.04
  -1  -5 -18   19.04    4.47
   1  -5  18   19.25   10.64
   1   5  18   24.18    8.37
   1   5  18   21.64    5.05
  -1  -5 -18   15.49   11.53
  -1   5 -18   19.81   12.14
  -1  -5 -18   25.44   13.11
   1  -5  19  356.45   31.63
   1   5  19  320.32   28.58
   1  -5  19  273.09   26.54
   1  -5  19  290.25   30.67
   1   5  19  325.03   29.34
  -1  -5 -19  346.07   30.84
  -1  -5 -19  345.16   34.30
  -1   5 -19  230.77   30.11
  -1   5 -20   89.64   22.10
   1  -5  20  110.35   16.84
   1  -5  20   97.73   13.30
   1   5  20  115.92   15.38
   1   5  20  126.07   16.30
   1  -5  20  112.24   17.69
  -1  -5 -20  116.61   16.58
  -1  -5 -20  139.03   20.73
  -1   5 -20   59.32   17.00
  -1   5 -21  267.87   36.89
   1  -5  21  277.85   32.08
   1   5  21  313.91   29.85
   1  -5  21  302.95   27.64
   1   5  21  342.61   31.46
   1  -5  21  345.78   32.95
  -1  -5 -21  347.07   30.42
  -1   5 -21  262.76   32.57
  -1  -5 -21  374.81   35.12
  -1   5 -22  175.12   30.25
   1  -5  22  210.73   25.55
   1   5  22  235.91   23.42
   1   5  22  229.96   24.52
   1  -5  22  212.68   26.63
  -1  -5 -22  219.22   23.01
  -1  -5 -22  241.89   27.16
   1  -5  23  358.30   36.30
   1   5  23  342.65   33.40
  -1  -5 -23  364.63   32.86
  -1  -5 -23  372.77   37.14
   1   5  23  365.74   32.61
   1  -5  23  370.13   36.77
   1   5  23  386.57   35.55
   1  -5  24  191.70   24.78
   1  -5  24  180.24   25.59
   1   5  24  206.31   23.84
   1   5  24  183.73   20.59
   1   5  24  212.21   22.24
  -1  -5 -24  204.64   21.32
   1  -5  25  231.03   28.22
   1   5  25  233.28   22.84
   1   5  26  153.48   17.61
  -1  -6  26  203.29   24.55
   1  -6 -25  239.53   24.58
  -1  -6  25  237.69   26.48
   1   6 -24  147.19   28.87
  -1  -6  24  210.33   25.47
  -1   6  24  205.59   22.43
  -1  -6  24  178.78   23.07
   1  -6 -24  204.18   21.43
   1  -6 -24  162.34   23.56
   1   6 -23  115.60   26.10
  -1  -6  23  164.26   21.98
  -1   6  23  172.16   19.70
  -1  -6  23  152.80   20.01
   1  -6 -23  141.82   18.77
   1  -6 -23  134.61   20.37
  -1   6  22  159.59   19.95
  -1  -6  22  195.64   21.27
  -1  -6  22  190.73   23.25
  -1   6  22  151.15   14.78
   1  -6 -22  174.99   19.32
   1  -6 -22  140.20   21.18
  -1   6  21  107.30   15.68
  -1  -6  21   75.18   16.50
  -1   6  21   90.84   10.55
  -1  -6  21  108.90   15.47
   1  -6 -21   92.42   14.86
   1  -6 -21   99.21   17.10
  -1  -6  20   26.20    5.96
  -1   6  20   40.66   10.82
  -1   6  20   35.03    6.67
  -1  -6  20   20.46   12.49
  -1  -6  20   24.97    5.41
  -1  -6  20   24.02   10.69
   1  -6 -20   25.79   10.70
   1  -6 -20   31.36   12.57
  -1  -6  19   42.83    7.42
  -1   6  19   35.14   10.68
  -1   6  19   49.20    7.50
  -1  -6  19   46.91    6.26
  -1  -6  19   39.90   13.24
  -1  -6  19   31.29    6.20
  -1  -6  19   21.18    9.74
  -1   6  19   43.36    7.74
   1  -6 -19   52.18   12.60
  -1  -6  19   29.47    5.96
   1  -6 -19   56.10   13.77
  -1  -6  18   26.33    6.68
  -1   6  18   32.24    7.35
  -1  -6  18   18.26    6.35
   1  -6 -18   23.49    6.68
   1   6 -18   15.26   13.73
  -1   6  18   28.47    6.51
  -1  -6  18   19.54   10.87
  -1  -6  18   27.04    5.66
  -1  -6  18   33.03    6.07
  -1  -6  18   25.54    9.06
  -1   6  18   19.13    6.92
   1  -6 -18   40.39   11.51
  -1  -6  18   13.81    5.77
   1  -6 -18   41.47   12.37
  -1  -6  17    9.37    5.97
   1  -6 -17   10.99    6.16
   1   6 -17   11.20   11.31
  -1  -6  17   10.14   11.72
  -1  -6  17   16.90    5.30
  -1   6  17    6.65    5.73
  -1  -6  17    2.57    4.72
  -1  -6  17   11.66    7.82
   1   6 -17   11.85    5.91
   1  -6 -17   -1.53   10.59
  -1  -6  17    8.90    6.01
   1  -6 -17   13.96    9.71
  -1  -6  16   27.45    7.90
   1  -6 -16   42.80    8.74
  -1  -6  16   31.48    7.66
   1   6 -16   56.87   12.53
  -1  -6  16   10.76   10.59
   1   6 -16   56.16   14.59
  -1  -6  16   41.00    6.48
  -1   6  16   36.15    7.23
  -1  -6  16   25.76    6.32
  -1  -6  16   26.09    9.26
   1   6 -16   45.67    8.19
  -1  -6  16   43.66    6.78
   1  -6 -16   42.82   13.36
   1  -6 -16   37.51   13.14
  -1  -6  15    2.23    6.04
   1  -6 -15   -0.88    5.88
  -1  -6  15   -0.85    6.50
   1   6 -15   -4.00    8.33
  -1   6  15    6.81    5.41
  -1  -6  15    3.16    4.55
  -1  -6  15    4.56   11.97
   1   6 -15   -5.04    9.58
  -1  -6  15    3.56    5.05
   1  -6 -15    4.16   12.16
  -1  -6  15   -4.97    9.10
   1   6 -15   -3.56    5.85
  -1  -6  15    7.39    3.91
  -1  -6  15    6.46    9.46
   1  -6 -15    3.30   10.84
   1   6 -14   42.49   12.65
   1   6 -14   44.78   13.93
  -1  -6  14   35.63    8.96
  -1  -6  14   42.43    9.01
   1  -6 -14   64.02    9.94
   1   6 -14   58.78   10.73
   1   6 -14   50.54   11.30
  -1  -6  14   17.14   14.05
  -1  -6  14   43.80    7.08
  -1   6  14   46.50    8.25
  -1  -6  14   47.96    8.89
   1  -6 -14   42.39   14.23
  -1  -6  14   67.80   12.22
  -1  -6  14   58.56    6.55
   1   6 -14   49.11    8.71
   1  -6 -14   17.48   10.63
  -1  -6  14   59.39   10.28
   1   6 -13    3.47    8.29
   1   6 -13   -1.52    7.78
  -1  -6  13   16.53    7.64
   1  -6 -13    6.00    6.34
  -1  -6  13   11.27    7.39
   1  -6 -13    9.82    7.26
   1   6 -13   13.63    6.59
  -1  -6  13    2.69   12.83
  -1  -6  13    6.72    4.88
   1   6 -13   14.15    8.11
  -1   6  13   13.78    6.26
  -1  -6  13   13.03    6.89
   1  -6 -13   -3.94   10.21
  -1  -6  13   20.23    9.59
  -1  -6  13    8.82    3.83
  -1  -6  13    6.20    6.80
   1  -6 -13    2.99    9.53
  -1   6  13    3.52    5.48
   1   6 -12   -1.33    7.30
   1   6 -12    7.44    7.22
  -1  -6  12   -1.28    8.00
   1  -6 -12    3.77    6.63
  -1  -6  12    3.46    6.50
  -1  -6  12   -1.87    7.20
   1   6 -12    6.81    5.32
   1   6 -12    2.01    5.73
  -1  -6  12    5.61    4.80
  -1   6  12   11.36    5.99
  -1  -6  12   10.98    5.85
   1  -6 -12   -8.61    9.69
  -1  -6  12    8.32    7.26
  -1  -6  12    1.00    3.32
  -1  -6  12    1.51    5.84
   1  -6 -12   -1.40    8.54
  -1   6  12    4.38    5.50
   1   6 -11   42.44    8.69
  -1  -6  11   25.33    8.70
   1   6 -11   32.50    8.81
   1  -6 -11   32.68    8.53
  -1  -6  11   63.88   11.30
   1  -6 -11   39.23    9.24
   1   6 -11   47.79    7.74
  -1   6  11   56.07    9.55
   1  -6 -11   30.21    7.12
   1   6 -11   29.51    7.32
  -1  -6  11   33.19    6.97
  -1  -6  11   43.58    7.51
   1  -6 -11   51.99   10.96
  -1  -6  11   59.90    8.39
   1   6 -11   44.03    4.13
  -1  -6  11   35.08    5.35
  -1  -6  11   49.13    7.82
  -1   6  11   38.95    7.81
   1  -6 -11   32.63    9.37
  -1  -6  10  128.31   15.62
   1  -6 -10   77.30   12.55
   1  -6 -10   72.50   12.23
  -1  -6  10   87.84   10.07
  -1  -6  10   84.11    8.02
   1  -6 -10   78.80   12.79
  -1  -6  10   78.07   10.41
  -1   6  10   78.68   12.44
   1  -6 -10   77.68   10.22
   1   6 -10   90.49   10.74
  -1  -6  10  107.81   11.10
   1  -6 -10   74.45   12.48
   1   6 -10   87.58    7.45
  -1  -6  10  117.10   10.44
  -1  -6  10   83.62    8.59
  -1  -6  10   92.34   12.84
   1   6 -10   73.33   11.69
   1   6 -10   81.42   11.54
  -1  -6   9   25.63    9.89
   1  -6  -9   10.18    7.20
   1  -6  -9   13.34    7.47
  -1  -6   9    9.93    4.47
   1   6  -9    8.78    4.78
  -1  -6   9   -0.81    5.87
  -1   6   9    6.27    8.62
   1  -6  -9   15.34    5.45
   1   6  -9    8.74    3.28
   1  -6  -9   22.33    6.75
  -1  -6   9   15.67    4.95
  -1   6   9   12.74    4.64
   1   6  -9    8.94    2.40
  -1  -6   9   13.22    3.62
   1   6  -9   12.49    5.83
  -1  -6   9   11.46    6.19
   1   6  -9    2.91    4.77
   1  -6  -9    4.48    5.67
  -1  -6   9   16.02    4.68
  -1  -6   9   10.86    3.17
   1  -6  -8   57.68   11.08
   1  -6  -8   52.36   10.69
  -1  -6   8   70.78    8.43
   1  -6  -8   60.15    8.02
  -1  -6   8   40.42    9.69
  -1   6   8   53.54   11.15
  -1   6   8   55.94    7.94
  -1  -6   8   61.41    7.86
   1   6  -8   61.60    6.49
   1  -6  -8   49.39    8.40
  -1  -6   8   45.70    5.71
   1   6  -8   59.11    9.01
   1   6  -8   49.23    8.14
  -1  -6   8   44.49    8.39
  -1  -6   8   60.58    7.29
   1  -6  -8   44.46    8.68
  -1  -6   8   44.61    6.12
   1  -6  -7   49.63   10.50
  -1  -6   7   51.80   13.50
   1  -6  -7   46.52   10.66
  -1  -6   7   34.91    6.16
   1  -6  -7   55.93    7.01
  -1  -6   7   38.47    9.88
  -1   6   7   27.11    8.69
   1   6  -7   37.73    5.27
  -1   6   7   47.46    6.88
  -1  -6   7   37.28    6.05
  -1  -6   7   44.16    4.49
   1   6  -7   29.96    6.72
  -1  -6   7   47.45    8.11
   1   6  -7   46.10    7.56
  -1  -6   7   30.53    5.66
   1  -6  -7   60.07    8.66
  -1   6   7   47.58   10.52
   1   6  -7   42.60    4.89
  -1  -6   7   39.55    6.00
   1  -6  -6  151.67   18.96
  -1  -6   6  172.94   24.52
   1  -6  -6  178.21   20.61
  -1  -6   6  124.80   13.76
   1  -6  -6  141.30   14.14
  -1  -6   6  210.20   18.38
  -1  -6   6  149.42   13.91
   1  -6  -6  125.64   14.55
  -1   6   6  145.47   14.51
   1   6  -6  144.68   13.07
  -1  -6   6  160.55   11.78
  -1   6   6  155.70   12.23
  -1   6   6  241.69   23.20
   1   6  -6  141.79   12.57
  -1  -6   6  100.47   13.77
   1  -6  -6  163.70   16.03
   1   6  -6  129.29   15.03
   1   6  -6  156.89   15.41
  -1  -6   6  142.62   15.07
   1   6  -5  408.16   34.10
   1   6  -5  404.17   33.81
  -1  -6   5  411.54   33.70
  -1  -6   5  381.53   32.66
  -1  -6   5  422.94   35.19
  -1  -6   5  386.51   32.39
   1  -6  -5  403.59   32.86
   1  -6  -5  434.86   40.16
  -1  -6   5  468.31   46.91
   1  -6  -5  460.86   39.44
  -1   6   5  430.21   33.91
  -1  -6   5  412.90   32.38
   1   6  -5  405.10   31.74
   1  -6  -5  385.47   33.17
  -1   6   5  428.02   33.43
  -1   6   5  383.73   30.88
   1   6  -5  381.35   31.21
  -1  -6   5  416.77   35.45
  -1   6   5  385.83   37.30
   1  -6  -4  350.79   28.84
   1   6  -4  368.97   29.90
  -1  -6   4  376.92   29.81
  -1  -6   4  327.36   29.04
   1  -6  -4  329.88   29.24
   1   6  -4  330.13   29.71
   1   6  -4  352.94   26.44
  -1  -6   4  339.17   28.77
   1  -6  -4  351.84   29.00
   1  -6  -4  369.22   27.15
  -1  -6   4  359.07   30.47
  -1  -6   4  319.91   28.20
   1  -6  -4  410.60   38.36
   1  -6  -4  349.34   35.62
   1   6  -4  367.81   28.05
  -1   6   4  348.83   29.37
  -1   6   4  364.89   29.40
  -1  -6   4  331.83   28.24
  -1   6   4  341.25   27.20
   1   6  -4  333.59   27.45
  -1  -6   4  341.22   30.95
  -1   6   4  335.50   32.34
   1  -6  -3  678.19   53.38
   1  -6  -3  618.38   52.46
  -1  -6   3  637.66   53.07
   1   6  -3  668.64   53.45
   1   6  -3  641.38   53.50
   1   6  -3  674.32   51.88
   1   6  -3  746.59   51.31
   1  -6  -3  661.67   52.09
   1   6  -3  631.12   52.78
   1  -6  -3  620.14   53.64
   1  -6  -3  743.49   53.30
  -1  -6   3  666.46   52.26
  -1   6   3  697.86   54.34
   1  -6  -3  802.99   66.32
   1  -6  -3  803.26   64.07
  -1   6   3  685.67   53.35
  -1   6   3  668.88   52.83
   1   6  -3  659.88   51.88
  -1  -6   3  653.80   52.23
  -1   6   3  639.58   51.34
  -1   6   3  791.18   56.39
   1   6  -3  672.59   51.63
  -1  -6   3  733.25   55.40
   1   6  -2 1226.16  109.73
   1   6  -2 1507.43  110.53
   1  -6  -2 1469.71  110.26
  -1  -6   2 1497.90  110.14
   1  -6  -2 1336.14  109.33
   1   6  -2 1600.02  109.15
   1  -6  -2 1453.01  108.98
   1   6  -2 1487.03  108.51
  -1   6   2 1494.98  110.71
   1  -6  -2 1488.21  110.07
   1  -6  -2 1072.04  113.15
   1   6  -2 1375.44  109.75
   1  -6  -2 1567.55  126.58
   1  -6  -2 1514.30  123.07
  -1   6   2 1428.49  110.17
   1   6  -2 1403.95  108.77
  -1   6   2 1527.92  109.47
  -1  -6   2 1440.88  109.11
  -1   6   2 1446.50  108.44
   1   6  -2 1427.40  108.68
  -1  -6   2 1558.40  112.15
  -1   6   2 1575.18  111.85
   1  -6  -1 1665.84  147.33
   1  -6  -1 1734.18  151.84
  -1  -6   1 1268.20  157.89
   1   6  -1 1982.59  131.12
   1  -6  -1 1651.31  129.29
   1   6  -1 1705.32  128.51
   1  -6  -1 1844.05  130.69
   1   6  -1 1754.60  130.57
  -1   6   1 1709.07  130.60
  -1  -6   1 1764.93  130.43
   1  -6  -1 1020.38  137.62
  -1   6   1 1734.31  130.69
  -1   6   1 1775.54  129.44
  -1  -6   1 1601.05  129.37
   1   6  -1 1775.55  129.39
   1  -6  -1 1653.77  129.85
  -1  -6   1 1735.64  130.50
   1  -6  -1 1699.38  130.61
  -1  -6   1 1755.23  132.13
   1   6  -1 1799.70  129.36
  -1   6   1 1751.89  131.02
  -1  -6   0 2317.90  266.31
   1  -6   0 2212.40  231.44
   1  -6   0 2417.48  236.62
   1   6   0 3325.73  217.99
   1  -6   0 2790.32  214.21
   1  -6   0 1685.00  225.10
   1   6   0 3230.62  215.92
  -1   6   0 2955.43  215.33
  -1  -6   0 3043.79  215.05
  -1   6   0 3003.65  214.06
   1   6   0 2995.95  214.36
  -1   6   0 2843.60  215.55
   1   6   0 2676.47  212.25
  -1   6   0 3067.08  215.16
  -1  -6   0 2972.75  215.38
   1  -6   0 2879.54  214.87
   1  -6   0 3035.67  215.68
   1   6   0 2976.49  214.44
  -1  -6   0 3118.41  217.05
  -1   6   0 2966.67  215.15
  -1  -6  -1 1706.16  216.38
   1  -6   1 2070.77  196.09
   1   6   1 2947.64  190.10
  -1  -6  -1 2420.88  183.78
   1  -6   1 1792.30  192.58
  -1   6  -1 2450.96  184.10
   1   6   1 2529.21  185.07
   1   6   1 2420.74  183.51
  -1   6  -1 2368.52  182.85
  -1   6  -1 2440.98  181.97
  -1   6  -1 2435.21  184.22
  -1  -6  -1 2357.69  184.25
  -1   6  -1 2641.25  185.07
   1  -6   1 2480.83  184.77
   1  -6   1 2484.11  184.12
  -1   6  -1 2653.41  183.75
   1   6   1 2521.45  183.97
  -1  -6  -2 2710.82  316.45
   1  -6   2 4045.95  295.35
   1   6   2 4500.49  303.87
  -1   6  -2 3955.91  294.07
   1  -6   2 3393.51  303.41
  -1   6  -2 3883.60  294.23
  -1  -6  -2 3895.28  294.00
   1  -6   2 3668.67  294.62
   1  -6   2 3970.93  295.71
   1   6   2 3898.74  294.01
  -1   6  -2 3925.96  293.11
  -1   6  -2 4177.89  292.36
   1  -6   2 3900.08  295.06
   1  -6   2 3945.11  294.66
  -1  -6  -2 3763.58  294.62
  -1   6  -2 4078.39  295.56
  -1   6  -2 3778.17  294.75
  -1   6  -2 4079.94  293.53
   1   6   2 4088.49  294.81
  -1  -6  -3  996.25  109.50
  -1   6  -3 1239.40   90.95
   1  -6   3 1192.25   91.96
   1   6   3 1585.04  104.29
  -1  -6  -3 1173.29   88.95
  -1  -6  -3 1200.52   90.63
   1  -6   3 1128.94   99.64
   1  -6   3 1260.35   92.98
   1  -6   3 1081.07   91.09
  -1   6  -3 1156.64   90.69
  -1  -6  -3 1116.03   91.19
  -1   6  -3 1208.28   89.66
   1   6   3 1217.53   90.98
  -1   6  -3 1242.21   88.94
  -1   6  -3  962.64   91.54
  -1   6  -3 1216.74   91.83
   1  -6   3 1170.60   91.62
   1  -6   3 1229.32   91.62
   1   6   3 1334.55   92.39
  -1   6  -3 1201.14   89.75
   1  -6   4 2301.48  185.50
   1  -6   4 2616.99  188.31
  -1  -6  -4 2219.28  196.06
   1   6   4 2877.96  187.94
  -1   6  -4 2408.07  180.56
   1  -6   4 2412.54  181.47
   1  -6   4 2324.50  188.74
  -1  -6  -4 2511.10  180.10
  -1   6  -4 2285.84  179.91
   1  -6   4 2417.77  182.66
   1  -6   4 2323.02  180.90
   1   6   4 2465.54  180.68
  -1   6  -4 2397.71  178.97
  -1  -6  -4 2344.86  180.80
  -1   6  -4 2391.39  178.37
  -1   6  -4 2399.86  178.81
   1  -6   4 2422.79  178.88
   1   6   4 2527.18  182.37
  -1   6  -4 2440.49  181.48
   1  -6   4 2320.47  181.02
  -1   6  -5  358.80   29.63
   1  -6   5  321.58   29.04
   1  -6   5  355.50   33.69
  -1  -6  -5  391.94   40.68
   1  -6   5  325.90   32.16
  -1   6  -5  322.26   25.94
  -1   6  -5  334.60   28.41
   1  -6   5  311.05   28.98
   1   6   5  470.59   34.68
   1   6   5  335.04   31.23
   1  -6   5  323.56   28.86
   1  -6   5  337.77   30.83
  -1  -6  -5  349.17   27.89
   1  -6   5  335.42   34.94
  -1   6  -5  345.98   27.83
  -1   6  -5  331.89   26.68
  -1  -6  -5  331.33   28.71
   1   6   5  357.99   28.92
  -1   6  -5  347.01   26.44
   1   6   5  342.18   25.79
   1   6   5  348.21   31.00
  -1   6  -5  335.18   26.40
   1  -6   5  353.10   26.85
   1  -6   6  959.14   70.61
   1  -6   6  953.30   71.57
  -1  -6  -6  982.73   77.11
   1   6   6  936.92   70.47
   1  -6   6  807.02   67.28
  -1   6  -6  852.03   63.56
  -1   6  -6  827.57   66.39
   1   6   6  842.95   69.76
  -1  -6  -6  883.38   65.58
   1  -6   6  803.16   68.98
   1  -6   6  774.54   66.57
  -1   6  -6  812.27   65.32
   1  -6   6  912.51   73.66
  -1   6  -6  855.16   64.29
  -1  -6  -6  826.94   66.65
  -1  -6  -6  859.70   64.20
   1  -6   6  868.38   67.46
  -1   6  -6  883.65   67.73
   1  -6   6  851.70   64.70
  -1   6  -6  849.57   63.91
   1   6   6  796.77   69.18
  -1  -6  -7  200.97   22.84
   1  -6   7  147.13   18.39
   1  -6   7  149.42   17.80
   1   6   7  172.15   18.28
   1  -6   7  166.25   16.75
  -1   6  -7  161.00   12.35
  -1   6  -7  160.86   14.42
  -1  -6  -7  174.14   14.82
   1  -6   7  135.29   16.99
   1  -6   7  175.63   20.97
   1   6   7  160.73   19.35
  -1   6  -7  152.31   13.06
  -1  -6  -7  162.91   15.89
  -1  -6  -7  150.35   13.09
   1  -6   7  146.16   13.65
  -1   6  -7  160.25   16.56
  -1   6  -7  153.56   12.65
   1  -6   7  158.71   14.07
  -1  -6  -8  792.89   56.08
   1  -6   8  591.49   50.19
   1  -6   8  584.00   50.98
   1  -6   8  626.69   49.98
  -1   6  -8  640.97   45.09
  -1   6  -8  583.47   48.81
   1   6   8  644.00   51.05
  -1   6  -8  605.54   46.99
  -1   6  -8  608.52   49.10
  -1  -6  -8  644.08   47.32
   1  -6   8  542.64   48.57
   1   6   8  579.52   52.97
  -1  -6  -8  556.18   45.90
   1  -6   8  580.75   53.73
  -1   6  -8  584.82   45.63
   1   6   8  546.92   48.13
  -1  -6  -8  595.51   49.02
   1  -6   8  617.69   46.85
  -1   6  -8  567.21   46.05
   1  -6   8  624.41   47.39
  -1  -6  -8  616.81   48.54
  -1   6  -8  602.83   45.11
  -1   6  -8  565.43   49.80
  -1   6  -9   66.29   10.86
   1  -6   9   57.75   10.93
   1  -6   9   68.67   11.11
  -1   6  -9   66.34    9.91
  -1   6  -9   67.51    6.41
   1  -6   9   77.19   10.79
   1   6   9   93.03   12.10
  -1  -6  -9   73.98    7.52
  -1  -6  -9   78.68    8.69
   1   6   9   76.28   12.11
  -1   6  -9   79.46   10.52
   1  -6   9   65.70    9.23
  -1   6  -9   73.44    6.72
   1   6   9   93.06   12.63
  -1  -6  -9   70.09   10.22
   1  -6   9   65.71    8.02
  -1   6  -9   64.10    7.12
   1  -6   9   70.36    6.63
   1   6   9   63.84   12.65
   1  -6   9   94.94    9.84
  -1  -6  -9   62.12    9.08
  -1   6 -10   76.63   11.97
   1  -6  10   45.05    9.15
   1  -6  10   49.10    9.45
  -1  -6 -10   91.22   12.27
   1   6  10   59.40    9.91
  -1   6 -10   37.33    8.68
  -1   6 -10   47.70    8.88
   1   6  10   59.02    9.84
  -1  -6 -10   47.97    6.91
  -1  -6 -10   61.92    7.63
   1  -6  10   57.58    7.77
  -1  -6 -10   50.89    9.35
   1   6  10   32.53   10.76
  -1   6 -10   48.62    5.91
   1  -6  10   58.85    7.71
   1  -6  10   54.18    5.26
  -1  -6 -10   65.88    9.01
   1  -6  10   60.29    9.42
   1   6  10   60.64   10.90
  -1   6 -11    1.54    8.09
   1  -6  11    3.46    6.15
  -1  -6 -11    7.77    7.17
   1  -6  11    5.88    5.53
  -1  -6 -11   17.91    8.06
  -1   6 -11    2.15    6.06
   1   6  11    5.32    5.52
  -1  -6 -11    5.51    4.54
  -1  -6 -11    0.68    5.67
   1   6  11    1.61    5.55
   1  -6  11    6.96    4.69
  -1   6 -11    9.78    6.66
  -1  -6 -11   -1.08    6.10
   1   6  11    9.50    9.79
  -1   6 -11    3.11    2.75
   1  -6  11    9.97    5.35
   1  -6  11    6.66    2.23
   1   6  11    4.66    6.24
   1  -6  11   12.01    7.82
  -1  -6 -11    8.44    5.99
  -1   6 -12  206.71   24.39
  -1   6 -12  163.56   22.20
  -1  -6 -12  235.93   20.88
  -1  -6 -12  212.46   20.98
   1  -6  12  188.84   19.40
   1   6  12  214.10   20.73
  -1   6 -12  215.26   21.69
  -1  -6 -12  139.54   18.97
   1   6  12  197.06   18.83
  -1  -6 -12  201.01   17.72
  -1   6 -12  216.97   21.96
   1  -6  12  212.15   17.48
   1  -6  12  130.04   19.89
   1   6  12  141.79   23.47
   1  -6  12  203.87   19.80
  -1   6 -12  226.50   16.49
   1  -6  12  194.45   15.46
   1   6  12  203.31   19.99
  -1  -6 -12  173.43   19.88
  -1  -6 -13   35.66    8.75
   1  -6  13   16.36    6.39
  -1  -6 -13   20.30    7.60
   1  -6  13   25.45    7.30
   1   6  13   24.84    7.83
  -1   6 -13   35.34    9.87
  -1  -6 -13   22.01    6.00
   1   6  13   18.63    5.85
  -1   6 -13   14.24    8.70
   1  -6  13   17.35    4.99
   1  -6  13    8.48    7.63
   1   6  13   18.92   11.77
   1  -6  13   21.33    8.26
  -1   6 -13   25.58    4.21
  -1  -6 -13   23.71    8.11
   1  -6  13    8.58    2.88
  -1   6 -13   17.28   11.75
  -1   6 -14  587.68   55.12
  -1   6 -14  559.25   49.69
   1   6  14  639.63   47.46
   1   6  14  514.51   43.56
   1  -6  14  490.04   48.34
   1  -6  14  535.86   42.35
  -1  -6 -14  663.72   46.57
  -1  -6 -14  549.03   45.23
   1  -6  14  494.51   44.44
   1  -6  14  661.52   49.72
   1   6  14  590.14   45.71
  -1  -6 -14  488.76   46.88
   1  -6  14  477.98   45.30
  -1   6 -15  559.58   61.30
  -1  -6 -15  697.71   51.02
  -1  -6 -15  711.63   51.54
   1  -6  15  586.83   50.10
   1   6  15  576.70   52.06
  -1   6 -15  696.50   57.81
   1   6  15  595.35   49.18
   1  -6  15  649.35   55.44
   1  -6  15  609.59   47.89
   1  -6  15  786.20   58.21
   1   6  15  671.41   51.05
   1  -6  15  580.24   51.09
  -1  -6 -15  528.60   52.78
  -1   6 -16  893.65   93.23
   1  -6  16 1016.42   76.75
   1   6  16  983.85   78.04
   1  -6  16  961.69   84.08
   1  -6  16  994.84   80.34
  -1  -6 -16  894.28   82.56
   1   6  16 1052.87   79.56
   1  -6  16  989.20   78.96
  -1  -6 -16 1134.18   79.64
   1  -6  17  801.29   67.61
   1  -6  17  780.35   59.76
   1   6  17  773.74   61.15
  -1  -6 -17  893.53   62.74
   1  -6  17  762.66   61.96
   1  -6  17  865.51   71.90
  -1  -6 -17  682.61   66.23
   1   6  17  852.64   62.47
  -1   6 -17  628.95   76.72
   1   6  18 1075.51   80.76
   1  -6  18 1127.06   87.87
   1  -6  18 1020.84   79.13
   1  -6  18 1102.16   81.35
   1  -6  18 1004.00   88.73
   1   6  18 1066.80   85.13
  -1  -6 -18 1126.81   88.23
   1   6  18 1190.75   81.63
   1   6  18 1149.56   81.68
   1   6  19  648.61   48.98
   1  -6  19  560.47   55.28
   1   6  19  674.84   53.49
   1   6  19  622.96   53.43
   1  -6  19  512.77   55.57
  -1  -6 -19  766.17   58.47
   1   6  19  703.14   49.33
   1  -6  20  628.94   52.05
   1   6  20  604.83   48.66
   1   6  20  599.98   49.39
   1  -6  20  524.67   51.10
  -1  -6 -20  721.54   52.38
   1  -6  21  259.49   28.39
   1   6  21  236.47   25.13
   1   6  21  283.96   26.95
   1  -6  21  289.77   29.99
  -1  -6 -21  245.47   27.24
  -1   6 -21  170.98   31.47
   1  -6  22  533.77   50.02
   1   6  22  567.40   47.64
   1   6  22  530.65   48.01
   1  -6  22  523.50   49.82
  -1  -6 -22  629.59   48.81
  -1   6 -22  459.67   54.53
   1  -6  23  238.02   26.08
   1   6  23  210.66   22.45
   1  -6  23  196.03   25.49
   1   6  23  159.23   22.14
  -1   6 -23  154.24   28.03
  -1  -6 -23  213.00   22.91
   1  -6  24  379.25   37.91
  -1  -6 -24  366.39   34.44
   1   6  25  115.59   16.33
   1  -6  25  132.99   20.22
  -1  -7  25  212.72   24.78
   1  -7 -25  183.73   22.10
  -1  -7  24  708.42   55.72
   1  -7 -24  675.73   54.10
  -1  -7  23  192.26   24.83
  -1   7  23  222.54   22.60
  -1  -7  23  204.27   23.06
   1  -7 -23  198.76   22.03
   1  -7 -23  187.56   24.28
  -1  -7  22  818.45   65.93
  -1   7  22  750.23   57.18
  -1   7  22  909.24   63.26
  -1  -7  22  801.06   62.68
   1  -7 -22  870.26   62.86
   1  -7 -22  834.81   64.59
  -1   7  21  337.54   31.90
  -1  -7  21  369.82   35.92
  -1   7  21  328.16   27.36
  -1  -7  21  345.29   32.63
   1  -7 -21  341.61   32.72
   1  -7 -21  330.09   33.97
   1   7 -20  673.23   86.95
  -1  -7  20  939.83   71.90
  -1   7  20  990.13   76.14
  -1  -7  20  922.92   79.50
  -1   7  20  901.39   71.46
  -1  -7  20  918.06   75.91
   1  -7 -20  956.98   77.07
   1  -7 -20 1005.50   78.64
  -1  -7  19  261.70   23.48
   1  -7 -19  270.00   29.35
  -1   7  19  258.72   22.75
  -1  -7  19  238.22   20.92
  -1  -7  19  286.82   27.80
   1  -7 -19  263.87   28.36
   1   7 -19  218.06   36.70
   1   7 -18  599.95   57.44
   1  -7 -18  591.20   43.46
  -1  -7  18  548.11   42.78
  -1  -7  18  484.30   42.08
   1   7 -18  542.81   50.01
  -1  -7  18  525.65   40.54
  -1   7  18  528.79   41.63
  -1  -7  18  541.49   49.83
  -1  -7  18  453.17   39.97
  -1  -7  18  465.81   45.40
   1  -7 -18  595.49   49.13
  -1  -7  18  505.53   40.89
   1  -7 -18  566.98   48.89
   1   7 -17  244.15   30.65
  -1  -7  17  186.84   19.68
   1  -7 -17  228.23   20.79
  -1  -7  17  181.64   19.41
   1   7 -17  216.78   24.85
  -1  -7  17  183.03   17.44
  -1  -7  17  225.16   27.07
  -1   7  17  205.29   18.79
  -1  -7  17  164.09   16.96
  -1  -7  17  186.63   22.72
   1  -7 -17  224.45   26.06
  -1  -7  17  218.17   17.69
   1  -7 -17  188.97   25.74
   1   7 -16  434.32   42.79
  -1  -7  16  375.52   33.98
  -1  -7  16  422.12   35.02
   1  -7 -16  399.12   35.07
   1   7 -16  440.75   38.43
  -1   7  16  400.29   36.88
  -1   7  16  392.64   33.25
  -1  -7  16  343.68   40.94
  -1  -7  16  414.87   32.28
  -1  -7  16  331.99   31.93
  -1  -7  16  441.81   39.95
   1   7 -16  356.52   33.84
  -1  -7  16  443.21   31.81
   1  -7 -16  458.99   41.42
   1  -7 -16  362.77   40.38
   1   7 -15   37.96   13.45
   1   7 -15   27.44   13.13
   1  -7 -15   30.15    9.14
  -1  -7  15   27.65    8.47
  -1  -7  15   21.70    8.48
   1   7 -15   28.01    8.96
  -1   7  15   13.67    9.12
  -1  -7  15   14.26   12.95
  -1  -7  15   22.06    6.14
   1   7 -15   24.73   10.20
  -1   7  15   18.46    6.82
  -1  -7  15   12.82    5.77
   1  -7 -15   39.19   14.73
  -1  -7  15   44.35   13.03
   1   7 -15   18.08    7.73
  -1  -7  15   28.24    5.08
   1  -7 -15   -1.75   12.54
  -1  -7  14  167.14   18.26
   1  -7 -14  193.37   19.25
  -1  -7  14  173.28   19.05
   1  -7 -14  189.97   19.76
  -1  -7  14  185.06   18.92
   1  -7 -14   85.74   18.96
   1   7 -14  171.13   19.66
  -1  -7  14  163.96   16.05
  -1   7  14  172.86   17.26
  -1  -7  14  137.38   16.18
   1  -7 -14  140.30   22.54
  -1  -7  14  205.51   20.47
  -1  -7  14  183.61   14.84
   1   7 -14  182.74   23.03
   1   7 -14  176.22   21.97
  -1  -7  13   11.06    8.81
   1  -7 -13   13.64    8.16
  -1  -7  13   12.13    8.12
   1  -7 -13    7.16    8.77
   1  -7 -13    6.32    9.37
  -1  -7  13    5.90    7.03
  -1   7  13    3.35    6.22
  -1  -7  13   11.09    5.66
   1   7 -13    3.22    6.38
   1  -7 -13   13.52    9.87
  -1  -7  13   16.11    7.18
  -1  -7  13   13.86    7.10
  -1  -7  13    9.18    3.90
   1   7 -13    1.68    7.77
   1   7 -13   16.71    9.10
  -1  -7  12   10.84    8.28
   1  -7 -12   10.08    8.46
  -1  -7  12   25.81    8.95
   1  -7 -12    8.78    8.26
   1  -7 -12    2.96    8.05
  -1  -7  12    8.05    5.92
  -1   7  12    3.78    6.65
   1   7 -12   23.57    7.11
  -1  -7  12   10.74    5.98
   1  -7 -12    5.07    8.92
  -1  -7  12    4.05    6.69
   1   7 -12   13.74    2.56
  -1  -7  12    8.99    5.39
  -1  -7  12   13.49    4.06
   1   7 -12   10.83    7.76
   1   7 -12    5.93    7.25
   1  -7 -11    8.07    7.60
  -1  -7  11   23.81   10.32
   1  -7 -11   10.63    8.42
   1  -7 -11    2.77    8.49
  -1  -7  11    9.82    5.29
   1   7 -11   12.64    5.97
   1  -7 -11   10.89    6.47
  -1   7  11    1.10    7.66
  -1  -7  11   11.76    6.05
  -1  -7  11   16.75    7.30
   1  -7 -11   15.98    8.10
   1   7 -11    8.64    2.60
  -1  -7  11   11.37    4.64
  -1  -7  11    7.26    3.88
   1   7 -11   13.29    7.02
   1   7 -11   12.28    7.54
   1   7 -10  346.03   31.84
   1   7 -10  306.83   30.69
  -1  -7  10  361.25   31.48
   1  -7 -10  372.03   33.61
   1  -7 -10  363.93   32.52
  -1  -7  10  444.90   36.26
  -1  -7  10  359.17   30.24
  -1   7  10  400.37   33.91
   1  -7 -10  360.50   29.34
  -1  -7  10  315.53   29.30
   1   7 -10  331.97   27.19
  -1  -7  10  391.26   30.61
  -1   7  10  331.08   29.94
  -1  -7  10  372.86   27.46
   1   7 -10  307.96   26.18
  -1  -7  10  311.73   27.09
   1  -7 -10  369.21   32.34
  -1  -7  10  356.64   28.79
   1  -7 -10  298.36   31.59
   1  -7  -9   61.51   12.72
   1  -7  -9   59.90   12.44
  -1  -7   9  109.14   17.16
  -1  -7   9   68.26    9.48
  -1   7   9   90.14   15.45
  -1  -7   9   57.64   10.03
   1  -7  -9   89.93   10.29
  -1   7   9   76.37   10.00
   1  -7  -9   68.87   10.92
  -1  -7   9   84.04   10.48
   1   7  -9   71.04    7.84
  -1  -7   9   72.36    7.28
   1   7  -9   70.37   10.77
   1   7  -9   53.76   10.03
  -1  -7   9   63.02   10.74
   1  -7  -9   72.04   11.57
  -1  -7   9   68.34    8.69
   1  -7  -8 1094.85   78.71
   1  -7  -8 1019.46   76.79
  -1  -7   8 1291.37   83.91
  -1  -7   8  864.18   72.32
   1  -7  -8  978.22   72.24
  -1   7   8  863.95   76.97
  -1  -7   8  777.96   73.85
  -1   7   8  874.17   72.53
  -1   7   8  989.13   75.17
   1   7  -8  917.64   70.50
  -1  -7   8 1022.22   72.81
  -1  -7   8  932.25   69.47
   1   7  -8  871.11   73.55
   1   7  -8  832.64   73.72
  -1  -7   8  914.16   73.49
  -1  -7   8  915.37   71.19
   1  -7  -8  933.50   74.54
  -1  -7   8  897.24   70.78
  -1   7   8 1029.20   76.15
  -1  -7   7  542.61   44.48
   1  -7  -7  415.24   38.14
   1  -7  -7  381.96   36.81
  -1  -7   7  355.45   31.92
   1  -7  -7  419.94   32.28
  -1  -7   7  375.31   35.62
  -1   7   7  344.42   35.58
  -1  -7   7  364.47   31.90
  -1   7   7  402.99   32.60
  -1   7   7  379.65   33.79
   1  -7  -7  329.08   32.24
   1   7  -7  372.73   30.47
  -1   7   7  378.26   29.31
  -1  -7   7  370.59   33.17
   1   7  -7  369.86   33.14
   1   7  -7  407.14   33.93
  -1  -7   7  394.31   31.17
  -1  -7   7  343.94   30.99
   1   7  -7  389.57   29.95
   1  -7  -7  400.95   34.26
  -1   7   7  522.82   39.89
   1  -7  -6 1588.09  117.71
   1  -7  -6 1546.87  119.33
  -1  -7   6 2019.74  127.18
  -1  -7   6 1429.68  111.35
  -1  -7   6 1570.20  114.87
   1  -7  -6 1507.16  111.33
  -1   7   6 1411.34  111.75
  -1   7   6 1525.41  112.69
   1  -7  -6 1460.49  112.05
  -1  -7   6 1575.53  111.40
   1   7  -6 1447.80  109.95
  -1   7   6 1482.84  108.99
   1   7  -6 1441.60  109.41
  -1   7   6 1505.15  116.97
  -1  -7   6 1253.13  110.85
   1   7  -6 1471.12  112.71
  -1  -7   6 1283.47  111.88
   1   7  -6 1457.62  112.85
   1   7  -5  699.63   53.26
   1  -7  -5  653.06   51.56
   1  -7  -5  608.66   51.91
   1   7  -5  686.12   52.98
   1   7  -5  625.86   48.38
  -1  -7   5  656.46   51.78
   1  -7  -5  683.67   51.78
  -1  -7   5  647.87   51.25
  -1  -7   5  748.50   54.78
   1  -7  -5  810.54   62.50
  -1  -7   5  946.89   69.62
   1  -7  -5  781.14   60.16
  -1   7   5  680.44   52.34
   1   7  -5  664.82   50.42
  -1  -7   5  644.86   51.36
  -1   7   5  672.22   52.21
  -1   7   5  666.84   49.55
  -1  -7   5  500.42   51.94
  -1   7   5  665.37   55.84
   1   7  -5  630.70   49.82
   1  -7  -4 1480.79  114.85
  -1  -7   4 1464.31  115.40
   1   7  -4 1481.37  116.17
   1  -7  -4 1416.66  115.41
   1   7  -4 1500.26  116.05
   1   7  -4 1499.53  112.39
  -1  -7   4 1468.46  115.10
   1   7  -4 1552.95  114.17
   1  -7  -4 1436.29  113.97
  -1  -7   4 1725.73  117.54
   1  -7  -4 1613.11  115.30
   1  -7  -4 1586.95  113.47
  -1  -7   4 1480.15  114.51
   1  -7  -4 1726.25  125.44
   1  -7  -4 1868.72  129.14
  -1   7   4 1576.51  115.30
   1   7  -4 1500.10  113.89
  -1   7   4 1492.55  115.54
  -1  -7   4 1471.77  114.58
  -1   7   4 1517.20  113.16
  -1  -7   4 1322.49  118.41
  -1   7   4 1448.31  117.90
   1   7  -4 1532.89  113.49
   1  -7  -3  355.81   30.28
  -1  -7   3  332.19   29.91
   1   7  -3  352.93   30.56
   1  -7  -3  314.38   29.18
   1   7  -3  345.96   30.36
   1   7  -3  359.24   28.55
   1   7  -3  406.50   28.14
   1  -7  -3  319.36   28.50
   1  -7  -3  337.73   30.58
  -1  -7   3  316.58   28.86
   1   7  -3  353.52   29.89
   1  -7  -3  411.24   30.35
  -1   7   3  352.44   31.15
   1  -7  -3  443.00   42.23
   1  -7  -3  455.80   44.78
  -1  -7   3  332.58   29.16
  -1   7   3  325.04   29.88
   1   7  -3  362.56   28.71
  -1   7   3  369.04   29.61
  -1   7   3  368.11   28.12
  -1  -7   3  348.07   33.47
   1   7  -3  344.38   28.26
   1  -7  -3  337.30   30.50
  -1   7   3  377.46   32.05
  -1  -7   2  981.31   78.07
   1  -7  -2  961.63   78.17
   1  -7  -2  982.81   77.51
   1   7  -2  974.89   78.51
   1  -7  -2 1001.74   76.74
   1   7  -2 1011.89   76.22
   1   7  -2 1129.25   77.04
   1  -7  -2 1031.55   78.00
   1   7  -2 1025.64   78.10
   1  -7  -2  797.16   81.62
  -1   7   2 1065.86   79.11
   1  -7  -2 1000.91   92.11
   1  -7  -2 1182.48   98.70
  -1   7   2  962.55   76.99
  -1  -7   2 1003.70   77.27
   1   7  -2 1006.42   76.71
  -1   7   2  982.41   78.17
   1   7  -2 1047.44   78.55
  -1   7   2  991.75   76.22
  -1  -7   2 1035.04   81.53
   1   7  -2  994.57   76.50
  -1   7   2  972.52   78.80
   1  -7  -2 1036.97   78.66
  -1  -7   1  184.54   39.89
   1  -7  -1  154.86   33.26
   1  -7  -1  178.95   35.59
   1   7  -1  261.13   19.74
   1  -7  -1  195.85   17.41
   1  -7  -1  206.15   19.01
  -1   7   1  208.98   19.16
  -1  -7   1  192.09   18.81
   1   7  -1  202.66   18.91
   1  -7  -1  114.81   24.46
   1   7  -1  210.81   17.72
  -1  -7   1  195.59   17.91
   1   7  -1  178.99   18.45
  -1   7   1  180.40   18.55
  -1   7   1  197.06   17.56
   1  -7  -1  179.37   18.06
   1  -7  -1  204.13   19.09
  -1  -7   1  174.48   18.40
  -1   7   1  241.38   19.48
   1   7  -1  208.62   17.63
   1  -7  -1  212.87   19.20
  -1  -7   1  227.69   22.30
  -1  -7   0 1716.11  162.06
   1  -7   0  934.11  118.36
   1  -7   0  977.80  122.63
   1   7   0 1517.42  107.57
  -1   7   0 1478.80  105.72
   1   7   0 1474.21  106.11
   1  -7   0  835.12  117.29
  -1  -7   0 1569.72  105.52
  -1   7   0 1432.37  104.03
   1   7   0 1404.64  104.30
  -1   7   0 1511.02  106.22
   1   7   0 1254.81  101.78
   1  -7   0 1384.88  105.67
   1  -7   0 1517.02  105.37
  -1  -7   0 1526.47  105.91
   1   7   0 1464.70  104.58
  -1  -7   0 1562.05  109.07
  -1   7   0 1508.31  105.10
   1  -7   1  156.78   27.48
   1   7   1  182.36   19.88
   1   7   1  150.62   16.20
   1  -7   1   90.14   22.43
  -1   7  -1  190.88   16.07
  -1  -7  -1  164.61   15.45
  -1   7  -1  144.32   14.10
   1   7   1  150.77   14.79
   1   7   1  152.42   12.94
  -1   7  -1  157.91   12.98
  -1  -7  -1  167.92   16.03
  -1   7  -1  120.68   15.41
   1  -7   1  178.83   16.52
  -1   7  -1  168.49   15.81
   1  -7   1  152.64   15.38
  -1   7  -1  184.54   15.20
   1   7   1  179.18   15.61
  -1  -7  -1  157.28   17.96
  -1  -7  -2 1246.89  113.22
   1  -7   2 1045.97   83.45
   1   7   2 1201.51   90.48
  -1   7  -2 1118.17   81.96
   1  -7   2  910.18   90.93
   1  -7   2 1239.73   84.83
   1  -7   2 1042.60   82.83
  -1   7  -2 1034.21   82.32
  -1  -7  -2 1070.60   82.04
   1   7   2 1039.70   81.94
  -1   7  -2 1065.46   81.05
  -1   7  -2 1121.08   79.91
   1  -7   2 1022.80   82.99
  -1  -7  -2 1071.32   82.90
   1  -7   2 1055.55   82.71
  -1   7  -2 1090.16   83.01
  -1   7  -2  793.02   82.50
  -1   7  -2 1114.82   81.37
   1   7   2 1093.55   82.76
   1  -7   3   19.74   10.52
  -1  -7  -3   57.52   20.94
   1   7   3   45.15   15.14
  -1  -7  -3   44.41    4.67
  -1   7  -3   33.69    6.09
   1  -7   3   43.83    7.45
   1  -7   3   60.34    9.86
  -1   7  -3   54.76    7.03
   1  -7   3   43.94    6.94
  -1  -7  -3   46.17    7.02
   1  -7   3   37.69   13.10
   1   7   3   41.24    7.20
  -1   7  -3   44.22    5.65
  -1   7  -3   37.46    4.27
  -1  -7  -3   33.17    6.95
   1  -7   3   45.72    7.31
  -1   7  -3   32.91    6.95
   1  -7   3   41.81    7.71
  -1   7  -3   50.19    6.01
   1   7   3   36.64    7.73
   1  -7   4  450.85   42.00
   1  -7   4  531.02   44.88
   1   7   4  542.04   44.27
  -1   7  -4  435.86   35.74
   1  -7   4  401.09   36.65
  -1  -7  -4  422.92   33.57
  -1   7  -4  434.57   35.59
   1  -7   4  427.39   43.45
   1  -7   4  381.50   36.00
   1  -7   4  463.92   38.94
  -1  -7  -4  424.90   35.41
   1   7   4  429.37   35.94
  -1   7  -4  431.58   34.29
  -1  -7  -4  405.50   36.13
  -1   7  -4  443.21   33.33
   1   7   4  508.42   38.26
  -1   7  -4  422.12   34.08
  -1  -7  -4  464.70   36.56
   1  -7   4  460.26   36.75
  -1   7  -4  449.61   37.01
  -1  -7  -5    6.02    4.72
  -1   7  -5    6.16    4.79
   1  -7   5   15.57    5.79
   1  -7   5   10.40    5.38
   1   7   5    1.54    7.99
  -1  -7  -5    7.34    2.33
   1   7   5    7.76    7.20
   1  -7   5   12.46    8.11
   1  -7   5    8.35    8.43
  -1  -7  -5    6.02    4.63
  -1   7  -5    7.28    4.84
   1  -7   5    0.78    4.18
  -1   7  -5    9.61    4.33
   1  -7   5    4.66    7.93
  -1  -7  -5   27.83   13.66
   1  -7   5    1.87    7.73
   1   7   5    4.33    4.90
  -1   7  -5   10.43    3.44
   1   7   5    7.24    2.09
   1   7   5   -2.18    7.37
  -1   7  -5    5.28    2.92
   1  -7   5   10.64    3.34
  -1  -7  -6    6.28    5.07
  -1   7  -6    6.54    5.21
   1  -7   6    2.65    5.23
   1  -7   6   18.49    9.34
   1  -7   6    6.77    7.94
  -1  -7  -6   25.35   13.13
   1  -7   6    7.16    4.59
  -1   7  -6    4.88    1.96
   1   7   6   15.15    7.56
   1   7   6   11.66    7.89
  -1  -7  -6    7.61    5.16
   1  -7   6    6.94    9.28
  -1   7  -6    3.52    4.42
   1  -7   6    9.97    8.05
  -1   7  -6    6.62    4.18
   1  -7   6    4.83    4.38
  -1   7  -6    4.93    3.11
   1   7   6    9.70    6.11
   1   7   6    5.42    1.67
  -1   7  -6    8.55    2.91
   1   7   6    7.74    8.39
   1  -7   6    4.31    3.22
  -1  -7  -7   10.86   10.72
   1  -7   7    9.35    7.16
   1  -7   7   -2.63    7.77
  -1   7  -7    3.60    1.67
   1   7   7    9.02    6.77
   1  -7   7    0.95    4.85
  -1   7  -7    4.88    4.00
  -1  -7  -7    5.45    5.22
   1   7   7   -1.64    7.39
   1  -7   7    4.75    6.68
   1  -7   7   13.45    9.64
  -1   7  -7    0.76    4.68
  -1   7  -7   -0.31    2.81
  -1  -7  -7    4.15    5.28
  -1  -7  -7    0.26    2.32
  -1   7  -7    3.00    5.55
   1  -7   7    2.84    5.39
  -1   7  -7    1.37    2.55
   1   7   7   -1.51    8.38
   1  -7   7   -1.63    3.51
   1  -7   8    4.33    7.38
   1  -7   8    7.34    7.89
  -1  -7  -8   15.24   10.16
  -1   7  -8    8.18    1.66
   1  -7   8    3.03    5.48
   1   7   8    7.33    6.81
  -1   7  -8    9.06    5.42
  -1  -7  -8   10.99    5.00
  -1   7  -8    4.82    3.98
   1   7   8   11.03    9.38
   1  -7   8    1.82    6.36
   1  -7   8    9.43    8.51
  -1   7  -8    4.23    2.99
  -1  -7  -8    8.88    5.84
  -1  -7  -8    3.84    2.68
  -1   7  -8   11.90    6.33
   1  -7   8    1.03    6.26
  -1  -7  -8    7.40    5.16
  -1   7  -8    6.03    2.47
   1  -7   8    4.80    4.06
  -1  -7  -9   19.79    8.80
   1  -7   9    2.29    8.02
   1  -7   9   14.74    8.72
   1   7   9    5.94    6.44
   1  -7   9    6.42    5.89
  -1  -7  -9   16.65    5.34
   1   7   9   -1.44    7.24
   1  -7   9    6.02    5.65
   1  -7   9   18.39    9.82
  -1  -7  -9    9.99    3.23
  -1   7  -9    5.18    2.93
   1   7   9    6.10    8.54
  -1  -7  -9   11.46    6.28
  -1   7  -9    5.67    3.59
   1  -7   9    1.86    3.53
   1  -7   9   -3.53    5.02
  -1  -7  -9   12.34    5.75
   1  -7   9   19.11    8.06
  -1   7  -9    4.76    6.08
   1  -7  10   28.39    9.72
  -1   7 -10   32.97    9.41
  -1  -7 -10   54.33   11.67
   1  -7  10   38.87    9.67
   1  -7  10   32.49    9.41
   1  -7  10   30.57    7.86
   1   7  10   26.55    8.33
  -1  -7 -10   29.88    5.54
   1  -7  10   36.00   11.06
   1   7  10   25.91    8.58
  -1  -7 -10   36.58    6.65
   1  -7  10   38.00    7.54
   1   7  10   31.39   10.91
  -1   7 -10   31.62    4.53
  -1   7 -10   35.73    5.01
   1  -7  10   35.80    6.03
   1  -7  10   36.26    4.55
   1   7  10   51.19   11.21
  -1  -7 -10   44.73    8.53
   1  -7  10   46.15    7.73
  -1   7 -11    7.45    7.38
  -1   7 -11    7.30    7.92
  -1  -7 -11    6.71    8.57
   1  -7  11    3.06    7.50
  -1  -7 -11   26.68    9.66
   1  -7  11    4.72    7.54
  -1   7 -11    9.75    6.93
   1   7  11    9.18    7.04
   1  -7  11    6.98    5.20
  -1  -7 -11   12.57    5.72
  -1  -7 -11    2.41    5.19
  -1   7 -11   15.00    7.05
   1  -7  11    7.18    9.03
   1   7  11   11.40    6.93
   1  -7  11    6.27    4.87
  -1   7 -11   10.08    3.72
   1  -7  11    6.33    2.62
  -1  -7 -11    8.24    6.19
   1  -7  11   19.04    6.33
  -1   7 -12  108.12   16.49
  -1   7 -12  102.42   16.15
   1  -7  12   88.80   13.48
  -1  -7 -12   85.65   14.26
  -1  -7 -12  125.67   15.93
   1   7  12  122.12   14.90
  -1   7 -12   91.50   13.98
   1   7  12   98.95   12.76
   1  -7  12   95.14   11.18
  -1   7 -12  105.40   14.51
  -1  -7 -12  128.88   12.09
  -1  -7 -12  121.80   15.60
   1  -7  12  114.53   15.85
  -1   7 -12  106.69    9.81
   1  -7  12  107.63   12.40
   1  -7  12   99.76    8.92
  -1  -7 -12  105.34   14.20
  -1   7 -13   11.03   10.22
  -1   7 -13   -1.99   10.60
  -1  -7 -13    7.28    8.82
  -1  -7 -13   12.27    8.20
   1  -7  13   -0.92    7.49
   1  -7  13    1.04    6.85
   1   7  13   12.59    8.58
  -1   7 -13    5.42    8.21
  -1  -7 -13    8.34    6.08
  -1   7 -13   17.31    8.32
   1  -7  13    5.32    5.24
   1   7  13    3.76    6.08
  -1  -7 -13   13.00    9.12
   1  -7  13   -2.38    9.53
   1  -7  13    7.30    6.49
  -1   7 -13    6.81    3.64
   1  -7  13    5.85    2.63
  -1  -7 -13    1.22    8.32
  -1   7 -14  234.17   28.52
  -1   7 -14  266.50   30.87
   1  -7  14  211.67   22.52
   1  -7  14  215.18   22.73
  -1  -7 -14  281.14   25.06
  -1  -7 -14  252.39   23.84
   1   7  14  252.54   24.87
  -1   7 -14  277.69   27.62
   1  -7  14  227.70   20.27
   1   7  14  244.16   21.89
  -1  -7 -14  269.72   21.89
   1  -7  14  306.74   25.62
  -1   7 -14  242.39   19.61
   1   7  14  223.77   23.94
   1  -7  14  172.60   22.89
  -1  -7 -14  219.99   24.77
  -1  -7 -14  213.04   26.02
  -1   7 -15    2.45   12.85
  -1   7 -15   11.26   14.13
  -1  -7 -15    5.27    8.17
  -1  -7 -15    0.93    7.78
   1  -7  15   -0.93    6.66
   1   7  15    1.16    7.98
   1   7  15    1.29    5.75
   1  -7  15    4.06    4.90
  -1  -7 -15    5.72   10.31
   1  -7  15   -1.01    7.30
   1  -7  15   -4.28   10.22
   1   7  15    3.86    7.97
  -1  -7 -15    1.44    9.48
  -1   7 -16  327.94   39.29
  -1   7 -16  311.66   37.35
  -1  -7 -16  326.84   27.50
   1  -7  16  277.19   25.96
   1   7  16  328.52   28.72
   1  -7  16  269.28   23.20
   1   7  16  272.77   24.60
   1  -7  16  375.78   33.38
  -1  -7 -16  240.48   29.38
   1   7  16  288.89   26.94
  -1  -7 -16  228.81   31.54
   1  -7  17    4.85    6.95
  -1  -7 -17    0.89    7.09
  -1  -7 -17   -8.33   12.57
   1  -7  17    1.65    4.32
   1  -7  17   -3.51   10.24
   1   7  17   -0.57    5.66
  -1  -7 -17   -2.46   14.89
   1   7  17   14.54    7.87
   1  -7  17   -8.79   16.09
   1   7  17   12.36    8.13
  -1   7 -17    7.78   18.56
  -1   7 -17   -3.34   19.25
  -1  -7 -18  105.00   19.45
   1  -7  18  123.18   19.02
   1   7  18  124.26   12.84
  -1  -7 -18  116.40   24.45
   1   7  18  124.93   16.70
   1  -7  18  115.61   13.97
  -1   7 -18   95.97   29.32
  -1   7 -18  104.88   26.78
  -1  -7 -19   96.36   20.37
   1   7  19  104.15   11.67
   1  -7  19  130.63   18.95
  -1  -7 -19  131.62   24.64
   1  -7  19   82.62   19.00
   1   7  19  109.90   15.60
   1  -7  19  115.67   12.67
  -1   7 -19   41.38   22.73
   1   7  19  104.72   12.57
  -1   7 -19   49.51   24.84
   1  -7  20  221.58   25.39
  -1  -7 -20  213.38   29.11
   1  -7  20  228.52   27.01
   1   7  20  248.50   23.56
  -1  -7 -20  280.47   28.40
  -1   7 -20   69.03   28.68
  -1   7 -20   64.18   26.47
   1  -7  21  152.67   21.56
   1   7  21  164.82   18.80
   1   7  21  165.67   19.31
   1  -7  21  153.84   22.22
  -1  -7 -21  157.26   21.35
  -1   7 -21  105.97   26.67
   1  -7  22  347.83   33.63
   1   7  22  332.74   30.29
   1  -7  22  324.36   33.88
   1   7  22  342.98   31.34
  -1   7 -22  195.48   36.60
  -1   7 -22  105.01   33.60
  -1  -7 -22  429.25   33.87
   1   7  23   77.58   15.09
   1  -7  23  104.29   19.34
  -1  -7 -23   90.91   15.94
  -1  -7 -24  594.55   47.84
   1  -7  24  466.31   49.14
   1  -7  25   87.81   19.07
   1  -8 -23   10.77   11.63
  -1  -8  23   21.38   12.17
  -1  -8  22  118.72   21.12
  -1   8  22  118.17   14.13
  -1   8  22  154.00   18.75
  -1  -8  22  143.13   19.33
   1  -8 -22  150.46   19.02
   1  -8 -22  159.62   21.99
  -1   8  21   11.18    7.32
  -1  -8  21   16.05   13.08
   1  -8 -21   15.43   12.02
  -1  -8  21   13.39   11.50
   1  -8 -21   21.09   11.81
   1   8 -21   28.74   24.06
  -1  -8  20   93.79   13.35
  -1   8  20   97.72   12.65
  -1  -8  20  112.39   19.69
   1  -8 -20  157.40   20.06
  -1  -8  20  121.08   18.07
   1  -8 -20  101.54   18.57
   1   8 -20  119.72   30.11
  -1  -8  19   67.21   11.56
   1  -8 -19   90.57   17.49
  -1   8  19   60.07   10.04
  -1  -8  19   60.74   16.39
  -1  -8  19   61.90   15.15
   1  -8 -19   48.77   15.32
   1   8 -19  102.48   25.12
   1  -8 -18   32.24   10.53
  -1   8  18   37.47   11.70
  -1  -8  18   40.93   15.55
  -1   8  18   31.72    8.25
  -1  -8  18   41.03    6.25
  -1  -8  18   57.26   16.20
   1  -8 -18   36.25   14.86
   1  -8 -18   41.22   14.75
   1   8 -18   48.69   18.41
   1   8 -17  123.83   24.29
   1   8 -17  140.37   23.16
  -1  -8  17  107.96   15.28
   1  -8 -17  143.85   17.13
  -1  -8  17   98.60   14.90
  -1   8  17  132.80   18.18
  -1  -8  17  120.47   13.18
  -1   8  17  132.12   14.27
  -1  -8  17  113.47   12.03
  -1  -8  17  169.45   22.29
  -1  -8  17  136.01   12.55
   1  -8 -17  165.70   23.45
   1  -8 -17  175.22   24.00
   1   8 -16   43.54   16.21
   1   8 -16   29.17   13.63
  -1  -8  16   12.36    8.81
   1  -8 -16   18.00    9.77
  -1  -8  16   14.50    8.51
  -1   8  16   22.88   11.20
  -1  -8  16   16.21    6.87
  -1   8  16   21.71    7.61
   1  -8 -16   16.91   14.67
  -1  -8  16   18.99    5.72
  -1  -8  16   12.41   11.06
  -1  -8  16   20.87    5.07
   1  -8 -16    7.87   12.99
   1   8 -15  208.23   26.96
   1   8 -15  235.98   26.93
  -1  -8  15  219.19   22.95
  -1  -8  15  223.45   22.61
   1  -8 -15  203.82   22.75
  -1   8  15  180.94   22.82
  -1   8  15  178.82   19.77
  -1  -8  15  202.61   19.13
   1  -8 -15  207.89   29.21
  -1  -8  15  178.51   18.50
  -1  -8  15  281.90   23.35
  -1  -8  15  222.86   17.71
   1  -8 -15  183.61   25.72
   1   8 -14   92.83   16.52
   1   8 -14  101.91   17.56
  -1  -8  14  103.21   15.65
   1  -8 -14  128.19   15.81
  -1  -8  14   97.86   15.04
   1  -8 -14  107.33   15.32
  -1   8  14  127.68   17.18
  -1  -8  14   95.87   12.18
  -1   8  14  129.20   14.15
  -1  -8  14   89.76   11.83
   1  -8 -14   82.99   18.28
  -1  -8  14  116.54   13.28
  -1  -8  14  108.29   10.32
   1  -8 -14   79.90   16.33
  -1  -8  13  205.26   23.04
   1  -8 -13  215.91   23.19
  -1  -8  13  219.36   23.84
  -1  -8  13  237.79   21.61
  -1   8  13  207.99   21.49
  -1  -8  13  221.92   20.11
  -1  -8  13  152.02   19.53
   1  -8 -13  160.29   24.62
  -1  -8  13  262.30   20.32
   1   8 -13  229.22   16.82
  -1  -8  13  199.01   17.97
   1  -8 -13  185.62   24.08
   1   8 -13  228.99   25.24
   1   8 -13  225.12   24.26
   1  -8 -12  185.14   21.26
  -1  -8  12  174.19   20.72
  -1  -8  12  238.05   23.36
   1  -8 -12  207.15   22.54
   1  -8 -12  156.92   21.62
  -1  -8  12  187.40   18.15
   1  -8 -12  187.48   22.86
  -1  -8  12  145.88   27.12
  -1   8  12  188.84   20.05
  -1  -8  12  159.61   17.64
  -1  -8  12  160.39   19.46
   1   8 -12  182.76   14.64
  -1  -8  12  203.39   16.69
  -1  -8  12  175.42   15.84
   1   8 -12  176.67   20.87
   1   8 -12  192.12   21.82
   1   8 -11  477.46   40.70
   1   8 -11  475.14   40.07
   1  -8 -11  447.27   40.23
   1  -8 -11  454.35   41.56
  -1  -8  11  438.10   40.00
  -1  -8  11  504.76   42.71
  -1  -8  11  385.06   37.63
  -1   8  11  471.21   40.14
  -1  -8  11  422.07   36.74
   1  -8 -11  439.16   36.98
  -1  -8  11  468.73   39.19
  -1   8  11  470.36   38.53
   1   8 -11  413.53   34.57
   1   8 -11  428.03   33.66
  -1  -8  11  474.41   34.69
  -1  -8  11  442.70   34.70
   1  -8 -11  352.71   39.40
   1  -8 -11  394.36   39.99
  -1  -8  11  457.62   36.47
   1  -8 -10  248.73   25.54
  -1  -8  10  300.87   28.31
   1  -8 -10  255.70   26.38
  -1  -8  10  215.99   21.99
  -1  -8  10  194.84   21.42
  -1   8  10  263.27   26.86
   1  -8 -10  228.42   21.46
  -1   8  10  230.68   22.38
   1  -8 -10  218.89   23.53
   1   8 -10  215.57   19.26
  -1  -8  10  232.68   23.19
  -1  -8  10  219.74   18.52
   1   8 -10  236.22   24.29
   1   8 -10  247.77   23.92
  -1  -8  10  242.81   20.68
   1  -8 -10  218.64   24.49
  -1  -8   9  277.52   27.61
   1  -8  -9  308.04   27.45
  -1  -8   9  271.40   28.38
  -1   8   9  345.09   35.38
   1  -8  -9  314.26   32.57
  -1  -8   9  412.74   36.23
   1  -8  -9  345.88   32.54
  -1   8   9  294.62   28.07
  -1  -8   9  334.81   29.15
   1  -8  -9  338.06   29.72
   1   8  -9  321.91   25.73
   1   8  -9  320.29   30.05
   1   8  -9  328.64   29.74
  -1  -8   9  308.40   26.71
   1  -8  -9  307.89   30.22
  -1  -8   8  687.11   54.60
  -1   8   8  630.42   59.49
  -1  -8   8  533.25   55.58
   1  -8  -8  707.71   54.26
  -1  -8   8  923.83   65.16
   1  -8  -8  719.20   61.04
   1  -8  -8  714.03   59.33
   1   8  -8  674.26   52.43
  -1   8   8  658.32   54.74
   1  -8  -8  614.88   54.89
  -1   8   8  740.94   57.23
  -1  -8   8  738.83   55.49
   1   8  -8  672.04   51.78
   1  -8  -8  675.27   56.91
  -1  -8   8  661.63   53.06
   1   8  -8  699.38   56.12
   1   8  -8  670.64   56.26
   1  -8  -7   11.86    5.95
   1  -8  -7   11.48    5.65
   1   8  -7   17.42    6.94
   1   8  -7   10.33    6.04
  -1  -8   7    7.22    5.00
  -1   8   7    3.34    8.29
   1  -8  -7   12.82    5.46
  -1  -8   7   13.53    9.91
   1  -8  -7   15.28   11.39
  -1  -8   7   29.52   12.38
   1  -8  -7   18.34   11.66
   1   8  -7   11.00    4.30
  -1  -8   7   19.06    6.58
  -1   8   7   15.52    5.84
  -1   8   7   14.26    7.47
  -1   8   7   13.76    2.97
  -1  -8   7   10.79    4.93
   1   8  -7   18.14    4.25
  -1   8   7   12.82   10.86
   1   8  -6  994.80   87.63
   1  -8  -6 1036.74   86.92
   1  -8  -6 1064.52   86.24
   1   8  -6 1096.21   87.81
  -1  -8   6 1028.66   86.43
   1   8  -6 1032.93   85.59
   1  -8  -6 1143.62   86.48
  -1  -8   6 1225.35   90.63
  -1  -8   6 1067.68   86.02
   1  -8  -6 1273.86   94.41
  -1  -8   6 1478.03  101.83
   1  -8  -6 1272.73   96.72
  -1   8   6 1174.51   87.63
  -1  -8   6 1213.81   87.09
   1   8  -6 1076.55   84.95
  -1   8   6 1205.78   87.39
  -1   8   6 1164.09   83.94
   1   8  -6 1119.26   84.44
  -1   8   6 1054.11   90.87
   1  -8  -5   16.43    5.65
   1  -8  -5   21.57    6.51
   1   8  -5   16.33    6.02
   1   8  -5   34.15    8.30
   1  -8  -5   22.56    4.62
  -1  -8   5   22.83    6.06
   1   8  -5   20.92    2.69
   1   8  -5   19.72    5.29
   1  -8  -5   22.98    6.41
  -1  -8   5   16.98    9.15
   1  -8  -5   24.35    2.46
  -1  -8   5   16.78    4.88
   1  -8  -5   25.56   12.54
   1  -8  -5    7.78   11.32
  -1  -8   5   52.18   15.97
  -1  -8   5   26.44    6.58
  -1   8   5   23.89    6.99
  -1   8   5   21.91    6.19
   1   8  -5   20.00    5.26
  -1   8   5   20.97    3.98
   1   8  -5   15.60    4.38
  -1   8   5   37.69   10.42
   1   8  -4 1105.84   89.61
  -1  -8   4 1072.29   88.83
   1  -8  -4 1108.46   88.91
   1   8  -4 1111.86   89.49
   1  -8  -4 1080.17   88.09
   1  -8  -4 1148.84   87.20
   1   8  -4 1164.39   85.59
   1   8  -4 1132.33   87.28
  -1  -8   4 1127.67   88.70
   1  -8  -4 1145.24   88.51
  -1  -8   4 1321.44   91.39
   1  -8  -4 1174.79   86.54
  -1  -8   4 1081.86   87.84
   1  -8  -4 1429.79  101.12
   1  -8  -4 1380.41  103.82
  -1  -8   4 1171.44   88.43
  -1   8   4 1116.13   88.33
   1   8  -4 1172.13   87.26
  -1   8   4 1168.50   89.16
  -1   8   4 1162.67   86.43
   1  -8  -4 1069.88   89.65
  -1   8   4 1080.99   90.78
   1   8  -4 1135.38   86.72
   1  -8  -3  291.33   26.05
   1   8  -3  304.34   27.41
  -1  -8   3  309.43   26.95
   1  -8  -3  308.48   26.86
   1   8  -3  317.99   24.90
   1  -8  -3  268.67   24.64
   1   8  -3  322.71   24.23
  -1  -8   3  282.62   26.33
  -1  -8   3  325.43   28.07
  -1  -8   3  276.53   25.36
   1  -8  -3  295.56   26.70
   1  -8  -3  305.82   26.36
   1   8  -3  289.98   26.42
  -1   8   3  298.71   28.02
   1  -8  -3  330.40   40.24
   1  -8  -3  357.57   39.44
  -1  -8   3  294.53   25.96
  -1   8   3  286.83   26.46
   1   8  -3  264.35   26.56
   1   8  -3  295.14   24.99
  -1   8   3  287.95   25.76
  -1   8   3  295.29   24.35
   1   8  -3  311.64   24.81
   1  -8  -3  300.83   27.40
  -1   8   3  306.41   28.19
   1  -8  -2 1451.23  115.04
   1  -8  -2 1447.84  115.98
  -1  -8   2 1468.12  115.82
   1  -8  -2 1442.36  113.98
   1   8  -2 1688.38  114.41
   1  -8  -2 1283.66  118.25
   1  -8  -2 1561.87  115.69
   1   8  -2 1513.72  115.90
  -1   8   2 1511.72  116.63
   1  -8  -2 1742.08  139.13
   1  -8  -2 1558.63  132.46
  -1   8   2 1493.43  115.95
   1   8  -2 1608.99  116.48
   1   8  -2 1539.45  114.24
  -1   8   2 1539.97  114.65
  -1  -8   2 1451.86  114.92
  -1   8   2 1496.87  113.61
   1   8  -2 1444.29  113.78
   1  -8  -2 1559.10  116.59
  -1   8   2 1582.39  116.42
   1  -8  -1  200.36   40.02
   1  -8  -1  295.21   42.75
  -1  -8   1  188.61   40.36
   1  -8  -1  210.31   28.08
   1   8  -1  202.17   20.65
   1  -8  -1  233.42   21.03
  -1   8   1  201.68   20.82
   1   8  -1  238.80   20.67
  -1   8   1  198.98   20.62
  -1   8   1  237.49   19.61
   1   8  -1  234.30   20.93
   1   8  -1  210.18   19.32
  -1  -8   1  191.72   20.39
   1  -8  -1  200.83   19.89
   1  -8  -1  200.43   20.55
   1  -8  -1  249.41   21.59
  -1   8   1  224.27   20.72
   1   8  -1  220.89   19.22
   1  -8   0 1272.34  142.57
   1  -8   0 1142.32  137.06
  -1  -8   0 1973.84  177.61
   1   8   0 1793.51  124.71
  -1  -8   0 1716.88  122.99
   1  -8   0 1184.10  133.21
   1   8   0 1599.65  123.65
  -1   8   0 1603.73  123.28
   1   8   0 1630.14  123.23
  -1   8   0 1524.58  123.36
  -1   8   0 1657.72  121.47
   1   8   0 1571.56  121.68
   1  -8   0 1583.35  123.38
  -1  -8   0 1669.53  123.37
   1  -8   0 1544.66  122.50
   1   8   0 1635.72  121.88
  -1   8   0 1671.23  122.30
   1  -8   1  204.52   36.16
  -1  -8  -1  464.51   63.26
   1  -8   1  302.17   27.58
   1   8   1  318.02   30.04
  -1  -8  -1  309.06   26.54
   1   8   1  309.72   28.04
  -1   8  -1  296.28   26.72
   1  -8   1  195.07   35.44
   1   8   1  253.88   26.40
  -1   8  -1  317.21   25.35
   1   8   1  285.99   25.69
  -1   8  -1  325.53   23.71
   1   8   1  286.36   23.31
  -1  -8  -1  316.33   27.10
   1  -8   1  304.70   26.58
  -1  -8  -1  343.50   27.65
  -1   8  -1  293.66   26.98
   1  -8   1  345.13   27.92
  -1   8  -1  312.49   25.75
   1   8   1  311.48   26.32
  -1  -8  -2 2480.75  170.95
   1   8   2 1894.46  138.48
   1  -8   2 1708.36  132.86
   1  -8   2 1853.14  133.96
  -1   8  -2 1779.74  131.92
   1  -8   2 1454.41  140.41
   1  -8   2 1680.51  132.41
  -1  -8  -2 1765.11  131.54
   1   8   2 1703.22  131.19
  -1   8  -2 1670.89  130.21
  -1   8  -2 1859.10  128.74
   1   8   2 1635.45  129.34
   1  -8   2 1709.09  131.99
  -1  -8  -2 1731.32  132.12
  -1   8  -2 1686.28  132.39
  -1  -8  -2 1693.97  132.21
   1  -8   2 1621.14  132.36
   1   8   2 1751.61  131.92
  -1   8  -2 1703.91  130.37
   1  -8   3  611.48   55.13
   1   8   3  634.19   56.23
  -1   8  -3  578.86   46.35
   1  -8   3  610.30   48.33
  -1   8  -3  572.63   46.72
   1  -8   3  634.04   49.83
   1  -8   3  571.93   47.38
   1  -8   3  538.53   55.19
  -1  -8  -3  576.22   46.48
   1   8   3  559.13   46.53
  -1   8  -3  551.98   45.20
  -1   8  -3  573.20   43.70
   1  -8   3  549.00   47.55
   1  -8   3  614.06   47.63
  -1  -8  -3  595.90   47.34
  -1  -8  -3  565.15   47.35
  -1   8  -3  562.94   47.77
  -1   8  -3  596.20   45.32
   1   8   3  584.93   47.67
   1  -8   4 1662.52  128.40
   1  -8   4 1507.65  129.53
  -1  -8  -4 1549.43  118.51
   1  -8   4 1550.07  122.33
   1   8   4 2138.84  135.15
  -1   8  -4 1601.28  120.85
  -1   8  -4 1491.71  120.72
   1  -8   4 1476.50  121.55
   1  -8   4 1559.55  124.56
   1  -8   4 1642.50  130.15
  -1  -8  -4 1577.75  120.57
   1   8   4 1656.50  121.37
  -1   8  -4 1569.13  119.38
  -1   8  -4 1574.35  118.00
   1   8   4 1670.46  122.92
  -1   8  -4 1541.51  119.10
  -1  -8  -4 1634.50  121.65
   1  -8   4 1646.16  122.06
  -1  -8  -4 1544.24  121.60
  -1   8  -4 1747.09  122.90
  -1  -8  -5  637.69   51.36
  -1   8  -5  641.46   52.33
   1  -8   5  690.34   52.13
  -1  -8  -5  565.93   48.09
   1   8   5  729.88   58.03
  -1   8  -5  650.72   50.79
   1  -8   5  600.66   51.94
   1  -8   5  594.53   51.29
   1   8   5  675.72   55.37
   1  -8   5  674.73   55.36
   1  -8   5  654.75   59.09
  -1  -8  -5  621.01   50.22
  -1   8  -5  653.40   50.59
   1  -8   5  677.00   56.75
  -1  -8  -5  914.07   69.14
   1  -8   5  670.22   58.75
  -1  -8  -5  582.89   51.15
  -1   8  -5  621.51   48.97
   1   8   5  658.21   51.38
   1   8   5  622.96   47.94
  -1   8  -5  641.25   48.67
   1  -8   5  656.02   48.81
   1   8   5  684.77   53.66
  -1   8  -6 1408.85  107.03
   1  -8   6 1436.32  106.64
   1  -8   6 1516.79  112.90
  -1  -8  -6 1960.11  120.97
   1  -8   6 1470.33  110.60
  -1   8  -6 1324.80  101.93
   1  -8   6 1342.71  106.47
  -1  -8  -6 1270.77  102.63
  -1   8  -6 1314.66  105.17
   1   8   6 1625.28  111.31
   1   8   6 1371.32  110.45
  -1  -8  -6 1414.80  104.67
  -1   8  -6 1341.84  104.68
   1  -8   6 1318.47  105.91
   1  -8   6 1206.94  109.14
   1  -8   6 1348.41  112.69
  -1  -8  -6 1390.78  106.14
   1   8   6 1461.04  106.32
  -1   8  -6 1387.56  103.26
   1   8   6 1384.17  101.95
  -1   8  -6 1383.15  102.81
   1   8   6 1412.32  108.98
   1  -8   6 1403.81  103.24
   1  -8   7   76.69   14.95
   1  -8   7   93.60   15.15
  -1  -8  -7  120.70   18.40
  -1   8  -7   69.99    6.09
   1   8   7   71.54   13.07
   1  -8   7   64.80   10.55
   1  -8   7   66.69   12.52
   1  -8   7   95.26   16.65
  -1  -8  -7   80.90    9.71
  -1   8  -7   86.82   10.36
   1   8   7   72.82   15.01
  -1   8  -7   75.24    9.56
  -1   8  -7   77.86    7.98
   1   8   7   86.44   11.76
   1   8   7   62.80    5.69
  -1  -8  -7   72.80    7.06
  -1   8  -7   86.18   11.63
  -1  -8  -7   88.25   11.04
   1  -8   7   74.85   11.22
   1   8   7   67.91   14.95
   1  -8   7   75.48    8.12
  -1  -8  -7   64.35   10.04
  -1   8  -7   71.33    7.32
  -1  -8  -8   93.14   16.58
   1  -8   8   50.08   12.39
   1  -8   8   58.20   12.69
  -1   8  -8   54.07    4.39
   1   8   8   69.12   12.01
   1  -8   8   45.04    9.38
  -1   8  -8   51.19    8.05
   1  -8   8   36.05    9.79
  -1  -8  -8   51.62    5.71
   1   8   8   35.45   12.50
  -1  -8  -8   49.02    8.38
  -1   8  -8   32.84    8.17
   1  -8   8   59.05   13.72
  -1   8  -8   55.50    6.40
   1  -8   8   57.38   10.77
  -1   8  -8   72.16   10.89
  -1   8  -8   48.00    5.71
   1  -8   8   60.03    7.49
  -1  -8  -8   65.55    9.73
   1  -8   9   20.96   10.12
  -1  -8  -9   34.89   11.55
   1  -8   9    9.34    9.09
   1   8   9   34.28    9.88
   1  -8   9   12.48    6.29
  -1  -8  -9   28.25    7.00
   1   8   9   31.82   11.58
   1  -8   9   21.41   10.17
   1  -8   9   16.03    7.19
  -1  -8  -9   20.25    3.67
  -1   8  -9   11.30    5.92
  -1   8  -9   16.71    4.03
  -1   8  -9   17.64    4.53
  -1   8  -9   17.01    7.68
  -1   8  -9   22.45    7.75
  -1  -8  -9   22.70    7.57
   1  -8   9   17.46    5.85
  -1   8  -9   20.32    3.44
   1  -8  10   17.39    9.53
  -1  -8 -10   50.92   12.27
  -1  -8 -10   27.92   11.19
   1  -8  10   35.08   10.85
   1   8  10   21.16    8.51
   1  -8  10   26.19    7.94
   1   8  10   40.45   10.33
  -1  -8 -10   30.53    7.28
  -1  -8 -10   18.23    4.56
   1  -8  10   30.53   12.04
   1  -8  10   22.96    7.28
  -1   8 -10   23.60    4.20
  -1   8 -10   18.47    4.55
  -1  -8 -10   32.80    8.50
   1  -8  10   22.88    6.67
  -1   8 -10   29.32    9.33
  -1   8 -10   23.04    8.47
  -1   8 -11   61.36   12.50
  -1   8 -11   55.80   12.29
   1   8  11   70.49   12.52
  -1  -8 -11   75.49    9.73
  -1  -8 -11   38.65    7.83
   1  -8  11   48.53    9.19
   1  -8  11   58.18   14.04
   1   8  11   65.65   11.48
   1  -8  11   57.49   12.14
  -1  -8 -11   52.01   12.43
  -1  -8 -11   58.79   13.26
   1  -8  11   56.55   12.55
  -1   8 -11   59.77    6.92
   1  -8  11   59.40    8.23
   1  -8  11   67.36    6.51
  -1  -8 -11   73.93   11.55
   1  -8  11   81.73   10.68
  -1   8 -12  212.42   24.68
  -1   8 -12  240.36   25.32
   1  -8  12  186.63   22.40
  -1  -8 -12  219.98   24.54
  -1  -8 -12  211.22   23.69
   1  -8  12  201.73   23.17
   1   8  12  226.56   23.35
  -1  -8 -12  224.13   20.35
   1  -8  12  225.54   26.09
   1  -8  12  218.96   19.80
   1   8  12  216.55   21.76
   1  -8  12  200.94   19.69
  -1   8 -12  211.44   17.89
   1  -8  12  219.10   17.29
   1  -8  12  257.75   23.65
  -1  -8 -12  212.63   22.93
  -1   8 -13  218.66   24.57
  -1   8 -13  146.74   21.61
   1  -8  13  138.59   18.46
  -1  -8 -13  204.68   21.14
  -1  -8 -13  146.49   19.67
   1   8  13  167.29   19.52
  -1  -8 -13  164.68   16.94
   1   8  13  171.40   17.92
   1  -8  13  161.74   22.50
   1  -8  13  171.94   16.18
   1  -8  13  154.29   19.40
  -1  -8 -13  219.63   22.23
   1  -8  13  155.50   17.07
  -1   8 -13  155.33   14.27
   1  -8  13  176.19   13.62
  -1  -8 -13  182.19   20.80
  -1   8 -14  283.60   31.41
  -1   8 -14  311.29   33.06
  -1  -8 -14  356.74   29.30
   1  -8  14  291.84   27.27
   1  -8  14  313.64   26.92
  -1  -8 -14  301.80   27.57
   1   8  14  288.16   27.43
   1  -8  14  309.77   23.58
   1   8  14  290.29   25.21
   1  -8  14  237.97   29.09
   1  -8  14  345.26   26.56
   1  -8  14  274.75   20.85
  -1  -8 -14  316.31   30.40
  -1  -8 -14  286.87   28.56
   1  -8  14  216.43   25.93
   1  -8  14  239.73   20.68
  -1   8 -15  130.39   21.82
  -1   8 -15  132.01   22.45
   1  -8  15  131.79   15.74
  -1  -8 -15  136.02   17.05
   1   8  15  149.86   17.43
   1   8  15   95.21   12.95
   1  -8  15  113.12   12.23
   1  -8  15  100.00   15.08
  -1  -8 -15  115.91   19.27
   1  -8  15  138.11   16.47
   1   8  15  125.65   16.45
  -1  -8 -15   90.38   17.07
  -1   8 -16  537.23   55.90
  -1   8 -16  580.03   58.80
  -1  -8 -16  623.40   48.96
   1  -8  16  510.92   47.24
   1   8  16  578.69   49.17
   1   8  16  538.45   45.66
   1  -8  16  583.13   44.38
   1  -8  16  707.43   51.58
   1   8  16  553.08   48.43
  -1  -8 -16  528.32   50.96
   1   8  16  558.22   47.94
  -1  -8 -16  489.90   52.70
  -1   8 -17  178.08   29.94
  -1   8 -17  193.70   33.15
   1  -8  17  202.69   20.10
   1   8  17  220.29   22.23
   1   8  17  179.19   18.07
  -1  -8 -17  172.01   26.74
   1   8  17  178.05   20.91
   1  -8  17  212.23   25.05
   1   8  17  171.84   20.29
  -1  -8 -17  173.57   24.68
  -1   8 -18  314.46   51.58
  -1   8 -18  545.41   56.36
   1  -8  18  451.77   39.24
   1   8  18  473.20   41.62
   1   8  18  454.57   37.81
   1   8  18  462.88   41.10
   1  -8  18  641.54   49.96
  -1  -8 -18  435.84   44.66
  -1  -8 -18  411.18   49.00
  -1  -8 -19  145.34   25.81
   1   8  19  214.35   19.02
   1  -8  19  205.67   25.68
  -1  -8 -19  258.75   36.17
   1   8  19  201.18   22.58
   1  -8  19  271.63   33.04
   1  -8  19  192.62   20.30
  -1   8 -19  148.40   36.26
  -1   8 -19  209.99   37.41
   1  -8  20  731.40   64.95
  -1  -8 -20  800.81   71.18
   1   8  20  745.31   61.95
   1  -8  20  864.49   70.11
  -1  -8 -20  854.75   68.50
  -1   8 -20  617.92   79.34
   1  -8  21  137.69   23.32
   1   8  21  168.21   19.61
  -1  -8 -21  164.30   24.93
  -1  -8 -21  169.29   26.02
  -1   8 -21   27.77   25.76
  -1   8 -21   73.77   25.81
   1  -8  21  204.27   23.49
   1   8  22  716.90   54.55
   1  -8  22  719.09   58.46
   1  -8  23   64.92   17.27
  -1  -8 -23   76.44   16.97
   1  -9 -22  435.80   38.44
   1   9 -22  231.94   48.69
  -1  -9  21   66.37   17.46
  -1   9  21   64.89   10.46
   1  -9 -21   78.32   17.16
   1  -9 -21   55.18   17.15
   1   9 -21   36.34   23.62
   1   9 -20  719.17   76.35
  -1   9  20  742.16   62.57
  -1   9  20  673.47   58.51
  -1  -9  20  813.93   67.57
   1  -9 -20  856.07   66.61
   1  -9 -20  802.13   66.06
  -1   9  19  221.67   24.63
  -1   9  19  204.77   20.87
  -1  -9  19  196.37   22.67
  -1  -9  19  322.61   30.99
   1  -9 -19  225.52   28.32
   1  -9 -19  192.85   28.33
   1   9 -19  239.96   38.11
   1   9 -19  243.85   36.08
   1   9 -18 1024.96   85.11
   1   9 -18  908.44   81.24
  -1   9  18  899.53   72.24
  -1   9  18  728.28   68.19
  -1  -9  18 1085.33   75.31
   1  -9 -18  966.31   78.37
   1  -9 -18  889.70   76.95
   1  -9 -17  124.32   18.11
  -1  -9  17  119.95   17.46
  -1   9  17  137.43   18.92
  -1   9  17  141.92   15.61
  -1  -9  17  117.15   12.55
  -1  -9  17  151.23   18.77
   1  -9 -17  134.72   23.73
   1  -9 -17  190.10   25.57
   1   9 -17  126.16   23.13
   1   9 -17  214.50   29.09
   1   9 -16  468.76   46.50
   1   9 -16  523.45   48.97
  -1  -9  16  475.64   42.05
   1  -9 -16  507.90   43.15
  -1   9  16  471.65   42.65
  -1   9  16  450.91   39.40
  -1  -9  16  431.81   37.18
  -1  -9  16  542.30   40.84
   1  -9 -16  393.23   45.37
   1  -9 -16  519.35   50.52
   1   9 -15   50.27   15.18
   1   9 -15   48.94   14.25
   1  -9 -15   63.96   13.07
  -1  -9  15   53.71   12.62
  -1   9  15   46.36   12.22
  -1   9  15   56.68   10.57
  -1  -9  15   52.81   16.89
   1  -9 -15   29.73   15.57
  -1  -9  15   48.89    8.13
  -1  -9  15   53.86    9.31
  -1  -9  15   47.15    6.98
   1  -9 -15   25.87   14.68
   1   9 -14   78.94   15.18
   1   9 -14   98.64   16.83
  -1  -9  14   91.73   15.53
   1  -9 -14  100.10   15.64
  -1   9  14   53.63   13.66
  -1  -9  14   82.23   19.70
  -1   9  14   64.33   11.46
  -1  -9  14   63.40    9.72
   1  -9 -14   46.52   16.47
  -1  -9  14   77.04    9.39
  -1  -9  14   71.72    8.25
   1  -9 -14   61.06   15.52
  -1  -9  13   23.71   11.08
   1  -9 -13   21.66   11.60
  -1   9  13   34.56    9.89
  -1  -9  13   25.46   14.59
  -1  -9  13   23.90    7.45
   1  -9 -13   33.47   13.81
  -1  -9  13   37.65    5.90
  -1  -9  13   28.36    5.58
   1   9 -13   34.78   12.44
   1   9 -13   35.14   11.10
  -1  -9  12   11.96   10.45
   1  -9 -12   13.26   10.88
  -1  -9  12    5.87    6.18
   1  -9 -12  -10.23   11.29
  -1   9  12    3.68    7.98
  -1  -9  12    6.10   16.50
  -1  -9  12   10.82    6.53
   1  -9 -12   -5.18   10.09
   1   9 -12    3.92    3.03
  -1  -9  12   11.49    4.68
   1   9 -12    6.35    9.81
   1   9 -12   19.14    9.20
   1  -9 -11  156.14   20.97
  -1  -9  11  166.06   21.89
  -1  -9  11  132.34   16.68
  -1   9  11  150.57   18.85
  -1  -9  11  126.89   27.07
  -1  -9  11  139.15   17.75
  -1   9  11  168.60   17.86
   1   9 -11  149.30   13.69
   1   9 -11  133.59   12.53
   1   9 -11  170.59   19.95
   1   9 -11  150.36   18.39
  -1  -9  11  176.77   15.86
   1  -9 -11  148.38   19.21
   1  -9 -11  131.80   19.53
  -1  -9  10  264.60   26.56
   1  -9 -10  221.81   24.59
  -1   9  10  235.46   25.54
  -1  -9  10  155.93   18.61
   1  -9 -10  190.67   21.06
  -1   9  10  167.49   18.98
  -1  -9  10  181.87   20.92
   1   9 -10  173.08   16.35
   1   9 -10  202.13   20.96
   1   9 -10  179.30   21.04
   1  -9 -10  184.87   22.12
  -1  -9  10  173.52   17.55
   1  -9  -9  474.93   45.09
  -1  -9   9  615.98   48.78
   1   9  -9  446.87   39.01
  -1  -9   9  437.76   39.36
  -1   9   9  541.11   48.12
  -1  -9   9  492.88   41.35
  -1   9   9  461.08   40.00
   1  -9  -9  449.13   40.46
   1   9  -9  490.92   37.12
   1   9  -9  460.59   41.09
   1   9  -9  387.23   40.46
  -1  -9   9  464.93   37.69
   1  -9  -9  411.91   41.35
  -1  -9   8  415.72   38.97
   1  -9  -8  327.99   35.55
  -1  -9   8  329.63   29.52
   1   9  -8  305.07   28.70
  -1   9   8  308.70   34.80
  -1  -9   8  230.79   30.34
  -1  -9   8  364.43   31.24
  -1   9   8  331.17   29.85
   1   9  -8  323.66   27.14
  -1   9   8  329.61   25.54
   1   9  -8  334.10   30.99
   1  -9  -8  315.91   29.18
   1   9  -8  328.79   31.06
  -1  -9   8  350.22   27.92
   1   9  -8  349.42   26.66
   1  -9  -7  528.47   48.31
  -1  -9   7  624.09   53.11
   1  -9  -7  599.91   51.41
   1   9  -7  486.27   41.04
  -1  -9   7  496.67   42.14
   1  -9  -7  422.11   39.94
  -1   9   7  445.75   46.39
  -1  -9   7  512.52   47.13
  -1  -9   7  582.37   43.82
  -1   9   7  516.19   42.49
   1   9  -7  514.89   40.05
  -1   9   7  499.22   38.57
   1   9  -7  499.60   39.37
  -1  -9   7  536.92   40.70
   1  -9  -7  490.09   41.72
   1   9  -7  497.97   43.42
   1   9  -7  498.62   43.88
   1   9  -6  477.18   42.57
   1   9  -6  470.98   42.76
   1  -9  -6  457.05   40.92
   1  -9  -6  468.02   39.61
  -1  -9   6  503.51   41.69
   1   9  -6  469.15   40.27
  -1  -9   6  472.41   40.66
  -1  -9   6  506.19   45.75
   1  -9  -6  515.80   49.08
  -1  -9   6  691.46   55.66
   1  -9  -6  583.77   52.01
   1   9  -6  531.48   39.88
  -1   9   6  502.46   41.96
  -1  -9   6  528.46   42.43
  -1   9   6  478.96   38.37
   1   9  -6  526.24   39.18
   1   9  -5  398.07   35.21
   1   9  -5  412.89   35.70
   1  -9  -5  367.33   33.50
   1  -9  -5  356.37   32.01
  -1  -9   5  429.06   34.64
   1   9  -5  381.58   30.01
   1   9  -5  399.47   32.75
  -1  -9   5  422.35   33.65
  -1  -9   5  390.78   37.11
   1  -9  -5  384.14   29.82
   1  -9  -5  428.76   43.87
  -1  -9   5  564.20   50.14
   1  -9  -5  452.14   45.85
  -1   9   5  375.30   34.23
  -1  -9   5  438.79   35.03
   1   9  -5  425.96   32.58
  -1   9   5  409.78   31.42
  -1   9   5  404.71   37.50
   1  -9  -5  407.60   35.98
   1   9  -5  397.42   31.83
   1  -9  -4 1042.73   86.83
   1   9  -4 1105.95   88.83
  -1  -9   4 1115.14   88.03
  -1  -9   4 1095.97   87.68
   1  -9  -4 1057.70   85.61
   1   9  -4 1150.56   84.09
   1   9  -4 1150.42   85.92
  -1  -9   4 1214.31   90.33
   1  -9  -4 1124.28   84.74
  -1  -9   4 1098.67   86.74
   1  -9  -4 1198.89  102.07
   1  -9  -4 1327.22  100.35
  -1   9   4 1175.63   87.33
   1   9  -4 1072.44   88.33
  -1   9   4 1119.87   88.07
   1   9  -4 1077.55   85.73
  -1   9   4 1144.51   85.02
  -1   9   4 1205.36   90.05
   1   9  -4 1082.27   85.29
   1  -9  -4 1142.99   89.19
  -1  -9   3  231.57   22.42
   1  -9  -3  233.57   21.72
  -1  -9   3  225.67   22.33
   1  -9  -3  240.99   22.63
   1  -9  -3  202.81   19.89
   1   9  -3  241.58   19.38
  -1  -9   3  214.23   21.93
   1   9  -3  233.61   20.03
   1  -9  -3  239.70   21.28
  -1   9   3  228.85   23.77
   1  -9  -3  255.50   22.59
  -1  -9   3  252.37   24.03
   1   9  -3  199.56   21.73
  -1  -9   3  233.78   21.31
   1  -9  -3  275.80   38.54
   1  -9  -3  258.40   35.61
  -1   9   3  240.14   21.35
   1   9  -3  214.04   22.42
  -1   9   3  259.21   22.91
   1   9  -3  244.30   20.71
  -1   9   3  231.06   19.74
   1  -9  -3  201.05   22.41
   1   9  -3  222.93   20.09
  -1   9   3  225.67   22.95
  -1  -9   2 1306.10   97.14
  -1  -9   2 1203.85   96.56
   1  -9  -2 1163.30   96.63
   1  -9  -2 1167.62   95.72
   1   9  -2 1394.72   95.00
  -1  -9   2 1325.62   96.06
   1  -9  -2 1383.87   96.92
   1   9  -2 1230.14   96.80
   1  -9  -2 1239.29   98.56
  -1   9   2 1277.01   97.82
   1  -9  -2 1164.00  113.23
   1  -9  -2 1360.26  120.30
  -1   9   2 1079.92   96.41
   1   9  -2 1259.52   97.15
   1   9  -2 1229.69   94.80
  -1   9   2 1228.16   95.19
  -1   9   2 1223.20   94.19
  -1   9   2 1263.59   96.69
   1   9  -2 1197.97   94.56
   1  -9  -2 1179.75   97.40
   1  -9  -1  188.37   42.31
  -1  -9   1  250.40   42.09
   1  -9  -1  178.34   38.57
   1   9  -1  180.35   16.48
   1   9  -1  167.59   17.67
  -1   9   1  175.56   18.11
   1  -9  -1  158.18   21.29
  -1   9   1  167.58   15.62
   1   9  -1  166.58   17.40
  -1   9   1  124.35   16.55
   1   9  -1  135.97   15.06
  -1  -9   1  159.89   17.19
   1  -9  -1  155.46   16.24
  -1  -9   1  161.59   17.35
   1  -9  -1  153.18   17.25
  -1   9   1  157.96   16.59
   1  -9  -1  185.59   18.19
   1   9  -1  147.69   15.18
  -1  -9   0 1275.04  131.26
   1  -9   0  785.61  105.18
   1  -9   0  707.28  100.90
   1   9   0 1258.07   89.76
   1  -9   0  948.49   96.44
  -1   9   0 1155.53   89.25
   1   9   0 1129.08   89.49
  -1  -9   0 1178.13   88.65
  -1   9   0 1150.85   87.09
   1   9   0 1134.88   89.07
   1   9   0 1085.72   87.19
  -1   9   0 1164.65   85.10
  -1  -9   0 1146.31   88.76
  -1  -9   0 1096.02   88.89
   1  -9   0 1127.20   88.36
   1  -9   0 1177.60   89.42
   1   9   0 1168.97   87.49
   1  -9   0 1144.22   90.11
  -1   9   0 1132.44   87.55
   1  -9   1   -4.15   16.31
  -1  -9  -1   24.98   29.05
   1   9   1   -6.32    8.37
   1  -9   1    7.43    5.42
   1   9   1    4.45    6.65
   1  -9   1  -31.57   22.77
  -1  -9  -1    7.10    6.48
  -1   9  -1    2.68    5.40
   1  -9   1    7.60    8.06
   1   9   1    1.99    5.22
  -1   9  -1    0.55    4.37
   1   9   1    5.54    5.65
  -1   9  -1    3.47    2.38
   1   9   1    1.71    1.70
  -1  -9  -1   -1.76    5.55
   1  -9   1   -0.98    5.82
  -1  -9  -1    3.74    5.12
   1  -9   1    9.27    6.08
  -1   9  -1    4.18    5.02
   1   9   1    2.15    5.66
   1  -9   1    7.87    6.16
   1   9   2  475.38   39.91
   1  -9   2  365.16   35.32
  -1  -9  -2  416.78   34.37
   1  -9   2  372.60   34.91
   1  -9   2  448.24   37.24
  -1   9  -2  398.04   34.71
   1  -9   2  350.57   44.16
   1   9   2  393.17   34.93
  -1   9  -2  420.45   33.09
   1   9   2  434.58   34.20
  -1   9  -2  418.91   30.79
   1   9   2  366.60   31.17
  -1  -9  -2  386.17   34.70
   1  -9   2  408.85   34.87
  -1  -9  -2  429.51   35.42
   1  -9   2  405.98   35.45
  -1   9  -2  379.33   35.11
  -1   9  -2  393.51   33.01
   1   9   2  450.44   34.94
   1  -9   3  102.11   21.57
   1  -9   3  129.52   15.20
   1   9   3  119.90   20.30
   1  -9   3  128.34   14.81
  -1   9  -3  120.00   14.33
   1  -9   3   99.78   20.64
  -1  -9  -3  135.86   14.30
   1  -9   3  119.30   17.07
  -1   9  -3  135.04   12.87
   1   9   3  142.26   14.30
  -1   9  -3  138.51   10.52
   1   9   3  114.89   11.88
  -1  -9  -3  121.46   14.40
  -1  -9  -3  126.05   14.60
  -1   9  -3  115.72   14.83
   1  -9   3  125.80   14.49
   1  -9   3  126.88   15.04
  -1   9  -3  124.47   12.64
   1   9   3  135.41   15.56
  -1   9  -4  319.03   26.66
   1   9   4  361.95   37.74
   1  -9   4  286.72   27.90
   1  -9   4  320.81   31.41
   1  -9   4  286.29   34.13
   1  -9   4  296.39   27.54
  -1   9  -4  289.61   26.69
   1  -9   4  277.46   33.41
   1  -9   4  320.42   36.13
  -1   9  -4  290.20   25.14
  -1   9  -4  314.18   24.99
   1   9   4  308.01   28.59
  -1   9  -4  309.03   28.27
   1  -9   4  292.56   27.48
  -1  -9  -4  256.80   26.95
  -1  -9  -4  311.72   27.33
  -1   9  -5  570.59   52.27
  -1  -9  -5  608.13   51.49
   1  -9   5  625.85   52.06
   1  -9   5  641.90   52.78
  -1   9  -5  689.42   51.27
   1   9   5  763.82   60.63
  -1   9  -5  603.74   50.84
   1  -9   5  643.08   56.01
   1   9   5  616.08   55.68
   1  -9   5  606.44   58.32
   1  -9   5  575.00   51.51
  -1  -9  -5  852.66   68.38
   1  -9   5  596.45   58.75
   1  -9   5  647.86   57.58
  -1   9  -5  622.70   49.22
   1   9   5  635.65   48.13
   1  -9   5  636.41   48.83
  -1   9  -5  640.49   48.90
  -1   9  -6   60.12   11.32
   1  -9   6   75.81   16.41
   1  -9   6   58.47   15.10
  -1  -9  -6   99.43   20.04
  -1   9  -6   71.61   10.04
   1   9   6   61.79   13.55
  -1  -9  -6   64.17    6.74
  -1   9  -6   56.43    5.93
   1  -9   6   56.74   10.54
   1  -9   6   56.57   15.39
   1  -9   6   59.32   15.10
   1   9   6   77.18   15.50
  -1   9  -6   64.33    9.57
   1  -9   6   75.30   10.30
  -1   9  -6   71.42    8.08
   1   9   6   66.23    6.24
  -1   9  -6   51.67    7.18
   1  -9   6   67.59    7.56
  -1  -9  -7 1863.82  122.52
   1  -9   7 1560.23  117.45
   1  -9   7 1430.42  111.47
  -1   9  -7 1463.59  105.71
  -1   9  -7 1361.01  109.68
   1   9   7 1625.81  114.96
  -1  -9  -7 1372.43  106.83
   1  -9   7 1071.41  110.91
   1  -9   7 1363.04  110.36
  -1   9  -7 1445.00  109.23
   1  -9   7 1548.85  117.65
   1   9   7 1474.88  117.05
  -1   9  -7 1497.99  107.52
   1   9   7 1377.57  105.64
  -1  -9  -7 1436.02  106.39
  -1   9  -7 1401.13  111.76
  -1  -9  -7 1396.25  110.51
   1  -9   7 1490.32  107.59
  -1   9  -7 1442.37  106.96
   1  -9   8  120.78   20.02
  -1   9  -8  141.55   14.49
   1   9   8  153.40   23.27
  -1  -9  -8  127.65   11.17
   1  -9   8  114.42   15.92
   1  -9   8  150.76   20.82
  -1   9  -8  117.62   14.87
   1   9   8  169.39   19.29
  -1  -9  -8  122.37   11.91
   1  -9   8  139.81   16.55
  -1   9  -8  140.65   12.40
  -1   9  -8  118.74   16.54
  -1   9  -8  126.04   16.39
   1  -9   8  130.58   12.89
  -1   9  -8  127.17   11.74
  -1  -9  -8  158.19   16.23
  -1  -9  -9 1878.45  125.30
   1  -9   9 1612.42  122.09
   1   9   9 1582.22  119.88
   1  -9   9 1551.38  118.56
   1  -9   9 1463.49  116.65
  -1  -9  -9 1396.95  112.75
   1  -9   9 1704.25  124.23
   1   9   9 1634.97  123.20
  -1   9  -9 1485.47  113.56
  -1   9  -9 1538.23  119.32
  -1   9  -9 1428.03  119.07
  -1  -9  -9 1544.51  117.96
  -1   9  -9 1542.25  113.03
   1  -9   9 1622.49  114.97
   1  -9  10   78.32   15.19
  -1  -9 -10   75.38   16.14
   1   9  10  108.34   14.44
   1  -9  10   74.83   13.16
   1  -9  10   87.44   12.17
   1  -9  10  120.41   17.96
   1   9  10   86.10   15.20
  -1  -9 -10   74.06    8.68
  -1   9 -10   93.34    8.92
  -1   9 -10   87.36    9.19
  -1  -9 -10   92.48   13.43
   1  -9  10   88.36   11.06
  -1   9 -10   95.35   14.57
  -1   9 -10  105.10   14.93
  -1   9 -11 1079.32   89.02
  -1   9 -11 1037.43   88.85
  -1  -9 -11 1325.54   92.10
   1  -9  11 1089.33   89.38
   1   9  11 1207.55   88.52
   1  -9  11 1023.27   87.38
   1   9  11 1109.96   87.74
   1  -9  11 1089.17   84.64
   1  -9  11 1181.84   92.28
  -1   9 -11 1047.78   82.02
  -1   9 -11 1006.83   82.38
   1  -9  11 1103.55   81.99
  -1  -9 -11 1139.59   87.88
   1  -9  11 1252.17   85.88
  -1   9 -12   92.20   16.70
  -1   9 -12  107.17   17.00
   1  -9  12  131.39   17.23
  -1  -9 -12  111.13   17.90
   1   9  12  111.49   16.19
   1  -9  12  112.52   12.90
   1   9  12  130.31   15.57
  -1   9 -12  100.33   10.33
   1  -9  12  106.83    9.88
   1  -9  12  113.62   15.32
  -1  -9 -12   76.92   15.04
  -1   9 -13  732.46   61.98
  -1   9 -13  724.96   61.74
  -1  -9 -13  779.79   60.75
   1   9  13  726.82   58.81
   1  -9  13  713.98   62.03
   1  -9  13  689.71   54.69
   1   9  13  656.21   56.41
  -1  -9 -13  713.48   60.02
   1  -9  13  697.49   52.17
   1  -9  13  731.00   59.44
  -1  -9 -13  665.62   59.24
   1  -9  13  655.80   52.43
  -1   9 -14   89.18   16.74
  -1   9 -14   56.32   16.28
  -1  -9 -14   52.77   13.63
   1  -9  14   75.05   13.57
   1   9  14   72.84   13.13
   1  -9  14   68.17    9.88
   1  -9  14   67.93   15.66
   1   9  14   59.91   11.19
  -1  -9 -14   89.45   16.20
   1  -9  14   43.98   11.97
   1  -9  14   60.64   10.46
   1  -9  14   77.33    6.55
   1  -9  14   64.98    6.59
  -1  -9 -14   56.37   13.65
  -1  -9 -15  458.98   41.53
   1  -9  15  420.54   40.26
   1   9  15  480.02   41.47
   1   9  15  419.33   38.27
   1  -9  15  482.87   36.99
   1  -9  15  512.02   45.39
   1   9  15  438.31   40.55
   1  -9  15  492.32   39.17
  -1   9 -15  469.68   46.50
  -1   9 -15  463.31   46.89
  -1  -9 -15  474.43   44.91
  -1  -9 -15  432.80   42.73
   1  -9  15  384.99   39.12
  -1  -9 -16  213.04   24.69
   1  -9  16  180.70   23.63
   1   9  16  278.98   25.84
   1   9  16  211.11   21.26
   1  -9  16  244.31   27.73
  -1  -9 -16  185.36   27.66
   1  -9  16  272.72   24.68
   1   9  16  227.98   23.90
  -1   9 -16  335.70   36.25
  -1   9 -16  233.73   31.45
  -1  -9 -16  156.78   25.17
   1  -9  17   72.58   13.61
   1   9  17   89.54   15.05
   1  -9  17   98.90   18.97
   1   9  17   66.58   11.53
  -1  -9 -17   66.15   19.91
   1  -9  17  116.89   16.97
   1   9  17  101.57   14.69
  -1   9 -17  101.22   24.17
  -1   9 -17   97.89   23.41
  -1  -9 -17   80.38   18.50
   1  -9  18  222.81   23.03
   1   9  18  214.01   23.90
   1   9  18  204.18   21.00
   1   9  18  244.46   24.47
   1  -9  18  274.84   28.75
  -1  -9 -18  201.23   28.27
  -1   9 -18  227.50   36.85
  -1   9 -18  215.37   36.07
  -1  -9 -18  167.93   31.13
   1  -9  19   51.12   11.49
   1   9  19   63.30   13.99
   1   9  19   86.23   14.40
   1  -9  19   49.85   17.25
  -1  -9 -19   84.83   25.35
  -1   9 -19   52.82   24.09
  -1   9 -19   32.19   25.55
  -1  -9 -19   25.33   16.56
   1   9  20  237.07   25.58
   1   9  20  238.61   25.63
   1  -9  20  295.88   35.16
  -1   9 -20  182.39   42.12
  -1   9 -20  164.60   39.48
  -1  -9 -20  291.21   36.69
  -1  -9 -20  212.28   31.44
   1   9  21   14.86   11.29
   1  -9  21   -7.48   17.98
  -1   9 -21  -21.67   31.63
  -1  -9 -21   -8.27   17.87
  -1  10  21   30.94    9.38
   1  10 -21   -4.37   22.00
  -1  10  20   49.17   10.79
   1 -10 -20   58.73   17.63
   1 -10 -20   53.15   17.68
   1  10 -20   37.78   22.11
   1  10 -19  351.52   43.15
   1  10 -19  388.69   47.19
  -1  10  19  312.70   29.48
  -1 -10  19  307.22   36.64
  -1  10  19  372.35   33.60
  -1 -10  19  307.78   31.56
   1 -10 -19  382.40   38.81
   1 -10 -19  325.99   37.09
  -1  10  18   18.25    8.94
  -1 -10  18   15.80   13.89
  -1  10  18   16.23   11.09
   1 -10 -18   19.11   18.34
   1 -10 -18   32.29   15.24
   1  10 -18   45.56   18.22
   1  10 -18   39.17   18.45
   1  10 -17 1014.40   88.12
   1  10 -17 1055.45   86.16
  -1  10  17 1016.35   79.73
  -1 -10  17  942.28   84.24
  -1  10  17  868.77   76.09
   1 -10 -17 1014.13   80.45
  -1 -10  17  926.07   78.93
   1 -10 -17 1070.16   86.18
   1 -10 -17 1036.64   86.17
  -1  10  16    9.63    9.75
  -1  10  16   19.49    9.34
  -1 -10  16   24.12   14.94
   1 -10 -16    1.57   11.10
  -1 -10  16   17.30   11.00
   1 -10 -16   13.84   17.14
   1 -10 -16    4.42   15.71
   1  10 -16   26.50   12.94
   1  10 -16   19.75   16.38
   1  10 -15 1342.83  106.69
   1  10 -15 1391.52  105.66
  -1  10  15 1292.50  101.98
  -1  10  15 1171.92   98.95
  -1 -10  15 1249.03  107.53
  -1 -10  15 1297.80  102.52
   1 -10 -15 1364.14  103.54
   1 -10 -15 1105.15  104.39
   1 -10 -15 1344.72  108.55
   1  10 -14   16.33   11.21
   1  10 -14   -1.97   12.32
  -1  10  14    7.22    9.74
  -1 -10  14    5.27   13.63
  -1  10  14   15.20    9.23
  -1 -10  14    1.64   10.79
   1 -10 -14    3.41   11.49
   1 -10 -14  -11.44   16.37
  -1 -10  14    4.00    4.73
   1 -10 -14   -6.13   14.84
   1  10 -13 1366.93  114.88
   1  10 -13 1432.38  114.51
  -1  10  13 1533.32  114.17
  -1 -10  13 1382.52  120.09
  -1  10  13 1409.07  111.89
  -1 -10  13 1557.80  115.70
   1 -10 -13 1373.03  115.82
  -1 -10  13 1447.18  107.44
   1 -10 -13 1240.37  115.13
   1  10 -12   19.97   10.50
   1  10 -12   -4.67    9.93
  -1 -10  12    5.87    7.56
  -1  10  12   13.91   10.34
  -1  10  12    6.87    9.52
  -1 -10  12   -5.91   18.82
  -1 -10  12   16.94   12.00
   1 -10 -12   -1.85   12.16
   1 -10 -12   -1.80   10.87
  -1 -10  12    6.21    4.80
   1 -10 -12    1.84   12.10
   1 -10 -11 1126.82   82.72
  -1 -10  11 1108.38   82.80
  -1 -10  11  844.88   85.98
  -1  10  11 1036.02   80.00
  -1 -10  11  897.11   76.19
  -1  10  11  953.43   76.83
   1  10 -11  930.37   72.71
   1  10 -11  841.56   77.64
   1  10 -11  958.82   78.89
   1 -10 -11  910.98   78.49
   1 -10 -11  948.29   80.20
  -1 -10  11  974.60   74.10
   1 -10 -10    6.11   11.92
  -1 -10  10   -2.16   12.35
  -1  10  10    8.26   12.50
  -1 -10  10   -3.44   20.83
  -1 -10  10   12.21    7.25
   1 -10 -10   24.81   10.11
   1  10 -10    8.41    5.21
  -1  10  10    4.50    7.62
   1  10 -10    8.85    9.42
   1  10 -10    8.37    8.73
  -1 -10  10    7.73    6.39
   1 -10 -10   26.54   11.79
   1 -10  -9  765.51   63.15
  -1 -10   9  790.37   64.21
  -1 -10   9  646.04   55.87
   1 -10  -9  666.34   53.85
   1  10  -9  668.90   55.05
  -1  10   9  764.85   65.21
   1  10  -9  652.28   53.00
  -1  10   9  676.25   56.44
   1 -10  -9  700.11   57.12
   1  10  -9  672.04   58.03
   1  10  -9  704.29   58.00
  -1 -10   9  666.56   53.58
   1 -10  -8   18.66   12.65
  -1 -10   8   27.31   13.08
  -1 -10   8   17.66    7.55
   1 -10  -8   13.40    5.42
   1  10  -8   15.60    6.89
  -1  10   8    6.82   12.82
  -1  10   8   13.88    7.26
   1  10  -8   10.87    5.67
  -1  10   8   13.02    3.40
   1  10  -8    1.29    7.31
   1  10  -8    9.47    9.01
   1  10  -8   17.35    5.02
  -1 -10   8    8.47    6.07
   1 -10  -7  684.66   65.04
  -1 -10   7  859.52   68.27
   1  10  -7  687.46   55.43
  -1 -10   7  676.68   56.78
   1 -10  -7  687.35   54.52
  -1  10   7  654.67   62.26
   1  10  -7  702.84   54.44
  -1  10   7  663.90   56.86
  -1  10   7  701.85   52.84
  -1 -10   7  705.93   54.66
   1  10  -7  710.10   53.81
   1  10  -7  638.17   58.05
   1  10  -7  660.76   57.91
   1  10  -6  213.34   22.35
   1  10  -6  211.63   21.77
   1  10  -6  213.59   19.23
   1 -10  -6  218.98   18.46
  -1 -10   6  221.49   21.06
   1  10  -6  185.12   15.08
  -1 -10   6  209.64   19.97
   1 -10  -6  250.81   31.51
  -1  10   6  224.37   21.29
   1  10  -6  216.02   18.55
  -1  10   6  214.16   17.07
   1 -10  -6  196.78   22.41
   1  10  -6  193.45   17.77
   1  10  -5  358.94   35.54
   1 -10  -5  388.90   32.23
  -1 -10   5  392.21   34.91
   1  10  -5  401.78   32.71
   1  10  -5  379.31   29.85
   1 -10  -5  386.84   29.56
  -1 -10   5  395.09   33.83
   1 -10  -5  489.46   48.54
   1  10  -5  403.39   32.49
  -1  10   5  386.18   34.72
   1  10  -5  378.99   35.50
  -1  10   5  411.50   31.36
   1  10  -5  388.06   31.90
   1 -10  -5  388.42   36.18
   1  10  -4  467.21   42.60
   1 -10  -4  482.04   39.20
   1  10  -4  480.42   37.46
  -1 -10   4  494.06   41.74
   1 -10  -4  479.95   37.76
  -1 -10   4  476.85   40.64
   1 -10  -4  599.91   58.91
   1  10  -4  486.09   39.54
   1  10  -4  481.87   42.38
  -1  10   4  494.59   41.92
  -1  10   4  507.45   38.63
   1  10  -4  498.13   39.02
   1 -10  -4  451.37   42.68
   1 -10  -3  177.02   18.64
   1  10  -3  190.57   16.13
  -1 -10   3  170.62   19.41
   1 -10  -3  181.84   17.42
  -1  10   3  196.29   21.71
  -1 -10   3  172.38   18.22
   1  10  -3  170.18   19.32
   1 -10  -3  236.95   36.98
   1  10  -3  187.83   17.73
  -1  10   3  197.01   20.13
   1  10  -3  176.06   19.93
  -1  10   3  192.92   16.92
   1  10  -3  202.75   17.52
   1 -10  -3  178.27   20.43
   1 -10  -2  750.29   59.86
   1  10  -2  811.25   58.03
   1  10  -2  742.81   60.89
  -1  10   2  705.50   61.46
   1 -10  -2  728.68   60.46
  -1 -10   2  758.89   59.78
   1 -10  -2  817.48   84.63
   1  10  -2  718.68   60.91
   1  10  -2  707.64   58.31
  -1  10   2  741.71   57.79
   1 -10  -2  769.35   62.05
   1  10  -2  703.94   57.96
   1 -10  -1   36.83    8.54
   1 -10  -1   36.61   30.38
  -1 -10   1   64.55   27.63
   1  10  -1   47.51    8.09
  -1  10   1   42.41    9.97
   1  10  -1   29.78    9.42
   1 -10  -1   29.96   10.85
   1  10  -1   48.54    9.63
  -1  10   1   38.41    7.95
  -1  10   1   44.51    7.36
   1 -10  -1   46.83   10.64
   1  10  -1   36.99    7.83
  -1  10   1   33.77    8.92
   1  10   0 1094.60   73.26
   1  10   0  857.68   73.40
  -1  10   0  876.08   72.94
   1 -10   0  734.65   77.02
  -1  10   0  892.66   70.61
   1  10   0  908.64   73.03
  -1  10   0  916.94   68.14
   1 -10   0  510.41   86.83
  -1 -10   0 1112.45  113.57
  -1  10   0  928.49   71.14
   1  10   0  923.83   71.06
   1 -10   0  928.15   74.48
   1 -10   1   75.90   11.88
   1  10   1   70.90   12.44
   1  10   1   51.46   11.80
  -1  10  -1   61.62   10.78
   1 -10   1   70.45   19.38
   1  10   1   55.82   10.18
  -1  10  -1   50.90    8.55
  -1  10  -1   56.42    5.41
   1 -10   1   39.80   19.57
  -1  10  -1   52.43    8.82
   1 -10   1   55.09   11.47
   1  10   2 1128.23   81.03
   1 -10   2 1018.49   78.43
   1 -10   2 1018.90   77.70
   1  10   2  997.84   79.52
  -1  10  -2 1029.80   77.37
   1 -10   2  998.84   93.34
   1  10   2 1009.38   77.47
  -1  10  -2 1019.00   74.92
   1  10   2  945.77   72.38
  -1  10  -2  923.12   71.95
   1 -10   2 1014.10   79.88
  -1  10  -2 1011.76   74.81
   1  10   3  261.76   29.27
   1 -10   3  274.31   25.33
   1 -10   3  279.66   24.66
  -1  10  -3  252.87   23.64
   1 -10   3  206.16   31.43
   1  10   3  203.13   23.17
  -1  10  -3  246.38   21.44
   1  10   3  234.80   19.87
   1 -10   3  235.22   25.87
  -1  10  -3  261.89   21.51
  -1  10  -3  223.83   24.06
  -1  10  -4  729.74   60.50
   1 -10   4  685.49   68.32
  -1 -10  -4 1039.40   81.97
   1 -10   4  710.03   60.41
   1  10   4  745.69   66.94
   1 -10   4  717.10   59.65
  -1  10  -4  698.78   58.78
   1 -10   4  775.85   68.07
  -1  10  -4  713.56   56.84
   1  10   4  650.27   59.04
   1  10   4  720.58   56.45
   1  10   4  767.69   56.03
  -1  10  -4  749.59   56.69
  -1  10  -5  256.43   24.51
  -1 -10  -5  297.78   36.21
   1 -10   5  226.50   31.06
   1  10   5  284.17   34.73
   1 -10   5  243.68   24.12
  -1  10  -5  220.88   21.91
  -1  10  -5  241.65   22.67
   1 -10   5  219.41   29.24
   1  10   5  278.30   29.13
   1 -10   5  211.86   22.98
  -1  10  -5  238.60   20.56
   1  10   5  244.09   21.62
   1  10   5  226.57   19.24
   1 -10   5  219.54   19.78
  -1  10  -5  243.93   20.28
  -1  10  -6  409.01   35.25
  -1  10  -6  328.11   34.82
   1 -10   6  392.75   41.29
  -1 -10  -6  526.02   47.22
   1  10   6  444.94   41.07
  -1  10  -6  362.42   28.86
   1 -10   6  375.01   34.52
  -1  10  -6  399.65   33.12
   1  10   6  348.29   38.47
  -1  10  -6  383.42   32.87
   1 -10   6  371.16   33.74
   1 -10   6  443.02   41.38
  -1  10  -6  360.69   30.66
   1  10   6  360.00   33.01
   1  10   6  376.02   29.18
   1 -10   6  382.49   30.36
  -1  10  -6  380.57   30.24
  -1 -10  -7  225.90   27.44
   1 -10   7  177.20   23.71
  -1 -10  -7  138.71   12.49
   1  10   7  166.67   20.93
  -1  10  -7  140.51   15.87
  -1  10  -7  149.44   11.67
   1 -10   7  139.81   17.24
  -1  10  -7  145.54   11.27
  -1  10  -7  135.31   15.61
   1 -10   7  116.05   15.73
   1 -10   7  154.00   22.41
   1  10   7  131.82   22.45
  -1  10  -7  136.79   13.62
  -1 -10  -7  143.85   11.96
   1  10   7  134.62   11.48
   1  10   7  127.88   17.71
  -1  10  -7  127.69   17.26
  -1  10  -7  134.97   17.87
   1 -10   7  140.35   13.46
  -1  10  -7  142.51   13.00
  -1 -10  -8  154.57   22.73
   1 -10   8  132.08   21.43
  -1 -10  -8  128.92   11.08
   1  10   8  138.13   24.38
   1 -10   8  130.05   20.85
  -1 -10  -8  121.86   11.92
   1  10   8  167.25   20.15
   1 -10   8  137.55   16.98
  -1  10  -8  122.31   12.83
  -1  10  -8  138.47   17.42
  -1  10  -8  130.90   17.42
   1 -10   8  149.01   13.33
  -1 -10  -8  126.34   16.58
  -1  10  -8  138.55   12.23
   1 -10   9   11.88   11.02
  -1 -10  -9    4.44   11.86
   1 -10   9   14.38    8.10
   1  10   9   15.10   10.20
  -1 -10  -9    5.49    3.69
   1  10   9   10.72   13.12
  -1 -10  -9    7.88    2.60
   1 -10   9   12.50   12.03
  -1  10  -9    9.92    4.69
  -1  10  -9   19.57    9.61
  -1  10  -9   -1.42    9.15
  -1 -10  -9   11.02    7.90
   1 -10   9    6.78    5.68
  -1  10  -9    6.97    3.80
  -1 -10 -10   -6.19   12.88
   1 -10  10    1.87    9.96
   1 -10  10   -4.08    7.35
  -1 -10 -10    1.76    3.96
   1  10  10    4.31    9.42
   1  10  10   -3.32   10.88
   1 -10  10   -6.22   10.89
  -1  10 -10   -1.90    4.16
  -1  10 -10   -0.86    4.72
  -1  10 -10   -4.51    9.19
  -1  10 -10   -7.87    8.85
   1 -10  10    5.36    6.47
   1 -10  10    7.35    5.49
  -1 -10 -10    7.80    8.77
   1 -10  11   -4.18    8.51
   1  10  11    2.77    9.24
   1  10  11   -4.16   10.30
   1 -10  11   10.19   11.47
  -1 -10 -11   -1.94   12.86
   1 -10  11   -7.08   11.93
   1  10  11    6.59   11.41
  -1 -10 -11    1.38    8.83
   1 -10  11    9.91    7.37
   1 -10  11    4.08    4.73
  -1  10 -11    3.33    8.35
  -1  10 -11    1.61   10.36
  -1  10 -12   22.69   11.65
  -1  10 -12   35.55   11.97
   1 -10  12    1.68   10.25
  -1 -10 -12   43.96   13.79
   1  10  12    4.13   10.18
   1  10  12   12.10    9.81
   1 -10  12   16.33   13.47
   1  10  12   11.97   11.05
   1 -10  12   22.42    4.65
   1 -10  12   21.89    9.51
   1 -10  12   23.18    5.48
  -1 -10 -12   17.76   11.17
  -1  10 -13    7.70   10.28
  -1  10 -13   -5.77   12.28
  -1 -10 -13   14.08   11.46
   1  10  13    4.17    9.30
   1 -10  13   16.18   12.91
   1  10  13   -3.26    8.62
  -1 -10 -13   13.02   10.08
   1 -10  13    1.33   11.36
   1  10  13   21.14   10.72
   1 -10  13   10.26    3.84
   1 -10  13    9.87    4.59
  -1 -10 -13   17.48   11.47
   1 -10  14  245.13   26.46
  -1 -10 -14  266.75   28.82
   1  10  14  297.06   27.54
   1  10  14  229.84   23.84
   1 -10  14  237.29   29.12
   1 -10  14  152.83   23.58
  -1 -10 -14  306.37   30.13
   1  10  14  282.03   26.43
  -1  10 -14  250.97   29.48
  -1  10 -14  279.41   31.20
  -1 -10 -14  269.18   28.40
   1 -10  14  228.67   19.19
  -1 -10 -15   30.51   13.38
   1 -10  15   31.50   11.72
   1  10  15   37.40   12.28
   1 -10  15   48.51   14.48
   1  10  15   49.96   10.82
  -1 -10 -15   33.06   15.03
   1  10  15   36.04   11.16
  -1  10 -15   37.26   15.09
  -1  10 -15   50.87   15.52
  -1 -10 -15   12.76   13.52
  -1 -10 -16  407.45   37.59
   1 -10  16  360.22   35.49
   1  10  16  340.30   35.21
   1 -10  16  425.87   39.93
   1  10  16  371.18   33.06
   1  10  16  362.09   35.13
  -1  10 -16  404.46   43.69
  -1  10 -16  473.24   44.65
  -1 -10 -16  342.73   38.71
  -1 -10 -16  334.82   40.44
   1 -10  17   54.06   12.94
   1  10  17   84.00   14.58
   1 -10  17   56.06   16.73
   1  10  17   55.92   11.30
  -1 -10 -17   20.97   17.27
   1  10  17   72.70   13.87
  -1 -10 -17   43.10   17.22
  -1  10 -17   71.98   21.39
  -1  10 -17   90.00   22.31
  -1  10 -18  603.62   59.70
  -1  10 -18  472.05   54.85
   1 -10  18  483.04   43.83
   1  10  18  532.80   44.72
   1 -10  18  522.56   48.42
   1  10  18  495.56   41.34
   1  10  18  552.69   44.94
  -1 -10 -18  412.04   47.89
  -1 -10 -18  370.77   50.79
   1  10  19   10.45   11.20
   1 -10  19    8.04   12.83
   1  10  19   26.76   11.35
  -1 -10 -19    3.20   21.80
  -1 -10 -19  -13.44   19.18
  -1  10 -19   39.05   21.79
  -1  10 -19   31.33   22.89
   1  10  20  418.67   39.30
  -1 -10 -20  424.88   46.13
   1  10  21   19.12   12.08
  -1  11  20  115.44   15.11
   1  11 -19   32.46   19.04
   1 -11 -19   28.16   15.59
  -1  11  19   20.61   10.28
  -1  11  18   79.12   15.81
  -1  11  18   44.26   11.70
  -1 -11  18   77.06   18.77
   1  11 -18   54.73   22.61
   1  11 -18   79.54   21.49
   1 -11 -18   75.72   19.79
   1 -11 -18   88.53   23.51
  -1  11  17    6.90   10.78
  -1  11  17   -3.82    9.22
  -1 -11  17   -4.67   14.26
  -1 -11  17    8.98   11.28
   1  11 -17   25.21   13.82
   1  11 -17   -5.62   18.07
   1 -11 -17   -2.39   16.67
   1 -11 -17  -17.03   20.45
  -1  11  16   11.10   10.88
  -1 -11  16    9.63   14.75
  -1  11  16   14.23   10.66
  -1 -11  16   27.06   12.80
   1 -11 -16   15.71   13.02
   1 -11 -16   19.23   18.39
   1  11 -16   18.02   12.23
   1  11 -16   22.43   16.23
   1 -11 -16    2.35   19.45
  -1  11  15   14.16   11.71
  -1 -11  15   19.95   16.06
  -1  11  15   15.30    9.71
  -1 -11  15    1.70   12.07
   1 -11 -15   16.34   13.21
   1 -11 -15    2.62   16.89
   1  11 -15   15.64   14.10
   1  11 -15    8.17   13.03
   1 -11 -15  -11.47   18.61
  -1  11  14   -5.76   11.31
  -1  11  14    5.97    9.92
  -1 -11  14  -15.55   16.84
   1 -11 -14   -3.76   13.87
  -1 -11  14   10.87   12.33
   1 -11 -14   -2.37   15.98
   1  11 -14   -9.44   12.03
   1  11 -14   -6.09   13.81
   1 -11 -14   -4.38   15.16
  -1  11  13   41.17   12.37
  -1  11  13   31.90   11.94
  -1 -11  13   65.02   18.68
  -1 -11  13   55.61   15.56
   1 -11 -13   48.99   16.45
   1 -11 -13   12.55   13.66
   1  11 -13   35.75   13.15
   1  11 -13   63.22   15.47
   1  11 -12    7.03   11.53
   1  11 -12   -4.95   10.62
  -1  11  12   -7.58   10.13
  -1 -11  12   -1.26    8.18
  -1  11  12  -10.64   10.88
  -1 -11  12   -5.68   16.19
   1 -11 -12   -2.04   12.58
  -1 -11  12    6.12   12.99
  -1  11  12    3.90    8.37
   1 -11 -12   15.14   12.30
  -1 -11  12    5.29    5.25
   1 -11 -12  -11.97   13.69
  -1 -11  11  126.81   22.59
   1 -11 -11  191.56   24.35
  -1 -11  11  142.85   25.85
  -1  11  11  173.88   22.68
  -1  11  11  158.90   20.79
  -1 -11  11  146.76   17.81
   1 -11 -11  136.00   15.42
  -1  11  11  140.47   18.39
   1 -11 -11  126.67   20.25
   1  11 -11  159.74   20.18
   1  11 -11  164.10   20.61
   1 -11 -11  108.38   21.13
  -1 -11  10   30.02   15.26
   1 -11 -10   22.37   13.95
  -1  11  10   20.68   14.76
  -1 -11  10   15.86   18.84
   1 -11 -10   22.13    6.76
  -1 -11  10   36.13    9.46
  -1  11  10   21.39   12.01
   1 -11 -10   21.99   10.06
  -1  11  10   43.67   10.37
   1  11 -10   11.93   10.41
   1  11 -10   19.01   11.22
  -1 -11  10   30.38    7.87
  -1 -11   9  456.60   46.20
   1 -11  -9  538.48   46.80
  -1 -11   9  399.43   37.80
   1 -11  -9  432.58   35.52
  -1 -11   9  354.17   47.12
  -1  11   9  394.30   45.08
  -1  11   9  388.82   38.00
   1 -11  -9  455.33   39.21
   1  11  -9  439.88   35.02
   1  11  -9  411.34   39.75
   1  11  -9  404.44   39.16
  -1 -11   9  441.24   35.45
   1 -11  -8  208.10   30.29
  -1 -11   8  305.23   33.46
   1 -11  -8  235.05   20.95
   1  11  -8  227.73   22.25
  -1 -11   8  236.59   23.89
  -1  11   8  225.72   29.66
  -1 -11   8  175.30   33.89
  -1  11   8  236.93   24.00
  -1  11   8  235.85   18.72
   1  11  -8  217.85   24.76
   1  11  -8  220.98   25.11
   1  11  -8  239.56   20.30
  -1 -11   8  217.76   21.04
  -1 -11   7  243.40   31.86
   1 -11  -7  247.27   31.99
   1 -11  -7  200.89   19.78
   1  11  -7  235.30   21.35
  -1 -11   7  218.78   22.90
  -1  11   7  180.48   27.17
  -1  11   7  222.00   23.19
  -1  11   7  229.92   18.53
   1 -11  -7  209.94   25.51
  -1 -11   7  223.82   20.48
   1  11  -7  216.25   19.66
   1  11  -7  255.95   25.46
   1  11  -7  225.32   24.39
   1  11  -6  479.15   43.45
  -1 -11   6  511.20   52.40
   1 -11  -6  511.73   53.34
  -1 -11   6  508.20   40.97
   1 -11  -6  466.98   38.90
   1  11  -6  491.92   39.87
  -1 -11   6  457.17   41.75
  -1  11   6  443.23   41.60
   1  11  -6  474.33   42.89
  -1  11   6  498.22   37.80
   1 -11  -6  501.26   44.72
   1  11  -6  463.80   38.49
   1 -11  -5  146.35   28.39
  -1 -11   5  130.19   26.26
  -1 -11   5  131.10   15.23
  -1 -11   5  134.82   16.46
   1  11  -5  123.30   10.91
   1  11  -5  145.10   17.34
  -1  11   5  135.43   16.36
  -1  11   5  123.57   12.66
   1 -11  -5  147.62   18.96
   1  11  -5  145.46   13.74
  -1 -11   4  266.03   38.94
   1 -11  -4  324.76   44.03
   1 -11  -4  264.57   21.26
  -1 -11   4  260.73   24.75
   1  11  -4  250.69   21.15
  -1 -11   4  296.90   26.56
   1  11  -4  284.00   26.93
  -1  11   4  236.53   25.72
  -1  11   4  286.32   22.65
   1 -11  -4  281.31   28.40
   1  11  -4  243.23   22.98
   1 -11  -3    4.98   20.55
  -1 -11   3   -1.90    6.30
  -1  11   3    1.51   10.34
   1 -11  -3    5.45    4.34
   1  11  -3    4.34    3.77
  -1 -11   3    2.34    7.07
   1  11  -3    3.72    7.67
  -1  11   3    2.17    5.14
   1 -11  -3   16.57    9.98
   1 -11  -2  146.76   36.06
   1  11  -2   97.29   10.72
  -1 -11   2  106.57   14.32
   1 -11  -2  103.48   12.45
  -1  11   2   99.47   15.60
  -1 -11   2  100.77   13.05
   1  11  -2   95.09   14.23
   1  11  -2   81.35   13.61
  -1  11   2  104.94   11.44
   1 -11  -2  138.44   17.16
  -1 -11   1   11.55   22.70
   1 -11  -1    7.86   27.43
   1  11  -1   11.06    5.71
  -1  11   1   16.66    9.21
   1  11  -1   17.28    9.73
   1 -11  -1   15.29    8.08
   1  11  -1    5.94    7.69
  -1  11   1   10.97    3.54
  -1  11   1    7.40    5.78
   1 -11  -1   27.94   10.96
   1 -11   0   61.94   28.96
  -1 -11   0   56.84   34.74
   1 -11   0   75.32   13.06
   1  11   0   79.73   11.75
   1 -11   0   66.79   15.35
   1  11   0   90.45   13.60
  -1  11   0   67.29   12.70
   1  11   0   60.51   11.45
  -1  11   0   76.01    6.65
  -1  11   0   61.17    9.81
   1 -11   0   72.42   13.89
   1 -11   1  148.17   19.17
   1  11   1  212.23   20.51
   1  11   1  179.74   21.32
   1 -11   1  173.70   19.47
  -1  11  -1  166.25   19.32
   1 -11   1  152.77   24.83
   1  11   1  167.07   19.17
   1 -11   1  111.91   31.71
   1 -11   1  175.28   21.77
   1 -11   2  103.49   15.07
   1  11   2  141.63   17.17
  -1  11  -2  116.16   15.11
   1  11   2   92.72   16.18
   1 -11   2   97.35   23.85
   1 -11   2  125.63   15.06
   1  11   2  111.60   14.32
   1  11   2   94.49    8.15
  -1  11  -2   99.97   11.95
   1 -11   2  135.96   18.00
   1 -11   3  406.05   35.02
   1  11   3  493.10   39.40
  -1  11  -3  362.99   33.34
   1 -11   3  350.51   33.50
   1 -11   3  337.61   44.99
   1  11   3  376.11   33.74
   1  11   3  345.20   28.48
   1 -11   3  361.80   37.04
  -1  11  -3  385.56   30.77
  -1 -11  -3  512.26   58.47
  -1  11  -4   72.23   12.90
   1 -11   4   40.51   18.89
  -1 -11  -4   75.65   25.47
   1 -11   4   57.21   11.84
   1  11   4   48.44   15.65
   1 -11   4   65.50   18.10
   1 -11   4   51.58   10.72
  -1  11  -4   50.49   11.20
   1  11   4   60.02   11.24
  -1  11  -4   69.40    9.10
   1  11   4   48.49    6.77
   1  11   4   61.85    7.59
   1 -11   4   51.25   13.72
  -1  11  -4   63.65    8.50
  -1  11  -5 1167.69   93.78
  -1  11  -5 1161.87   94.22
   1 -11   5 1121.62  101.58
  -1 -11  -5 1564.49  111.05
   1 -11   5 1216.92   94.03
  -1  11  -5 1278.30   89.42
   1  11   5 1244.41  101.06
   1  11   5 1143.74   97.66
   1 -11   5 1047.02   98.98
  -1  11  -5 1109.01   91.60
   1 -11   5 1182.41   92.96
  -1  11  -5 1132.48   89.44
   1  11   5 1122.81   92.49
   1  11   5 1163.67   89.20
   1  11   5 1222.06   88.30
  -1  11  -5 1151.63   89.02
   1 -11   5  891.14   95.43
   1 -11   5 1173.73   88.76
  -1 -11  -5 1157.43   92.70
  -1  11  -6   43.76   11.59
  -1  11  -6   50.28   11.37
  -1 -11  -6   40.88   16.67
   1 -11   6   50.06   14.99
   1 -11   6   22.89    9.02
  -1  11  -6   34.48    5.24
   1  11   6   58.45   21.35
   1 -11   6   31.54    8.83
   1 -11   6   54.63   15.88
  -1  11  -6   18.76    8.53
   1  11   6   36.72   15.49
  -1  11  -6   25.36    6.56
   1  11   6   31.41    8.91
   1  11   6   27.28    7.81
   1  11   6   25.30    4.62
   1 -11   6   30.49    5.92
   1 -11   6   25.32    9.92
  -1  11  -6   25.66    6.62
  -1 -11  -7 2314.30  161.08
   1 -11   7 2079.97  157.01
  -1  11  -7 1845.50  142.67
   1 -11   7 2041.26  150.53
   1  11   7 2462.79  157.24
   1  11   7 1806.65  155.68
   1 -11   7 1993.25  148.93
  -1  11  -7 1946.25  147.55
   1 -11   7 2019.20  155.47
  -1  11  -7 2093.85  145.46
   1  11   7 2109.68  148.14
   1  11   7 1874.09  143.16
  -1 -11  -7 1930.27  143.28
  -1  11  -7 1995.27  150.50
  -1  11  -7 2000.71  151.01
  -1  11  -7 2075.43  144.79
   1 -11   7 1558.07  147.65
   1 -11   7 2041.71  144.99
   1 -11   8    4.63   11.62
  -1 -11  -8   12.90   13.56
   1  11   8   20.04   11.84
   1 -11   8    8.33    8.94
  -1 -11  -8    3.84    2.00
   1 -11   8   17.64   13.48
   1  11   8   -5.56   16.06
  -1  11  -8    2.98    5.17
   1  11   8   -5.03   10.70
  -1  11  -8   12.40   10.17
  -1  11  -8   -2.91    9.36
   1 -11   8    4.79    7.44
   1 -11   8    5.63    5.24
  -1 -11  -9 2129.78  164.99
   1 -11   9 2092.87  163.97
   1 -11   9 2017.05  163.08
   1  11   9 2191.23  165.40
   1  11   9 2267.29  161.75
   1 -11   9 2026.46  159.29
   1  11   9 2131.98  160.58
  -1  11  -9 1923.08  159.90
  -1  11  -9 2045.74  159.78
   1 -11   9 2124.68  154.60
  -1 -11  -9 1977.08  158.77
   1 -11   9 1903.15  155.40
  -1 -11 -10   -4.46   13.03
   1 -11  10    4.13   12.36
   1 -11  10   -2.13   11.85
   1  11  10   12.82   12.79
   1  11  10   11.03   11.10
   1 -11  10   14.73   10.46
   1  11  10   -1.94   13.33
  -1  11 -10    7.94   11.09
  -1  11 -10    8.36   10.33
   1 -11  10    4.77    7.60
  -1 -11 -10    8.65   10.64
   1 -11  10    6.74    6.39
   1 -11  11 1556.72  129.44
  -1 -11 -11 1605.64  130.35
   1  11  11 1660.89  127.47
   1 -11  11 1530.19  126.82
   1  11  11 1607.79  127.48
   1 -11  11 1603.27  130.46
   1  11  11 2075.78  135.42
  -1  11 -11 1491.87  127.68
  -1  11 -11 1488.27  127.86
  -1 -11 -11 1608.82  127.43
   1 -11  11 1738.53  123.87
   1 -11  11 1568.30  121.87
   1 -11  12   -1.86   12.91
  -1 -11 -12   -2.01   13.09
   1  11  12   13.41   11.18
   1 -11  12    9.11   10.53
   1 -11  12   29.44   13.56
   1  11  12   14.70   11.26
  -1 -11 -12   37.15   11.94
   1  11  12    3.73   12.48
  -1  11 -12    7.24   10.60
  -1  11 -12    1.86   12.13
  -1 -11 -12    9.76   12.11
   1 -11  12   11.77    5.29
  -1 -11 -13 1292.92   96.22
   1  11  13 1180.43   92.72
   1  11  13 1084.33   90.66
   1 -11  13 1214.96   96.43
  -1 -11 -13 1231.97   94.33
   1  11  13 1162.50   93.65
  -1  11 -13 1140.11   95.31
  -1  11 -13 1180.85   95.53
   1 -11  13 1084.47   86.20
  -1 -11 -13 1106.07   93.73
  -1 -11 -14   12.95   13.07
   1 -11  14    5.04   11.88
   1  11  14    9.83   10.27
   1  11  14   18.60    9.87
   1 -11  14   35.62   15.50
  -1 -11 -14   19.29   13.29
   1  11  14   12.31   11.90
  -1  11 -14   25.99   12.99
  -1  11 -14    8.67   13.43
  -1 -11 -14   16.66   12.76
  -1 -11 -15  714.89   64.42
   1 -11  15  658.49   62.36
   1  11  15  778.51   62.53
   1  11  15  662.18   59.59
   1 -11  15  813.33   66.61
   1  11  15  801.07   63.12
  -1  11 -15  691.52   66.46
  -1  11 -15  772.85   68.13
  -1 -11 -15  805.18   67.48
  -1 -11 -15  721.17   65.25
   1 -11  16    1.51   10.56
  -1 -11 -16   15.33   12.95
   1  11  16    1.36   10.71
   1 -11  16   16.56   13.97
   1  11  16    5.73    9.32
  -1 -11 -16    9.76   15.72
   1  11  16   12.87   10.40
  -1 -11 -16   -2.09   16.40
  -1  11 -16   31.66   17.80
  -1  11 -16    5.46   17.39
  -1  11 -17  510.76   54.00
  -1  11 -17  446.16   50.60
   1 -11  17  462.34   43.54
   1  11  17  460.31   43.07
   1  11  17  461.25   40.37
   1 -11  17  488.97   47.48
   1  11  17  518.59   43.59
  -1 -11 -17  440.40   47.97
  -1 -11 -17  478.74   50.91
  -1 -11 -18   -6.95   19.46
   1 -11  18   10.35   13.96
  -1 -11 -18  -18.09   23.83
   1  11  18    1.39   10.34
   1 -11  18   -5.41   11.16
  -1  11 -18   37.06   20.36
   1  11  19  261.99   28.52
   1  11  20   49.85   13.76
  -1  12  20   33.45   11.01
  -1  12  19  327.39   31.36
  -1  12  19  306.07   29.40
  -1  12  18   36.99   11.93
   1 -12 -18   42.17   17.31
  -1 -12  18   59.62   15.56
  -1 -12  17  835.16   72.08
  -1  12  17  723.18   63.76
   1  12 -17  908.98   74.61
   1 -12 -17  793.75   72.08
  -1  12  16   86.91   16.24
  -1  12  16  117.73   15.91
  -1 -12  16   47.85   18.80
  -1 -12  16  122.93   19.12
   1 -12 -16   91.85   19.36
   1 -12 -16   89.13   22.84
   1 -12 -16   57.45   20.41
   1  12 -16   88.33   21.82
   1  12 -16   71.75   19.19
   1  12 -15 1332.57  112.53
   1  12 -15 1345.37  113.63
  -1  12  15 1367.73  109.15
  -1  12  15 1342.00  107.61
  -1 -12  15 1410.87  115.22
   1 -12 -15 1431.44  112.97
  -1 -12  15 1486.10  112.11
   1 -12 -15 1160.38  112.88
   1 -12 -15 1499.11  117.74
  -1  12  14  126.79   17.53
  -1  12  14  113.13   17.55
  -1 -12  14   81.40   21.47
   1 -12 -14  131.26   21.71
  -1 -12  14   93.78   19.08
   1 -12 -14   51.96   20.47
   1 -12 -14   48.84   19.17
   1  12 -14  102.30   19.36
   1  12 -14  116.01   20.57
   1  12 -13 1460.62  121.76
   1  12 -13 1460.24  121.04
  -1  12  13 1562.63  119.44
  -1  12  13 1617.25  119.84
  -1 -12  13 1530.85  126.12
  -1 -12  13 1473.66  122.98
   1 -12 -13 1686.32  124.28
   1 -12 -13 1321.52  122.26
   1 -12 -13 1407.30  122.70
  -1 -12  12   39.64   17.07
  -1  12  12   53.21   15.74
  -1 -12  12   64.70   18.66
  -1  12  12   67.98   14.04
  -1 -12  12   54.02   12.47
  -1  12  12   38.73   12.69
   1 -12 -12   20.07   14.08
   1  12 -12   43.49   12.91
   1  12 -12   51.66   13.84
   1 -12 -12   40.81   16.10
   1 -12 -11 1811.38  140.71
  -1 -12  11 1828.08  141.00
  -1 -12  11 1744.78  143.06
  -1  12  11 1773.66  138.79
  -1 -12  11 1839.42  135.28
  -1  12  11 1747.39  136.23
  -1  12  11 1698.21  134.82
   1  12 -11 1659.52  136.86
   1  12 -11 1661.93  136.28
   1 -12 -11 1562.01  136.36
  -1 -12  10   23.58   17.39
  -1  12  10   78.21   21.63
  -1  12  10   48.64   14.10
  -1 -12  10   39.55   11.11
   1 -12 -10   60.02   14.20
  -1  12  10   52.11   12.06
   1  12 -10   55.82   14.67
   1  12 -10   49.48   13.67
   1 -12 -10   41.44   17.12
  -1 -12  10   67.07   18.14
  -1  12   9 1461.96  120.17
  -1 -12   9 1394.80  120.06
  -1  12   9 1445.49  113.13
  -1 -12   9 1383.99  110.25
   1 -12  -9 1393.98  106.93
   1 -12  -9 1420.47  111.10
  -1  12   9 1312.13  109.98
   1  12  -9 1439.14  112.62
   1  12  -9 1275.39  111.11
   1 -12  -9 1480.90  118.42
  -1 -12   9 1575.02  119.37
  -1 -12   8   58.71   20.15
   1 -12  -8   50.39   18.36
  -1 -12   8   69.18   13.28
  -1  12   8   70.05   16.29
  -1  12   8   67.38   19.31
  -1 -12   8   65.09   20.78
   1 -12  -8   61.72    9.31
   1 -12  -8   89.94   13.55
  -1  12   8   39.00   11.15
   1  12  -8   43.22   13.39
   1  12  -8   56.89   12.76
   1 -12  -8   51.76   15.79
  -1 -12   7 1415.98  106.63
   1 -12  -7 1251.78  105.37
  -1 -12   7 1245.21   95.33
  -1  12   7 1426.33  100.62
   1  12  -7 1226.26   92.60
  -1 -12   7  968.00  103.57
  -1  12   7 1089.90  100.59
  -1  12   7 1172.21   94.72
   1  12  -7 1129.54   95.65
  -1  12   7 1190.86   89.67
  -1 -12   7 1169.15   91.47
   1 -12  -7 1172.17   97.80
   1  12  -7 1117.04   96.18
   1  12  -6   21.44    9.64
   1 -12  -6   13.66   17.51
  -1 -12   6   26.04   18.17
  -1 -12   6   33.17    8.26
  -1 -12   6    3.73   18.81
  -1 -12   6   25.70    9.52
  -1  12   6   24.94    9.45
  -1  12   6   24.38    5.63
   1 -12  -6   31.80   12.47
   1 -12  -5  608.35   64.00
  -1 -12   5  572.43   59.91
  -1 -12   5  553.24   48.53
  -1 -12   5  567.54   47.34
   1  12  -5  573.79   49.56
  -1  12   5  568.73   44.28
   1 -12  -5  501.16   50.31
   1 -12  -4    4.51   21.91
  -1 -12   4   23.06   18.34
  -1 -12   4   15.56    8.86
   1  12  -4    8.69    3.72
  -1 -12   4   17.52    7.88
   1  12  -4   16.49    9.39
   1 -12  -4   12.77    3.94
  -1  12   4   11.29    6.09
   1 -12  -4   13.93   11.98
  -1 -12   3  231.71   23.74
   1  12  -3  218.75   18.22
  -1 -12   3  218.03   21.78
  -1  12   3  223.01   25.86
   1 -12  -3  211.48   18.37
   1 -12  -3  219.78   42.80
   1  12  -3  199.56   23.26
  -1  12   3  204.55   19.42
   1 -12  -3  192.31   25.15
  -1 -12   2   81.02   13.85
   1  12  -2   85.76    9.84
  -1 -12   2   81.29   12.52
   1 -12  -2   95.60   11.33
  -1  12   2   81.16   15.59
   1 -12  -2  111.36   35.96
   1  12  -2   72.72   13.67
  -1  12   2   83.46   10.73
   1 -12  -2   91.85   16.62
   1 -12  -1   16.12    8.93
   1  12  -1   12.29    6.38
  -1  12   1    8.52    9.38
  -1 -12   1   12.86    7.63
   1 -12  -1   14.49    8.42
   1 -12  -1   16.64   33.54
  -1 -12   1   46.91   25.36
   1  12  -1   23.32    9.48
  -1  12   1   17.83    6.98
   1 -12  -1   20.54   11.83
   1  12   0   69.77   14.88
  -1  12   0   73.19   13.53
   1 -12   0   77.04   14.53
   1 -12   0   76.37   12.96
  -1 -12   0   64.21   35.84
   1 -12   0   18.94   26.62
   1  12   0   71.26   13.19
   1 -12   0   73.77   13.75
   1  12   0   75.78   11.26
   1 -12   0   87.83   16.91
   1 -12   1   90.12   13.15
   1 -12   1   46.52   15.01
   1  12   1   67.02   14.75
  -1  12  -1   67.81   13.55
  -1 -12  -1  108.91   38.83
   1 -12   1   43.98   24.66
   1  12   1   55.13   11.76
   1  12   1   83.89   12.44
   1 -12   1   61.82   12.80
  -1  12  -1   77.92   14.72
   1 -12   1   80.34   17.27
   1 -12   2   42.38   16.52
  -1  12  -2   60.86   12.41
   1  12   2   87.76   15.92
   1 -12   2   76.90   12.69
   1  12   2   48.16   11.13
  -1  12  -2   69.05   12.54
   1  12   2   80.01   14.23
   1 -12   2   53.28   12.79
   1 -12   2   58.47   16.31
   1 -12   3  224.32   24.23
   1  12   3  247.40   26.12
  -1  12  -3  218.36   21.31
  -1  12  -3  188.68   22.34
   1 -12   3  214.04   23.34
   1 -12   3  223.75   34.05
  -1 -12  -3  265.72   43.65
   1  12   3  237.24   23.51
  -1  12  -3  206.67   24.12
   1  12   3  217.39   19.26
   1 -12   3  201.65   27.67
  -1 -12  -3  205.50   22.71
  -1  12  -4   -4.49    8.95
  -1 -12  -4   13.45   19.37
   1 -12   4    3.34   16.77
   1 -12   4    7.26    8.69
  -1  12  -4    8.69    5.88
   1  12   4   16.03   13.52
   1 -12   4    6.40    8.33
   1 -12   4  -10.32   19.85
  -1  12  -4   13.21    9.37
   1  12   4    3.65    8.07
   1  12   4    6.28    4.70
  -1 -12  -4   15.32    8.78
   1 -12   4   14.61   13.72
   1 -12   4    4.71    5.01
  -1  12  -5  127.13   17.60
  -1  12  -5  110.32   16.79
  -1 -12  -5  160.42   30.60
   1 -12   5  101.07   24.28
   1 -12   5  142.03   18.58
   1  12   5  154.55   22.93
  -1  12  -5  118.63   11.34
   1 -12   5  123.08   23.68
  -1  12  -5  105.72   15.52
   1  12   5   97.23   20.70
   1 -12   5  121.88   15.96
   1  12   5  131.52   16.14
   1  12   5  123.57   11.26
   1  12   5  109.90   11.15
   1 -12   5   59.23   17.18
   1 -12   5   98.52   11.60
  -1 -12  -5  136.93   17.22
  -1  12  -6   20.74   10.47
  -1  12  -6   21.90   10.96
  -1 -12  -6    6.76   18.06
   1 -12   6    5.69   14.98
   1 -12   6   19.34   10.52
   1  12   6    8.34   17.38
   1 -12   6   12.63   13.50
   1  12   6   17.48   15.46
   1 -12   6   13.91    8.12
  -1  12  -6   21.82    9.55
   1  12   6   22.06    8.68
   1  12   6   14.87    6.08
   1  12   6   10.85    4.13
   1 -12   6    4.52    9.55
  -1 -12  -6   16.09    9.64
   1 -12   6    9.28    5.54
  -1 -12  -7  120.85   24.48
   1 -12   7  117.38   22.80
   1  12   7  127.12   24.34
   1 -12   7   95.91   15.26
   1 -12   7   83.34   19.57
  -1 -12  -7   66.02    6.41
   1  12   7   57.73   19.45
  -1 -12  -7   51.80    7.57
   1  12   7  100.36   13.99
   1  12   7  107.43   11.67
  -1  12  -7  101.30   15.78
  -1  12  -7   83.44   14.68
   1 -12   7   88.84    9.60
   1 -12   7   66.29   13.13
   1 -12   8   27.68   16.09
  -1 -12  -8   24.99   17.75
   1 -12   8   21.47   10.88
   1  12   8   44.53   16.36
   1  12   8   21.05   19.96
   1 -12   8   11.50   13.66
   1  12   8   17.68    9.56
   1  12   8   11.66    8.78
  -1  12  -8   23.41   11.16
  -1  12  -8   11.56   10.08
   1 -12   8   20.16    8.91
   1 -12   9   -2.38   14.72
  -1 -12  -9   12.87   16.07
   1  12   9   -2.57   18.25
   1 -12   9   20.02   13.75
   1 -12   9    7.76    9.39
   1  12   9    7.76   13.43
   1  12   9    1.26   10.05
  -1  12  -9    1.61   10.29
  -1  12  -9    1.70    9.95
   1 -12   9    8.64    7.48
  -1 -12 -10  103.84   21.16
   1 -12  10  124.25   20.92
   1 -12  10  105.64   19.24
   1  12  10   44.02   17.48
   1  12  10   97.32   17.54
   1 -12  10   66.10   14.86
   1  12  10   55.43   16.37
  -1  12 -10   75.63   15.86
  -1  12 -10   74.17   15.92
   1 -12  10   85.41   11.57
  -1 -12 -10   94.01   16.39
  -1 -12 -11    2.29   14.14
   1 -12  11    8.58   13.81
   1  12  11    9.93   12.75
   1 -12  11   -4.80   11.35
   1  12  11   -1.67   13.14
   1 -12  11   13.00   13.95
   1  12  11   -7.72   15.94
  -1  12 -11   -3.69   12.67
  -1  12 -11    3.54   11.16
  -1 -12 -11    8.41   12.22
   1 -12  11    3.92    6.20
  -1 -12 -12    8.73   14.63
   1 -12  12    9.69   11.04
   1  12  12   17.13   12.68
   1  12  12    7.29   11.80
   1 -12  12   17.32   15.03
  -1 -12 -12   16.45   12.36
   1  12  12   23.15   16.86
  -1  12 -12   44.82   15.05
  -1  12 -12   39.43   14.89
  -1 -12 -12    7.14   12.62
   1 -12  12   11.87    6.78
   1 -12  13   82.95   18.52
  -1 -12 -13  115.07   21.39
   1  12  13  119.02   18.28
   1  12  13  107.13   17.20
   1 -12  13  122.10   21.06
  -1 -12 -13  102.16   19.29
   1  12  13   96.17   21.97
  -1  12 -13   66.72   17.46
  -1  12 -13   99.65   19.62
  -1 -12 -13  119.33   20.14
  -1 -12 -14   10.05   13.81
[truncated: 2,271,984 more chars]
