# Supplementary material for: Organically Templated Uranyl Sulfates and Selenates: Structural Complexity and Crystal Chemical Restrictions for Isotypic Compounds Formation
Source: Int J Mol Sci. 2023 Aug 21;24(16):13020. doi: 10.3390/ijms241613020 (PMC10455190; doi:10.3390/ijms241613020)
Supplement: Supplementary file 1 [file ijms-24-13020-s001.zip › Compound_4.cif]

data_Compound_4_edse_3_auto
_audit_creation_date               2023-07-28
_audit_creation_method
;
Olex2 1.5
(compiled 2023.03.06 svn.rbb2c1857 for OlexSys, GUI svn.r6748)
;
_shelx_SHELXL_version_number       '2018/3'
_audit_contact_author_address      ?
_audit_contact_author_email        ?
_audit_contact_author_name         ''
_audit_contact_author_phone        ?
_publ_contact_author_id_orcid      ?
_publ_section_references
;
Dolomanov, O.V., Bourhis, L.J., Gildea, R.J, Howard, J.A.K. & Puschmann, H.
 (2009), J. Appl. Cryst. 42, 339-341.

Sheldrick, G.M. (2015). Acta Cryst. C71, 3-8.
;
_chemical_name_common              ?
_chemical_name_systematic          ?
_chemical_formula_moiety           'H2 O17 Se3 U2, H2 O3 Se, H3 O, C3 H10 N'
_chemical_formula_sum              'C3 H17 N O21 Se4 U2'
_chemical_formula_weight           1195.07
_chemical_melting_point            ?
_chemical_oxdiff_formula           'U5 Se8 O28'
loop_
  _atom_type_symbol
  _atom_type_description
  _atom_type_scat_dispersion_real
  _atom_type_scat_dispersion_imag
  _atom_type_scat_source
 'C' 'C' 0.0033 0.0016 'International Tables Vol C Tables 4.2.6.8 and 6.1.1.4'
 'H' 'H' 0.0000 0.0000 'International Tables Vol C Tables 4.2.6.8 and 6.1.1.4'
 'N' 'N' 0.0061 0.0033 'International Tables Vol C Tables 4.2.6.8 and 6.1.1.4'
 'O' 'O' 0.0106 0.0060 'International Tables Vol C Tables 4.2.6.8 and 6.1.1.4'
 'Se' 'Se' -0.0929 2.2259
 'International Tables Vol C Tables 4.2.6.8 and 6.1.1.4'
 'U' 'U' -9.6767 9.6646 'International Tables Vol C Tables 4.2.6.8 and 6.1.1.4'

_shelx_space_group_comment
;
The symmetry employed for this shelxl refinement is uniquely defined
by the following loop, which should always be used as a source of
symmetry information in preference to the above space-group names.
They are only intended as comments.
;
_space_group_crystal_system        'monoclinic'
_space_group_IT_number             14
_space_group_name_H-M_alt          'P 1 21/c 1'
_space_group_name_Hall             '-P 2ybc'
loop_
  _space_group_symop_operation_xyz
 'x, y, z'
 '-x, y+1/2, -z+1/2'
 '-x, -y, -z'
 'x, -y-1/2, z-1/2'

_cell_length_a                     11.2894(4)
_cell_length_b                     11.1012(3)
_cell_length_c                     18.1368(6)
_cell_angle_alpha                  90
_cell_angle_beta                   94.717(3)
_cell_angle_gamma                  90
_cell_volume                       2265.30(12)
_cell_formula_units_Z              4
_cell_measurement_reflns_used      11853
_cell_measurement_temperature      100(2)
_cell_measurement_theta_max        33.2920
_cell_measurement_theta_min        3.3180
_shelx_estimated_absorpt_T_max     ?
_shelx_estimated_absorpt_T_min     ?
_exptl_absorpt_coefficient_mu      20.799
_exptl_absorpt_correction_T_max    1.00000
_exptl_absorpt_correction_T_min    0.41748
_exptl_absorpt_correction_type     multi-scan
_exptl_absorpt_process_details
;
CrysAlisPro 1.171.41.94a (Rigaku Oxford Diffraction, 2021)
Empirical absorption correction using spherical harmonics,
implemented in SCALE3 ABSPACK scaling algorithm.
;
_exptl_absorpt_special_details     ?
_exptl_crystal_colour              green
_exptl_crystal_colour_primary      green
_exptl_crystal_density_diffrn      3.504
_exptl_crystal_density_meas        ?
_exptl_crystal_density_method      ?
_exptl_crystal_description         plates
_exptl_crystal_F_000               2120
_exptl_crystal_size_max            0.4
_exptl_crystal_size_mid            0.2
_exptl_crystal_size_min            0.05
_exptl_transmission_factor_max     ?
_exptl_transmission_factor_min     ?
_diffrn_reflns_av_R_equivalents    0.0277
_diffrn_reflns_av_unetI/netI       0.0293
_diffrn_reflns_Laue_measured_fraction_full  0.996
_diffrn_reflns_Laue_measured_fraction_max  0.995
_diffrn_reflns_limit_h_max         14
_diffrn_reflns_limit_h_min         -14
_diffrn_reflns_limit_k_max         14
_diffrn_reflns_limit_k_min         -11
_diffrn_reflns_limit_l_max         23
_diffrn_reflns_limit_l_min         -21
_diffrn_reflns_number              18562
_diffrn_reflns_point_group_measured_fraction_full  0.996
_diffrn_reflns_point_group_measured_fraction_max  0.995
_diffrn_reflns_theta_full          25.242
_diffrn_reflns_theta_max           27.499
_diffrn_reflns_theta_min           3.325
_diffrn_ambient_temperature        100(2)
_diffrn_detector                   'Hybrid Pixel Array Detector'
_diffrn_detector_area_resol_mean   10.0000
_diffrn_detector_type              HyPix
_diffrn_measured_fraction_theta_full  0.996
_diffrn_measured_fraction_theta_max  0.995
_diffrn_measurement_details
;
List of Runs (angles in degrees, time in seconds):

  # Type    Start    End  Width  t~exp~   \w     \q     \k     \f   Frames
--------------------------------------------------------------------------
  1  \w    -23.00  17.00   0.50   15.58    --  -13.67  32.00  85.00   80
  2  \w    -72.00  -1.00   0.50   15.58    --  -13.67 -32.00 -73.00  142
  3  \w    -16.00  45.00   0.50   15.58    --   11.64 -99.00-150.00  122
  4  \w     -1.00  45.00   0.50   15.58    --   11.64 -99.00-120.00   92
  5  \w    -11.00  51.50   0.50   15.58    --  -13.67  57.00 -90.00  125
;
_diffrn_measurement_device         'four-circle diffractometer'
_diffrn_measurement_device_type   
 'XtaLAB Synergy, Single source at home/near, HyPix'
_diffrn_measurement_method         '\w scans'
_diffrn_orient_matrix_type        
 'CrysAlisPro convention (1999,Acta A55,543-557)'
_diffrn_orient_matrix_UB_11        0.0577758000
_diffrn_orient_matrix_UB_12        -0.0256201000
_diffrn_orient_matrix_UB_13        0.0030023000
_diffrn_orient_matrix_UB_21        -0.0012990000
_diffrn_orient_matrix_UB_22        -0.0033053000
_diffrn_orient_matrix_UB_23        -0.0391108000
_diffrn_orient_matrix_UB_31        0.0252547000
_diffrn_orient_matrix_UB_32        0.0584182000
_diffrn_orient_matrix_UB_33        -0.0008835000
_diffrn_radiation_monochromator    mirror
_diffrn_radiation_probe            x-ray
_diffrn_radiation_type             'Mo K\a'
_diffrn_radiation_wavelength       0.71073
_diffrn_source                     'micro-focus sealed X-ray tube'
_diffrn_source_type                'PhotonJet (Mo) X-ray Source'
_reflns_Friedel_coverage           0.000
_reflns_Friedel_fraction_full      .
_reflns_Friedel_fraction_max       .
_reflns_number_gt                  4616
_reflns_number_total               5195
_reflns_special_details
;
 Reflections were merged by SHELXL according to the crystal
 class for the calculation of statistics and refinement.
 
 _reflns_Friedel_fraction is defined as the number of unique
 Friedel pairs measured divided by the number that would be
 possible theoretically, ignoring centric projections and
 systematic absences.
;
_reflns_threshold_expression       'I > 2\s(I)'
_computing_cell_refinement         'CrysAlisPro 1.171.41.94a (Rigaku OD, 2021)'
_computing_data_collection         'CrysAlisPro 1.171.41.94a (Rigaku OD, 2021)'
_computing_data_reduction          'CrysAlisPro 1.171.41.94a (Rigaku OD, 2021)'
_computing_molecular_graphics      'Olex2 1.5 (Dolomanov et al., 2009)'
_computing_publication_material    'Olex2 1.5 (Dolomanov et al., 2009)'
_computing_structure_refinement    'SHELXL 2018 (Sheldrick, 2015)'
_computing_structure_solution      'SHELXT 2018 (Sheldrick, 2015)'
_refine_diff_density_max           1.453
_refine_diff_density_min           -0.883
_refine_diff_density_rms           0.174
_refine_ls_extinction_coef         .
_refine_ls_extinction_method       none
_refine_ls_goodness_of_fit_ref     1.024
_refine_ls_hydrogen_treatment      constr
_refine_ls_matrix_type             full
_refine_ls_number_parameters       287
_refine_ls_number_reflns           5195
_refine_ls_number_restraints       5
_refine_ls_R_factor_all            0.0311
_refine_ls_R_factor_gt             0.0244
_refine_ls_restrained_S_all        1.024
_refine_ls_shift/su_max            0.000
_refine_ls_shift/su_mean           0.000
_refine_ls_structure_factor_coef   Fsqd
_refine_ls_weighting_details      
 'w=1/[\s^2^(Fo^2^)+(0.0183P)^2^+8.4823P] where P=(Fo^2^+2Fc^2^)/3'
_refine_ls_weighting_scheme        calc
_refine_ls_wR_factor_gt            0.0469
_refine_ls_wR_factor_ref           0.0486
_refine_special_details            ?
_olex2_refinement_description
;
1. Fixed Uiso
 At 1.2 times of:
  All C(H,H) groups, All N(H,H,H) groups
 At 1.5 times of:
  All C(H,H,H) groups, All O(H) groups, All O(H,H) groups, All O(H,H,H,H) groups
2. Restrained distances
 O18-H18A = O18-H18
 0.85 with sigma of 0.02
 H18A-O18_$1
 1.9 with sigma of 0.02
 H18-O3_$3
 2.6 with sigma of 0.02
 Se2-H7B
 3 with sigma of 0.02
3. Uiso/Uaniso restraints and constraints
Uanis(C3) = Uanis(C3A)
Uanis(C3A) = Uanis(C3) = Uanis(C2)
4. Others
 Sof(H1BB)=Sof(C3A)=Sof(H3AA)=Sof(H3AB)=Sof(H3AC)=1-FVAR(1)
 Sof(H1AA)=Sof(C3)=Sof(H3A)=Sof(H3B)=Sof(H3C)=FVAR(1)
 Fixed Sof: H18A(0.5) H18(0.5)
5.a Free rotating group:
 O18(H18A,H18,H18B,H18C)
5.b Rotating group:
 O7(H7A,H7B)
5.c Ternary CH refined with riding coordinates:
 C1(H1AA), C1(H1BB)
5.d Tetrahedral OH refined with riding coordinates:
 O21(H21)
5.e Idealised Me refined as rotating group:
 N1(H1A,H1B,H1C), C2(H2A,H2B,H2C), C3(H3A,H3B,H3C), C3A(H3AA,H3AB,H3AC)
5.f Idealised tetrahedral OH refined as rotating group:
 O20(H20)
;
_atom_sites_solution_hydrogens     mixed
_atom_sites_solution_primary       ?
_atom_sites_solution_secondary     ?
loop_
  _atom_site_label
  _atom_site_type_symbol
  _atom_site_fract_x
  _atom_site_fract_y
  _atom_site_fract_z
  _atom_site_U_iso_or_equiv
  _atom_site_adp_type
  _atom_site_occupancy
  _atom_site_site_symmetry_order
  _atom_site_calc_flag
  _atom_site_refinement_flags_posn
  _atom_site_refinement_flags_adp
  _atom_site_refinement_flags_occupancy
  _atom_site_disorder_assembly
  _atom_site_disorder_group
 U1 U 0.42407(2) 0.55759(2) 0.29620(2) 0.01416(5) Uani 1 1 d . . . . .
 U2 U -0.12034(2) 0.48236(2) 0.24302(2) 0.01669(5) Uani 1 1 d . . . . .
 Se3 Se 0.58720(4) 0.39236(4) 0.15576(3) 0.01523(10) Uani 1 1 d . . . . .
 Se1 Se 0.33619(4) 0.23363(4) 0.28392(3) 0.01632(10) Uani 1 1 d . . . . .
 Se2 Se 0.12502(4) 0.67430(4) 0.33803(3) 0.01638(10) Uani 1 1 d D . . . .
 Se4 Se 0.32157(6) 0.77139(5) 0.09409(3) 0.03157(13) Uani 1 1 d . . . . .
 O11 O 0.3129(3) 0.3770(3) 0.2675(2) 0.0245(8) Uani 1 1 d . . . . .
 O12 O 0.1440(4) 0.7702(3) 0.2712(2) 0.0277(9) Uani 1 1 d . . . . .
 O3 O 0.7185(3) 0.4551(3) 0.1508(2) 0.0211(8) Uani 1 1 d . . . . .
 O8 O 0.3993(3) 0.1702(3) 0.2153(2) 0.0227(8) Uani 1 1 d . . . . .
 O2 O -0.2093(3) 0.4620(3) 0.3174(2) 0.0237(8) Uani 1 1 d . . . . .
 O9 O 0.6002(3) 0.2470(3) 0.1436(2) 0.0209(8) Uani 1 1 d . . . . .
 O14 O 0.5469(3) 0.4174(3) 0.2395(2) 0.0226(8) Uani 1 1 d . . . . .
 O1 O 0.2008(3) 0.1762(3) 0.2854(2) 0.0242(8) Uani 1 1 d . . . . .
 O7 O 0.0517(3) 0.3754(3) 0.3068(3) 0.0375(11) Uani 1 1 d . . . . .
 H7A H 0.060321 0.307160 0.286190 0.056 Uiso 1 1 d R U . . .
 H7B H 0.115590 0.413468 0.299968 0.056 Uiso 1 1 d DR U . . .
 O5 O 0.2218(3) 0.5653(3) 0.3347(2) 0.0216(8) Uani 1 1 d . . . . .
 O16 O 0.1357(4) 0.7372(3) 0.4185(2) 0.0310(9) Uani 1 1 d . . . . .
 O15 O -0.0300(3) 0.5022(3) 0.1692(2) 0.0298(9) Uani 1 1 d . . . . .
 O10 O -0.0071(3) 0.6154(3) 0.3220(2) 0.0292(9) Uani 1 1 d . . . . .
 O17 O 0.4124(3) 0.2126(3) 0.3620(2) 0.0283(9) Uani 1 1 d . . . . .
 O4 O 0.4942(3) 0.4493(3) 0.0926(2) 0.0272(8) Uani 1 1 d . . . . .
 O13 O 0.4816(3) 0.4978(3) 0.3815(2) 0.0241(8) Uani 1 1 d . . . . .
 O19 O 0.1807(4) 0.7169(4) 0.1062(3) 0.0449(11) Uani 1 1 d . . . . .
 O18 O 0.1094(4) 0.5511(4) -0.0032(3) 0.0539(13) Uani 1 1 d DG . . . .
 H18A H 0.048375 0.510118 0.006816 0.081 Uiso 0.5 1 d DG U P A 1
 H18 H 0.146425 0.533663 -0.041166 0.081 Uiso 0.5 1 d DG U P B 2
 H18B H 0.113966 0.589664 0.037439 0.081 Uiso 1 1 d G U . C 1
 H18C H 0.095280 0.604876 -0.036157 0.081 Uiso 1 1 d G U . D 1
 O21 O 0.2913(5) 0.8601(4) 0.0198(3) 0.0507(13) Uani 1 1 d . . . . .
 H21 H 0.279783 0.817202 -0.018230 0.076 Uiso 1 1 calc R U . . .
 O20 O 0.3719(4) 0.6491(4) 0.0479(2) 0.0351(10) Uani 1 1 d . . . . .
 H20 H 0.414319 0.605941 0.077542 0.053 Uiso 1 1 calc R U . . .
 N1 N 0.3036(5) 0.3708(5) -0.0104(3) 0.0395(13) Uani 1 1 d . . . . .
 H1A H 0.332533 0.347408 -0.053536 0.047 Uiso 1 1 calc R U . . .
 H1B H 0.364419 0.397938 0.021345 0.047 Uiso 1 1 calc R U . . .
 H1C H 0.249622 0.430943 -0.019655 0.047 Uiso 1 1 calc R U . . .
 O6 O 0.3682(3) 0.6163(3) 0.2097(2) 0.0226(8) Uani 1 1 d . . . . .
 C1 C 0.2449(10) 0.2659(8) 0.0236(6) 0.082(3) Uani 1 1 d . . . . .
 H1AA H 0.173375 0.250595 -0.011505 0.099 Uiso 0.570(14) 1 calc R U P E 1
 H1BB H 0.314377 0.216308 0.043204 0.099 Uiso 0.430(14) 1 calc R U P E 2
 C2 C 0.1943(11) 0.3045(10) 0.0909(6) 0.099(3) Uani 1 1 d . . . . .
 H2A H 0.257002 0.339359 0.124939 0.148 Uiso 1 1 calc R U . . .
 H2B H 0.159276 0.235013 0.114336 0.148 Uiso 1 1 calc R U . . .
 H2C H 0.132695 0.365078 0.078682 0.148 Uiso 1 1 calc R U . . .
 C3 C 0.313(2) 0.1621(19) 0.0176(11) 0.099(3) Uani 0.570(14) 1 d . . P E 1
 H3A H 0.306706 0.134598 -0.033959 0.148 Uiso 0.570(14) 1 calc R U P E 1
 H3B H 0.284200 0.098823 0.049218 0.148 Uiso 0.570(14) 1 calc R U P E 1
 H3C H 0.396432 0.179948 0.033221 0.148 Uiso 0.570(14) 1 calc R U P E 1
 C3A C 0.181(3) 0.186(2) -0.0203(14) 0.099(3) Uani 0.430(14) 1 d . . P E 2
 H3AA H 0.110212 0.226015 -0.044094 0.148 Uiso 0.430(14) 1 calc R U P E 2
 H3AB H 0.155648 0.118680 0.009953 0.148 Uiso 0.430(14) 1 calc R U P E 2
 H3AC H 0.229606 0.155022 -0.058275 0.148 Uiso 0.430(14) 1 calc R U P E 2

loop_
  _atom_site_aniso_label
  _atom_site_aniso_U_11
  _atom_site_aniso_U_22
  _atom_site_aniso_U_33
  _atom_site_aniso_U_23
  _atom_site_aniso_U_13
  _atom_site_aniso_U_12
 U1 0.01290(9) 0.00981(9) 0.01988(10) 0.00084(6) 0.00204(7) -0.00041(6)
 U2 0.01166(9) 0.01168(9) 0.02680(10) -0.00103(7) 0.00198(7) 0.00008(6)
 Se3 0.0123(2) 0.0104(2) 0.0228(2) -0.00046(17) 0.00072(18) 0.00068(16)
 Se1 0.0116(2) 0.0097(2) 0.0279(3) -0.00125(17) 0.00264(19) -0.00027(16)
 Se2 0.0126(2) 0.0111(2) 0.0250(3) -0.00312(17) -0.00104(19) 0.00072(16)
 Se4 0.0371(3) 0.0259(3) 0.0303(3) -0.0007(2) -0.0058(3) 0.0015(2)
 O11 0.0189(19) 0.0101(17) 0.045(2) -0.0001(15) 0.0031(16) -0.0012(13)
 O12 0.032(2) 0.0139(17) 0.036(2) 0.0078(15) -0.0039(17) 0.0013(15)
 O3 0.0172(19) 0.0156(17) 0.030(2) 0.0007(14) 0.0012(15) -0.0038(13)
 O8 0.0168(19) 0.0179(18) 0.034(2) -0.0042(15) 0.0036(15) 0.0042(13)
 O2 0.0192(19) 0.0253(19) 0.026(2) -0.0005(15) 0.0010(15) -0.0011(14)
 O9 0.023(2) 0.0085(16) 0.031(2) -0.0001(13) 0.0059(16) 0.0005(13)
 O14 0.0190(19) 0.0236(19) 0.026(2) -0.0046(15) 0.0054(15) 0.0028(14)
 O1 0.0142(18) 0.0119(17) 0.047(2) -0.0022(15) 0.0068(16) -0.0015(13)
 O7 0.018(2) 0.020(2) 0.072(3) -0.0043(19) -0.010(2) 0.0053(15)
 O5 0.0173(19) 0.0108(16) 0.037(2) 0.0017(14) 0.0063(16) 0.0032(13)
 O16 0.031(2) 0.029(2) 0.033(2) -0.0136(17) 0.0024(18) 0.0008(16)
 O15 0.021(2) 0.034(2) 0.035(2) 0.0011(17) 0.0091(17) 0.0005(16)
 O10 0.0119(19) 0.024(2) 0.051(3) -0.0139(17) -0.0056(17) -0.0011(14)
 O17 0.024(2) 0.033(2) 0.027(2) 0.0033(16) -0.0020(16) -0.0025(16)
 O4 0.024(2) 0.0208(19) 0.035(2) 0.0012(15) -0.0091(17) 0.0064(15)
 O13 0.027(2) 0.0212(19) 0.0237(19) 0.0028(15) -0.0003(16) 0.0021(15)
 O19 0.031(3) 0.046(3) 0.059(3) -0.005(2) 0.006(2) 0.001(2)
 O18 0.064(4) 0.056(3) 0.041(3) 0.011(2) 0.004(3) -0.006(3)
 O21 0.072(4) 0.034(2) 0.042(3) 0.006(2) -0.017(2) -0.001(2)
 O20 0.039(3) 0.037(2) 0.028(2) -0.0022(18) -0.0069(19) 0.0137(18)
 N1 0.041(3) 0.045(3) 0.033(3) -0.006(2) 0.005(2) -0.008(2)
 O6 0.021(2) 0.0216(18) 0.0243(19) 0.0048(14) -0.0001(15) 0.0009(14)
 C1 0.108(9) 0.063(6) 0.082(7) -0.020(5) 0.047(6) -0.040(6)
 C2 0.119(8) 0.099(7) 0.082(6) 0.013(5) 0.030(6) -0.016(6)
 C3 0.119(8) 0.099(7) 0.082(6) 0.013(5) 0.030(6) -0.016(6)
 C3A 0.119(8) 0.099(7) 0.082(6) 0.013(5) 0.030(6) -0.016(6)

_geom_special_details
;
 All esds (except the esd in the dihedral angle between two l.s. planes)
 are estimated using the full covariance matrix.  The cell esds are taken
 into account individually in the estimation of esds in distances, angles
 and torsion angles; correlations between esds in cell parameters are only
 used when they are defined by crystal symmetry.  An approximate (isotropic)
 treatment of cell esds is used for estimating esds involving l.s. planes.
;
loop_
  _geom_bond_atom_site_label_1
  _geom_bond_atom_site_label_2
  _geom_bond_distance
  _geom_bond_site_symmetry_2
  _geom_bond_publ_flag
 U1 O11 2.400(3) . ?
 U1 O8 2.377(3) 2_655 ?
 U1 O9 2.396(3) 2_655 ?
 U1 O14 2.374(3) . ?
 U1 O5 2.443(3) . ?
 U1 O13 1.759(4) . ?
 U1 O6 1.767(3) . ?
 U2 O12 2.381(3) 2_545 ?
 U2 O3 2.387(4) 1_455 ?
 U2 O2 1.761(4) . ?
 U2 O1 2.376(3) 2 ?
 U2 O7 2.480(4) . ?
 U2 O15 1.763(4) . ?
 U2 O10 2.359(3) . ?
 Se3 O3 1.647(3) . ?
 Se3 O9 1.637(3) . ?
 Se3 O14 1.644(3) . ?
 Se3 O4 1.618(4) . ?
 Se1 O11 1.637(3) . ?
 Se1 O8 1.643(3) . ?
 Se1 O1 1.658(3) . ?
 Se1 O17 1.612(4) . ?
 Se2 O12 1.640(3) . ?
 Se2 O5 1.635(3) . ?
 Se2 O16 1.614(4) . ?
 Se2 O10 1.633(4) . ?
 Se4 O19 1.732(5) . ?
 Se4 O21 1.681(4) . ?
 Se4 O20 1.716(4) . ?
 O7 H7A 0.8541 . ?
 O7 H7B 0.8537 . ?
 O18 H18A 0.8570 . ?
 O18 H18 0.8572 . ?
 O18 H18B 0.8498 . ?
 O18 H18C 0.8508 . ?
 O21 H21 0.8400 . ?
 O20 H20 0.8400 . ?
 N1 H1A 0.9100 . ?
 N1 H1B 0.9100 . ?
 N1 H1C 0.9100 . ?
 N1 C1 1.498(9) . ?
 C1 H1AA 1.0000 . ?
 C1 H1BB 1.0000 . ?
 C1 C2 1.454(13) . ?
 C1 C3 1.40(2) . ?
 C1 C3A 1.36(3) . ?
 C2 H2A 0.9800 . ?
 C2 H2B 0.9800 . ?
 C2 H2C 0.9800 . ?
 C3 H3A 0.9800 . ?
 C3 H3B 0.9800 . ?
 C3 H3C 0.9800 . ?
 C3A H3AA 0.9800 . ?
 C3A H3AB 0.9800 . ?
 C3A H3AC 0.9800 . ?

loop_
  _geom_angle_atom_site_label_1
  _geom_angle_atom_site_label_2
  _geom_angle_atom_site_label_3
  _geom_angle
  _geom_angle_site_symmetry_1
  _geom_angle_site_symmetry_3
  _geom_angle_publ_flag
 O11 U1 O5 66.84(11) . . ?
 O8 U1 O11 147.99(12) 2_655 . ?
 O8 U1 O9 72.93(12) 2_655 2_655 ?
 O8 U1 O5 144.78(11) 2_655 . ?
 O9 U1 O11 139.01(12) 2_655 . ?
 O9 U1 O5 72.21(11) 2_655 . ?
 O14 U1 O11 70.87(12) . . ?
 O14 U1 O8 77.45(12) . 2_655 ?
 O14 U1 O9 149.95(12) . 2_655 ?
 O14 U1 O5 137.69(11) . . ?
 O13 U1 O11 91.41(15) . . ?
 O13 U1 O8 91.37(15) . 2_655 ?
 O13 U1 O9 88.75(14) . 2_655 ?
 O13 U1 O14 86.97(15) . . ?
 O13 U1 O5 92.77(15) . . ?
 O13 U1 O6 178.99(17) . . ?
 O6 U1 O11 88.47(15) . . ?
 O6 U1 O8 88.21(14) . 2_655 ?
 O6 U1 O9 92.00(14) . 2_655 ?
 O6 U1 O14 92.05(15) . . ?
 O6 U1 O5 88.10(15) . . ?
 O12 U2 O3 74.13(12) 2_545 1_455 ?
 O12 U2 O7 69.74(13) 2_545 . ?
 O3 U2 O7 142.06(12) 1_455 . ?
 O2 U2 O12 83.71(15) . 2_545 ?
 O2 U2 O3 94.05(14) . 1_455 ?
 O2 U2 O1 92.90(14) . 2 ?
 O2 U2 O7 93.17(16) . . ?
 O2 U2 O15 179.42(18) . . ?
 O2 U2 O10 85.98(15) . . ?
 O1 U2 O12 146.56(13) 2 2_545 ?
 O1 U2 O3 72.94(12) 2 1_455 ?
 O1 U2 O7 143.69(13) 2 . ?
 O15 U2 O12 96.17(15) . 2_545 ?
 O15 U2 O3 86.46(16) . 1_455 ?
 O15 U2 O1 87.52(15) . 2 ?
 O15 U2 O7 86.26(17) . . ?
 O15 U2 O10 93.73(16) . . ?
 O10 U2 O12 137.32(13) . 2_545 ?
 O10 U2 O3 148.04(12) . 1_455 ?
 O10 U2 O1 75.14(13) . 2 ?
 O10 U2 O7 69.64(13) . . ?
 O9 Se3 O3 108.56(17) . . ?
 O9 Se3 O14 109.03(17) . . ?
 O14 Se3 O3 107.30(18) . . ?
 O4 Se3 O3 109.32(19) . . ?
 O4 Se3 O9 110.49(18) . . ?
 O4 Se3 O14 112.03(19) . . ?
 O11 Se1 O8 110.61(18) . . ?
 O11 Se1 O1 104.02(17) . . ?
 O8 Se1 O1 107.79(18) . . ?
 O17 Se1 O11 111.54(19) . . ?
 O17 Se1 O8 111.71(19) . . ?
 O17 Se1 O1 110.84(19) . . ?
 O5 Se2 O12 108.96(18) . . ?
 O16 Se2 O12 112.50(19) . . ?
 O16 Se2 O5 110.7(2) . . ?
 O16 Se2 O10 109.5(2) . . ?
 O10 Se2 O12 107.5(2) . . ?
 O10 Se2 O5 107.50(17) . . ?
 O21 Se4 O19 100.3(2) . . ?
 O21 Se4 O20 97.3(2) . . ?
 O20 Se4 O19 97.5(2) . . ?
 Se1 O11 U1 134.4(2) . . ?
 Se2 O12 U2 134.6(2) . 2 ?
 Se3 O3 U2 130.76(19) . 1_655 ?
 Se1 O8 U1 135.3(2) . 2_645 ?
 Se3 O9 U1 142.09(19) . 2_645 ?
 Se3 O14 U1 136.6(2) . . ?
 Se1 O1 U2 132.94(18) . 2_545 ?
 U2 O7 H7A 109.5 . . ?
 U2 O7 H7B 109.5 . . ?
 H7A O7 H7B 104.3 . . ?
 Se2 O5 U1 132.82(17) . . ?
 Se2 O10 U2 143.1(2) . . ?
 H18A O18 H18B 94.4 . . ?
 H18A O18 H18C 114.5 . . ?
 H18B O18 H18C 104.5 . . ?
 Se4 O21 H21 109.5 . . ?
 Se4 O20 H20 109.5 . . ?
 H1A N1 H1B 109.5 . . ?
 H1A N1 H1C 109.5 . . ?
 H1B N1 H1C 109.5 . . ?
 C1 N1 H1A 109.5 . . ?
 C1 N1 H1B 109.5 . . ?
 C1 N1 H1C 109.5 . . ?
 N1 C1 H1AA 103.4 . . ?
 N1 C1 H1BB 102.3 . . ?
 C2 C1 N1 109.5(7) . . ?
 C2 C1 H1AA 103.4 . . ?
 C2 C1 H1BB 102.3 . . ?
 C3 C1 N1 110.1(11) . . ?
 C3 C1 H1AA 103.4 . . ?
 C3 C1 C2 124.5(12) . . ?
 C3A C1 N1 120.0(13) . . ?
 C3A C1 H1BB 102.3 . . ?
 C3A C1 C2 117.1(14) . . ?
 C1 C2 H2A 109.5 . . ?
 C1 C2 H2B 109.5 . . ?
 C1 C2 H2C 109.5 . . ?
 H2A C2 H2B 109.5 . . ?
 H2A C2 H2C 109.5 . . ?
 H2B C2 H2C 109.5 . . ?
 C1 C3 H3A 109.5 . . ?
 C1 C3 H3B 109.5 . . ?
 C1 C3 H3C 109.5 . . ?
 H3A C3 H3B 109.5 . . ?
 H3A C3 H3C 109.5 . . ?
 H3B C3 H3C 109.5 . . ?
 C1 C3A H3AA 109.5 . . ?
 C1 C3A H3AB 109.5 . . ?
 C1 C3A H3AC 109.5 . . ?
 H3AA C3A H3AB 109.5 . . ?
 H3AA C3A H3AC 109.5 . . ?
 H3AB C3A H3AC 109.5 . . ?

loop_
  _geom_hbond_atom_site_label_D
  _geom_hbond_atom_site_label_H
  _geom_hbond_atom_site_label_A
  _geom_hbond_distance_DH
  _geom_hbond_distance_HA
  _geom_hbond_distance_DA
  _geom_hbond_angle_DHA
  _geom_hbond_site_symmetry_A
  _geom_hbond_publ_flag
 O7 H7A O1 0.85 2.15 2.826(5) 135.4 . yes
 O7 H7B O11 0.85 2.38 3.090(5) 140.3 . yes
 O7 H7B O5 0.85 2.13 2.868(5) 144.0 . yes
 O21 H21 O16 0.84 2.01 2.664(6) 134.8 4_575 yes
 O20 H20 O17 0.84 2.47 2.906(6) 113.6 2_655 yes
 O20 H20 O4 0.84 1.97 2.702(5) 145.5 . yes
 O20 H20 O6 0.84 2.50 2.960(5) 115.8 . yes
 N1 H1A O17 0.91 1.96 2.862(6) 172.3 4_565 yes
 N1 H1B O4 0.91 1.96 2.866(6) 177.2 . yes
 N1 H1C O18 0.91 2.11 2.980(8) 159.5 . yes
 C2 H2B O10 0.98 2.52 3.452(11) 158.0 2_545 yes
 C2 H2C O18 0.98 2.54 3.325(13) 136.6 . yes

loop_
  _geom_torsion_atom_site_label_1
  _geom_torsion_atom_site_label_2
  _geom_torsion_atom_site_label_3
  _geom_torsion_atom_site_label_4
  _geom_torsion
  _geom_torsion_site_symmetry_1
  _geom_torsion_site_symmetry_2
  _geom_torsion_site_symmetry_3
  _geom_torsion_site_symmetry_4
  _geom_torsion_publ_flag
 O11 Se1 O8 U1 124.1(3) . . . 2_645 ?
 O11 Se1 O1 U2 151.3(3) . . . 2_545 ?
 O12 Se2 O5 U1 31.6(3) . . . . ?
 O12 Se2 O10 U2 71.0(4) . . . . ?
 O3 Se3 O9 U1 119.0(3) . . . 2_645 ?
 O3 Se3 O14 U1 98.0(3) . . . . ?
 O8 Se1 O11 U1 -92.1(3) . . . . ?
 O8 Se1 O1 U2 33.8(3) . . . 2_545 ?
 O9 Se3 O3 U2 -85.2(3) . . . 1_655 ?
 O9 Se3 O14 U1 -144.6(3) . . . . ?
 O14 Se3 O3 U2 32.5(3) . . . 1_655 ?
 O14 Se3 O9 U1 2.4(4) . . . 2_645 ?
 O1 Se1 O11 U1 152.4(3) . . . . ?
 O1 Se1 O8 U1 -122.8(3) . . . 2_645 ?
 O5 Se2 O12 U2 -147.6(3) . . . 2 ?
 O5 Se2 O10 U2 -46.2(4) . . . . ?
 O16 Se2 O12 U2 -24.5(4) . . . 2 ?
 O16 Se2 O5 U1 -92.6(3) . . . . ?
 O16 Se2 O10 U2 -166.5(3) . . . . ?
 O10 Se2 O12 U2 96.1(3) . . . 2 ?
 O10 Se2 O5 U1 147.9(3) . . . . ?
 O17 Se1 O11 U1 32.9(3) . . . . ?
 O17 Se1 O8 U1 -0.8(3) . . . 2_645 ?
 O17 Se1 O1 U2 -88.7(3) . . . 2_545 ?
 O4 Se3 O3 U2 154.2(2) . . . 1_655 ?
 O4 Se3 O9 U1 -121.1(3) . . . 2_645 ?
 O4 Se3 O14 U1 -22.0(3) . . . . ?

_shelx_res_file
;
TITL edse_3_auto_a.res in P2(1)/c
    edse_3_auto.res
    created by SHELXL-2018/3 at 01:30:20 on 28-Jul-2023
REM Old TITL EDSe_3_auto in P21/c #14
REM SHELXT solution in P2(1)/c
REM R1 0.077, Rweak 0.004, Alpha 0.060, Orientation as input
REM Formula found by SHELXT: U Se2 O14
CELL 0.71073 11.289353 11.101229 18.136755 90 94.7174 90
ZERR 4 0.000351 0.000323 0.000618 0 0.0029 0
LATT 1
SYMM -X,0.5+Y,0.5-Z
SFAC C H N O Se U
UNIT 12 68 4 84 16 8
EQIV $1 -X,1-Y,-Z
EQIV $2 +X,0.5-Y,-0.5+Z
EQIV $3 1-X,1-Y,-Z
EQIV $4 -X,-0.5+Y,0.5-Z
EQIV $5 1-X,0.5+Y,0.5-Z
EQIV $6 +X,1.5-Y,-0.5+Z
EADP C3 C3A
DFIX 0.85 O18 H18a O18 H18
DFIX 1.9 H18a O18_$1
EADP C3A C3 C2
DFIX 2.6 H18 O3_$3
DFIX 3 Se2 H7b

L.S. 20
PLAN  11
TEMP -173
HTAB O7 O1
HTAB O7 O11
HTAB O7 O5
HTAB O21 O16_$6
HTAB O20 O17_$5
HTAB O20 O4
HTAB O20 O6
HTAB N1 O17_$2
HTAB N1 O4
HTAB N1 O18
HTAB C2 O10_$4
HTAB C2 O18
CONF
list 4
htab
MORE -1
BOND $H
fmap 2
acta
OMIT -4 55
OMIT 3 6 1
REM <olex2.extras>
REM <HklSrc "%.\\EDSe_3_auto.hkl">
REM </olex2.extras>

WGHT    0.018300    8.482300
FVAR       0.13265   0.56983
U1    6    0.424066    0.557586    0.296199    11.00000    0.01290    0.00981 =
         0.01988    0.00084    0.00204   -0.00041
U2    6   -0.120338    0.482365    0.243023    11.00000    0.01166    0.01168 =
         0.02680   -0.00103    0.00198    0.00008
SE3   5    0.587197    0.392361    0.155762    11.00000    0.01234    0.01043 =
         0.02279   -0.00046    0.00072    0.00068
SE1   5    0.336190    0.233633    0.283915    11.00000    0.01160    0.00966 =
         0.02786   -0.00125    0.00264   -0.00027
SE2   5    0.125017    0.674302    0.338026    11.00000    0.01261    0.01108 =
         0.02501   -0.00312   -0.00104    0.00072
SE4   5    0.321571    0.771391    0.094093    11.00000    0.03713    0.02586 =
         0.03028   -0.00075   -0.00585    0.00153
O11   4    0.312854    0.377012    0.267465    11.00000    0.01888    0.01006 =
         0.04468   -0.00008    0.00314   -0.00122
O12   4    0.143960    0.770247    0.271236    11.00000    0.03220    0.01390 =
         0.03578    0.00777   -0.00393    0.00126
O3    4    0.718523    0.455115    0.150811    11.00000    0.01717    0.01555 =
         0.03032    0.00072    0.00116   -0.00384
O8    4    0.399321    0.170204    0.215290    11.00000    0.01681    0.01788 =
         0.03372   -0.00422    0.00361    0.00417
O2    4   -0.209282    0.461997    0.317377    11.00000    0.01921    0.02535 =
         0.02632   -0.00050    0.00102   -0.00114
O9    4    0.600221    0.247021    0.143594    11.00000    0.02350    0.00855 =
         0.03123   -0.00010    0.00586    0.00049
O14   4    0.546915    0.417424    0.239485    11.00000    0.01897    0.02360 =
         0.02588   -0.00456    0.00540    0.00279
O1    4    0.200843    0.176184    0.285439    11.00000    0.01416    0.01191 =
         0.04729   -0.00221    0.00678   -0.00146
O7    4    0.051709    0.375406    0.306825    11.00000    0.01815    0.02003 =
         0.07211   -0.00434   -0.00988    0.00531
AFIX   7
H7A   2    0.060321    0.307160    0.286190    11.00000   -1.50000
H7B   2    0.115590    0.413468    0.299968    11.00000   -1.50000
AFIX   0
O5    4    0.221824    0.565281    0.334663    11.00000    0.01729    0.01078 =
         0.03724    0.00173    0.00627    0.00325
O16   4    0.135676    0.737197    0.418525    11.00000    0.03105    0.02886 =
         0.03291   -0.01359    0.00243    0.00078
O15   4   -0.030039    0.502182    0.169152    11.00000    0.02119    0.03426 =
         0.03502    0.00111    0.00911    0.00049
O10   4   -0.007123    0.615404    0.322014    11.00000    0.01187    0.02374 =
         0.05079   -0.01392   -0.00559   -0.00111
O17   4    0.412400    0.212623    0.361969    11.00000    0.02402    0.03292 =
         0.02722    0.00331   -0.00198   -0.00247
O4    4    0.494180    0.449312    0.092601    11.00000    0.02396    0.02083 =
         0.03499    0.00125   -0.00915    0.00636
O13   4    0.481629    0.497761    0.381539    11.00000    0.02710    0.02120 =
         0.02375    0.00283   -0.00026    0.00207

O19   4    0.180707    0.716901    0.106216    11.00000    0.03059    0.04590 =
         0.05851   -0.00504    0.00588    0.00122
AFIX   6
O18   4    0.109366    0.551103   -0.003173    11.00000    0.06397    0.05626 =
         0.04143    0.01136    0.00436   -0.00576
PART 1
H18A  2    0.048375    0.510118    0.006816    10.50000   -1.50000
PART 2
H18   2    0.146425    0.533663   -0.041166    10.50000   -1.50000
PART 1
H18B  2    0.113966    0.589664    0.037439    11.00000   -1.50000
H18C  2    0.095280    0.604876   -0.036157    11.00000   -1.50000
AFIX   0

PART 0
O21   4    0.291276    0.860135    0.019823    11.00000    0.07249    0.03426 =
         0.04170    0.00619   -0.01730   -0.00091
AFIX  83
H21   2    0.279783    0.817202   -0.018230    11.00000   -1.50000
AFIX   0
O20   4    0.371870    0.649103    0.047916    11.00000    0.03857    0.03694 =
         0.02833   -0.00221   -0.00692    0.01374
AFIX 147
H20   2    0.414319    0.605941    0.077542    11.00000   -1.50000
AFIX   0

N1    3    0.303625    0.370845   -0.010406    11.00000    0.04110    0.04460 =
         0.03310   -0.00582    0.00450   -0.00847
AFIX 137
H1A   2    0.332533    0.347408   -0.053536    11.00000   -1.20000
H1B   2    0.364419    0.397938    0.021345    11.00000   -1.20000
H1C   2    0.249622    0.430943   -0.019655    11.00000   -1.20000
AFIX   0

O6    4    0.368201    0.616325    0.209695    11.00000    0.02149    0.02161 =
         0.02431    0.00483   -0.00010    0.00087
C1    1    0.244857    0.265896    0.023554    11.00000    0.10808    0.06300 =
         0.08225   -0.02002    0.04658   -0.03995
PART 1
AFIX  13
H1AA  2    0.173375    0.250595   -0.011505    21.00000   -1.20000
AFIX  13
PART 2
H1BB  2    0.314377    0.216308    0.043204   -21.00000   -1.20000
AFIX   0
PART 0
C2    1    0.194342    0.304480    0.090861    11.00000    0.11950    0.09909 =
         0.08179    0.01304    0.02953   -0.01579
AFIX 137
H2A   2    0.257002    0.339359    0.124939    11.00000   -1.50000
H2B   2    0.159276    0.235013    0.114336    11.00000   -1.50000
H2C   2    0.132695    0.365078    0.078682    11.00000   -1.50000
AFIX   0
PART 1
C3    1    0.313132    0.162088    0.017562    21.00000    0.11950    0.09909 =
         0.08179    0.01304    0.02953   -0.01579
AFIX 137
H3A   2    0.306706    0.134598   -0.033959    21.00000   -1.50000
H3B   2    0.284200    0.098823    0.049218    21.00000   -1.50000
H3C   2    0.396432    0.179948    0.033221    21.00000   -1.50000
AFIX   0
PART 2
C3A   1    0.180574    0.185787   -0.020289   -21.00000    0.11950    0.09909 =
         0.08179    0.01304    0.02953   -0.01579
AFIX 137
H3AA  2    0.110212    0.226015   -0.044094   -21.00000   -1.50000
H3AB  2    0.155648    0.118680    0.009953   -21.00000   -1.50000
H3AC  2    0.229606    0.155022   -0.058275   -21.00000   -1.50000
AFIX   0
HKLF 4


REM  edse_3_auto_a.res in P2(1)/c
REM wR2 = 0.0486, GooF = S = 1.024, Restrained GooF = 1.024 for all data
REM R1 = 0.0244 for 4616 Fo > 4sig(Fo) and 0.0311 for all 5195 data
REM 287 parameters refined using 5 restraints

END

WGHT      0.0184      8.3895

REM Instructions for potential hydrogen bonds
HTAB O7 O1
HTAB O7 Se2
HTAB O7 O11
HTAB O7 O5
HTAB O21 Se2_$6
HTAB O21 O16_$6
HTAB O20 O17_$5
HTAB O20 O4
HTAB O20 O6
HTAB N1 Se1_$2
HTAB N1 O17_$2
HTAB N1 O4
HTAB N1 O18
HTAB C2 O11
HTAB C2 O10_$4
HTAB C2 O18

REM Highest difference peak  1.453,  deepest hole -0.883,  1-sigma level  0.174
Q1    1   0.4409  0.5559  0.3481  11.00000  0.05    1.45
Q2    1   0.4042  0.5744  0.2482  11.00000  0.05    1.17
Q3    1   0.3816  0.7856  0.0643  11.00000  0.05    1.15
Q4    1  -0.0919  0.4844  0.2963  11.00000  0.05    1.06
Q5    1  -0.1505  0.4833  0.1970  11.00000  0.05    0.97
Q6    1  -0.1553  0.4861  0.2898  11.00000  0.05    0.94
Q7    1  -0.0856  0.4828  0.1925  11.00000  0.05    0.91
Q8    1   0.3898  0.4911  0.3156  11.00000  0.05    0.78
Q9    1   0.5493  0.4047  0.1125  11.00000  0.05    0.77
Q10   1   0.4158  0.6377  0.2986  11.00000  0.05    0.76
Q11   1   0.3569  0.2348  0.3334  11.00000  0.05    0.73
;
_shelx_res_checksum                30911
_shelx_hkl_file
;
   0   0   5 1.77405 0.96232   4
   0   0   6 67.1010 2.65546   4
   0   0   7 0.53738 1.14150   4
   0   0   8 50.3158 2.55767   4
   0   0  -9 0.06539 1.35830   3
   0   0   9 1.09369 1.53632   4
   0   0   9-2.34082 3.17567   5
   0   0  10 14.1857 2.03988   4
   0   0  10 16.4812 3.83065   5
   0   0 -10 15.9859 1.82855   3
   0   0  10 27.4521 3.97707   2
   0   0  11 0.48962 1.86718   4
   0   0  11 5.22954 3.82492   5
   0   0 -11 2.80110 1.71099   3
   0   0  11 2.63711 3.85289   2
   0   0  12 176.198 6.20409   4
   0   0  12 171.135 9.22218   5
   0   0 -12 173.135 5.73456   3
   0   0  12 192.007 8.93950   2
   0   0  13 1.08050 2.20557   4
   0   0  13 1.05084 4.63343   5
   0   0 -13 0.30358 1.94270   3
   0   0  13 1.83744 4.65917   2
   0   0  14 31.9798 3.14984   4
   0   0  14 41.8535 6.17013   5
   0   0 -14 37.8471 2.65568   3
   0   0  14 45.2750 6.27878   2
   0   0  15 3.91054 5.78593   5
   0   0  15 1.26253 2.72998   4
   0   0 -15 0.07153 2.04742   3
   0   0  15 0.34943 5.23455   2
   0   0  16 228.956 12.1265   5
   0   0 -16 248.835 7.33955   3
   0   0  16 239.289 8.15973   4
   0   0  17 0.67980 2.91442   4
   0   0  17 5.64723 6.59801   5
   0   0 -17 2.56722 1.99468   3
   0   0  18 76.5882 8.60421   5
   0   0  19-1.91626 7.17660   5
   0   0  20 652.222 24.3344   5
   0   0  21 7.93338 8.70401   5
   0   0  22 471.621 20.5667   5
   0   0  23 3.97155 9.65451   5
   0   0  24 229.628 15.4176   5
   0   0  25 1.20653 10.3894   5
   0   1   3 680.162 17.6994   3
   0   1   3 680.870 18.1080   5
   0  -1  -3 685.132 18.0596   5
   0   1   3 675.309 17.8600   4
   0  -1  -4 930.491 24.4573   5
   0   1   4 909.022 24.5641   5
   0   1   4 922.788 23.9933   4
   0  -1  -5 759.713 20.3527   3
   0   1   5 782.565 21.5561   5
   0  -1  -5 820.644 21.5110   5
   0   1   5 776.908 20.6357   4
   0  -1  -6 29.0374 1.96372   3
   0   1   6 24.8427 2.79580   5
   0   1   6 25.8792 2.06749   4
   0  -1  -7 543.751 14.8511   3
   0   1   7 546.979 16.6758   5
   0  -1   7 548.305 14.0628   4
   0   1   7 543.330 15.1955   4
   0  -1  -8 982.122 25.5071   3
   0   1   8 956.312 27.7034   5
   0  -1   8 971.739 24.7268   4
   0   1   8 971.036 25.8865   4
   0  -1  -9 4.22309 1.79954   3
   0   1   9 11.7245 3.61579   5
   0  -1   9 6.58892 1.22526   4
   0   1   9 6.50702 2.14312   4
   0   1  10 241.178 9.91153   5
   0  -1 -10 236.519 7.38546   3
   0  -1  10 228.014 9.44171   2
   0  -1  10 221.636 6.54527   4
   0   1  10 225.823 7.71775   4
   0   1  11 364.138 13.5927   5
   0  -1 -11 359.695 10.6198   3
   0  -1  11 367.228 13.0680   2
   0   1  11 347.903 11.1698   4
   0  -1  11 360.612 9.87286   4
   0   1  12 98.6863 7.26045   5
   0   1  12 104.017 4.91082   4
   0  -1  12 94.9241 3.52027   4
   0  -1 -12 102.559 4.33366   3
   0   1 -12 87.7895 3.41756   3
   0  -1  12 85.6138 6.58838   2
   0  -1  13 1055.61 28.0939   4
   0   1  13 1112.42 29.5963   4
   0   1  13 1055.96 32.6972   5
   0   1 -13 1091.54 27.9574   3
   0  -1 -13 1141.91 28.9250   3
   0  -1  13 1163.86 32.3650   2
   0  -1  14 10.1771 5.22228   2
   0   1  14 7.52191 3.08967   4
   0  -1  14 9.60038 1.91229   4
   0  -1  14 7.43691 5.05347   5
   0   1  14 2.30292 4.96619   5
   0   1 -14 7.15995 1.61500   3
   0  -1 -14 11.1591 2.67935   3
   0   1  15 792.329 21.2853   4
   0   1  15 796.427 25.3037   5
   0  -1  15 773.617 24.9356   5
   0  -1 -15 807.569 20.3947   3
   0   1 -15 705.813 18.9888   3
   0  -1  15 842.167 24.7507   2
   0   1  16 4.00074 3.36135   4
   0  -1 -16-0.10465 2.76343   3
   0  -1  16 14.6198 6.63990   5
   0   1  16 6.04835 6.25359   5
   0  -1  17 486.833 19.1583   5
   0   1  17 502.656 19.5692   5
   0   1  17 497.433 15.1246   4
   0  -1 -17 495.623 14.0483   3
   0   1  18 5.61665 3.76621   4
   0  -1 -18 7.69608 2.78892   3
   0   1  18 16.6062 7.52077   5
   0  -1  18 11.8412 7.07131   5
   0  -1  19 228.636 13.2191   5
   0   1  19 224.666 13.4255   5
   0  -1 -19 221.227 7.13665   3
   0   1  19 230.554 8.61945   4
   0  -1  20 27.9032 9.08996   5
   0   1  20 35.4707 9.01525   5
   0  -1  21 175.903 12.8485   5
   0   1  21 148.525 12.2027   5
   0   1  22 2.20825 8.98047   5
   0  -1  22 18.4229 9.38414   5
   0   1  23 36.1996 10.1786   5
   0  -1  23 21.5824 9.78094   5
   0  -1  24 214.225 15.2026   5
   0   1  24 170.490 14.6080   5
   0   1  25-0.61402 11.0067   5
   0  -1  25 38.6698 11.7570   5
   0   2   0 739.733 19.8539   4
   0  -2   0 766.070 19.8691   4
   0   2   0 759.184 19.8747   3
   0  -2   0 766.808 19.8729   3
   0  -2   1 335.406 9.15604   4
   0   2   1 329.062 9.41827   4
   0  -2  -1 326.547 9.42994   4
   0  -2   1 323.253 9.15132   3
   0   2   1 333.959 9.35029   3
   0  -2  -1 330.324 9.34806   3
   0  -2  -1 329.206 9.21192   5
   0  -2  -2 3527.98 86.4801   4
   0   2   2 3382.98 86.5141   4
   0  -2   2 3394.39 85.8391   4
   0  -2   2 3402.97 85.9755   3
   0   2   2 3491.64 86.3358   3
   0  -2  -2 3362.04 86.2652   3
   0  -2  -2 3541.49 86.2633   5
   0   2   2 3436.84 86.3008   5
   0  -2   3 205.071 5.86285   4
   0   2   3 208.521 6.69264   4
   0  -2  -3 210.568 6.62126   5
   0   2   3 208.204 6.66074   5
   0   2   3 215.452 6.57579   3
   0  -2   3 205.772 6.09473   3
   0  -2   4 2069.26 52.2360   4
   0   2   4 2118.35 53.4810   4
   0   2   4 2036.10 53.5450   5
   0  -2  -4 2168.32 53.4731   5
   0   2   4 2125.16 53.2330   3
   0   2  -4 2072.16 52.6612   3
   0   2   5 20.5989 2.12054   4
   0   2   5 20.0916 2.17703   5
   0  -2  -5 22.9550 2.61233   5
   0  -2  -5 15.6018 1.92861   3
   0   2   5 22.7992 2.03033   3
   0   2  -5 22.8352 1.58184   3
   0   2   6 53.7064 3.29856   4
   0   2   6 54.6113 3.60536   5
   0  -2  -6 54.6097 3.62942   5
   0  -2  -6 51.7416 3.02492   3
   0   2  -6 58.7853 2.41539   3
   0   2   7 712.289 20.3076   4
   0  -2  -7 742.158 21.0240   5
   0   2   7 748.880 21.3168   5
   0  -2  -7 737.867 19.9306   3
   0   2  -7 729.285 19.1123   3
   0   2   8 167.567 6.45361   4
   0  -2  -8 162.945 7.38630   5
   0   2   8 167.013 7.40678   5
   0  -2  -8 171.109 6.06037   3
   0   2  -8 163.601 5.15698   3
   0  -2   9 790.434 23.2838   2
   0   2   9 813.702 22.2465   4
   0   2   9 820.916 23.9091   5
   0  -2  -9 809.878 21.7008   3
   0   2  -9 773.047 20.6357   3
   0  -2  10 233.162 9.54227   2
   0   2  10 221.264 8.23095   4
   0   2  10 213.197 9.79873   5
   0  -2 -10 227.012 7.76033   3
   0   2 -10 229.103 6.66483   3
   0  -2  11 736.135 21.8165   2
   0   2  11 700.057 20.1991   4
   0   2  11 698.147 22.3232   5
   0  -2 -11 711.664 19.5245   3
   0   2 -11 684.136 18.2771   3
   0   2  12 35.5401 3.74923   4
   0   2  12 14.1293 4.65679   5
   0  -2 -12 23.6962 3.12741   3
   0   2 -12 22.6547 1.93456   3
   0  -2  12 29.9932 4.96063   2
   0   2  12 15.6898 4.69606   2
   0   2  13 505.922 16.5898   2
   0  -2  13 505.210 16.5517   2
   0   2  13 498.461 14.6606   4
   0   2  13 470.456 17.3005   5
   0  -2 -13 493.169 13.8102   3
   0   2 -13 422.924 12.1066   3
   0   2  14 189.032 8.15684   4
   0   2  14 201.338 10.8413   5
   0  -2 -14 192.237 7.36219   3
   0   2  14 183.344 9.94664   2
   0  -2  14 209.644 10.3938   2
   0   2  15 19.2689 6.30859   5
   0  -2  15 29.0353 6.36519   2
   0   2  15 27.5880 5.97392   2
   0   2  15 30.0415 4.33585   4
   0  -2 -15 21.0307 3.56196   3
   0   2  16 773.974 22.6616   4
   0  -2 -16 779.651 21.5994   3
   0   2  16 755.517 26.2353   5
   0   2  17 9.00372 4.14431   4
   0  -2 -17 9.80695 3.45598   3
   0   2  17 11.3232 7.07171   5
   0  -2  17 9.83419 6.78196   5
   0  -2  18 387.089 16.5740   5
   0   2  18 329.663 16.2580   5
   0   2  18 344.195 12.3134   4
   0  -2 -18 353.948 11.2049   3
   0   2  19 5.50425 4.43314   4
   0  -2 -19 6.13698 3.54631   3
   0   2  19-1.54559 7.89259   5
   0  -2  19 17.1872 8.40220   5
   0   2  20 290.764 10.7065   4
   0  -2 -20 273.142 9.10638   3
   0  -2  20 283.641 15.2169   5
   0   2  20 254.527 15.0956   5
   0   2  21 37.0112 5.35101   4
   0  -2  21 36.2305 9.34606   5
   0   2  21 35.4101 9.54619   5
   0  -2  22 318.448 16.7503   5
   0   2  22 281.598 16.4674   5
   0   2  23 59.1582 10.8989   5
   0  -2  23 80.0037 11.5721   5
   0   2  24 49.2618 11.4653   5
   0  -2  24 90.5059 12.1167   5
   0   2  25 46.2025 12.0906   5
   0  -2  25 42.4581 11.9676   5
   0  -3   0 1.64392 1.60759   4
   0   3   0-0.64169 1.48282   3
   0  -3   0-1.32198 1.62390   3
   0  -3  -1 27.1329 2.39906   4
   0   3   1 29.7944 2.31734   4
   0  -3   1 28.3611 2.09744   4
   0  -3   1 25.8545 2.23611   3
   0   3   1 26.7491 2.10614   3
   0  -3  -1 25.1749 2.37317   3
   0  -3  -1 27.3705 2.21267   5
   0  -3  -2 2498.30 60.6894   5
   0  -3   2 2469.63 60.5803   3
   0   3   2 2476.79 61.1694   4
   0  -3  -2 2422.71 61.0564   4
   0  -3   2 2456.97 60.4293   4
   0  -3  -2 2452.28 60.9018   3
   0   3   2 2418.59 60.9699   3
   0  -3   2 2433.53 59.8407   2
   0   3   2 2468.36 59.8614   2
   0   3   3 20.8950 1.76216   2
   0  -3   3 21.9348 1.77892   2
   0   3   3 20.5256 2.15241   5
   0  -3  -3 21.7321 2.30456   5
   0  -3   3 19.1653 1.78579   4
   0   3   3 19.6196 2.21593   4
   0  -3  -3 22.7897 2.63144   4
   0   3  -3 21.1259 1.74279   4
   0   3   3 17.6588 2.08428   3
   0  -3   3 20.4487 2.03341   3
   0   3   4 1641.22 42.4424   2
   0   3  -4 1654.93 41.9030   4
   0   3   4 1707.52 43.1315   5
   0   3   4 1623.79 43.1852   4
   0  -3   4 1616.67 41.8821   4
   0  -3  -4 1662.14 42.8793   5
   0   3   4 1682.17 42.9362   3
   0   3  -4 1657.57 42.3520   3
   0  -3   4 1638.03 42.1995   3
   0  -3   5 28.7971 1.76829   4
   0   3   5 31.1831 2.92586   4
   0  -3  -5 29.8538 3.02943   5
   0   3   5 27.1067 2.83876   5
   0   3   5 33.5602 2.78536   3
   0   3  -5 33.1863 2.29301   3
   0   3   6 522.007 15.4445   2
   0  -3   6 501.692 13.7948   4
   0   3   6 529.408 15.6738   4
   0  -3  -6 558.563 15.7616   5
   0   3   6 535.885 15.8396   5
   0  -3  -6 545.218 15.3463   3
   0   3   6 540.148 15.3021   3
   0   3  -6 525.879 14.5148   3
   0  -3   7 124.680 5.63096   2
   0   3   7 116.707 5.60083   2
   0  -3   7 114.529 3.57809   4
   0   3   7 132.869 5.79513   4
   0   3   7 123.744 5.99624   5
   0  -3  -7 126.460 5.88051   5
   0  -3  -7 123.944 5.29970   3
   0   3  -7 113.460 4.42599   3
   0   3   8 971.278 27.3223   2
   0  -3   8 957.826 27.2624   2
   0   3   8 987.355 27.1000   4
   0  -3  -8 987.656 27.4760   5
   0   3   8 979.239 27.8054   5
   0  -3  -8 944.715 26.4559   3
   0   3  -8 980.110 25.5050   3
   0   3   9 32.4515 4.04954   2
   0  -3   9 34.9241 4.12100   2
   0   3   9 41.2348 3.84861   4
   0  -3  -9 45.7435 4.70155   5
   0   3   9 40.1011 4.49332   5
   0  -3  -9 42.8976 3.67502   3
   0   3  -9 38.2192 2.52210   3
   0  -3  10 74.5572 5.64833   2
   0   3  10 73.0599 5.41269   2
   0   3  10 68.3029 4.83686   4
   0   3  10 67.8345 5.96124   5
   0  -3 -10 76.5584 5.84828   5
   0  -3 -10 77.1171 4.56738   3
   0   3 -10 79.1345 3.43884   3
   0   3  11 2.52666 2.97858   4
   0   3  11 2.00396 3.95840   5
   0   3  11 12.6618 4.08761   2
   0  -3  11 1.84567 4.01164   2
   0  -3 -11 1.79909 2.93020   3
   0   3 -11-0.92243 1.77866   3
   0   3  12 6.31784 3.76290   4
   0   3  12 22.4762 5.51071   5
   0   3 -12-0.91022 1.83685   3
   0  -3 -12 8.69604 3.48153   3
   0  -3  12-0.57146 4.62647   2
   0   3  12 15.7042 4.93769   2
   0   3  13 528.863 16.8701   4
   0   3  13 515.991 19.3358   5
   0  -3 -13 550.614 16.2127   3
   0   3 -13 522.532 14.2281   3
   0   3  13 564.132 18.4785   2
   0  -3  13 544.560 18.3694   2
   0   3  14 6.26192 4.12069   4
   0   3  14 2.14648 5.81818   5
   0  -3 -14 6.19864 3.61767   3
   0   3 -14 4.63204 1.53344   3
   0   3  14 0.65742 5.16091   2
   0  -3  14 8.22506 5.52305   2
   0   3  15 728.936 22.6794   4
   0   3  15 698.831 25.4190   5
   0  -3 -15 780.550 21.8226   3
   0   3  15 803.351 24.7927   2
   0  -3  15 767.058 24.7348   2
   0   3  16 170.946 8.42580   4
   0  -3 -16 177.760 7.64169   3
   0   3  16 161.469 11.2541   5
   0   3  17 307.161 11.9386   4
   0  -3 -17 321.811 10.9061   3
   0   3  17 267.634 14.6154   5
   0   3  18 498.960 16.8154   4
   0  -3 -18 501.176 15.4977   3
   0   3  18 516.885 21.0227   5
   0   3  19 180.686 13.0419   5
   0  -3  19 157.443 12.3502   5
   0   3  19 183.832 9.20962   4
   0  -3 -19 193.460 8.04157   3
   0   3  20 37.0822 5.98943   4
   0  -3 -20 48.0263 4.93350   3
   0   3  20 35.9973 9.35359   5
   0  -3  20 42.3305 9.15551   5
   0   3  21 98.1189 11.4262   5
   0  -3  21 67.8662 10.7509   5
   0   3  21 77.6311 7.05947   4
   0  -3  22 19.4320 9.50371   5
   0   3  22 7.16643 9.39448   5
   0  -3  23 33.6258 10.7191   5
   0   3  23 22.1181 10.1752   5
   0  -3  24 54.0839 11.5255   5
   0   3  24 29.7099 11.1757   5
   0  -3  25 33.6266 11.5192   5
   0   3  25 27.2155 11.9263   5
   0  -4   0 1900.58 49.5207   4
   0   4   0 1884.13 49.5150   3
   0  -4   0 1945.22 49.4948   3
   0  -4   1 154.597 5.96296   4
   0  -4  -1 155.246 6.20206   4
   0  -4  -1 162.125 6.20057   3
   0  -4   1 150.685 5.93604   3
   0   4   1 155.349 6.07604   3
   0  -4  -1 157.053 5.85683   5
   0  -4  -2 1137.92 29.2437   5
   0  -4   2 1089.87 29.1062   3
   0  -4  -2 1079.32 29.6341   4
   0  -4   2 1105.34 29.0230   4
   0   4  -2 1143.16 29.0967   4
   0   4   2 1135.95 29.7641   4
   0  -4  -2 1087.58 29.4633   3
   0   4   2 1116.35 29.5361   3
   0   4   2 1114.79 27.8406   2
   0  -4   2 1029.37 27.7817   2
   0  -4  -3 3.21164 2.10065   5
   0   4  -3-0.26665 1.82598   3
   0  -4   3 0.72014 1.93154   3
   0   4  -3 0.33352 1.55730   4
   0   4   3 1.92004 2.17580   4
   0  -4   3 0.76432 1.77310   4
   0   4   3 1.41765 1.97342   3
   0  -4   3 1.23650 1.25792   2
   0   4   3 1.64253 1.27243   2
   0   4   4 514.632 14.7970   2
   0  -4   4 516.745 14.7833   2
   0   4  -4 554.301 14.8926   4
   0  -4  -4 556.329 15.6208   5
   0  -4   4 526.877 14.8140   4
   0   4   4 548.170 16.1374   4
   0   4   4 550.431 15.8531   3
   0   4  -4 526.634 15.2686   3
   0  -4   4 521.932 15.1090   3
   0  -4  -5 15.3995 2.83887   5
   0   4  -5 15.8596 2.24200   3
   0   4   5 14.9451 2.70845   4
   0   4  -5 15.3264 1.88978   4
   0  -4   5 12.9714 1.89627   4
   0   4   5 11.4711 2.54698   3
   0   4   5 14.4253 2.24709   2
   0  -4   5 13.3424 2.29888   2
   0  -4  -6 2897.22 73.3051   5
   0   4   6 2994.35 73.8521   4
   0  -4   6 2772.05 71.6377   4
   0   4  -6 2832.77 72.4356   3
   0  -4  -6 2907.66 73.2448   3
   0   4   6 2995.92 73.3606   3
   0   4   6 2867.47 72.8899   2
   0  -4   6 2869.75 72.8666   2
   0   4   7 168.557 7.88365   5
   0  -4  -7 192.127 7.88263   5
   0   4   7 180.129 7.35375   3
   0   4  -7 200.796 6.86129   3
   0  -4  -7 199.908 7.70547   3
   0   4   7 190.007 7.60774   2
   0  -4   7 200.955 7.61636   2
   0   4   7 191.124 8.01911   4
   0  -4  -8 619.302 18.8073   5
   0   4   8 610.060 19.2349   5
   0  -4  -8 622.540 18.2834   3
   0   4  -8 602.973 17.2178   3
   0   4   8 590.644 18.4090   2
   0  -4   8 634.516 18.5307   2
   0   4   8 645.532 18.9838   4
   0  -4  -9 1788.32 47.1728   5
   0   4   9 1770.65 47.7445   5
   0   4   9 1774.14 47.1115   4
   0   4  -9 1705.50 45.1825   3
   0  -4  -9 1764.00 46.3975   3
   0  -4   9 1750.75 46.9042   2
   0   4   9 1734.90 46.9151   2
   0   4  10 17.8873 4.63679   5
   0   4  10 21.6230 4.37416   4
   0  -4 -10 12.8868 4.68494   5
   0   4 -10 11.5240 2.46953   3
   0  -4 -10 20.5170 3.82224   3
   0   4  10 20.8821 4.34651   2
   0  -4  10 15.0063 3.82560   2
   0  -4 -11 1906.81 50.6071   5
   0   4  11 1883.01 51.3701   5
   0   4  11 1858.07 49.8086   4
   0  -4 -11 1860.74 49.0364   3
   0   4 -11 1784.64 47.4056   3
   0   4  11 1841.66 50.0964   2
   0  -4  11 1901.31 50.1567   2
   0   4  12 51.8063 6.55471   5
   0  -4 -12 45.8712 6.36532   5
   0  -4 -12 54.4054 4.98094   3
   0   4 -12 44.7402 3.18427   3
   0   4  12 49.3492 5.83312   2
   0  -4  12 47.9367 5.62702   2
   0   4  12 48.3769 5.31427   4
   0   4  13 463.919 17.9019   5
   0  -4 -13 478.968 14.9189   3
   0   4 -13 439.851 12.8492   3
   0  -4  13 465.022 16.5074   2
   0   4  13 470.790 16.3633   2
   0   4  13 471.963 15.8134   4
   0   4  14 135.643 9.73940   5
   0   4  14 121.645 7.48039   4
   0  -4 -14 123.810 6.68135   3
   0   4 -14 113.758 4.47158   3
   0  -4  14 122.981 8.55604   2
   0   4  14 112.739 8.03142   2
   0   4  15 34.3650 7.15507   5
   0  -4 -15 32.2280 4.82753   3
   0   4  15 30.3852 5.78913   4
   0   4 -15 32.2545 2.30713   3
   0  -4  15 34.5472 6.59174   2
   0   4  15 34.1663 6.28940   2
   0  -4 -16 68.6653 5.80507   3
   0   4  16 66.4851 6.67216   4
   0   4  16 63.1440 8.82024   5
   0  -4 -17 50.3874 5.36989   3
   0   4  17 50.6631 6.46126   4
   0   4  17 39.9512 8.58547   5
   0   4  18 124.197 8.36992   4
   0  -4 -18 130.590 7.30206   3
   0   4  18 120.151 11.5601   5
   0  -4 -19 115.129 6.91756   3
   0   4  19 109.537 11.6360   5
   0   4  19 116.687 8.18625   4
   0  -4 -20 19.3115 5.16805   3
   0   4  20 27.8487 6.65519   4
   0   4  20 24.1859 9.94967   5
   0   4  21 30.2226 6.74055   4
   0   4  21 27.9660 10.2828   5
   0  -4  21 34.8462 9.97398   5
   0   4  22 4.27588 6.27242   4
   0  -4  22 2.84664 10.0231   5
   0   4  22-1.26959 10.1372   5
   0  -4  23 19.8585 10.7467   5
   0   4  23 9.06183 10.5469   5
   0  -4  24 32.5535 11.1590   5
   0   4  24 9.90329 11.3222   5
   0  -4  25 15.6945 10.8995   5
   0  -5   0 0.17020 2.58058   4
   0  -5   0-0.16719 2.48257   3
   0  -5  -1 117.482 5.36773   5
   0   5  -1 112.237 5.32653   4
   0  -5  -1 124.956 5.80936   4
   0  -5   1 117.376 5.53706   4
   0   5   1 117.050 5.54814   3
   0  -5   1 118.938 5.39412   3
   0  -5  -1 114.907 5.68127   3
   0  -5  -2 34.1194 3.39902   5
   0  -5   2 33.0325 1.55330   2
   0   5   2 36.7321 1.62393   2
   0   5  -2 40.5144 3.19879   4
   0   5   2 33.0382 3.51072   4
   0  -5   2 31.3234 3.30540   4
   0  -5  -2 24.6062 3.48226   4
   0   5   2 31.9259 3.45567   3
   0  -5  -2 36.8019 3.71722   3
   0  -5   2 36.1357 3.37527   3
   0  -5  -3 2.26347 2.58992   5
   0  -5  -3 2.21928 2.87519   3
   0  -5   3 2.73630 2.40147   3
   0   5  -3 1.71642 2.28588   3
   0   5   3 0.21327 2.70506   4
   0   5  -3 1.32409 2.19641   4
   0  -5   3 1.56095 2.42460   4
   0   5   3-0.19489 2.37985   3
   0   5   3 0.55166 1.34281   2
   0  -5   3 1.65322 1.31674   2
   0   5   4 334.580 9.99996   2
   0  -5   4 332.443 9.91551   2
   0   5  -4 341.518 10.5845   4
   0  -5  -4 363.529 11.3585   5
   0   5   4 344.793 11.8894   4
   0  -5   4 328.841 10.5961   4
   0   5   4 350.471 11.6145   3
   0   5  -4 331.619 10.9978   3
   0  -5   4 334.423 10.8414   3
   0  -5   5 488.458 14.0180   2
   0   5   5 466.203 14.0528   2
   0   5  -5 482.467 14.1093   4
   0  -5   5 463.409 14.0139   4
   0   5   5 497.700 15.8090   4
   0  -5  -5 500.447 15.0584   5
   0   5   5 515.498 15.4568   3
   0   5  -5 482.320 14.6853   3
   0  -5   5 499.953 14.4862   3
   0  -5  -6 1116.24 30.7439   5
   0   5  -6 1072.81 30.1658   3
   0   5   6 1153.69 31.0891   3
   0  -5  -6 1125.36 30.9464   3
   0   5   6 1106.15 30.1033   2
   0  -5   6 1129.63 30.0236   2
   0   5   6 1106.43 31.4909   4
   0  -5  -7 758.312 22.1329   5
   0   5  -7 732.400 21.1968   3
   0  -5  -7 771.750 22.1250   3
   0   5   7 768.433 22.1870   3
   0   5   7 726.263 21.4500   2
   0  -5   7 743.497 21.4295   2
   0   5   7 790.195 22.8944   4
   0  -5  -8 273.842 10.4498   5
   0   5  -8 271.800 9.30644   3
   0   5   8 253.045 10.1119   3
   0  -5  -8 273.002 10.2068   3
   0   5   8 278.839 10.0034   2
   0  -5   8 266.483 9.85407   2
   0   5   8 286.536 10.9353   4
   0  -5  -9 592.952 18.4216   5
   0   5   9 592.167 18.8669   4
   0   5  -9 559.461 16.8230   3
   0  -5  -9 573.119 17.9962   3
   0   5   9 593.852 18.0258   2
   0  -5   9 576.098 17.9262   2
   0   5  10 196.329 10.2336   5
   0  -5 -10 225.875 9.83338   5
   0  -5 -10 227.359 9.29252   3
   0   5 -10 212.084 7.93691   3
   0   5  10 218.043 9.36139   2
   0  -5  10 237.563 9.58155   2
   0   5  10 226.584 9.90027   4
   0   5  11 219.425 10.8922   5
   0  -5 -11 214.115 10.0514   5
   0   5  11 227.664 10.1358   4
   0  -5 -11 228.497 9.36776   3
   0   5 -11 203.393 7.77506   3
   0  -5  11 211.560 9.61595   2
   0   5  11 220.202 9.70233   2
   0   5  12 3.17600 5.33454   5
   0  -5 -12 8.92534 5.42642   5
   0   5  12 5.01041 4.85065   4
   0  -5 -12 8.39216 4.46873   3
   0   5 -12 3.83415 2.75912   3
   0  -5  12 4.29750 4.75609   2
   0   5  12 2.87198 4.50237   2
   0   5  13 19.1116 6.53131   5
   0   5  13 14.2078 5.20890   4
   0  -5 -13 17.3019 4.90534   3
   0   5 -13 17.0115 3.03468   3
   0   5  13 13.8601 5.23601   2
   0  -5  13 20.2284 5.58597   2
   0   5  14 286.299 12.7122   2
   0  -5  14 309.637 12.9848   2
   0   5  14 307.158 14.7760   5
   0   5  14 289.454 12.4583   4
   0   5 -14 297.366 9.40868   3
   0  -5 -14 318.207 11.7395   3
   0   5  15 26.1843 6.19677   4
   0   5  15 28.9939 7.39070   5
   0   5 -15 16.5056 2.75041   3
   0  -5 -15 16.6381 5.06669   3
   0   5  16 183.992 12.8469   5
   0   5 -16 177.415 5.97505   3
   0  -5 -16 210.118 9.33242   3
   0  -5 -17 91.0766 6.84838   3
   0   5  17 80.6384 7.56606   4
   0   5  17 72.9255 10.4072   5
   0  -5 -18 1.42585 5.29192   3
   0   5  18-1.65432 6.04904   4
   0   5  18-2.40782 9.41833   5
   0   5  19 163.310 9.97211   4
   0   5  19 125.807 12.8690   5
   0  -5 -19 157.263 8.66826   3
   0  -5 -20 10.5942 5.60915   3
   0   5  20 17.2719 7.15831   4
   0   5  20 3.23171 10.2296   5
   0   5  21 38.2105 7.82326   4
   0   5  21 27.9169 11.0485   5
   0   5  22 74.3690 8.65046   4
   0   5  22 65.3681 12.3253   5
   0   5  23 14.5452 11.5860   5
   0  -5  23 23.6721 10.5607   5
   0   5  24 137.275 14.5524   5
   0  -5  24 128.239 13.8111   5
   0  -6   0 84.8599 5.34080   3
   0  -6  -1 342.193 11.0144   5
   0   6   1 319.554 11.4101   3
   0  -6  -1 311.988 11.1500   3
   0  -6   1 301.550 10.9248   3
   0  -6   1 317.702 11.1263   4
   0   6  -1 331.869 11.2059   4
   0  -6  -2 19.7820 3.53026   5
   0   6  -2 19.3540 3.35180   4
   0  -6   2 11.2487 3.32897   4
   0   6   2 21.2740 3.76976   3
   0  -6   2 12.8185 3.28940   3
   0  -6  -2 16.9283 3.75726   3
   0  -6  -3 91.5541 5.28301   5
   0  -6   3 90.1110 3.20036   2
   0   6   3 88.3783 3.22319   2
   0   6   3 91.5862 5.94190   4
   0  -6   3 80.7968 5.00549   4
   0   6  -3 87.5965 5.11330   4
   0   6   3 97.0550 5.72138   3
   0   6  -3 82.0844 5.19562   3
   0  -6   3 94.1684 5.34087   3
   0  -6  -3 96.8831 5.81092   3
   0  -6  -4 243.212 9.21529   5
   0   6  -4 243.495 8.68269   4
   0  -6   4 238.344 8.84772   3
   0   6   4 254.102 10.0012   4
   0   6   4 245.881 9.60962   3
   0   6  -4 232.532 9.08250   3
   0   6   4 239.771 7.43147   2
   0  -6   4 231.287 7.32287   2
   0  -6   5 594.542 16.6491   2
   0   6   5 600.316 16.7588   2
   0   6  -5 610.238 17.4208   4
   0  -6  -5 595.313 18.1330   5
   0   6   5 595.968 19.0987   4
   0   6  -5 557.230 17.8952   3
   0   6   5 623.504 18.7605   3
   0  -6   5 603.807 17.7517   3
   0  -6   6 75.1966 4.31096   2
   0   6   6 69.5570 4.20440   2
   0   6  -6 83.0635 4.54085   4
   0   6   6 82.1952 5.98311   4
   0  -6  -6 80.3933 5.46227   5
   0   6   6 82.3979 5.79539   3
   0   6  -6 81.8932 5.14238   3
   0  -6  -6 79.8073 5.91517   3
   0  -6   7 1161.90 31.5450   2
   0   6   7 1195.52 31.6778   2
   0   6   7 1121.79 33.3879   4
   0  -6  -7 1187.80 32.5314   5
   0   6  -7 1130.96 31.9329   3
   0   6   7 1183.03 32.9462   3
   0  -6  -7 1141.74 32.6910   3
   0   6   8 615.546 18.3433   2
   0  -6   8 597.926 18.2078   2
   0   6   8 610.917 19.9045   4
   0  -6  -8 620.301 19.1327   5
   0   6   8 623.778 19.3247   3
   0   6  -8 584.272 18.2024   3
   0  -6  -8 617.103 19.2590   3
   0   6   9 447.655 14.6134   2
   0  -6   9 447.525 14.5688   2
   0   6   9 437.212 15.8862   4
   0  -6  -9 438.715 15.1997   5
   0   6  -9 442.182 14.1022   3
   0   6   9 452.237 15.4484   3
   0  -6  -9 437.501 15.1331   3
   0  -6  10 1256.38 35.7575   2
   0   6  10 1275.09 35.8767   2
   0   6  10 1334.43 37.2940   4
   0  -6 -10 1316.14 36.5487   5
   0   6 -10 1258.73 34.8783   3
   0  -6 -10 1318.26 36.3117   3
   0   6  11 566.114 18.2555   2
   0  -6  11 571.776 18.2831   2
   0   6  11 561.895 19.0495   4
   0  -6 -11 565.787 18.8151   5
   0   6 -11 529.763 16.6755   3
   0  -6 -11 567.363 18.3021   3
   0  -6 -12 691.835 21.1861   3
   0   6  12 669.934 21.9984   4
   0   6 -12 656.289 19.3994   3
   0  -6  12 651.494 21.1656   2
   0   6  12 678.592 21.3394   2
   0  -6 -13 939.724 26.8501   3
   0   6  13 909.591 27.8295   4
   0   6 -13 892.061 24.7764   3
   0  -6  13 947.149 27.3999   2
   0   6  13 893.461 27.1901   2
   0   6  14 555.996 21.9104   5
   0  -6 -14 599.629 19.0117   3
   0   6  14 556.372 19.9753   4
   0   6 -14 573.601 16.7741   3
   0  -6  14 582.412 19.7572   2
   0   6  14 580.567 19.7117   2
   0   6  15 394.659 15.3938   4
   0   6  15 371.527 17.5034   5
   0   6 -15 362.983 11.6167   3
   0  -6 -15 391.778 14.2626   3
   0   6  16 262.500 12.6568   4
   0   6  16 272.561 15.3329   5
   0   6 -16 259.947 8.65398   3
   0  -6 -16 293.358 11.8810   3
   0  -6 -17 84.4683 7.43107   3
   0   6  17 79.4809 8.43246   4
   0   6  17 77.7796 11.0964   5
   0  -6 -18 4.06651 5.90671   3
   0   6  18 1.11311 7.08729   4
   0   6  18-15.3848 9.93288   5
   0  -6 -19 7.26236 6.12183   3
   0   6  19 0.74732 7.15344   4
   0   6  19 2.68039 10.0562   5
   0   6  20 11.5544 7.55504   4
   0   6  20 9.01639 10.6266   5
   0   6  21 96.6457 9.45205   4
   0   6  21 89.7206 12.9212   5
   0   6  22 3.33467 8.00588   4
   0   6  22-0.72437 11.4421   5
   0   6  23 99.2101 14.2797   5
   0  -6  24 6.08258 11.4305   5
   0  -7   0 3.45903 3.92913   3
   0   7   0-2.84077 3.77278   4
   0  -7  -1 55.5602 4.96572   5
   0   7   1 50.5181 5.00711   3
   0  -7  -1 63.1900 5.17941   3
   0  -7   1 53.1978 4.97667   3
   0   7  -1 61.7047 5.19614   4
   0  -7  -2 318.626 11.3069   5
   0   7  -2 323.483 11.5607   4
   0   7   2 309.836 11.9912   3
   0   7  -2 311.464 11.6669   3
   0  -7   2 310.791 11.4604   3
   0  -7  -2 316.204 11.8085   3
   0  -7  -3 211.545 8.54414   5
   0   7   3 181.824 5.29439   2
   0   7  -3 190.389 8.22637   4
   0   7  -3 200.432 8.70069   3
   0   7   3 202.411 9.00466   3
   0  -7  -3 207.930 8.89438   3
   0  -7   3 193.421 8.35783   3
   0  -7  -4 405.698 13.5578   5
   0   7  -4 414.293 13.2746   4
   0  -7   4 383.055 10.8734   2
   0   7   4 393.934 10.9675   2
   0   7   4 400.396 14.5489   4
   0   7   4 392.780 14.0922   3
   0   7  -4 393.535 13.6212   3
   0  -7   4 389.433 13.2050   3
   0  -7  -5 174.973 8.03746   5
   0   7  -5 170.611 7.32711   4
   0   7   5 169.428 6.03538   2
   0  -7   5 151.589 5.82751   2
   0   7   5 179.871 8.99976   4
   0   7  -5 157.892 7.77761   3
   0   7   5 173.208 8.36988   3
   0  -7   5 176.528 7.70358   3
   0   7   6 728.444 20.1731   2
   0  -7   6 723.223 20.1097   2
   0   7  -6 724.523 20.9421   4
   0   7   6 714.525 23.0931   4
   0  -7  -6 749.797 22.0010   5
   0   7   6 732.390 22.5295   3
   0   7  -6 704.456 21.7769   3
   0  -7  -6 702.316 22.3173   3
   0   7   7 541.315 15.9677   2
   0  -7   7 515.945 15.7725   2
   0   7   7 532.678 18.4678   4
   0  -7  -7 550.711 17.3674   5
   0   7  -7 512.028 16.9810   3
   0   7   7 542.571 17.8921   3
   0  -7  -7 537.120 17.8072   3
   0   7   8 896.738 25.1798   2
   0  -7   8 883.799 25.0181   2
   0   7   8 905.683 27.5060   4
   0  -7  -8 897.025 26.3562   5
   0   7   8 888.158 26.8222   3
   0   7  -8 831.091 25.5162   3
   0  -7  -8 907.067 26.5984   3
   0   7   9 51.6338 4.97344   2
   0  -7   9 57.9483 4.89148   2
   0   7   9 55.1158 6.23554   4
   0  -7  -9 57.9864 6.18975   5
   0   7   9 53.4430 6.09241   3
   0   7  -9 56.2952 5.15652   3
   0  -7  -9 51.6274 6.23156   3
   0   7  10 143.353 7.64992   2
   0  -7  10 146.286 7.58722   2
   0   7  10 150.935 9.06991   4
   0  -7 -10 145.915 8.57545   5
   0   7 -10 149.572 7.45272   3
   0  -7 -10 152.718 8.82448   3
   0  -7 -11 21.2896 5.82599   3
   0   7 -11 26.8301 4.40387   3
   0   7  11 28.8738 5.05317   2
   0  -7  11 18.5919 4.74709   2
   0   7  11 35.3273 6.65423   4
   0  -7 -12 1.49595 5.48330   3
   0   7 -12 1.01966 3.85820   3
   0  -7  12-6.35864 5.03123   2
   0   7  12-4.27267 5.12197   2
   0   7  12-9.75742 6.33401   4
   0  -7 -13 22.0645 6.18579   3
   0   7 -13 21.2219 4.47380   3
   0  -7  13 23.7395 5.78814   2
   0   7  13 16.8632 5.66896   2
   0   7  13 22.1437 6.42004   4
   0  -7 -14 12.7673 6.17858   3
   0   7  14 5.82540 6.54803   4
   0   7  14 1.64636 5.91617   2
   0  -7  14 6.12938 5.73978   2
   0   7 -14 10.3981 4.21795   3
   0   7 -15 14.9677 4.15989   3
   0   7  15 13.7998 7.35986   4
   0   7 -16 5.86339 3.71793   3
   0   7  16 6.80818 6.97123   4
   0   7 -17 45.0012 4.15492   3
   0   7  17 45.9356 8.20823   4
   0   7  18 27.0370 10.9691   5
   0   7  18 15.6278 7.82799   4
   0   7  19-17.0574 11.2272   5
   0   7  19 2.89376 7.72548   4
   0   7  20-8.13139 11.6215   5
   0   7  20 7.83328 8.30374   4
   0   7  21 26.6459 11.6604   5
   0   7  21 60.7634 9.60458   4
   0   7  22 6.98066 11.4554   5
   0   7  22-3.29251 8.51856   4
   0  -8   0 34.2929 4.86707   5
   0  -8   0 35.7445 5.32919   3
   0   8   0 35.7733 5.35908   4
   0  -8  -1 36.6067 5.00538   5
   0  -8   1 49.3472 5.58581   3
   0  -8  -1 34.9764 5.44191   3
   0   8  -1 43.3988 5.31987   4
   0   8   1 37.9023 5.23630   4
   0  -8  -2 5.46392 4.34402   5
   0   8   2 6.51688 4.60868   3
   0   8  -2 3.84866 4.46655   3
   0  -8  -2 1.64648 4.55473   3
   0  -8   2 1.74682 4.34365   3
   0   8  -2 1.36577 4.02782   4
   0   8  -3 609.469 19.8676   4
   0  -8  -3 650.899 19.9237   5
   0   8   3 646.049 20.8803   3
   0   8  -3 638.497 20.3799   3
   0  -8   3 635.293 19.7700   3
   0  -8  -3 645.261 20.5252   3
   0  -8   4 70.4786 5.78956   3
   0  -8  -4 68.8566 5.83267   5
   0   8  -4 68.7335 5.53003   4
   0   8   4 56.1142 2.38086   2
   0   8   4 58.3900 6.12110   3
   0   8  -4 67.6891 5.77866   3
   0  -8  -5 662.060 19.9220   5
   0   8  -5 630.837 19.2078   4
   0   8   5 603.258 16.7876   2
   0  -8   5 600.542 16.7227   2
   0   8   5 662.599 21.3583   4
   0   8   5 620.875 20.6731   3
   0   8  -5 628.296 20.0249   3
   0  -8   5 670.636 19.5575   3
   0   8  -6 609.097 18.2501   4
   0   8   6 628.316 20.7349   4
   0  -8  -6 632.929 19.2709   5
   0   8   6 614.666 20.0180   3
   0   8  -6 585.666 19.0185   3
   0   8   6 574.069 16.5395   2
   0  -8   6 553.306 16.3863   2
   0  -8   7 408.632 12.7459   2
   0   8   7 415.067 12.8812   2
   0   8   7 390.236 16.0924   4
   0  -8  -7 448.911 15.1275   5
   0   8  -7 409.513 14.7919   3
   0   8   7 424.724 15.5210   3
   0  -8  -7 415.327 15.4675   3
   0   8   8 829.534 24.0403   2
   0  -8   8 846.445 23.9928   2
   0   8   8 886.998 27.3929   4
   0  -8  -8 832.684 25.8462   5
   0   8  -8 841.952 25.5749   3
   0   8   8 875.773 26.6232   3
   0  -8  -8 876.070 26.3823   3
   0  -8  -9 226.523 11.0203   3
   0   8  -9 244.177 10.4606   3
   0   8   9 244.898 11.4599   3
   0   8   9 229.579 9.41920   2
   0  -8   9 241.126 9.35121   2
   0   8   9 231.560 11.8947   4
   0  -8 -10 653.596 21.6514   3
   0   8  10 674.889 22.7688   4
   0  -8  10 638.118 19.8085   2
   0   8  10 634.055 19.9538   2
   0   8 -10 662.975 20.5022   3
   0   8  11 21.6803 6.58218   4
   0  -8  11 31.5746 5.15159   2
   0   8  11 35.0993 5.42001   2
   0   8 -11 26.1851 5.19950   3
   0   8  12 455.183 18.3504   4
   0   8  12 468.625 16.2995   2
   0  -8  12 453.224 15.9764   2
   0   8 -12 470.871 15.6985   3
   0   8  13 17.7720 6.72841   4
   0  -8  13 11.9217 5.48411   2
   0   8  13 21.1559 5.83365   2
   0   8 -13 17.4675 4.99605   3
   0   8  14 198.012 11.5901   4
   0  -8  14 169.486 9.75371   2
   0   8  14 167.654 9.94020   2
   0   8 -14 178.143 8.52471   3
   0   8 -15 185.639 8.55310   3
   0   8  15 184.277 11.8995   4
   0   8 -16 12.6021 4.59299   3
   0   8  16 3.53576 7.90220   4
   0   8 -17 163.252 7.38954   3
   0   8  17 169.135 11.8143   4
   0   8  18 12.1533 8.72235   4
   0   8  19-0.45104 8.61533   4
   0   8  20 45.9727 9.80460   4
   0   8  21 5.41005 9.01072   4
   0   8  22 53.9134 14.4943   5
   0   8  22 93.5186 11.2007   4
   0  -9   0 0.78549 4.67331   5
   0  -9   0 2.93362 4.80569   3
   0   9   0-0.67940 5.07994   4
   0  -9  -1 141.674 7.93393   5
   0   9  -1 116.672 8.47246   3
   0  -9   1 141.114 8.42450   3
   0  -9  -1 132.313 8.49282   3
   0   9  -1 146.714 8.71837   4
   0   9   1 134.892 8.84381   4
   0  -9  -2 92.6887 6.82484   5
   0   9  -2 88.3448 7.15227   4
   0   9   2 86.0701 7.52448   3
   0   9  -2 94.6289 7.55602   3
   0  -9   2 86.4603 7.12410   3
   0  -9  -2 80.3339 7.28409   3
   0   9   2 87.5222 7.84924   4
   0  -9  -3 1675.79 45.3690   5
   0   9  -3 1699.32 45.7729   4
   0   9  -3 1588.86 45.9923   3
   0   9   3 1616.26 46.3842   3
   0  -9  -3 1626.13 45.9198   3
   0  -9   3 1648.24 45.2977   3
   0  -9  -4 51.4472 6.19667   5
   0   9  -4 49.1007 5.84204   4
   0   9   4 53.5246 6.87352   3
   0   9  -4 47.8960 6.26503   3
   0  -9   4 53.1535 5.92004   3
   0  -9  -4 49.9549 6.72207   3
   0  -9  -5 2143.67 45.5901   5
   0   9  -5 2022.02 44.9632   4
   0   9   5 1731.79 40.3020   2
   0   9  -5 1965.40 45.9957   3
   0   9   5 2030.60 46.9464   3
   0  -9   5 2112.08 45.1681   3
   0   9  -6 39.3065 5.32698   4
   0   9   6 43.7905 7.12145   4
   0   9   6 21.3868 2.69209   2
   0  -9   6 20.6694 2.53571   2
   0   9   6 27.2815 6.03552   3
   0   9  -6 24.6871 5.72299   3
   0  -9  -6 35.3342 5.91806   5
   0   9  -7 164.247 9.38932   3
   0   9   7 195.912 10.7192   3
   0   9   7 173.560 6.73036   2
   0  -9   7 171.848 6.59815   2
   0   9   7 197.364 11.0623   4
   0   9   8-0.42780 6.31839   4
   0  -9   8-0.91654 3.29796   2
   0   9   8 5.26708 3.27945   2
   0   9  -8-0.31456 5.03876   3
   0   9   8 0.37651 5.65996   3
   0   9   9 19.6471 6.63254   4
   0   9   9 15.0603 4.09429   2
   0  -9   9 15.3026 3.93759   2
   0   9   9 15.8475 6.25188   3
   0   9  -9 20.0043 5.46072   3
   0   9  10 23.9949 7.42990   4
   0   9 -10 30.9513 5.96550   3
   0   9  10 25.9836 4.85110   2
   0  -9  10 32.8610 4.78564   2
   0   9  11 168.586 11.3578   4
   0   9  11 160.516 8.49367   2
   0  -9  11 174.089 8.62122   2
   0   9 -11 183.399 9.57449   3
   0   9  11 166.044 11.1852   5
   0   9  12 57.8237 8.55880   4
   0   9  12 42.1366 6.21947   2
   0  -9  12 44.6749 6.07124   2
   0   9 -12 39.3717 6.21483   3
   0   9  13 47.4855 8.98972   4
   0   9  13 44.4894 6.67909   2
   0  -9  13 31.9303 6.00668   2
   0   9 -13 35.0824 6.06424   3
   0   9  14 7.55904 8.05309   4
   0   9  14 7.40067 6.06410   2
   0   9 -14 11.9685 5.49320   3
   0   9 -15 23.1927 5.59933   3
   0   9  15 22.9577 8.75273   4
   0   9 -16 35.5199 5.64786   3
   0   9  16 33.8731 9.02270   4
   0   9 -17 114.951 7.15153   3
   0   9  17 128.505 11.9331   4
   0   9  18 116.279 11.6136   4
   0   9  19 185.926 13.5466   4
   0   9  20 92.9339 11.5945   4
   0   9  21 41.4036 10.6271   4
   0   9  22 55.9683 11.1446   4
   0  10   0 149.226 9.64194   4
   0 -10   0 159.400 9.16137   5
   0  10  -1 1494.23 44.2768   3
   0  10   1 1532.46 44.6138   4
   0 -10  -1 1537.40 42.9764   5
   0  10  -1 1553.70 44.1623   4
   0 -10   1 1575.82 43.1934   5
   0  10  -2 24.6263 6.52945   3
   0  10  -2 26.2124 6.36434   4
   0  10   2 20.4481 6.57717   4
   0  10   3 241.049 12.1980   3
   0  10  -3 231.473 11.9097   3
   0  10   3 221.015 12.2671   4
   0  10  -3 243.529 11.4510   4
   0  10  -4 32.5154 6.15680   4
   0  10   4 27.9365 6.75335   3
   0  10  -4 32.4333 6.62495   3
   0  10  -5 62.0129 6.61220   4
   0  10  -5 51.8659 6.90349   3
   0  10   5 58.1378 7.79253   3
   0 -10   5 61.9695 6.75433   3
   0  10  -6 19.2196 5.47152   4
   0  10   6 21.8033 7.34308   4
   0  10  -6 31.6900 6.56570   3
   0  10   6 16.3322 6.69165   3
   0 -10  -6 15.2817 1.77533   1
   0  10   7 51.6465 3.31448   2
   0 -10   7 46.9271 3.20178   2
   0  10   7 51.0955 7.85697   3
   0  10  -7 55.5960 7.15843   3
   0  10  -7 50.4044 3.23499   1
   0  10   7 44.0932 8.16028   4
   0  10   8 393.265 16.7455   4
   0  10   8 346.219 11.1524   2
   0 -10   8 341.427 11.0047   2
   0  10   8 394.829 16.0041   3
   0  10  -8 383.777 14.9825   3
   0  10   9 84.8064 9.79838   4
   0  10   9 67.4178 5.12230   2
   0 -10   9 66.7901 5.00374   2
   0  10  -9 67.0137 7.58842   3
   0  10   9 71.6995 8.34208   3
   0 -10  10 821.472 23.7503   2
   0  10  10 800.159 23.9122   2
   0  10 -10 852.528 26.4232   3
   0  10  11 252.070 14.4566   4
   0  10  11 221.609 9.79268   2
   0  10 -11 239.346 11.7213   3
   0  10  12 557.060 21.9853   4
   0  10  12 514.298 17.7771   2
   0  10 -12 582.897 19.2734   3
   0  10  13 282.974 15.6111   4
   0  10 -13 306.788 12.9071   3
   0  10  13 277.440 12.0774   2
   0  10  14 223.064 13.9300   4
   0  10  14 232.958 14.2767   5
   0  10 -14 210.022 10.5687   3
   0  10  15 12.5379 9.07783   4
   0  10 -15 24.7154 6.56117   3
   0  10  16 19.9198 9.33416   4
   0  10  16 18.1495 10.9837   5
   0  10 -16 33.5890 6.39630   3
   0  10  17 20.1884 11.9062   5
   0  10  17 17.8951 9.54316   4
   0  10  18 49.3800 11.1861   4
   0  10  19 166.192 13.8731   4
   0  10  20 32.0010 11.1613   4
   0  10  21 143.623 13.9641   4
   0  11   0 1.68677 6.72387   4
   0  11   0 3.49966 6.96447   3
   0  11   1 25.4453 7.27735   4
   0  11  -1 12.5569 6.71235   4
   0  11  -1 24.3607 7.02865   3
   0  11   2 28.0878 7.80747   4
   0  11  -2 27.6046 7.15939   4
   0  11  -2 49.3492 7.82054   3
   0  11  -3 34.6583 6.69524   4
   0  11   3 39.7384 8.08368   4
   0  11   3 34.7631 7.78074   3
   0  11  -3 27.4820 6.80192   3
   0  11  -4 84.8911 8.14442   4
   0  11   4 81.9138 9.17078   3
   0  11  -4 82.6149 8.91702   3
   0  11  -5 18.1235 6.87571   3
   0  11   5 13.8805 7.42056   3
   0  11  -5 16.6719 6.08622   4
   0  11  -6 90.4014 8.90168   3
   0  11   6 80.6000 9.06165   3
   0  11  -7 197.585 11.5295   3
   0  11   7 194.665 12.0297   3
   0  11   7 177.504 12.7546   4
   0  11   8 31.2516 9.28453   4
   0  11   8 21.8051 2.83123   2
   0  11   8 34.8996 8.56911   3
   0  11  -8 30.7082 7.54667   3
   0  11  -8 15.5217 2.27050   1
   0 -11  -8 14.5623 2.79456   1
   0  11   9 53.2215 4.13262   2
   0  11  -9 45.4831 8.15115   3
   0  11  -9 37.9421 3.80609   1
   0  11   9 53.9414 9.66604   4
   0  11  10 23.6260 9.20775   4
   0  11  10 16.0529 4.01340   2
   0  11 -10 15.4143 7.37262   3
   0  11  11 25.5730 9.47598   4
   0  11  11 23.9026 4.74860   2
   0  11 -11 24.6894 7.53651   3
   0  11  12 170.779 13.4221   4
   0  11 -12 164.562 10.7405   3
   0  11  13 17.7736 10.0516   4
   0  11 -13 26.5799 7.32969   3
   0  11  14 304.257 16.6304   4
   0  11 -14 248.165 12.4869   3
   0  11  15 15.1643 10.3973   4
   0  11 -15 18.8698 7.00755   3
   0  11  16 261.002 16.0750   4
   0  11 -16 245.014 11.8380   3
   0  11  17 46.7710 10.8140   4
   0  11  18 120.243 13.3463   4
   0  11  19 6.74375 11.2541   4
   0  12   0 24.9469 8.55748   4
   0  12   0 13.5886 7.98677   3
   0  12  -1 1602.11 47.2730   4
   0  12   1 1668.50 48.1696   4
   0  12  -1 1584.04 47.7923   3
   0  12   2 23.7514 8.53345   4
   0  12  -2 37.2547 7.91776   4
   0  12  -2 14.4009 8.05845   3
   0  12   3 1268.99 38.3945   4
   0  12  -3 1242.82 36.7207   4
   0  12  -3 1203.57 37.4736   3
   0  12  -4 10.6719 7.09245   4
   0  12   4 17.8168 9.07473   4
   0  12  -4 4.71929 7.56232   3
   0  12   4 3.43548 7.77963   3
   0  12  -5 246.355 13.7553   3
   0  12   5 255.748 14.1223   3
   0  12   6 8.93543 8.30971   3
   0  12  -6 4.15638 7.47778   3
   0  12   7 11.6069 8.55877   3
   0  12  -7 15.9331 8.00133   3
   0  12   8 49.9317 10.1180   4
   0  12  -8 36.2649 8.57799   3
   0  12   9 21.8742 9.48857   4
   0  12  -9 24.5899 8.25303   3
   0  12  10 128.782 12.6658   4
   0  12 -10 107.358 10.3593   3
   0  12  11 10.6082 10.0010   4
   0  12 -11-0.74093 3.80379   1
   0  12 -11 10.7607 8.00699   3
   0  12  12 64.2263 11.2923   4
   0  12 -12 72.5353 9.40982   3
   0  12  13 75.1743 11.9762   4
   0  12 -13 89.8510 9.51314   3
   0  12  14 20.9474 11.0039   4
   0  12 -14 18.7268 8.02772   3
   0  12  15-4.20796 10.7162   4
   0  12 -15-1.36609 7.65940   3
   0  12  16 5.41631 11.1828   4
   0  12  17 64.5760 12.6949   4
   0  13   0 5.53486 8.27863   4
   0  13   0-3.71597 8.70875   3
   0  13  -1 47.6049 9.25297   4
   0  13   1 52.0080 9.50404   4
   0  13  -1 33.3208 9.57184   3
   0  13   1 43.0570 10.1685   3
   0  13  -2 19.2139 8.54472   4
   0  13   2 10.1845 9.31091   4
   0  13  -2 12.1212 9.19007   3
   0  13  -3 10.7891 8.24842   4
   0  13   3 1.10169 8.57774   4
   0  13  -3 0.52366 8.49061   3
   0  13   4 66.1510 10.3077   4
   0  13   4 65.9828 10.6100   3
   0  13  -4 47.7755 9.78171   3
   0  13   5 113.921 12.2429   4
   0  13   5 125.052 11.9258   3
   0  13  -5 104.273 11.1482   3
   0  13  -6 256.357 15.0514   3
   0  13   6 270.575 15.6152   3
   0  13  -7 99.5222 10.9936   3
   0  13  -8 254.144 14.6485   3
   0  13   9 54.3400 11.6447   4
   0  13  -9 30.6798 9.18952   3
   0  13  10 3.74642 10.8809   4
   0  13 -10 2.79783 9.01204   3
   0  13  11 37.1648 11.7517   4
   0  13 -11 56.2183 9.90363   3
   0  13  12 159.405 14.4850   4
   0  13 -12 180.740 12.5518   3
   0  13  13 8.93006 11.0305   4
   0  13 -13 7.89479 8.54750   3
   0  13  14 509.718 23.4348   4
   0  13 -14 499.044 19.6999   3
   0  14   0 46.2366 10.6833   4
   0  14   0 46.0015 10.9837   3
   0  14   1 577.227 23.1581   4
   0  14  -1 568.147 22.3053   4
   0  14  -1 503.499 22.5578   3
   0  14   1 518.511 22.7263   3
   0  14   2 29.4582 10.5747   4
   0  14  -2 19.6949 9.52629   4
   0  14  -2 18.8587 10.1771   3
   0  14   3 322.488 17.7502   4
   0  14  -3 300.951 16.9568   3
   0  14   4 64.9863 12.0399   4
   0  14  -4 57.2973 10.9826   3
   0  14   4 61.2420 11.8182   3
   0  14   5 222.438 16.0608   4
   0  14   5 247.253 15.8393   3
   0  14  -5 275.293 15.9943   3
   0  14   6 80.5872 12.2498   4
   0  14  -6 100.394 11.8472   3
   0  14  -7 99.9054 11.7336   3
   0  14  -8 3.17215 10.0880   3
   0  14  -9 13.9369 9.99204   3
   0  14  10 156.516 15.0465   4
   0  14 -10 137.925 12.7933   3
   0  14  11 0.67308 12.0871   4
   0  14 -11 0.97619 9.51178   3
   0  14 -12 74.7618 11.1245   3
   0  14 -13 41.9300 10.5398   3
   0  15   0 11.0285 10.7993   4
   0  15   0 5.65164 10.7015   3
   0  15   1 14.4369 11.0311   4
   0  15  -1 22.3653 10.9038   4
   0  15   1 17.7011 11.1230   3
   0  15  -1 12.4617 10.4218   3
   0  15   2 191.984 15.2277   4
   0  15   2 174.303 14.7793   3
   0  15  -2 189.381 15.1592   3
   0  15   3 122.591 14.2503   4
   0  15  -3 112.420 13.1762   3
   0  15   4 119.539 14.4313   4
   0  15  -4 108.816 13.2697   3
   0  15   5 254.157 17.8126   4
   0  15  -5 260.255 16.6328   3
   0  15   6 21.6416 12.1319   4
   0  15  -6-1.77976 10.7844   3
   0  15   7 114.067 15.0003   4
   0  15  -7 99.2082 12.7822   3
   0  15  -8 33.2450 11.7176   3
   0  15  -9 74.6235 12.4229   3
   0  15 -10 54.1982 11.9045   3
   0  15 -11 56.8620 11.7014   3
   0  16   2 117.350 14.7712   4
  -1   0  26 62.8485 12.2212   5
  -1   0  25 21.3856 10.9243   5
  -1   0  24 75.0797 11.5920   5
  -1   0  23-0.55267 9.48019   5
  -1   0  22 22.9129 9.16999   5
  -1   0  21 7.18737 8.18747   5
  -1   0  20 308.057 15.3857   5
  -1   0  20 271.078 9.20035   4
  -1   0  19 0.12877 3.34913   4
  -1   0  19 11.3686 7.58775   5
  -1   0  18 17.4022 3.54203   4
  -1   0  18 10.3505 6.63408   5
  -1   0  17 0.27121 3.10226   4
  -1   0  17 2.12268 5.93402   5
  -1   0  16 336.094 10.7533   4
  -1   0  16 334.148 14.5805   5
  -1   0  15-0.94103 2.86286   4
  -1   0  15 3.02168 5.42586   5
  -1   0  14 1702.57 44.4805   4
  -1   0  14 1718.72 48.0357   5
  -1   0  13 2.53412 2.52982   4
  -1   0  13-2.99824 4.51412   5
  -1   0  12 5303.38 130.170   5
   1   0 -12 4966.16 125.473   3
  -1   0  12 5267.28 127.034   4
   1   0 -11 1.47839 1.13031   3
  -1   0  11 0.28551 3.64758   5
   1   0 -10 3227.82 80.3541   3
  -1   0  10 3212.82 84.0448   5
   1   0  -9 0.72346 0.94013   3
  -1   0   9 3.08475 2.87438   5
   1   0  -8 845.655 21.4607   3
  -1   0   8 863.329 24.4452   5
  -1   0   7-1.29670 2.28570   5
  -1   0   6 1876.35 49.0083   5
  -1   0   5 1.40499 1.72735   5
  -1   0   4 7473.20 186.401   5
  -1   0   3 0.80251 0.97718   5
  -1   0  -3 0.81481 1.01447   2
   1   0   3 0.08619 1.19506   2
   1   0   4 2342.49 60.0683   2
  -1   0  -4 2375.03 60.1974   2
  -1   0  -5 0.56992 1.50417   2
   1   0   5 0.80335 1.95618   2
  -1   0  -5 1.36162 0.97395   4
   1   0   6 231.526 6.76674   4
   1   0   6 246.215 8.40381   2
  -1   0  -6 232.103 6.76549   4
   1   0   7 2.71501 2.59047   2
   1   0   7 1.25228 1.19564   4
   1   0   8 670.653 17.8631   4
   1   0   8 675.561 19.8963   2
   1   0   9 1.81946 3.27954   2
   1   0   9-1.03583 1.50558   4
   1   0  10 633.344 17.2508   4
   1   0  10 653.494 19.8580   2
   1   0  11-2.98481 3.80814   2
   1   0  11 2.57814 1.93557   4
   1   0  12 218.631 10.4412   5
   1   0  12 235.391 10.4379   2
   1   0  12 224.895 7.31793   4
  -1   0 -13 2.14825 2.58126   3
   1   0  13 1.25779 4.64433   2
   1   0  13 1.10309 4.77598   5
  -1   0 -14 580.804 16.4435   3
   1   0  14 584.797 19.8442   2
   1   0  14 578.895 20.5227   5
  -1   0 -15 2.59401 2.78104   3
   1   0  15 0.71072 5.49734   2
   1   0  15-6.94227 5.52159   5
   1   0  16 420.278 17.2700   5
  -1   0 -16 427.648 12.6617   3
   1   0  17 1.78897 6.15023   5
  -1   0 -17 1.20305 2.87731   3
   1   0  18-0.47015 6.85594   5
  -1   0 -18 2.23588 2.85427   3
  -1   0 -19 1.24300 2.86512   3
   1   0  19 2.44884 7.63852   5
  -1   0 -20 9.01493 2.67883   3
   1   0  20 11.7855 7.81245   5
   1   0  21 5.91107 8.39561   5
   1   0  22 56.7739 10.4676   5
   1   0  23 19.2400 10.0388   5
   1   0  24 236.611 15.6811   5
   1   0  25 16.7111 11.0273   5
  -1  -1  26-5.99249 10.6173   5
  -1  -1  25 122.357 13.3790   5
  -1   1  25 102.662 13.1898   5
  -1  -1  24 64.7145 11.3143   5
  -1   1  24 59.2467 11.2971   5
  -1  -1  23 107.024 12.0569   5
  -1   1  23 75.3511 11.2405   5
  -1  -1  22 33.5236 9.62432   5
  -1   1  22 51.9496 10.0987   5
  -1   1  21 22.0958 4.65865   4
  -1  -1  21 28.4413 9.03821   5
  -1   1  21 22.0711 8.83834   5
  -1   1  20 43.7339 8.95302   5
  -1  -1  20 54.6208 9.11248   5
  -1   1  20 53.5089 5.18966   4
  -1   1  19 4.95164 4.07506   4
  -1  -1  19 11.0529 7.54535   5
  -1   1  19 1.92404 7.14361   5
  -1  -1  18-0.07900 2.43710   4
  -1   1  18 0.17850 3.88920   4
  -1   1  18 5.52531 7.00520   5
  -1  -1  18 3.08430 6.68077   5
  -1   1  17 95.5877 5.85752   4
  -1  -1  17 91.0314 4.19991   4
  -1  -1  17 97.6904 8.80289   5
  -1   1  17 106.695 9.19423   5
  -1  -1  16 198.739 6.66077   4
  -1   1  16 191.057 8.02114   4
  -1   1  16 176.478 11.0208   5
  -1  -1  16 217.646 11.3348   5
  -1  -1  15 477.459 13.4242   4
  -1   1  15 490.510 14.7757   4
  -1  -1  15 461.769 17.6601   5
  -1   1  15 458.398 17.7697   5
  -1  -1  15 475.431 17.2878   2
   1  -1 -15 470.701 13.1032   3
  -1   1  14 6.68207 4.91429   5
  -1  -1  14 10.3520 5.52557   5
   1  -1 -14 6.59127 2.17673   3
  -1  -1  14 9.11809 2.49991   4
  -1   1  14 8.05654 3.28670   4
  -1   1  13 1068.71 31.4213   5
  -1  -1  13 1026.94 31.0826   5
   1  -1 -13 1035.32 27.0736   3
  -1   1  13 1070.64 28.4583   4
  -1  -1  13 1018.36 27.2178   4
  -1   1  12 255.489 11.2911   5
  -1  -1  12 258.640 11.2059   5
   1  -1 -12 259.453 7.89802   3
  -1   1  12 261.618 9.03440   4
  -1   1  11 380.858 13.7070   5
   1  -1 -11 358.498 10.5346   3
  -1   1  11 389.440 11.6865   4
   1  -1 -10 40.6458 2.50682   3
  -1   1  10 38.5790 4.49986   5
   1  -1  -9 1.01865 1.50500   3
  -1   1   9 2.63313 2.85287   5
   1  -1  -8 38.4918 2.24309   3
  -1   1   8 40.1532 3.78258   5
  -1   1   7 108.249 3.79126   3
   1  -1  -7 104.372 3.78298   3
  -1   1   7 113.294 5.28128   5
  -1   1   6 2.84076 1.15177   3
   1  -1  -6 3.07519 1.28721   3
  -1   1   6 2.67769 1.94690   5
  -1   1   5 116.059 3.84944   3
   1  -1  -5 117.806 3.87391   3
  -1   1   5 119.064 4.71512   5
  -1   1   4 369.815 10.0501   3
  -1   1   4 373.171 10.7102   5
  -1   1   3 49.0474 1.97432   3
   1  -1  -3 42.3113 2.27177   5
  -1   1   3 48.7738 2.31018   5
  -1   1   2 73.9382 2.77266   5
   1  -1  -2 78.7993 2.78546   5
   1   1   2 10.6189 1.16296   4
   1  -1   2 9.57174 1.12663   2
  -1  -1  -2 10.9108 1.13442   2
  -1  -1  -2 12.6208 1.31949   5
   1   1   3 505.172 15.3553   5
   1  -1   3 578.251 15.3130   2
  -1  -1  -3 579.639 15.3582   2
   1   1   3 575.056 15.0324   4
   1   1   4 1741.75 44.9637   5
   1   1   4 1727.90 44.0196   4
   1  -1   4 1698.51 44.5089   2
  -1  -1  -4 1747.93 44.6824   2
   1   1   5 2411.47 62.1911   5
   1  -1   5 2400.94 61.6323   2
  -1  -1  -5 2352.12 60.7616   4
   1   1   5 2449.10 60.8436   4
   1   1   6 23.3835 3.15412   5
   1  -1   6 24.5602 2.81094   2
   1   1   6 24.1014 2.05722   4
  -1  -1  -6 26.2269 2.15958   4
   1   1   7 3608.45 94.3615   5
   1  -1   7 3695.83 93.6067   2
  -1  -1  -7 3666.94 92.2459   4
   1   1   7 3665.94 92.2828   4
   1   1   8 1.57811 3.01182   5
   1  -1   8 3.87747 3.00969   2
   1   1   8 3.65849 1.92603   4
   1   1   9 4175.06 107.707   5
   1  -1   9 4138.06 106.887   2
   1   1   9 4177.78 105.026   4
   1   1  10 6.86808 3.87362   5
   1   1  10 5.77947 2.15330   4
  -1  -1 -10 4.91916 2.46809   3
   1  -1  10 2.99279 3.61213   2
   1   1  11 1003.61 27.4625   4
  -1  -1 -11 1033.59 27.5131   3
   1  -1  11 1022.12 29.6363   2
   1   1  11 1034.66 30.5918   5
   1   1  12 440.790 13.8150   4
  -1  -1 -12 495.406 13.9701   3
   1  -1  12 479.575 16.3935   2
   1   1  12 453.292 16.7986   5
   1   1  13 92.0748 5.00577   4
  -1  -1 -13 103.230 5.15960   3
   1  -1  13 103.844 7.22881   2
   1   1  13 93.9949 7.82383   5
   1   1  14 391.428 12.3987   4
   1   1  14 373.900 15.7243   5
  -1  -1 -14 404.185 12.3831   3
   1  -1  14 415.774 15.6735   2
   1   1  15 13.7203 3.32701   4
  -1   1 -15 14.6574 2.84798   3
  -1  -1 -15 11.3739 3.44830   3
   1  -1  15 13.5221 5.87315   2
   1   1  15 16.7464 5.85014   5
   1  -1  15 15.6857 6.09509   5
  -1  -1 -16 9.06700 3.37451   3
  -1   1 -16 10.4338 2.66424   3
   1  -1  16 16.0215 6.90946   5
   1   1  16 16.7132 6.17828   5
  -1   1 -17 19.8383 2.73024   3
  -1  -1 -17 12.5330 3.54103   3
   1   1  17 21.2374 6.78350   5
   1  -1  17 20.0635 7.71854   5
  -1  -1 -18 44.8893 4.26821   3
  -1   1 -18 43.0656 3.01297   3
   1  -1  18 41.9548 8.16071   5
   1   1  18 39.7884 8.21366   5
  -1   1 -19 25.7457 2.19900   3
  -1  -1 -19 25.1958 3.91932   3
   1   1  19 37.5530 8.42331   5
   1  -1  19 35.1459 8.40284   5
  -1  -1 -20 89.0016 5.00033   3
   1  -1  20 93.6975 10.6539   5
  -1  -1 -21 20.7213 3.52245   3
   1   1  21 37.5553 9.59882   5
   1  -1  21 25.8260 9.36874   5
   1   1  22 3.37736 9.23447   5
   1  -1  22 0.55772 9.22933   5
   1   1  23 20.9573 9.95024   5
   1  -1  23 27.2695 10.0099   5
   1  -1  24 18.1949 10.6999   5
   1   1  24 17.4751 10.3044   5
   1   1  25 78.0321 12.8464   5
   1  -1  25 81.4632 12.7017   5
  -1  -2  26 135.849 13.9190   5
  -1   2  25 24.7423 11.1581   5
  -1  -2  25 33.2415 11.0061   5
  -1   2  24 22.8187 10.6172   5
  -1  -2  24 28.3808 10.5537   5
  -1  -2  23 57.2294 11.1201   5
  -1   2  23 42.5378 11.0064   5
  -1  -2  22 16.2086 9.00787   5
  -1   2  22 3.39051 9.10995   5
  -1   2  21 62.1230 6.34339   4
  -1   2  21 53.4342 9.91591   5
  -1  -2  21 77.2278 10.2472   5
  -1   2  20 38.5835 5.48699   4
  -1   2  20 43.1864 9.37749   5
  -1  -2  20 32.3854 8.43177   5
  -1   2  19 162.948 8.14810   4
  -1   2  19 154.990 11.6611   5
  -1  -2  19 161.036 11.3435   5
  -1   2  18 9.05853 4.54572   4
  -1   2  18 10.1344 7.36830   5
  -1  -2  18-4.47038 7.01821   5
  -1   2  17 336.920 12.1204   4
  -1   2  17 324.186 15.2376   5
  -1  -2  17 324.625 14.9889   5
   1  -2 -17 339.338 10.4216   3
  -1   2  16 124.132 6.65113   4
  -1  -2  16 98.7244 8.82250   5
  -1   2  16 119.969 9.36504   5
   1  -2 -16 109.727 5.19085   3
  -1   2  15 74.6719 5.48439   4
  -1  -2  15 69.5695 2.82165   4
  -1   2  15 88.7619 8.20244   5
  -1   2  15 90.2084 7.57955   2
  -1  -2  15 80.8891 7.38491   2
   1  -2 -15 69.8071 4.29185   3
  -1   2  14 469.903 17.3761   5
   1  -2 -14 475.504 13.5293   3
  -1   2  14 449.178 14.7615   4
  -1  -2  14 449.495 12.2127   4
  -1   2  13 167.492 9.35156   5
   1  -2 -13 160.057 6.30239   3
  -1   2  13 161.906 7.32154   4
  -1  -2  13 160.600 5.09899   4
  -1   2  12 275.043 12.0163   5
   1  -2 -12 293.933 9.26771   3
  -1   2  12 292.551 10.3319   4
  -1   2  11 384.965 14.2893   5
   1  -2 -11 382.665 11.6311   3
  -1   2  11 409.838 12.7486   4
  -1   2  10 883.753 26.2215   5
   1  -2 -10 874.654 23.7572   3
  -1   2  10 895.743 24.7360   4
  -1   2   9 472.687 15.0411   5
   1  -2  -9 441.680 12.9814   3
  -1   2   9 451.441 13.8311   4
  -1   2   8 2199.67 54.5889   3
   1  -2  -8 2062.38 54.5711   3
  -1   2   8 2159.56 56.3259   5
  -1   2   7 22.2445 2.09049   3
   1   2  -7 17.9448 1.18622   3
   1  -2  -7 19.6307 2.19423   3
  -1   2   7 21.6724 2.93367   5
  -1   2   6 664.024 18.0409   3
   1   2  -6 666.519 17.1226   3
   1  -2  -6 669.207 18.0458   3
   1  -2  -6 614.895 18.6875   5
  -1   2   6 709.663 19.0545   5
  -1   2   5 379.809 10.8273   3
   1   2  -5 381.547 10.1194   3
   1  -2  -5 371.312 10.7940   3
  -1  -2   5 369.186 10.0240   3
   1  -2  -5 377.897 11.3326   5
  -1   2   5 390.472 11.4696   5
  -1   2   4 192.065 6.29893   5
   1   2  -4 181.448 5.34525   3
  -1   2   4 171.874 5.78488   3
  -1  -2   4 177.355 5.26304   3
   1  -2  -4 177.958 6.17872   5
  -1   2   3 344.040 9.98547   5
  -1  -2   3 333.713 9.33695   3
  -1   2   3 349.458 9.84766   3
   1  -2  -3 341.796 9.94658   5
  -1   2   2 497.331 13.9061   5
  -1  -2   2 518.293 13.7243   4
   1  -2  -2 525.500 13.9065   5
  -1  -2   2 503.804 13.5697   3
  -1   2   2 491.337 13.8705   3
  -1   2   1 9.68793 1.31530   3
   1  -2  -1 12.2247 1.41310   3
  -1  -2   1 9.06631 1.43702   4
  -1  -2   1 9.50918 1.39480   3
   1  -2  -1 9.71174 0.92413   1
  -1   2   0 34.7523 2.00888   3
  -1  -2   0 33.0016 1.45897   2
   1   2   0 36.5385 2.07115   4
  -1  -2   0 32.5598 2.04631   4
  -1  -2   0 32.9750 1.69466   5
   1   2   0 39.3570 2.06958   3
  -1  -2   0 37.2840 2.10229   3
  -1  -2   0 34.7355 1.48126   1
  -1  -2  -1 393.368 10.9232   5
   1   2   1 404.200 11.4381   4
   1  -2   1 405.072 10.7478   2
  -1  -2  -1 401.429 10.7846   2
  -1  -2  -1 406.312 11.4409   4
  -1  -2  -1 415.499 11.4433   3
  -1   2  -1 411.639 11.3361   3
  -1  -2  -2 51.0726 2.49330   5
   1   2   2 53.6868 2.73983   4
  -1  -2  -2 49.5577 2.77375   4
   1  -2   2 52.9006 2.31869   2
  -1  -2  -2 52.7795 2.83239   3
  -1  -2  -2 56.5373 2.42074   2
  -1  -2  -3 1342.77 34.4660   5
   1  -2   3 1342.88 34.3485   2
  -1  -2  -3 1314.78 34.3988   2
   1   2   3 1327.28 34.6378   4
  -1  -2  -4 1096.16 28.7467   5
   1  -2   4 1079.22 28.6378   2
  -1  -2  -4 1074.69 28.7279   2
   1   2   4 1093.02 28.7200   4
  -1  -2  -5 1489.22 38.7397   5
   1  -2   5 1453.31 38.5892   2
   1   2   5 1477.95 38.4367   4
  -1  -2  -6 699.269 18.9682   5
  -1  -2  -6 677.543 18.2355   3
   1  -2   6 669.783 18.6600   2
  -1  -2  -6 682.615 18.2051   4
   1   2   6 674.787 18.2567   4
   1   2   7 41.6917 3.94210   5
  -1  -2  -7 45.5272 3.30706   3
   1  -2   7 44.9809 3.80607   2
   1   2   7 48.0289 3.22930   4
  -1  -2  -7 46.3615 3.21338   4
   1   2   8 341.331 12.3898   5
  -1  -2  -8 341.265 10.8121   3
   1  -2   8 343.448 11.8120   2
   1   2   8 343.536 10.8520   4
   1   2   9 279.391 11.0639   5
  -1  -2  -9 258.604 8.90260   3
   1  -2   9 254.245 9.99014   2
   1   2   9 253.749 8.90041   4
   1   2  10 625.891 20.5363   5
  -1  -2 -10 624.110 18.0709   3
   1  -2  10 610.330 19.4869   2
   1   2  10 638.331 18.2251   4
   1   2  11 1535.34 44.7469   5
  -1  -2 -11 1563.57 41.7419   3
   1  -2  11 1593.08 43.6958   2
   1   2  11 1613.45 41.9872   4
   1   2  12 899.484 28.9961   5
   1   2  12 967.335 26.3651   4
  -1  -2 -12 949.635 26.0823   3
   1   2  12 924.137 28.1094   2
   1  -2  12 943.348 28.1886   2
   1   2  13 571.343 17.2993   4
  -1  -2 -13 557.724 16.9817   3
   1   2  13 592.928 19.4694   2
   1  -2  13 598.870 19.6113   2
   1   2  13 573.549 20.5613   5
   1   2  14 111.781 6.06105   4
   1   2  14 111.263 8.73403   5
  -1  -2 -14 110.114 5.78139   3
   1   2  14 109.083 7.85174   2
   1  -2  14 104.281 7.91094   2
   1   2  15-2.87787 3.67258   4
   1   2  15 1.35170 6.25977   5
  -1  -2 -15 4.34273 3.64517   3
   1  -2  15 0.70976 5.66707   2
   1   2  15-3.54115 5.54056   2
  -1  -2 -16 42.9168 4.58073   3
   1   2  16 53.9047 7.70350   5
   1   2  16 44.3430 4.85137   4
   1   2  17 22.9523 7.36781   5
  -1   2 -17 25.0163 2.62628   3
  -1   2 -17 24.9074 2.73878   3
  -1  -2 -17 24.8021 4.29907   3
   1   2  17 29.4125 4.52563   4
  -1   2 -18 7.18076 1.78668   3
  -1   2 -18 8.90059 1.91363   3
  -1  -2 -18 8.02982 4.09332   3
   1   2  18 14.1295 7.73220   5
  -1  -2 -19 7.11450 4.06960   3
   1  -2  19 11.8170 8.11862   5
   1   2  19 12.5644 7.77658   5
  -1  -2 -20 147.036 6.90757   3
   1  -2  20 167.630 12.6776   5
   1  -2  21 2.75740 9.04908   5
   1   2  21 12.3700 8.93933   5
   1  -2  22 398.830 18.9676   5
   1   2  22 370.077 18.8036   5
   1   2  23 11.9642 9.70190   5
   1  -2  23 8.24468 10.1987   5
   1  -2  24 103.526 12.7223   5
   1   2  24 94.3482 12.6703   5
   1  -2  25 49.9640 11.9802   5
   1   2  25 39.2415 11.7314   5
  -1   3  25 91.0671 13.2808   5
  -1  -3  25 145.923 13.3308   5
  -1   3  24 104.852 13.5549   5
  -1  -3  24 119.474 12.9774   5
  -1   3  23 17.1053 10.2007   5
  -1  -3  23 33.7460 10.3257   5
  -1   3  22 102.296 7.89268   4
  -1   3  22 103.099 12.4869   5
  -1  -3  22 117.719 11.5987   5
  -1   3  21 4.00870 8.94689   5
  -1  -3  21 4.08165 8.55222   5
  -1   3  21 7.05832 5.74430   4
  -1   3  20 11.0396 8.59458   5
  -1  -3  20 23.8075 8.64540   5
  -1   3  20 21.7663 5.93318   4
  -1   3  19 27.2663 5.88420   4
  -1  -3  19 19.5505 8.20570   5
  -1   3  19 30.2199 9.34484   5
   1  -3 -19 27.2540 4.28680   3
  -1  -3  18 409.272 17.5270   5
  -1   3  18 384.278 17.8460   5
   1  -3 -18 415.867 12.8807   3
  -1   3  18 392.465 14.4328   4
  -1   3  17 20.8202 7.31380   5
   1  -3 -17 19.5940 3.99710   3
  -1   3  17 31.3827 5.43697   4
  -1   3  16 323.800 15.3850   5
   1  -3 -16 355.482 11.3974   3
  -1   3  16 328.962 12.6704   4
  -1   3  15 157.500 10.4324   5
  -1   3  15 149.821 9.30935   2
  -1  -3  15 131.886 8.83610   2
   1  -3 -15 149.120 6.67317   3
  -1   3  15 136.799 7.76518   4
  -1   3  14 259.329 12.7660   5
  -1   3  14 284.481 12.2168   2
  -1  -3  14 290.716 12.1703   2
  -1   3  14 285.952 11.0532   4
   1  -3 -14 275.693 9.70972   3
  -1   3  13 118.959 6.87490   4
  -1   3  13 136.315 8.76530   5
   1  -3 -13 125.901 5.97503   3
  -1   3  12 290.186 10.2460   4
  -1   3  12 295.101 11.9247   5
   1  -3 -12 267.609 9.00813   3
  -1   3  11 414.767 14.0066   4
  -1  -3  11 432.486 11.3956   4
   1  -3 -11 417.264 13.0929   3
  -1   3  11 415.327 15.3461   5
   1  -3 -10 17.0018 2.99479   3
  -1   3  10 19.0807 3.65590   4
   1   3 -10 16.4003 1.55192   3
  -1  -3  10 18.0072 1.73457   4
  -1   3  10 22.5042 4.15481   5
  -1  -3   9 635.937 16.4898   4
  -1   3   9 611.692 19.3745   5
  -1   3   9 629.432 18.7415   4
  -1   3   9 618.522 17.7974   3
   1   3  -9 610.411 16.3858   3
   1  -3  -9 634.044 17.8660   3
  -1  -3   8 198.565 6.29495   4
   1  -3  -8 214.397 8.40657   5
  -1   3   8 207.435 8.52149   5
  -1   3   8 207.707 8.12220   4
   1   3  -8 207.615 6.27934   3
  -1   3   8 220.411 7.58664   3
   1  -3  -8 206.751 7.46848   3
  -1  -3   7 89.1744 3.52123   4
   1  -3  -7 92.3792 5.13552   5
  -1   3   7 93.8735 5.13944   5
  -1   3   7 98.9101 5.08154   4
  -1   3   7 89.9169 4.37336   3
   1   3  -7 90.2538 3.51037   3
   1  -3  -7 86.1444 4.49576   3
  -1   3   6 62.6534 4.00129   5
  -1  -3   6 56.5529 2.81578   4
   1  -3  -6 58.2929 3.98835   5
  -1   3   6 57.5458 3.83187   4
  -1   3   6 54.6719 3.44175   3
   1   3  -6 58.8527 2.78245   3
  -1  -3   6 59.4156 2.73918   3
   1  -3  -6 63.9930 3.60033   3
  -1  -3   5 356.926 10.3354   4
  -1   3   5 369.326 11.4643   5
  -1   3   5 360.228 10.9844   3
   1   3  -5 365.902 10.3485   3
   1  -3  -5 344.870 10.9576   3
  -1  -3   5 361.774 10.2455   3
   1  -3  -5 380.605 11.3499   5
  -1  -3   4 3307.81 84.2348   4
  -1   3   4 3404.20 85.1254   5
   1  -3  -4 3402.16 84.9313   5
   1   3  -4 3331.56 84.2935   3
  -1   3   4 3389.49 84.8579   3
  -1  -3   4 3309.29 84.1567   3
  -1  -3   3 415.608 11.4560   3
   1   3  -3 361.350 11.3774   3
  -1   3   3 422.448 11.9736   3
  -1  -3   3 410.094 11.5531   4
   1  -3  -3 419.703 11.9409   5
  -1   3   3 400.718 11.9473   5
  -1  -3   2 5832.56 144.535   4
   1  -3  -2 6082.05 144.732   5
  -1  -3   2 5713.12 144.411   3
   1  -3  -2 5504.76 144.653   3
  -1   3   2 5775.90 144.847   3
  -1   3   1 1.97614 1.69596   3
   1  -3  -1 4.99754 1.88169   3
  -1  -3   1 3.15923 1.75593   4
  -1  -3   1 3.32745 2.03355   3
   1   3  -1 2.00296 0.87092   1
   1  -3  -1 1.55994 0.83090   1
  -1   3   0 1309.36 32.9983   3
   1  -3   0 1273.53 32.9210   3
  -1  -3   0 1262.48 31.7540   2
  -1   3   0 1247.75 31.7374   2
  -1  -3   0 1269.19 33.0160   4
  -1  -3   0 1255.22 32.9025   3
   1   3   0 1221.94 32.9419   3
  -1   3   0 1268.03 31.6768   1
  -1  -3   0 1244.62 31.6965   1
  -1  -3  -1 1502.55 39.1081   5
   1   3   1 1556.61 39.7924   4
  -1   3  -1 1536.89 38.5205   2
   1  -3   1 1484.85 38.4666   2
   1   3   1 1509.91 38.4957   2
  -1  -3  -1 1547.29 38.5366   2
  -1  -3  -1 1551.31 39.7720   4
   1   3   1 1571.89 39.7157   3
  -1  -3  -1 1538.96 39.6682   3
   1  -3   1 1529.88 39.4519   3
  -1  -3  -2 0.09259 1.55902   5
  -1  -3  -2 3.17399 1.99655   4
   1   3   2 1.31838 1.62729   4
  -1  -3  -2 2.22770 1.08732   2
  -1   3  -2 1.75113 1.06329   2
  -1  -3  -2 0.86926 2.01987   3
   1   3   2 3.28994 1.55788   3
   1   3   2 2.74620 1.17507   2
   1  -3   2 1.74990 1.08071   2
  -1   3  -3 2631.00 66.2006   4
   1   3   3 2711.39 67.2584   4
  -1  -3  -3 2604.13 67.0951   4
   1  -3   3 2585.92 66.2380   2
   1   3   3 2644.50 66.2776   2
  -1   3  -3 2664.66 66.3926   2
  -1  -3  -3 2519.56 66.3475   2
  -1  -3  -3 2666.62 66.6609   5
  -1  -3  -4 44.2155 3.10544   5
   1   3   4 37.8229 2.68790   2
   1  -3   4 36.0085 2.54425   2
  -1   3  -4 39.8600 2.78913   3
   1   3   4 37.6705 2.98775   4
  -1   3  -4 39.6807 2.09488   4
  -1  -3  -5 1626.64 42.4584   5
  -1   3  -5 1625.52 40.9082   4
   1   3   5 1614.90 42.6549   4
  -1   3  -5 1637.97 42.0056   3
   1  -3   5 1632.03 42.2397   2
   1   3   5 1566.45 42.2568   2
   1   3   6 1447.83 39.2384   2
   1  -3   6 1471.52 39.2839   2
  -1   3  -6 1489.51 37.3220   4
  -1  -3  -6 1396.95 39.2765   4
   1   3   6 1526.43 39.5092   4
  -1  -3  -6 1521.03 39.5232   5
  -1  -3  -6 1494.35 39.3236   3
  -1   3  -6 1511.20 38.6976   3
  -1  -3  -7 289.117 9.99039   4
   1   3   7 301.294 10.1335   4
  -1  -3  -7 295.999 10.4169   5
  -1  -3  -7 290.307 9.96441   3
   1  -3   7 290.051 10.1400   2
   1   3   7 305.672 10.2404   2
  -1  -3  -8 680.018 19.4182   4
   1   3   8 651.807 19.4553   4
  -1  -3  -8 679.876 20.1318   5
  -1  -3  -8 679.077 19.3705   3
   1  -3   8 646.833 19.7185   2
   1   3   8 659.624 19.8217   2
   1   3   9 544.462 16.6057   4
  -1  -3  -9 549.095 17.4754   5
  -1  -3  -9 544.071 16.3282   3
   1   3   9 546.411 17.1123   2
   1  -3   9 530.914 17.0841   2
   1   3  10 6.04226 3.27839   4
   1   3  10 6.26457 4.14325   5
  -1  -3 -10 5.71547 3.19122   3
   1  -3  10 5.97467 3.75160   2
   1   3  10 5.73745 4.07104   2
   1   3  11 1364.24 37.3973   4
   1   3  11 1287.12 39.6061   5
  -1  -3 -11 1390.28 37.0685   3
   1  -3  11 1420.52 38.5989   2
   1   3  11 1376.24 38.4726   2
   1  -3  12 118.663 7.46250   2
   1   3  12 127.066 7.70620   2
   1   3  12 113.676 6.45002   4
   1   3  12 128.177 8.81983   5
  -1  -3 -12 117.162 6.16610   3
  -1   3 -12 116.774 5.13055   3
   1   3  13 706.018 22.5370   2
   1  -3  13 700.938 22.5422   2
   1   3  13 692.335 21.2064   4
   1   3  13 682.242 24.1242   5
  -1  -3 -13 718.178 20.7955   3
  -1   3 -13 713.616 19.5055   3
   1  -3  14 44.1623 6.28602   2
   1   3  14 55.5717 6.56521   2
   1   3  14 48.1159 7.26665   5
   1   3  14 47.3210 5.15903   4
  -1  -3 -14 44.5690 4.74269   3
  -1   3 -14 48.6674 3.55360   3
   1   3  15 351.598 12.5308   4
  -1  -3 -15 332.480 11.9995   3
  -1   3 -15 353.969 10.4641   3
   1   3  15 332.080 15.7023   5
   1   3  16 239.752 13.5834   5
  -1  -3 -16 276.314 10.1537   3
  -1   3 -16 238.934 8.25052   3
   1   3  17 45.9791 5.60130   4
  -1  -3 -17 46.7243 5.16805   3
  -1   3 -17 37.7376 2.94172   3
   1   3  17 36.2594 8.59108   5
   1   3  18 402.339 17.7087   5
  -1  -3 -18 425.282 12.4021   3
   1   3  18 453.241 13.3912   4
   1   3  19 5.04521 5.15849   4
  -1  -3 -19 7.28680 4.68234   3
   1   3  19 7.84876 8.55974   5
  -1  -3 -20 207.226 8.73477   3
   1   3  20 167.940 13.5215   5
   1  -3  20 205.120 13.9376   5
   1  -3  21 19.4505 9.88924   5
   1   3  21 18.3755 9.84814   5
   1  -3  22 122.191 12.8831   5
   1   3  22 95.2031 12.2215   5
   1  -3  23 143.773 13.7042   5
   1   3  23 120.943 13.1188   5
   1   3  24 10.1671 10.7993   5
   1  -3  24 4.30026 10.9526   5
   1  -3  25 135.634 14.5722   5
  -1  -4  25 11.4359 11.0656   5
  -1   4  24 5.24410 11.2338   5
  -1  -4  24 19.6003 10.4220   5
  -1   4  23 110.507 13.4676   5
  -1  -4  23 132.850 12.8488   5
  -1   4  22 21.1625 10.4374   5
  -1  -4  22 36.5099 10.3565   5
  -1   4  22 39.8425 7.37612   4
  -1   4  21 253.265 15.9775   5
  -1  -4  21 256.752 15.1990   5
  -1   4  21 258.185 11.9845   4
  -1   4  20 71.5152 7.45069   4
  -1  -4  20 82.2122 10.2986   5
  -1   4  20 71.3195 10.8023   5
   1  -4 -20 71.7921 5.78615   3
  -1   4  19 149.688 9.14895   4
  -1   4  19 128.382 12.2622   5
   1  -4 -19 160.101 7.63605   3
  -1   4  18 173.850 9.83875   4
  -1   4  18 161.336 12.3900   5
   1  -4 -18 189.097 8.26828   3
  -1   4  17 130.380 8.49414   4
  -1   4  17 112.524 10.5795   5
   1  -4 -17 137.702 7.06223   3
  -1   4  16 97.7080 7.41250   4
  -1   4  16 111.074 9.91562   5
   1  -4 -16 105.175 6.37945   3
  -1   4  15 256.982 11.2143   4
  -1   4  15 246.605 13.3127   5
  -1   4  15 261.155 12.1494   2
  -1  -4  15 265.209 12.1126   2
   1  -4 -15 272.139 10.0933   3
  -1   4  14 69.4697 6.25793   4
  -1   4  14 75.3068 7.85993   5
  -1   4  14 90.8158 7.37890   2
  -1  -4  14 69.3129 6.87223   2
   1  -4 -14 71.0705 5.48139   3
  -1   4  13 206.701 9.66252   4
  -1   4  13 218.229 11.3072   5
   1  -4 -13 224.832 8.91678   3
  -1  -4  13 222.982 10.3953   2
  -1   4  13 234.346 10.5754   2
  -1   4  12 1202.50 34.5084   5
   1   4 -12 1112.11 29.4418   3
   1  -4 -12 1211.70 31.7452   3
  -1   4  12 1179.80 32.8571   4
  -1   4  11 111.130 7.58696   5
   1  -4 -11 100.484 7.09562   5
   1   4 -11 101.888 4.14282   3
   1  -4 -11 109.971 5.96456   3
  -1   4  11 111.077 6.67872   4
  -1  -4  11 106.609 3.67020   4
   1  -4 -10 2450.14 62.5703   5
  -1   4  10 2392.92 63.2076   5
  -1  -4  10 2310.16 59.3825   4
  -1   4  10 2424.76 62.4851   4
   1   4 -10 2302.29 59.7664   3
  -1   4  10 2461.48 61.4891   3
   1  -4 -10 2372.79 61.3996   3
  -1   4   9 420.614 14.6906   5
   1  -4  -9 462.633 14.6169   5
  -1   4   9 449.883 14.5803   4
  -1  -4   9 430.007 11.9182   4
  -1   4   9 430.413 13.6230   3
   1   4  -9 409.431 12.2461   3
   1  -4  -9 428.831 13.5931   3
  -1   4   8 1141.54 32.2383   5
   1  -4  -8 1133.62 31.7694   5
  -1   4   8 1154.46 32.0694   4
  -1  -4   8 1155.48 29.7772   4
   1   4  -8 1126.13 30.0630   3
  -1   4   8 1176.95 31.3340   3
   1  -4  -8 1133.64 31.1960   3
  -1   4   7 381.356 13.0223   5
   1  -4  -7 402.583 12.8046   5
  -1  -4   7 392.882 11.2080   4
  -1   4   7 388.848 12.9812   4
  -1   4   7 395.729 12.4447   3
   1   4  -7 377.395 11.3817   3
  -1  -4   7 384.155 11.2367   3
   1  -4  -7 386.201 12.3932   3
  -1   4   6 1277.29 35.1470   5
   1  -4  -6 1332.53 34.8076   5
  -1   4   6 1342.32 35.3452   4
  -1  -4   6 1256.47 33.5161   4
   1   4  -6 1292.49 33.7571   3
  -1   4   6 1311.94 34.6584   3
   1  -4  -6 1258.80 34.6071   3
  -1  -4   6 1271.55 33.5392   3
  -1  -4   5 16.7344 2.25414   4
  -1  -4   5 16.0874 2.26508   3
   1  -4  -5 11.9404 2.71698   3
   1   4  -5 18.3630 2.46658   3
  -1   4   5 19.7143 3.01087   4
  -1   4   5 13.2976 2.41482   3
  -1   4   5 10.9734 2.62946   5
   1  -4  -5 15.1267 2.91174   5
  -1   4   4 1419.20 38.1188   4
  -1  -4   4 1377.52 36.9435   4
  -1  -4   4 1406.08 36.9226   3
  -1   4   4 1441.37 37.6756   3
   1   4  -4 1436.31 37.1256   3
   1  -4  -4 1445.09 37.5630   5
  -1   4   4 1398.71 37.7580   5
  -1  -4   3 793.137 21.8671   4
  -1   4   3 829.639 22.7780   4
  -1  -4   3 781.145 21.7912   3
  -1   4   3 805.641 22.3788   3
   1   4  -3 783.987 21.9551   3
   1  -4  -3 833.470 22.2318   5
   1  -4  -2 133.455 5.45766   5
  -1  -4   2 126.042 5.24951   4
  -1   4   2 124.632 5.53381   4
   1  -4  -2 128.483 5.37400   3
  -1  -4   2 125.818 5.13302   3
  -1   4   2 124.264 5.31720   3
   1   4  -2 118.088 3.93774   1
   1  -4  -1 2072.73 53.9356   3
  -1   4   1 2081.47 54.1134   3
  -1  -4   1 2113.09 53.9310   4
  -1  -4   1 2056.25 53.7932   3
   1  -4  -1 2164.56 52.2240   1
   1   4  -1 2019.11 52.2188   1
   1  -4   0 364.695 11.1640   3
  -1   4   0 380.354 11.3610   3
  -1   4   0 350.848 9.41825   2
  -1  -4   0 364.952 9.45833   2
  -1  -4   0 357.295 11.2279   4
  -1  -4   0 349.606 11.1460   3
  -1  -4   0 359.805 9.44659   1
  -1   4  -1 656.185 16.5645   1
   1  -4   1 645.835 18.1539   3
  -1  -4  -1 648.562 17.7876   5
  -1  -4  -1 654.829 18.4745   4
   1   4   1 628.552 18.3850   4
   1   4   1 634.162 18.3986   3
  -1  -4  -1 650.195 18.3797   3
  -1   4  -1 636.432 16.6633   2
  -1  -4  -1 638.942 16.6801   2
   1  -4   2 587.939 16.3019   3
  -1  -4  -2 563.545 16.0404   5
  -1  -4  -2 575.553 16.7420   4
  -1   4  -2 593.886 16.1995   4
   1   4   2 600.166 16.8436   4
  -1   4  -2 558.509 15.1615   2
  -1  -4  -2 574.058 15.1975   2
   1   4   2 581.013 16.6510   3
  -1  -4  -2 563.058 16.5972   3
   1  -4   2 553.211 15.0240   2
   1   4   2 562.699 15.0959   2
   1   4   3 552.385 15.9916   4
  -1   4  -3 531.900 14.9825   4
  -1  -4  -3 530.923 15.8786   4
  -1  -4  -3 524.197 15.2124   5
   1   4   3 544.826 15.7987   3
  -1  -4  -3 501.356 15.6999   3
   1  -4   3 531.099 14.4662   2
   1   4   3 532.343 14.4925   2
   1  -4   4 173.226 6.22577   2
   1   4   4 182.579 6.29903   2
   1   4   4 192.773 7.44487   4
  -1   4  -4 188.657 6.23946   4
  -1  -4  -4 193.305 6.96350   5
   1   4   4 191.921 7.30377   3
  -1   4  -4 183.764 6.90962   3
   1   4   5 367.522 11.8569   4
  -1   4  -5 355.073 10.1961   4
  -1  -4  -5 352.625 11.3452   5
  -1   4  -5 351.405 11.1227   3
   1   4   5 348.529 10.9040   2
   1  -4   5 348.765 10.8174   2
   1  -4   6 85.0069 4.43945   2
   1   4   6 86.2531 4.56827   2
  -1  -4  -6 74.2146 4.69738   5
   1   4   6 79.5736 4.99162   4
  -1   4  -6 74.3780 3.18712   4
  -1  -4  -6 78.7057 4.75890   3
  -1   4  -6 74.8400 4.27602   3
   1   4   7 38.0854 3.72083   2
   1  -4   7 40.2360 3.69855   2
  -1   4  -7 32.5628 1.97848   4
   1   4   7 31.6841 3.86726   4
  -1  -4  -7 30.4714 3.91655   5
  -1  -4  -7 30.4840 3.84051   3
  -1  -4  -7 32.7460 3.94585   4
  -1   4  -7 32.3240 3.26766   3
   1   4   8 35.9668 3.88320   2
   1  -4   8 40.0930 4.03481   2
   1   4   8 37.6642 3.96772   4
  -1  -4  -8 38.0702 4.42557   5
  -1  -4  -8 40.7002 4.15157   3
  -1   4  -8 34.1308 3.29548   3
   1   4   9 160.979 7.71098   2
   1  -4   9 165.127 7.71425   2
   1   4   9 173.423 7.85679   4
  -1  -4  -9 187.288 8.40539   5
  -1  -4  -9 181.851 7.71043   3
  -1   4  -9 163.291 6.65370   3
   1  -4  10 63.7704 5.49867   2
   1   4  10 82.0920 5.78215   2
   1   4  10 71.3663 5.32963   4
  -1  -4 -10 69.4121 6.07347   5
  -1  -4 -10 71.0195 5.20616   3
  -1   4 -10 65.6085 4.22129   3
   1   4  11 219.679 9.43371   4
  -1   4 -11 206.485 7.90985   3
  -1  -4 -11 244.188 9.43461   3
   1  -4  11 214.952 9.72378   2
   1   4  11 230.654 9.87530   2
   1   4  12 58.2005 5.44319   4
  -1   4 -12 51.4368 4.04833   3
  -1  -4 -12 54.7659 5.17393   3
   1  -4  12 61.5212 6.18128   2
   1   4  12 55.3227 5.79058   2
   1   4  13 537.581 17.5849   4
  -1   4 -13 533.285 15.5738   3
  -1  -4 -13 522.128 16.9375   3
   1   4  13 534.437 18.3170   2
   1  -4  13 543.902 18.4326   2
   1  -4  14 193.900 9.93855   2
   1   4  14 190.392 10.0413   2
   1   4  14 151.230 11.0850   5
   1   4  14 188.922 9.19639   4
  -1  -4 -14 187.926 8.57469   3
  -1   4 -14 175.479 6.87475   3
   1   4  15 260.679 11.1783   4
   1   4  15 229.938 13.7337   5
  -1  -4 -15 277.928 10.6907   3
  -1   4 -15 261.486 8.72647   3
   1   4  16 31.2375 5.77222   4
  -1  -4 -16 36.1471 5.31370   3
  -1   4 -16 32.8687 3.33360   3
   1   4  16 40.6423 8.75986   5
   1   4  17 10.9204 5.50246   4
  -1  -4 -17 3.62537 4.93366   3
  -1   4 -17 3.01992 2.64440   3
   1   4  17-1.12952 8.08253   5
   1   4  18 14.0903 5.49500   4
  -1  -4 -18 2.48445 4.91245   3
   1   4  18 3.51326 8.88027   5
  -1   4 -18 7.95152 1.88299   3
   1   4  19 86.0465 7.38755   4
   1   4  19 76.0987 10.8178   5
  -1  -4 -19 77.9143 6.60742   3
   1   4  20 15.5036 9.64655   5
  -1  -4 -20 14.0507 5.58592   3
   1   4  20 12.7099 6.16315   4
   1   4  21 118.780 12.9683   5
   1   4  22 26.5868 10.7638   5
   1  -4  22 42.1885 11.1281   5
   1   4  23 128.748 14.1854   5
   1  -4  23 165.305 14.6598   5
   1   4  24-5.36838 11.4968   5
   1  -4  24 22.0425 11.3523   5
  -1  -5  25 10.8629 11.2707   5
  -1   5  24 68.0043 13.1563   5
  -1  -5  24 64.9488 12.0974   5
  -1   5  23 47.6465 12.2123   5
  -1  -5  23 27.9110 10.9496   5
  -1   5  22 8.66949 10.3851   5
  -1  -5  22 1.63188 9.89939   5
  -1   5  22 7.57764 7.51227   4
  -1   5  21 37.0198 7.67514   4
  -1   5  21 32.4303 10.8301   5
  -1   5  20 11.3701 7.29663   4
   1  -5 -20 8.79269 5.33763   3
  -1   5  20 8.15493 9.62716   5
  -1   5  19 6.83685 6.49876   4
   1  -5 -19 11.5165 5.32752   3
  -1   5  19 9.66222 9.06527   5
  -1   5  18 3.05747 6.52020   4
   1  -5 -18 12.9194 5.13427   3
  -1   5  18 5.19406 8.52609   5
  -1   5  17 15.7231 6.14558   4
   1  -5 -17-1.12969 4.91549   3
  -1   5  17-2.73904 8.46112   5
  -1   5  16 79.2818 7.48777   4
   1  -5 -16 84.3429 6.41474   3
  -1   5  16 64.0849 9.23490   5
  -1   5  15 41.3527 6.62389   4
   1  -5 -15 55.7004 5.69634   3
  -1   5  15 45.8070 7.86365   5
  -1   5  14 134.095 10.0388   5
  -1   5  14 129.427 8.58136   4
   1  -5 -14 146.060 7.69063   3
  -1   5  14 132.707 8.52929   2
  -1  -5  14 147.550 8.89849   2
  -1   5  13 81.7425 8.23074   5
   1  -5 -13 79.5252 6.09451   3
  -1   5  13 83.8069 7.02647   4
   1   5 -13 83.6088 3.95187   3
  -1  -5  13 85.8921 6.95406   2
  -1   5  13 81.1833 7.01749   2
  -1   5  12 37.9500 5.50363   2
  -1  -5  12 30.7234 5.50080   2
  -1   5  12 22.5124 5.76492   5
   1  -5 -12 30.6279 5.70029   5
  -1   5  12 35.6119 5.75889   4
   1   5 -12 31.6345 3.00197   3
   1  -5 -12 38.8022 4.90543   3
  -1   5  11 56.0081 5.45397   2
  -1   5  11 46.8498 6.14486   5
   1  -5 -11 59.9400 6.10726   5
  -1   5  11 77.2957 6.11967   4
  -1  -5  11 56.9175 3.00030   4
   1   5 -11 56.2495 3.67042   3
  -1   5  11 55.5338 5.22433   3
   1  -5 -11 54.6755 5.22487   3
  -1   5  10 184.602 9.36069   5
   1  -5 -10 198.167 9.13298   5
  -1   5  10 197.380 9.25156   4
  -1  -5  10 188.620 6.37005   4
  -1   5  10 201.556 8.45313   3
   1   5 -10 192.618 7.02482   3
   1  -5 -10 179.844 8.30255   3
  -1   5   9 3.75916 4.01876   5
   1  -5  -9 2.13383 3.88524   5
  -1   5   9 1.66394 3.98514   4
  -1  -5   9 4.44543 2.15483   4
   1   5  -9 5.41539 2.69158   3
  -1   5   9 4.84994 3.31554   3
   1  -5  -9 4.87345 3.69851   3
  -1   5   8 25.7763 4.24181   5
   1  -5  -8 26.5772 4.21489   5
  -1  -5   8 27.3053 2.81131   4
  -1   5   8 29.2275 4.45996   4
  -1   5   8 28.9991 3.99896   3
   1   5  -8 30.0401 3.15392   3
   1  -5  -8 28.5904 4.03060   3
  -1   5   7 703.896 21.3288   5
   1  -5  -7 719.348 20.8195   5
  -1   5   7 732.071 21.6395   4
  -1  -5   7 676.608 19.3436   4
   1   5  -7 698.488 19.8239   3
  -1   5   7 697.405 20.7876   3
   1  -5  -7 705.159 20.7584   3
  -1  -5   7 702.336 19.5471   3
  -1   5   6 1197.13 33.3017   5
   1  -5  -6 1194.71 32.7983   5
  -1  -5   6 1168.52 31.7120   4
  -1   5   6 1217.41 33.6913   4
  -1   5   6 1212.90 33.0022   3
   1   5  -6 1165.92 32.0093   3
  -1  -5   6 1196.84 31.8136   3
   1  -5  -6 1235.85 32.9369   3
  -1   5   5 1247.40 33.4552   5
   1  -5  -5 1239.48 33.0388   5
  -1   5   5 1223.38 33.7827   4
  -1  -5   5 1171.30 32.1574   4
  -1   5   5 1220.37 33.2241   3
   1   5  -5 1217.01 32.5638   3
  -1  -5   5 1176.92 32.2329   3
  -1   5   4 988.740 27.7403   4
  -1  -5   4 944.531 26.4362   4
   1  -5  -4 1022.42 27.0988   5
  -1   5   4 970.870 27.1888   3
   1   5  -4 975.333 26.6882   3
  -1  -5   4 939.383 26.4159   3
  -1  -5   3 441.509 13.4007   4
  -1   5   3 420.508 14.1309   4
   1  -5  -3 467.983 13.7655   5
   1   5  -3 440.712 13.3324   4
  -1   5   3 435.676 13.8188   3
   1   5  -3 428.567 13.5084   3
  -1  -5   3 421.867 13.2965   3
   1  -5  -2 1180.48 31.3112   3
  -1  -5   2 1130.47 30.8611   3
  -1  -5   2 1127.18 30.9705   4
   1  -5  -2 1191.02 31.1521   5
   1   5  -2 1162.90 31.0300   4
  -1   5   2 1151.14 31.4319   3
   1  -5  -2 1140.97 29.0541   1
   1   5  -2 1127.95 29.0521   1
  -1  -5   1 445.686 13.9829   4
  -1  -5   1 454.361 13.9119   3
  -1   5   1 447.001 14.2127   3
   1  -5  -1 461.946 14.1111   3
  -1  -5   0 1136.11 31.1721   4
  -1  -5   0 1150.12 30.4982   5
  -1   5   0 1130.56 31.2530   3
  -1  -5   0 1154.09 31.0722   3
   1  -5   0 1136.44 31.0320   3
   1  -5   1 1492.38 38.1019   3
  -1  -5  -1 1500.59 37.6416   5
  -1  -5  -1 1485.70 38.3729   4
  -1   5  -1 1511.20 38.2055   4
   1   5   1 1472.98 38.4248   3
  -1  -5  -1 1478.93 38.2568   3
  -1  -5  -1 1348.25 35.7653   1
  -1  -5  -2 9.15630 2.72517   5
  -1  -5  -2 7.16480 3.07402   4
   1   5   2 10.2656 2.97750   4
  -1   5  -2 4.07516 2.40165   4
   1  -5   2 12.1363 3.11634   3
   1   5   2 4.94629 2.76619   3
   1   5   2 5.61600 1.25819   2
   1  -5   2 7.59346 1.35910   2
   1  -5   3 1415.43 36.2954   2
   1   5   3 1434.56 36.3684   2
  -1  -5  -3 1442.64 37.7016   5
  -1  -5  -3 1388.67 38.3609   4
   1   5   3 1451.52 38.6111   4
  -1   5  -3 1444.99 37.6172   4
  -1  -5  -3 1435.83 38.3075   3
   1   5   3 1438.55 38.3798   3
  -1   5  -3 1296.82 37.8438   3
   1   5   4 197.512 6.70720   2
   1  -5   4 192.109 6.58762   2
  -1  -5  -4 192.011 7.60439   5
  -1   5  -4 211.265 7.21293   4
   1   5   4 208.428 8.37741   4
  -1  -5  -4 202.103 8.30057   4
   1   5   4 213.475 8.26416   3
  -1   5  -4 207.704 7.95153   3
   1  -5   5 801.247 22.6202   2
   1   5   5 832.134 22.7072   2
   1   5   5 847.183 24.3354   4
  -1   5  -5 835.929 22.5696   4
  -1  -5  -5 846.470 23.4888   5
   1   5   5 842.924 24.0838   3
  -1   5  -5 823.171 23.5155   3
   1   5   6 2.91461 2.50940   2
   1  -5   6 2.82303 2.40549   2
  -1  -5  -6 0.37823 3.21369   5
   1   5   6 1.70339 3.40829   4
  -1   5  -6-0.43152 1.92809   4
  -1  -5  -6-0.21490 3.41065   3
  -1   5  -6 2.38938 2.69512   3
   1   5   7 485.411 14.5700   2
   1  -5   7 467.714 14.3606   2
  -1   5  -7 451.333 13.0778   4
   1   5   7 485.722 15.6943   4
  -1  -5  -7 459.089 14.9485   5
  -1  -5  -7 464.242 15.1799   3
  -1   5  -7 465.533 14.4731   3
   1   5   8 13.6598 3.51470   2
   1  -5   8 10.1578 3.20443   2
   1   5   8 10.1952 3.78147   4
  -1  -5  -8 15.6040 4.04744   5
  -1  -5  -8 12.9756 3.93706   3
  -1   5  -8 11.5761 3.13355   3
   1  -5   9 8.94310 3.63385   2
   1   5   9 11.1668 3.91233   2
   1   5   9 7.01897 4.25186   4
  -1  -5  -9 15.1380 4.47647   5
  -1  -5  -9 6.30171 3.90373   3
  -1   5  -9 13.2714 3.28502   3
   1   5  10 39.8109 5.19821   4
  -1  -5 -10 42.1132 5.32617   5
   1  -5  10 43.5089 4.87968   2
   1   5  10 45.3536 4.92520   2
  -1  -5 -10 45.6196 5.29999   3
  -1   5 -10 36.3857 3.90851   3
   1   5  11 6.58295 4.51561   4
  -1  -5 -11 4.70304 4.85172   5
  -1  -5 -11 3.90685 4.20698   3
  -1   5 -11 5.02360 3.19165   3
   1  -5  11 8.84778 4.53277   2
   1   5  11 1.35864 4.33425   2
   1   5  12 237.841 10.5640   2
   1  -5  12 223.386 10.3854   2
   1   5  12 243.495 10.6098   4
  -1  -5 -12 235.966 11.2006   5
  -1  -5 -12 226.445 9.97917   3
  -1   5 -12 223.334 8.57776   3
  -1   5 -13 198.289 7.85666   3
  -1  -5 -13 208.553 9.46035   3
   1   5  13 194.452 9.98853   2
   1  -5  13 213.285 10.3170   2
   1   5  13 197.614 9.88607   4
  -1   5 -14 506.153 15.1916   3
   1   5  14 492.226 17.6283   4
  -1  -5 -14 504.922 16.9154   3
   1  -5  14 501.909 17.9600   2
   1   5  14 522.185 18.2015   2
  -1  -5 -15 376.420 13.5355   3
  -1   5 -15 347.130 11.3219   3
   1   5  15 358.596 14.1542   4
  -1  -5 -16 529.212 17.0206   3
  -1   5 -16 480.620 14.5283   3
   1   5  16 505.880 17.6993   4
  -1  -5 -17 205.118 9.69012   3
  -1   5 -17 190.105 6.95725   3
   1   5  17 216.455 10.7225   4
   1   5  18 666.136 21.0011   4
  -1   5 -18 588.285 16.4047   3
  -1  -5 -18 687.939 20.0729   3
   1   5  18 530.935 24.4886   5
   1   5  19 147.287 14.1867   5
  -1  -5 -19 177.475 9.40564   3
   1   5  19 167.324 10.1850   4
   1   5  20 341.968 19.2004   5
  -1  -5 -20 366.424 13.7246   3
   1   5  20 348.322 14.5707   4
   1   5  21 70.1258 8.22065   4
   1   5  21 44.4630 12.0030   5
   1   5  22 8.32735 11.2526   5
   1   5  23 18.2615 11.6701   5
   1  -5  23 51.5499 12.1660   5
   1   5  24-9.96875 11.9673   5
   1  -5  24 10.8710 11.4415   5
  -1  -6  24 75.8944 12.5640   5
  -1   6  23 195.285 16.2289   5
  -1  -6  23 169.320 14.1751   5
  -1   6  22 301.697 14.5809   4
  -1   6  22 303.240 18.5232   5
  -1   6  21 311.168 18.7238   5
  -1   6  21 333.489 15.1850   4
  -1   6  20 392.913 20.1809   5
  -1   6  20 368.432 16.2236   4
  -1   6  19 458.073 21.5237   5
   1  -6 -19 480.456 16.3775   3
  -1   6  19 446.042 17.9626   4
  -1   6  18 149.031 12.9706   5
   1  -6 -18 178.387 9.49514   3
  -1   6  18 180.381 11.0961   4
  -1   6  17 425.771 19.4439   5
   1  -6 -17 423.443 14.8764   3
  -1   6  17 375.611 16.0379   4
  -1   6  16 66.8210 9.79091   5
   1  -6 -16 76.5759 6.94742   3
  -1   6  16 75.4510 8.05583   4
  -1   6  15 7.56476 7.71317   5
   1  -6 -15 5.75761 5.40420   3
  -1   6  15 6.15502 5.90695   4
  -1   6  14 162.904 9.74431   4
   1  -6 -14 165.710 8.79949   3
  -1  -6  14 171.988 9.65660   2
  -1   6  14 154.173 9.37461   2
  -1   6  14 152.264 10.8020   5
  -1   6  13 27.0848 6.80940   5
   1  -6 -13 29.7825 5.56400   3
  -1   6  13 28.2713 5.96026   4
   1   6 -13 30.8094 3.58936   3
  -1  -6  13 24.3301 5.84932   2
  -1   6  13 35.5462 5.84907   2
  -1   6  12 67.9106 7.36953   5
   1  -6 -12 53.7928 5.96041   3
  -1   6  12 65.5890 6.82279   4
   1   6 -12 54.9843 4.29857   3
  -1   6  12 52.6257 6.04139   2
  -1  -6  12 52.3400 6.10829   2
  -1   6  11 5.51281 4.43056   2
  -1  -6  11-0.52122 4.37410   2
  -1   6  11 8.02764 5.43755   5
   1  -6 -11 0.57957 4.93768   5
  -1   6  11-2.33395 5.04699   4
  -1   6  11 3.75005 4.38807   3
   1   6 -11 2.36041 3.11399   3
   1  -6 -11-3.28788 4.63494   3
  -1   6  10 3.12531 4.08564   2
  -1  -6  10 11.6769 4.41328   2
  -1   6  10 3.70628 4.42233   5
   1  -6 -10 7.56896 4.63604   5
  -1   6  10 4.55681 5.05656   4
  -1   6  10 5.23721 4.23862   3
  -1  -6  10 12.1538 2.64099   4
   1   6 -10 17.5479 3.43450   3
   1  -6 -10 3.98233 4.50762   3
  -1   6   9 6.52947 3.77940   2
  -1  -6   9 0.43088 3.72155   2
  -1   6   9 9.76649 5.02432   5
   1  -6  -9 5.07678 4.43026   5
  -1   6   9 7.95140 4.55273   4
  -1  -6   9 3.24508 2.68064   4
  -1   6   9 5.20299 4.06519   3
   1   6  -9 2.27098 3.12353   3
   1  -6  -9 3.90931 4.10207   3
  -1   6   8 4.07770 3.26820   2
   1  -6  -8-2.15617 3.84352   5
  -1   6   8 0.61697 4.25101   4
  -1  -6   8 2.33585 2.74345   4
  -1   6   8 3.23810 4.10651   5
   1   6  -8 2.72342 3.00469   3
  -1   6   8-2.04100 3.67206   3
   1  -6  -8 1.19930 3.94655   3
   1  -6  -7 322.858 11.6574   5
  -1   6   7 308.251 12.3748   4
  -1  -6   7 313.101 10.3110   4
  -1   6   7 292.089 11.9005   5
   1   6  -7 302.511 10.7416   3
  -1   6   7 311.446 11.7080   3
  -1  -6   7 314.605 10.5357   3
   1  -6  -7 323.593 11.8649   3
   1  -6  -6 101.741 6.18255   5
  -1  -6   6 108.538 5.40814   4
  -1   6   6 104.732 6.76031   4
   1  -6  -6 113.713 6.59602   3
  -1  -6   6 102.422 5.41970   3
   1   6  -6 99.4948 5.55202   3
  -1   6   6 105.380 6.40582   3
  -1   6   6 96.8213 6.34439   5
  -1  -6   5 4.89178 3.02078   4
  -1   6   5 4.76988 3.75500   4
  -1  -6   5 1.03197 2.99983   3
   1   6  -5 11.5226 3.26162   3
  -1   6   5 3.12582 3.23963   3
   1  -6  -5 7.21708 3.57969   5
  -1   6   4 10.5452 3.76848   4
  -1  -6   4 5.15590 2.98516   4
  -1  -6   4 7.42711 3.21137   3
   1   6  -4 6.33401 3.07671   3
  -1   6   4 7.32473 3.46281   3
   1  -6  -4 8.23018 3.43866   5
   1   6  -3 106.826 3.67854   1
   1  -6  -3 115.184 6.15965   5
   1   6  -3 105.990 5.48602   4
  -1  -6   3 100.167 5.54226   3
   1  -6  -3 100.849 6.05124   3
  -1  -6   3 99.3993 5.67336   4
  -1   6   3 104.921 5.99219   3
   1   6  -3 106.437 5.80734   3
   1  -6  -3 102.486 3.68275   1
   1  -6  -2 1917.35 46.7220   1
   1   6  -2 1875.29 49.4355   4
   1  -6  -2 1918.32 49.5694   5
  -1  -6   2 1853.10 49.2833   3
   1  -6  -2 1847.13 49.6287   3
  -1  -6   2 1810.72 49.3185   4
   1   6  -2 1774.70 49.5506   3
  -1   6   2 1873.66 49.9348   3
  -1   6   2 1829.39 46.8317   2
  -1  -6   1 810.852 24.3815   4
   1   6  -1 831.408 24.5581   4
   1  -6  -1 918.127 24.5387   5
  -1   6   1 896.894 24.9673   3
  -1  -6   1 823.638 24.3546   3
   1  -6  -1 863.883 24.5907   3
  -1  -6   0 2975.54 78.3901   4
  -1   6   0 3024.54 78.6394   4
  -1  -6   0 3065.65 77.7375   5
  -1  -6   0 3003.94 78.3386   3
   1  -6   0 3074.91 78.3231   3
  -1  -6  -1 3076.94 78.6392   4
  -1   6  -1 3078.40 78.5121   4
  -1  -6  -1 3122.14 77.8442   5
  -1  -6  -1 3013.38 78.4324   3
   1   6   1 2825.48 78.5125   3
   1  -6   1 3050.00 78.2784   3
   1  -6   2 1980.03 49.1444   3
  -1  -6  -2 2034.44 48.8597   5
  -1   6  -2 1985.61 49.1996   4
  -1  -6  -2 2000.79 49.7838   4
  -1  -6  -2 1997.91 49.6170   3
   1   6   2 2058.86 50.0002   3
  -1   6  -2 1830.24 46.2868   1
  -1  -6  -3 3709.67 90.8627   5
  -1  -6  -3 3546.35 91.7022   4
  -1   6  -3 3551.02 90.8539   4
   1   6   3 3591.75 91.9744   4
   1  -6   3 3449.13 88.8139   2
   1   6   3 3530.02 88.9090   2
   1   6   3 3579.96 91.6688   3
  -1  -6  -3 3622.58 91.5532   3
  -1   6  -3 3593.87 91.4476   3
   1  -6   3 3572.07 90.9299   3
  -1  -6  -4 641.100 18.1184   5
   1   6   4 578.617 16.3578   2
   1  -6   4 581.450 16.2954   2
   1   6   4 582.808 18.9580   4
  -1  -6  -4 649.099 19.1071   4
  -1   6  -4 595.842 17.6309   4
   1   6   4 608.280 18.7537   3
  -1   6  -4 615.317 18.4989   3
  -1  -6  -5 363.889 12.1471   5
   1   6   5 377.930 12.6370   5
   1   6   5 342.913 10.7736   2
   1  -6   5 356.153 10.7504   2
  -1   6  -5 363.642 11.4414   4
  -1  -6  -5 350.717 12.8986   4
   1   6   5 362.766 13.1064   4
   1   6   5 359.070 12.8609   3
  -1   6  -5 333.188 12.2104   3
  -1  -6  -6 262.404 9.81015   5
   1   6   6 217.933 9.81405   5
   1   6   6 251.852 8.65348   2
   1  -6   6 249.575 8.55916   2
  -1   6  -6 250.933 8.64980   4
   1   6   6 237.560 10.3760   4
   1   6   6 270.208 10.5080   3
  -1   6  -6 258.515 9.81334   3
   1   6   7 144.337 6.50282   2
   1  -6   7 152.607 6.61784   2
  -1   6  -7 148.651 5.92678   4
   1   6   7 157.531 8.21555   4
  -1  -6  -7 149.283 7.43121   5
  -1  -6  -7 150.986 7.75587   3
  -1   6  -7 147.633 7.16110   3
   1   6   8 28.2638 5.16532   4
  -1  -6  -8 31.7332 4.60082   5
   1   6   8 32.5651 4.01758   2
   1  -6   8 30.3131 4.03162   2
  -1  -6  -8 36.3165 5.18356   3
  -1   6  -8 26.5077 4.01202   3
   1   6   9 13.3128 4.69552   4
  -1  -6  -9 7.47707 4.50832   5
  -1   6  -9 9.22526 3.79798   3
  -1  -6  -9 12.1972 4.50309   3
   1  -6   9 14.5848 3.82424   2
   1   6   9 14.3434 4.01095   2
   1  -6  10 167.806 8.24793   2
   1   6  10 170.435 8.24126   2
   1   6  10 155.324 8.87235   4
  -1  -6 -10 176.011 8.90653   5
  -1  -6 -10 157.112 8.53219   3
  -1   6 -10 170.915 7.70370   3
   1  -6  11 99.5450 6.79529   2
   1   6  11 94.2419 6.85323   2
   1   6  11 94.2920 7.50282   4
  -1  -6 -11 107.462 7.57638   5
  -1  -6 -11 92.9182 6.91383   3
  -1   6 -11 95.7909 5.92966   3
   1   6  12 80.5210 7.02269   4
   1  -6  12 69.4949 6.42375   2
   1   6  12 75.6921 6.79936   2
  -1   6 -12 75.3565 5.32451   3
  -1  -6 -12 91.0107 7.06078   3
   1   6  13 152.071 9.33527   4
   1  -6  13 149.522 8.89391   2
   1   6  13 148.569 8.89222   2
  -1  -6 -13 159.281 8.84528   3
  -1   6 -13 155.832 7.29030   3
   1   6  14 178.514 10.2790   4
   1   6  14 174.195 10.0367   2
   1  -6  14 186.135 10.1674   2
  -1   6 -14 186.599 7.97184   3
  -1  -6 -14 198.957 9.79026   3
   1   6  15 66.8899 7.79877   4
  -1  -6 -15 71.5589 7.14004   3
  -1   6 -15 57.9899 4.95694   3
   1   6  16 299.884 13.4290   4
  -1  -6 -16 332.709 12.8448   3
  -1   6 -16 284.137 10.1612   3
  -1  -6 -17 87.0847 7.82776   3
   1   6  17 95.5612 8.57890   4
  -1   6 -17 77.7907 5.00364   3
   1   6  18 10.1843 7.07483   4
  -1   6 -18 4.66664 3.31372   3
   1   6  19 4.02421 6.94396   4
  -1   6 -19 5.57051 2.42763   3
   1   6  20 29.3631 7.88369   4
   1   6  21 72.8693 9.04058   4
   1   6  22 37.0742 13.0969   5
   1   6  23 37.3324 12.8381   5
   1  -6  24 28.4758 12.5270   5
  -1  -7  24 2.30926 11.3662   5
  -1   7  23 45.2591 13.1920   5
  -1   7  22-2.53898 8.78267   4
  -1   7  22 3.70083 12.0359   5
  -1   7  21 41.7108 9.35231   4
  -1   7  21 25.2285 11.6840   5
  -1   7  20 11.4293 8.19181   4
  -1   7  20 2.78609 10.5809   5
  -1   7  19 44.9745 8.60824   4
  -1   7  19 49.3507 11.3753   5
  -1   7  18 50.8430 8.69924   4
  -1   7  18 49.3638 10.6794   5
  -1   7  17 33.0785 7.93213   4
  -1   7  17 33.4435 9.54275   5
  -1   7  16 103.298 9.42060   4
  -1   7  16 85.1308 10.6008   5
  -1   7  15 55.5630 8.08338   4
   1  -7 -15 70.2786 7.38527   3
  -1   7  15 65.1250 9.25029   5
  -1   7  14 245.159 13.6447   5
   1  -7 -14 257.099 11.4983   3
  -1   7  14 246.645 12.7076   4
   1   7 -14 231.301 8.86380   3
  -1  -7  14 251.966 11.5430   2
  -1   7  14 246.528 11.6778   2
  -1   7  13 102.092 9.28139   5
   1  -7 -13 114.692 8.21196   3
  -1   7  13 110.906 8.86784   4
   1   7 -13 112.462 6.12350   3
  -1   7  13 123.872 8.09849   2
  -1  -7  13 123.093 8.17563   2
  -1   7  12 182.461 10.7566   5
   1  -7 -12 184.693 9.58512   3
  -1   7  12 171.442 10.3562   4
   1   7 -12 166.326 7.60498   3
  -1  -7  12 172.087 9.02095   2
  -1   7  12 179.608 9.26571   2
  -1   7  11 62.6694 7.06341   5
   1  -7 -11 56.5294 6.62267   3
  -1   7  11 69.7950 7.36005   4
   1   7 -11 65.7009 5.23554   3
  -1   7  11 61.2966 6.46983   3
  -1  -7  11 71.4235 6.16743   2
  -1   7  11 65.9270 6.00653   2
  -1   7  10 166.229 8.05792   2
  -1  -7  10 155.591 7.83525   2
  -1   7  10 149.073 9.28587   5
   1  -7 -10 142.233 8.66734   5
  -1   7  10 161.027 9.65374   4
   1   7 -10 160.418 7.53343   3
  -1   7  10 161.151 8.88610   3
   1  -7 -10 165.586 8.97216   3
  -1  -7   9 56.7712 5.07912   2
  -1   7   9 57.7402 5.04222   2
  -1   7   9 46.2737 6.16852   5
  -1  -7   9 63.6526 4.44986   4
  -1   7   9 61.0154 6.67788   4
   1  -7  -9 60.4160 6.24418   5
  -1   7   9 63.0447 5.96543   3
   1   7  -9 66.0669 5.26460   3
   1  -7  -9 69.1487 6.56608   3
  -1  -7   8 1031.21 28.5057   2
  -1   7   8 1010.35 28.5285   2
  -1   7   8 1000.35 30.8707   4
  -1  -7   8 1032.75 28.0765   4
   1  -7  -8 1073.59 29.9054   5
   1   7  -8 1005.17 28.9124   3
  -1   7   8 1017.09 30.0808   3
   1  -7  -8 1011.36 29.8794   3
  -1   7   7 135.381 6.35834   2
  -1  -7   7 133.787 6.27640   2
  -1   7   7 131.464 8.31953   4
  -1  -7   7 142.550 6.67175   4
   1  -7  -7 142.618 7.68744   5
  -1   7   7 149.946 8.13718   3
   1   7  -7 154.749 7.37576   3
   1  -7  -7 155.748 8.23052   3
  -1  -7   7 146.387 7.01965   3
  -1   7   6 466.135 14.3356   2
  -1  -7   6 473.332 14.2429   2
   1  -7  -6 529.636 16.3003   5
  -1  -7   6 481.719 15.1161   4
  -1   7   6 470.947 17.1678   4
  -1   7   6 497.988 16.5344   3
   1   7  -6 476.161 15.7340   3
  -1  -7   6 492.138 15.2989   3
   1  -7  -6 470.316 16.2934   3
   1  -7  -5 554.698 17.1093   5
  -1  -7   5 541.132 16.4755   3
  -1   7   5 516.782 18.0284   4
  -1  -7   5 527.597 16.3231   4
  -1   7   5 529.729 17.5205   3
   1   7  -5 532.789 16.8616   3
  -1   7   5 508.958 14.8945   2
  -1  -7   5 512.289 14.8218   2
   1  -7  -4 597.402 18.1022   5
   1   7  -4 572.893 17.5700   4
  -1  -7   4 584.185 17.6161   3
  -1  -7   4 551.496 17.4467   4
  -1   7   4 540.043 18.8627   4
   1   7  -4 572.326 18.0136   3
  -1   7   4 558.847 18.4695   3
  -1  -7   4 554.230 15.4070   2
   1  -7  -4 582.764 15.3627   1
   1   7  -4 568.496 15.2897   1
  -1   7   4 562.122 15.4928   2
   1  -7  -3 765.378 19.4276   1
   1   7  -3 711.436 19.4131   1
   1  -7  -3 829.615 23.1588   3
  -1  -7   3 811.918 22.4299   3
  -1  -7   3 802.979 22.5411   4
   1  -7  -3 844.764 22.8205   5
   1   7  -3 831.678 22.7202   4
   1   7  -3 793.886 22.9361   3
  -1   7   3 811.690 23.3871   3
  -1   7   3 722.125 19.5493   2
  -1  -7   3 747.263 19.4918   2
   1  -7  -2 631.640 18.9196   5
   1   7  -2 600.022 18.8707   4
  -1   7   2 600.086 19.3859   3
   1   7  -2 597.721 19.2112   3
  -1  -7   2 635.519 18.9419   3
   1  -7  -2 612.762 19.1600   3
  -1  -7   2 611.952 18.9580   4
   1  -7  -1 339.568 11.9326   5
   1   7  -1 352.728 12.3138   4
  -1   7   1 330.020 12.3927   3
   1  -7  -1 330.803 12.0004   3
  -1  -7   1 317.948 11.9231   3
  -1   7   1 309.800 12.2658   4
  -1  -7   1 332.158 12.0885   4
  -1  -7   0 611.237 17.9458   5
   1   7   0 588.900 18.8101   4
  -1  -7   0 574.716 18.4696   3
   1  -7   0 593.780 18.5117   3
  -1   7   0 591.091 18.8977   4
  -1  -7   0 579.155 18.6215   4
  -1  -7  -1 29.6395 4.07848   5
   1  -7   1 33.0979 4.52949   3
  -1  -7  -1 30.7183 4.85323   3
  -1   7  -1 36.4033 4.53143   4
  -1  -7  -1 42.3422 5.21233   4
  -1  -7  -2 863.325 24.4571   5
  -1  -7  -2 843.201 25.1628   3
   1   7   2 847.400 25.5055   3
   1  -7   2 837.278 24.7250   3
  -1  -7  -2 854.720 25.4722   4
  -1   7  -2 864.360 24.9744   4
  -1  -7  -3 65.4152 5.17518   5
  -1  -7  -3 71.6162 6.00508   4
  -1   7  -3 81.9238 5.38175   4
  -1  -7  -3 76.1401 5.92985   3
  -1   7  -3 72.1025 5.60911   3
   1   7   3 69.2506 5.50133   3
   1  -7   3 64.9449 5.31024   3
   1   7   3 58.7204 2.64585   2
   1   7   4 446.196 12.6993   2
   1  -7   4 446.506 12.6058   2
  -1  -7  -4 491.225 16.1046   4
  -1   7  -4 467.479 14.7517   4
   1   7   4 457.036 16.1384   4
  -1  -7  -4 446.281 15.6535   3
   1   7   4 455.798 15.7301   3
  -1   7  -4 462.054 15.4812   3
  -1  -7  -4 455.324 14.8060   5
  -1  -7  -5 20.0633 4.27113   5
   1   7   5 17.8948 2.54230   2
   1  -7   5 19.3999 2.52411   2
  -1   7  -5 18.3844 3.56647   4
   1   7   5 21.0124 4.89605   4
  -1  -7  -5 15.3081 5.01716   4
   1   7   5 17.6359 4.57457   3
  -1   7  -5 14.0674 4.03521   3
   1   7   6 345.735 13.0547   5
   1   7   6 352.260 10.9979   2
   1  -7   6 359.453 10.9277   2
   1   7   6 321.540 13.3592   4
  -1   7  -6 341.552 11.6226   4
  -1   7  -6 341.106 12.6710   3
   1   7   6 369.620 13.5433   3
  -1  -7  -6 344.777 12.4876   5
   1   7   7 123.151 7.49531   5
  -1   7  -7 130.539 5.94096   4
   1   7   7 120.976 5.86364   2
   1  -7   7 125.486 5.83659   2
   1   7   7 119.873 8.02559   4
  -1   7  -7 111.109 6.89763   3
  -1  -7  -7 120.835 7.73798   3
  -1  -7  -7 124.750 7.25031   5
  -1   7  -8 606.477 17.4099   4
   1   7   8 606.217 20.1091   5
   1  -7   8 596.173 18.0514   2
   1   7   8 594.910 18.0900   2
   1   7   8 621.533 20.4066   4
  -1   7  -8 587.644 19.0375   3
  -1  -7  -8 603.688 19.8756   3
  -1  -7  -8 619.344 19.4228   5
   1   7   9 34.4934 5.94949   5
  -1  -7  -9 44.8968 5.70071   5
   1   7   9 43.7752 6.37475   4
   1   7   9 43.0030 4.81060   2
   1  -7   9 36.8032 4.74498   2
  -1   7  -9 29.7271 4.94933   3
  -1  -7  -9 37.3830 6.05574   3
   1   7  10 0.73892 5.23641   5
  -1  -7 -10 4.63622 5.05598   5
   1   7  10 1.43534 5.41302   4
  -1  -7 -10 4.82625 5.46289   3
  -1   7 -10 3.19254 4.14475   3
   1   7  10-1.22227 4.22680   2
   1  -7  10-0.47119 4.23606   2
   1   7  11 162.284 9.94620   4
   1  -7  11 170.290 8.52904   2
   1   7  11 173.212 8.58652   2
  -1   7 -11 176.035 8.25891   3
  -1  -7 -11 179.040 9.71757   3
   1   7  11 146.280 9.96408   5
   1   7  12 240.391 12.0985   4
   1  -7  12 234.478 10.5826   2
   1   7  12 233.108 10.5843   2
  -1   7 -12 228.026 9.74248   3
  -1  -7 -12 231.664 11.0543   3
   1   7  13 285.412 13.6785   4
   1   7  13 288.899 12.7016   2
   1  -7  13 316.594 12.7843   2
  -1   7 -13 301.621 11.4500   3
  -1  -7 -13 311.519 13.1214   3
   1   7  14 400.752 16.7640   4
   1  -7  14 420.340 15.9526   2
   1   7  14 429.003 16.1709   2
  -1   7 -14 430.298 14.2696   3
   1   7  15 526.641 19.8668   4
  -1   7 -15 539.555 16.7947   3
   1   7  16 390.238 16.5410   4
  -1   7 -16 389.694 12.9855   3
   1   7  17 767.608 25.1366   4
  -1   7 -17 721.060 21.0018   3
   1   7  18 64.2051 8.80905   4
  -1   7 -18 65.9189 4.97204   3
   1   7  19 297.127 14.1078   4
  -1   7 -19 250.984 8.52598   3
   1   7  20 32.9914 8.55382   4
   1   7  21 118.376 10.7962   4
  -1   8  22 95.7187 11.6656   4
  -1   8  22 104.285 15.0178   5
  -1   8  21 161.954 12.8771   4
  -1   8  21 154.409 15.7721   5
  -1   8  20 243.768 14.5185   4
  -1   8  20 255.613 17.7530   5
  -1   8  19 196.857 13.0773   4
  -1   8  19 177.336 15.2614   5
  -1   8  18 563.585 21.8917   4
  -1   8  18 568.312 24.6623   5
  -1   8  17 62.9186 9.90237   4
  -1   8  17 90.0568 11.6856   5
  -1   8  16 347.310 16.2539   4
  -1   8  16 387.733 18.6314   5
  -1   8  15 105.805 10.2598   4
  -1   8  15 120.466 11.2734   5
  -1   8  14 89.7842 9.18716   4
  -1   8  14 76.5247 7.63067   2
  -1  -8  14 63.1378 7.50151   2
   1   8 -14 73.6192 5.84606   3
  -1   8  14 79.7966 9.86291   5
  -1   8  13 180.328 11.2194   4
  -1   8  13 164.702 9.30057   2
  -1  -8  13 175.987 9.48753   2
   1   8 -13 161.949 8.01891   3
  -1   8  13 161.485 11.4984   5
   1   8 -12 5.36836 4.47488   3
  -1   8  12 0.35766 5.78162   3
  -1   8  12-1.13402 4.86338   2
  -1  -8  12 2.77328 5.08246   2
  -1   8  12 3.39685 6.74934   4
  -1   8  11 161.542 9.51230   3
   1   8 -11 156.920 8.09233   3
  -1  -8  11 159.947 8.22060   2
  -1   8  11 159.288 8.43613   2
  -1   8  11 153.072 10.1068   4
   1  -8 -10 35.4325 6.60916   3
  -1   8  10 35.5045 6.15348   3
   1   8 -10 35.2829 5.12808   3
  -1   8  10 28.1612 4.97259   2
  -1  -8  10 33.7940 4.89826   2
  -1   8  10 26.2115 7.04312   4
   1  -8  -9 459.525 16.8449   3
  -1   8   9 460.612 17.8396   4
  -1   8   9 474.391 17.1594   3
   1   8  -9 485.806 15.9637   3
  -1   8   9 453.703 15.0408   2
  -1  -8   9 462.826 14.9830   2
   1  -8  -8 17.1940 5.40498   5
  -1   8   8 18.4920 6.30480   4
   1  -8  -8 7.99194 5.63343   3
   1   8  -8 18.4032 4.79436   3
  -1   8   8 12.0618 5.55829   3
  -1  -8   8 21.0405 4.22745   4
  -1   8   8 15.8047 3.81555   2
  -1  -8   8 13.9720 3.76861   2
  -1  -8   7 580.624 17.1995   2
  -1   8   7 571.404 17.2813   2
  -1   8   7 596.160 20.8570   4
  -1  -8   7 572.348 18.1105   4
   1  -8  -7 634.634 19.7064   5
  -1   8   7 612.731 20.2286   3
   1   8  -7 607.619 19.2006   3
  -1  -8   7 616.340 18.6161   3
   1  -8  -7 596.166 19.6877   3
  -1  -8   6 135.717 5.69991   2
  -1   8   6 145.329 5.87441   2
   1  -8  -6 147.762 8.27742   5
  -1   8   6 149.156 9.30025   4
  -1  -8   6 152.589 7.52836   4
  -1   8   6 149.077 8.87245   3
   1   8  -6 144.914 8.01089   3
   1  -8  -6 150.731 8.58717   3
  -1  -8   6 147.574 7.69098   3
  -1  -8   5 69.2398 5.81039   3
   1  -8  -5 66.7977 6.04521   5
  -1  -8   5 72.0828 5.80056   4
  -1   8   5 57.2225 6.51960   4
   1   8  -5 74.6315 6.04677   3
  -1   8   5 61.6186 6.07705   3
  -1  -8   5 62.2396 3.40614   2
  -1   8   5 66.5494 3.47689   2
   1   8  -5 63.0746 3.31685   1
   1  -8  -5 64.7482 3.38403   1
  -1  -8   4 439.788 14.1706   3
   1   8  -4 444.384 14.2385   4
   1  -8  -4 457.341 14.5934   5
  -1  -8   4 374.416 10.6958   2
  -1   8   4 398.423 10.7802   2
  -1  -8   4 421.621 14.0482   4
  -1   8   4 425.626 15.2568   3
   1   8  -4 434.245 14.7555   3
   1   8  -4 387.658 10.6937   1
   1  -8  -4 389.436 10.7106   1
   1   8  -3 41.8663 5.21668   4
   1  -8  -3 48.2415 5.33251   5
  -1   8   3 30.2410 5.25628   3
  -1  -8   3 47.5793 5.20650   4
   1   8  -3 51.2773 5.61488   3
   1  -8  -3 40.9998 5.86177   3
  -1  -8   3 44.7532 5.31023   3
  -1  -8   2 285.083 11.9293   4
   1  -8  -2 315.782 11.8741   5
   1   8  -2 329.591 12.2111   4
   1   8  -2 324.907 12.4696   3
  -1   8   2 291.121 12.2421   3
   1  -8  -2 314.905 12.2882   3
  -1  -8   2 314.474 11.9874   3
  -1   8   1 555.626 18.5789   4
  -1  -8   1 566.259 18.1818   4
  -1  -8   1 561.826 17.3702   5
   1   8  -1 553.714 18.2121   4
   1  -8  -1 572.546 17.8601   5
  -1   8   1 472.207 17.9054   3
   1  -8  -1 553.994 18.0267   3
  -1  -8   1 537.877 17.8240   3
  -1   8   0 381.501 14.4983   4
  -1  -8   0 406.126 14.3715   4
   1   8   0 388.730 14.4442   4
  -1  -8   0 405.193 13.6222   5
   1  -8   0 418.298 14.4742   3
  -1  -8   0 397.371 14.3192   3
  -1   8  -1 283.604 11.6753   4
  -1  -8  -1 295.897 11.9673   4
   1   8   1 267.352 11.8853   4
  -1  -8  -1 280.937 10.9040   5
   1  -8   1 312.901 11.6767   3
  -1  -8  -1 298.741 11.8091   3
  -1  -8  -2 1167.99 34.3178   4
  -1   8  -2 1195.49 34.1100   4
  -1  -8  -2 1271.95 33.5268   5
   1   8   2 1154.13 34.4543   3
  -1   8  -2 1138.22 34.3394   3
   1  -8   2 1197.33 33.7505   3
  -1  -8  -2 1206.82 34.2390   3
  -1   8  -3 257.114 10.6538   4
  -1  -8  -3 243.630 11.3337   4
  -1  -8  -3 267.853 10.5192   5
  -1   8  -3 255.406 11.3119   3
   1   8   3 270.749 11.4536   3
  -1  -8  -3 268.938 11.4455   3
   1  -8   3 269.327 10.6819   3
  -1  -8  -4 960.717 26.4307   5
   1   8   4 852.704 27.5057   4
  -1   8  -4 936.097 26.3066   4
   1   8   4 924.579 27.4856   3
  -1   8  -4 916.680 27.1558   3
  -1  -8  -4 952.205 27.2727   3
   1   8   4 853.386 23.1531   2
   1  -8   5 306.997 9.21818   2
   1   8   5 295.251 9.26664   2
   1   8   5 308.358 13.1685   4
  -1   8  -5 305.858 11.4063   4
  -1   8  -5 323.512 12.5435   3
   1   8   5 319.520 12.9382   3
  -1  -8  -5 320.550 11.9663   5
  -1   8  -6 307.714 10.8273   4
   1   8   6 295.439 13.0350   4
   1   8   6 274.514 9.27108   2
   1  -8   6 273.740 9.18022   2
   1   8   6 299.158 12.4324   3
  -1   8  -6 292.813 12.0024   3
  -1  -8  -6 313.444 11.6620   5
   1   8   7 9.50156 3.14869   2
   1  -8   7 3.38306 2.94579   2
   1   8   7 9.00273 5.58313   4
  -1   8  -7 9.20684 3.69814   4
  -1  -8  -7 8.73015 5.09473   5
  -1  -8  -7 11.4731 5.30743   3
  -1   8  -7 8.31216 4.84542   3
  -1   8  -8 68.9149 5.01129   4
   1   8   8 64.5201 7.03800   5
   1  -8   8 63.0924 4.66596   2
   1   8   8 58.3856 4.76174   2
   1   8   8 58.7692 7.49458   4
  -1   8  -8 61.9139 6.26676   3
  -1  -8  -8 67.5338 7.08957   3
  -1  -8  -8 64.1923 6.35476   5
   1   8   9 51.4863 6.81787   5
   1   8   9 50.7203 5.01681   2
   1   8   9 35.3299 6.61026   4
  -1  -8  -9 53.5100 6.77435   3
  -1   8  -9 42.2101 5.83975   3
   1  -8   9 49.1725 4.73088   2
   1   8  10 521.620 19.2596   4
   1   8  10 518.022 16.4978   2
   1  -8  10 485.645 16.3019   2
  -1   8 -10 515.112 17.2630   3
   1   8  10 485.644 18.5904   5
   1   8  11 40.6916 7.13236   5
   1   8  11 22.4933 7.02517   4
  -1   8 -11 28.2869 5.38571   3
   1   8  11 25.2812 5.22161   2
   1  -8  11 18.2436 4.93621   2
   1   8  12 510.789 19.3674   4
   1   8  12 519.070 17.4931   2
   1  -8  12 502.881 17.1680   2
  -1   8 -12 513.409 17.3030   3
   1   8  12 502.326 19.8673   5
   1   8  13 28.7353 7.57126   4
   1  -8  13 25.6584 6.02229   2
   1   8  13 20.4471 5.96714   2
  -1   8 -13 25.5724 5.45966   3
   1   8  13 42.3153 8.48057   5
   1   8  14 66.0707 8.42213   4
   1  -8  14 53.8448 7.12206   2
   1   8  14 63.0545 7.64097   2
   1   8  14 45.4710 9.06142   5
  -1   8 -14 58.5022 6.10070   3
   1   8  15 4.76479 7.53008   4
   1   8  15 7.18638 9.26548   5
  -1   8 -15 6.23611 4.89105   3
   1   8  16 16.5896 7.47039   4
   1   8  16 8.47194 10.1650   5
  -1   8 -16 1.71034 4.96996   3
   1   8  17 14.0987 8.27841   4
  -1   8 -17 15.9541 5.07675   3
   1   8  18 19.0282 8.27206   4
  -1   8 -18 18.2370 4.84666   3
   1   8  19 18.2757 8.68031   4
   1   8  20 21.4500 9.14549   4
   1   8  21 4.92494 9.19107   4
   1   8  22 39.8419 10.2354   4
  -1   9  22 22.2676 10.5159   4
  -1   9  21 29.4339 10.6979   4
  -1   9  21 19.9133 13.0635   5
  -1   9  20-2.50533 9.91632   4
  -1   9  20 20.7123 11.5131   5
  -1   9  19 42.4729 10.3695   4
  -1   9  19 61.6684 12.6039   5
  -1   9  18 35.7794 10.1199   4
  -1   9  18 41.0543 11.9410   5
  -1   9  17 528.431 20.9310   4
  -1   9  17 447.607 22.2071   5
  -1   9  16 35.2363 9.79022   4
  -1   9  15 746.117 26.5311   4
   1   9 -14 31.9686 5.49966   3
  -1   9  14 15.3830 8.45842   4
  -1   9  14 28.8464 6.63242   2
   1   9 -13 57.6699 6.18634   3
  -1   9  13 59.9427 9.58734   4
  -1   9  13 53.0242 6.80614   2
  -1  -9  13 53.2372 6.69203   2
   1   9 -12 20.1998 5.47740   3
  -1   9  12 34.2101 8.14251   4
  -1  -9  12 22.7458 5.54073   2
  -1   9  12 18.3258 5.59785   2
   1   9 -11 24.8816 5.79490   3
  -1   9  11 11.2711 6.67117   3
  -1   9  11 15.6992 7.77180   4
  -1  -9  11 17.7933 5.03946   2
  -1   9  11 14.1559 5.02953   2
  -1   9  10-4.18138 6.25420   3
   1   9 -10 0.86182 5.19011   3
  -1   9  10 1.36205 6.89574   4
  -1  -9  10 0.65392 4.25218   2
  -1   9  10 3.62259 4.24972   2
  -1   9   9 17.4380 6.16529   3
   1   9  -9 17.2522 5.69032   3
  -1   9   9 24.9622 7.35010   4
  -1  -9   9 18.8348 4.13946   2
  -1   9   9 21.2381 4.20010   2
   1   9  -8 6.40250 5.36807   3
  -1   9   8 8.27430 5.73240   3
  -1   9   8 6.12054 6.41075   4
  -1  -9   8 1.60536 3.19359   2
  -1   9   8 2.01407 3.40432   2
  -1   9   7 278.945 13.1554   4
  -1  -9   7 266.591 10.7802   3
  -1   9   7 270.084 12.3750   3
   1   9  -7 270.031 11.6029   3
  -1   9   7 243.290 8.57003   2
   1   9  -7 245.954 8.43169   1
  -1  -9   7 235.439 8.45576   2
   1   9  -6 40.4592 2.96638   1
  -1  -9   6 30.9794 5.49566   3
  -1   9   6 36.7801 6.69113   4
   1   9  -6 33.0676 5.94146   3
  -1   9   6 35.4180 6.41198   3
  -1  -9   6 26.5257 2.83179   2
   1  -9  -6 34.5401 2.92649   1
  -1   9   6 26.9994 2.90406   2
  -1  -9   5 917.728 24.0890   3
  -1  -9   5 749.864 19.8765   2
  -1   9   5 767.274 19.9728   2
   1   9  -5 929.554 25.1860   3
  -1   9   5 865.237 25.5668   3
   1  -9  -5 955.689 24.9266   5
   1   9  -5 741.886 19.8787   1
   1  -9  -5 739.219 19.9105   1
   1   9  -4 22.1545 5.09294   4
   1  -9  -4 34.1756 5.79183   5
  -1   9   4 32.7867 6.36432   3
   1   9  -4 29.2686 5.90281   3
  -1  -9   4 31.0961 5.55198   4
  -1  -9   4 20.9868 5.50430   3
  -1  -9   3 911.896 27.2453   4
   1  -9  -3 936.785 27.3695   5
   1   9  -3 890.193 27.4973   4
  -1   9   3 916.497 28.3637   3
   1   9  -3 878.406 27.8516   3
  -1  -9   3 921.389 27.1985   3
   1  -9  -3 922.381 27.8372   3
   1   9  -2 5.64564 4.97356   4
  -1   9   2 7.81924 5.41282   4
   1  -9  -2 1.37803 4.98891   5
  -1  -9   2 8.73097 5.49621   4
   1   9  -2 8.81698 5.30078   3
  -1   9   2 6.40812 5.47441   3
  -1  -9   2 15.0609 5.52381   3
   1  -9  -2 9.72652 5.67645   3
  -1   9   1 1535.66 44.7045   4
  -1  -9   1 1567.89 43.9179   4
   1   9  -1 1594.26 44.3333   4
  -1  -9   1 1568.37 43.2131   5
   1  -9  -1 1628.97 43.7356   5
   1   9  -1 1536.50 44.4897   3
  -1  -9   1 1561.29 43.7523   3
   1  -9  -1 1608.34 44.0361   3
  -1   9   0 87.3372 7.40128   4
  -1  -9   0 95.2832 7.58212   4
   1  -9   0 91.7766 7.16740   5
   1   9   0 89.3840 7.46107   4
  -1  -9   0 85.0931 6.59385   5
  -1  -9   0 86.2384 7.14358   3
   1  -9   0 89.7320 7.45348   3
  -1   9  -1 880.385 27.7386   4
  -1  -9  -1 886.653 26.5065   5
   1   9   1 911.806 28.1232   4
   1  -9   1 927.888 27.3457   3
  -1  -9  -1 930.835 27.6985   3
  -1   9  -2 77.6231 6.87839   4
  -1  -9  -2 77.4041 6.51628   5
  -1   9  -2 68.1653 7.04320   3
  -1  -9  -2 77.6137 7.45309   3
   1  -9   2 66.5587 6.73834   3
  -1   9  -3 34.9233 5.66190   4
  -1  -9  -3 43.6866 5.65574   5
   1   9   3 30.0197 5.84030   3
  -1   9  -3 34.1257 5.83426   3
  -1  -9  -3 29.4775 6.39657   3
  -1  -9  -4 163.462 8.72111   5
  -1   9  -4 155.285 8.51409   4
   1   9   4 159.744 9.59698   3
  -1   9  -4 153.199 9.21974   3
  -1  -9  -4 155.143 9.44130   3
  -1   9  -5 591.777 19.4403   4
   1   9   5 614.122 21.5821   4
  -1   9  -5 612.479 20.6751   3
   1   9   5 605.641 21.1752   3
  -1  -9  -5 637.898 19.9063   5
  -1   9  -6 653.945 19.5426   4
   1   9   6 598.284 16.9324   2
   1  -9   6 580.785 16.7718   2
   1   9   6 643.514 22.0516   4
   1   9   6 676.276 21.8828   3
  -1   9  -6 634.054 20.8717   3
  -1  -9  -6 636.123 20.1402   5
   1   9   7 169.695 10.7514   4
   1  -9   7 177.266 6.77636   2
   1   9   7 172.613 6.82829   2
  -1   9  -7 197.236 10.0866   3
  -1   9  -7 172.566 8.30611   4
   1   9   8 568.489 20.6262   4
   1  -9   8 528.176 16.0071   2
   1   9   8 529.742 16.1228   2
  -1   9  -8 546.649 18.8501   3
  -1   9  -8 550.396 17.0184   4
   1   9   9 78.1338 8.30403   4
  -1   9  -9 84.9066 7.58614   3
   1  -9   9 90.1577 5.61890   2
   1   9   9 85.6963 5.65416   2
   1   9  10 293.715 14.3929   4
   1  -9  10 296.662 11.0304   2
   1   9  10 287.719 11.1887   2
  -1   9 -10 300.180 12.7914   3
   1   9  10 322.563 14.2444   5
   1   9  11 5.92860 6.93873   5
   1   9  11 1.80316 7.09867   4
  -1   9 -11 0.31468 5.63780   3
   1  -9  11 1.18726 4.60884   2
   1   9  11 6.70005 4.77613   2
   1  -9  12 213.664 9.87864   2
   1   9  12 202.670 9.98399   2
   1   9  12 214.224 12.5857   4
   1   9  12 214.500 12.6161   5
  -1   9 -12 206.951 10.5213   3
   1   9  13 136.109 8.82225   2
   1  -9  13 133.185 8.43832   2
   1   9  13 159.547 11.7627   5
   1   9  13 157.116 11.4972   4
  -1   9 -13 136.883 8.76957   3
   1   9  14 180.181 10.3864   2
  -1   9 -14 190.569 9.85675   3
   1   9  14 196.780 12.4074   4
   1   9  14 179.144 13.0662   5
  -1   9 -15 170.384 9.47224   3
   1   9  15 192.521 12.6398   4
   1   9  15 200.620 14.1224   5
  -1   9 -16 105.458 7.63861   3
   1   9  16 120.153 12.9677   5
   1   9  16 99.9997 10.7297   4
  -1   9 -17 165.339 8.87873   3
   1   9  17 182.712 15.3450   5
   1   9  17 171.292 12.5826   4
  -1   9 -18 112.040 7.54297   3
   1   9  18 141.560 14.9235   5
   1   9  18 139.404 12.1983   4
   1   9  19 405.863 22.4971   5
   1   9  19 353.228 17.6038   4
   1   9  20 61.9008 15.0712   5
   1   9  20 83.1285 11.3180   4
   1   9  21 209.763 14.4192   4
  -1  10  21-4.79607 10.3425   4
  -1  10  20 161.995 13.9282   4
  -1  10  19-1.07798 10.3064   4
  -1  10  18 185.576 14.4345   4
  -1  10  17 54.0591 11.0168   4
  -1  10  16 168.661 13.0889   4
  -1  10  15 132.363 11.8918   4
  -1  10  14 41.4388 6.90592   2
  -1  10  14 35.0478 9.64634   4
  -1  10  13 274.028 15.1670   4
  -1  10  13 235.203 11.3076   2
   1  10 -13 268.599 11.7238   3
  -1  10  12 78.8354 10.2138   4
  -1  10  12 70.8041 6.65638   2
   1  10 -12 88.6624 7.56400   3
  -1  10  11 494.978 20.5820   4
  -1  10  11 479.328 16.3175   2
   1  10 -11 507.104 17.8053   3
  -1  10  11 534.709 19.7033   3
  -1  10  10 310.644 15.2870   4
  -1  10  10 300.594 13.9260   3
   1  10 -10 281.908 12.6081   3
  -1 -10  10 270.950 10.4996   2
  -1  10  10 272.705 10.6042   2
  -1  10   9 159.445 11.4324   4
  -1  10   9 167.941 10.7661   3
   1  10  -9 157.494 9.47882   3
  -1  10   9 148.158 6.99110   2
  -1 -10   9 144.266 6.89657   2
  -1  10   8 226.526 13.1154   4
   1  10  -8 230.393 7.94458   1
   1  10  -8 226.366 11.3257   3
  -1  10   8 225.574 12.3090   3
  -1 -10   8 219.811 8.03109   2
  -1  10   8 230.635 8.19340   2
  -1 -10   7 67.3810 6.88102   3
  -1  10   7 82.4264 8.85722   4
  -1  10   7 62.6957 8.02106   3
   1  10  -7 72.3880 7.49204   3
   1  10  -7 56.2899 3.50121   1
   1 -10  -7 59.2178 3.61656   1
  -1  10   7 62.7669 3.70358   2
  -1 -10   7 66.0054 3.57290   2
  -1 -10   6 7.48117 5.73337   3
  -1  10   6-3.70216 5.83003   3
   1  10  -6 2.89731 5.92408   3
   1 -10  -6 1.65367 1.47805   1
  -1  10   6 0.59246 1.44191   2
   1  10  -5 460.091 17.7933   3
  -1  10   5 494.293 18.5681   3
  -1 -10   5 500.464 17.2119   3
  -1  10   4 90.8892 8.40821   3
   1  10  -4 87.7626 7.64581   3
  -1 -10   4 91.3330 7.68429   3
  -1  10   3 718.724 24.2850   3
   1  10  -3 696.790 23.7119   3
  -1  10   3 714.019 24.6729   4
   1  10  -3 722.468 23.3539   4
  -1  10   2 333.976 14.5500   3
   1  10  -2 337.425 14.3174   3
  -1  10   2 307.617 14.3793   4
  -1 -10   2 324.685 12.8472   5
   1  10  -2 317.982 13.7636   4
   1  10  -1 114.339 9.14664   3
  -1  10   1 123.688 9.50870   4
   1  10  -1 123.765 8.99134   4
  -1 -10   1 127.365 8.09576   5
  -1  10   0 478.269 18.2744   4
  -1 -10   0 494.976 16.8687   5
   1  10   0 485.018 18.2286   4
  -1  10  -1 125.293 9.58304   3
  -1  10  -1 134.969 9.13235   4
  -1 -10  -1 142.839 8.27541   5
   1  10   1 140.826 9.51913   4
  -1  10  -2 515.454 19.2171   3
  -1  10  -2 524.740 18.9300   4
   1  10   2 524.177 19.6261   4
  -1 -10  -2 563.565 18.2946   5
  -1  10  -3 13.3555 6.16771   3
   1  10   3 20.3930 6.73131   3
  -1  10  -3 14.8789 5.77442   4
  -1 -10  -3 14.4830 5.48999   5
  -1  10  -4 716.584 23.7978   3
   1  10   4 711.570 24.2226   3
  -1  10  -4 702.087 22.7926   4
  -1  10  -5 1.16350 6.17550   3
   1  10   5 12.0296 6.44981   3
  -1  10  -5 3.61052 5.21738   4
   1  10   6 352.204 14.1845   4
  -1  10  -6 324.542 11.4176   4
  -1  10  -6 346.842 13.2560   3
   1  10   6 361.755 14.0765   3
  -1  10  -7 251.278 10.4257   4
   1  10   7 223.654 12.7498   4
   1  10   7 217.143 7.50795   2
  -1  10  -7 248.765 12.0880   3
   1 -10   7 212.661 7.29646   2
   1  10   8 5.65501 7.23216   4
   1  10   8 9.52536 3.34309   2
   1 -10   8 5.80044 3.24905   2
  -1  10  -8 3.38146 6.13006   3
   1  10   9 547.448 16.7260   2
   1 -10   9 541.221 16.6392   2
   1  10   9 575.032 21.6493   4
  -1  10  -9 618.641 20.3833   3
   1  10  10 129.976 7.06419   2
   1 -10  10 138.690 7.11004   2
   1  10  10 145.328 11.4831   4
  -1  10 -10 153.030 9.87881   3
   1  10  11 109.030 7.06953   2
   1  10  11 110.789 10.9875   4
  -1  10 -11 124.545 9.21553   3
   1  10  12 198.772 9.81224   2
  -1  10 -12 227.654 11.3634   3
   1  10  12 210.689 13.4176   4
   1  10  13 19.1098 8.70314   4
   1  10  13 13.8543 6.04427   2
  -1  10 -13 35.0030 7.17073   3
   1  10  13 31.9246 8.83597   5
  -1  10 -14 157.726 9.77534   3
   1  10  14 133.169 12.3010   4
   1  10  14 179.513 13.2002   5
  -1  10 -15 11.0732 6.48620   3
   1  10  15 4.61591 9.39392   4
   1  10  15 31.0858 10.1386   5
  -1  10 -16 44.0275 7.05872   3
   1  10  16 36.1586 10.0158   4
   1  10  16 44.2662 11.3880   5
  -1  10 -17 15.9025 6.48008   3
   1  10  17 11.9410 9.41183   4
   1  10  17 29.6047 11.8655   5
   1  10  18 17.7190 10.0785   4
   1  10  18 11.4170 12.1793   5
   1  10  19 6.79187 10.3108   4
   1  10  19 19.9844 13.2895   5
   1  10  20 4.18440 10.8167   4
   1  10  21 9.85517 10.9528   4
  -1  11  19 31.6320 11.8094   4
  -1  11  18 2.30927 10.6291   4
  -1  11  17 23.7000 10.7321   4
  -1  11  16 67.8993 11.8975   4
  -1  11  15 9.14937 9.78531   4
  -1  11  14 212.736 15.1220   4
   1  11 -13 48.4415 7.75694   3
  -1  11  13 28.6955 10.1431   4
   1  11 -12 131.787 9.78292   3
  -1  11  12 140.432 12.7644   4
  -1  11  11 25.2428 4.93045   2
   1  11 -11 41.8349 7.66277   3
  -1  11  11 37.5649 9.05870   3
   1  11 -11 32.2263 5.01084   1
  -1  11  11 36.9321 10.0617   4
  -1  11  10 11.1667 4.02659   2
  -1  11  10-3.26246 7.99757   3
   1  11 -10 20.1478 6.86393   3
   1  11 -10 9.16825 4.03260   1
  -1  11  10-4.89953 9.10114   4
  -1  11   9 3.38850 3.29150   2
   1  11  -9 12.8687 6.96893   3
  -1  11   9 3.21349 7.36515   3
   1 -11  -9 2.02858 3.26087   1
   1  11  -9 3.64903 3.22613   1
  -1  11   9 3.75880 8.61480   4
  -1  11   8 20.5856 2.78122   2
  -1  11   8 22.7202 9.23309   4
   1 -11  -8 18.8341 2.82151   1
   1  11  -8 19.4991 2.67154   1
  -1  11   8 27.9184 8.23453   3
   1  11  -8 31.8749 7.35409   3
  -1  11   7 1.37431 7.61344   3
   1  11  -7 3.18132 6.71152   3
  -1  11   6 24.2098 7.88281   3
   1  11  -6 16.9910 7.37857   3
  -1  11   5 173.311 11.6694   3
   1  11  -5 194.258 11.4891   3
   1  11  -4 4.16032 6.90582   3
  -1  11   4 12.2395 6.91006   3
  -1  11   4 0.48491 7.85135   4
   1  11  -3 423.032 17.6898   3
  -1  11   3 472.118 18.5722   3
   1  11  -3 460.072 17.2968   4
  -1  11   3 443.889 18.6411   4
   1  11  -2 71.4440 8.49126   3
   1  11  -2 70.5124 8.38617   4
  -1  11   2 67.7449 9.10462   4
   1  11  -1 63.3691 8.08919   3
  -1  11   1 43.8088 7.68250   4
   1  11  -1 52.5541 8.01374   4
   1  11   0 47.0679 7.59218   3
   1  11   0 50.5655 7.65472   4
  -1  11   0 63.6154 7.86280   4
  -1  11  -1 34.9912 7.76019   3
  -1  11  -1 34.5930 7.32482   4
   1  11   1 51.2274 8.31438   4
  -1  11  -2 127.071 10.2228   3
   1  11   2 129.419 10.4967   4
  -1  11  -2 129.165 9.61120   4
   1  11   3 7.11383 7.03834   3
  -1  11  -3 11.4247 7.19168   3
  -1  11  -3 13.1646 6.80798   4
   1  11   3 7.37795 7.09066   4
   1  11   4 430.418 17.7717   3
  -1  11  -4 412.544 17.3574   3
  -1  11  -4 418.659 16.4228   4
   1  11   5 2.75885 7.02021   3
  -1  11  -5 6.94067 6.94946   3
  -1  11  -5 4.70661 5.75254   4
  -1  11  -6 828.632 27.8902   3
  -1  11  -6 861.107 26.4018   4
  -1  11  -7 6.38542 6.96450   3
  -1  11  -7 9.59838 5.84076   4
   1  11   7-2.52202 7.67520   4
   1  11   8 1026.40 31.7896   4
  -1  11  -8 1074.46 30.4936   3
   1  11   9 29.3138 3.91570   2
  -1  11  -9 35.8791 7.81771   3
   1  11  10 491.204 15.4600   2
  -1  11 -10 547.627 19.6156   3
   1  11  10 502.236 21.1080   4
  -1  11 -11 18.9003 7.91298   3
   1  11  11 29.3952 9.48577   4
  -1  11 -12 53.4333 8.41656   3
   1  11  12 47.0400 9.86040   4
  -1  11 -13 7.72749 7.27493   3
   1  11  13 0.54602 9.25374   4
  -1  11 -14 13.4232 7.63020   3
   1  11  14 4.95089 9.74875   4
  -1  11 -15 91.6743 8.98682   3
   1  11  15 105.038 11.8716   4
  -1  11 -16 7.17898 7.13967   3
   1  11  16 17.2608 10.7974   4
   1  11  17 301.681 17.3693   4
   1  11  17 290.548 19.2225   5
   1  11  18 27.4268 11.0631   4
   1  11  18 27.7371 13.2525   5
   1  11  19 160.051 14.5226   4
  -1  12  17 23.4347 12.0319   4
  -1  12  16 8.02805 11.4368   4
  -1  12  15 207.828 15.6667   4
  -1  12  14 11.0397 11.2819   4
   1  12 -13 435.858 14.8714   1
  -1  12  13 504.780 21.7307   4
  -1  12  12 21.7505 10.5308   4
   1  12 -12 19.1304 4.70402   1
   1  12 -12 39.3481 8.48723   3
  -1  12  11 396.794 18.7794   4
   1  12 -11 421.508 16.1013   3
  -1  12  10 12.4123 10.2476   4
   1  12 -10 5.59228 3.11577   1
   1  12 -10 9.00179 7.65614   3
  -1  12  10 9.22515 9.22741   3
  -1  12   9 837.609 30.3479   4
   1  12  -9 806.211 27.3115   3
  -1  12   9 835.422 28.9367   3
  -1  12   8 15.5297 9.94053   4
  -1  12   8 12.4798 8.59578   3
   1  12  -8 21.4678 7.82399   3
   1  12  -7 1414.09 42.6068   3
  -1  12   7 1460.78 43.9263   3
   1  12  -6 18.7329 7.97124   3
  -1  12   6 14.0389 8.56431   3
  -1  12   5 721.333 26.7390   4
  -1  12   5 721.494 26.1117   3
   1  12  -5 719.842 25.3149   3
  -1  12   4 1.05973 8.50366   4
   1  12  -4 10.0877 7.68869   3
  -1  12   4 17.4953 8.39282   3
  -1  12   3 110.538 11.2693   4
  -1  12   3 142.857 10.8745   3
   1  12  -3 128.447 10.8683   3
  -1  12   2 125.565 11.3263   4
   1  12  -2 125.205 10.5024   4
   1  12  -2 134.966 10.7666   3
  -1  12   1 25.3313 8.80595   4
   1  12  -1 24.2747 8.03049   4
   1  12  -1 15.1093 7.66147   3
  -1  12   0 158.653 11.7434   4
   1  12   0 151.346 11.4800   4
  -1  12   0 144.353 11.4733   3
   1  12   0 153.109 11.1858   3
  -1  12  -1 445.475 18.4092   4
   1  12   1 429.623 18.5213   4
  -1  12  -1 427.102 18.6955   3
  -1  12  -2 27.6132 8.01308   4
   1  12   2 30.9938 8.88329   4
  -1  12  -2 42.1243 8.87670   3
  -1  12  -3 197.480 12.1568   4
   1  12   3 234.455 13.6055   4
  -1  12  -3 216.597 13.1786   3
   1  12   4 9.81810 8.54038   4
  -1  12  -4 2.74369 6.65328   4
  -1  12  -4 10.6414 7.90213   3
   1  12   4 5.50784 8.04657   3
  -1  12  -5 36.8537 7.58224   4
  -1  12  -5 42.7722 8.66426   3
  -1  12  -6 11.3189 6.77125   4
  -1  12  -6 15.2341 7.91820   3
  -1  12  -7 85.9923 9.78025   3
   1  12   8-1.11682 9.25399   4
  -1  12  -8-3.24206 8.02909   3
   1  12   9 27.7467 10.1721   4
  -1  12  -9 19.5921 8.31011   3
   1  12  10 16.6411 9.60575   4
  -1  12 -10 5.20608 3.24636   1
  -1  12 -10 16.0597 8.45875   3
   1  12  11 140.166 13.3898   4
  -1  12 -11 159.432 11.7061   3
   1  12  12 2.91731 10.1026   4
  -1  12 -12 8.86513 8.37971   3
   1  12  13 216.848 15.3655   4
  -1  12 -13 213.758 12.8841   3
   1  12  14 61.6357 11.9357   4
  -1  12 -14 39.1207 8.90427   3
   1  12  15 186.330 14.8999   4
  -1  12 -15 162.614 11.5212   3
   1  12  16 71.0079 12.9041   4
   1  12  17 183.677 15.8853   4
  -1  13  14 178.927 15.9847   4
  -1  13  13 22.2306 12.4474   4
  -1  13  12 359.306 20.0519   4
  -1  13  11-3.22685 11.0262   4
  -1  13  10 232.028 16.2192   4
   1  13 -10 216.772 13.3312   3
  -1  13   9 0.63161 10.9238   4
  -1  13   9 8.29921 9.86654   3
   1  13  -9 20.0799 9.16027   3
  -1  13   8 0.54617 9.08974   3
   1  13  -8 0.47670 8.52927   3
  -1  13   7 136.726 12.4285   3
   1  13  -7 142.580 11.7550   3
  -1  13   6 141.503 13.4422   4
  -1  13   6 133.073 12.4066   3
   1  13  -6 168.710 12.4075   3
  -1  13   5 129.809 12.5632   4
   1  13  -5 100.083 10.7489   3
  -1  13   5 115.449 12.1728   3
  -1  13   4 214.508 14.6296   4
   1  13  -4 189.462 12.9703   3
  -1  13   4 182.363 13.4774   3
  -1  13   3 1.68834 9.53698   4
   1  13  -3-0.51214 8.63136   3
  -1  13   2 19.6207 9.05574   4
   1  13  -2 16.5465 8.65344   3
  -1  13   1 10.5595 8.85380   4
   1  13  -1 12.1692 8.73565   4
   1  13  -1 13.0704 8.96094   3
  -1  13   0 36.5777 9.63329   4
   1  13   0 48.5408 9.22588   4
   1  13   0 31.7009 9.54487   3
  -1  13   0 32.5889 9.65514   3
   1  13   1 166.984 12.3218   4
  -1  13  -1 127.335 11.6199   4
  -1  13  -1 146.969 12.5011   3
   1  13   1 133.577 12.0465   3
   1  13   2 270.889 15.3731   4
  -1  13  -2 247.260 14.1770   4
  -1  13  -2 254.869 15.0640   3
   1  13   3 124.843 12.4544   4
  -1  13  -3 116.167 10.6527   4
  -1  13  -3 137.746 11.7948   3
   1  13   4 383.157 18.5749   4
  -1  13  -4 354.034 16.1990   4
  -1  13  -4 368.605 17.9026   3
   1  13   5 56.8806 10.9282   4
  -1  13  -5 48.6613 8.93877   4
  -1  13  -5 48.2706 9.91330   3
  -1  13  -6 539.321 19.7971   4
  -1  13  -6 513.556 21.5205   3
  -1  13  -7 28.0020 9.73606   3
   1  13   8 755.113 28.5604   4
  -1  13  -8 724.731 26.7946   3
   1  13   9 74.0105 11.7902   4
  -1  13  -9 80.6161 10.8618   3
   1  13  10 655.778 26.2342   4
  -1  13 -10 612.315 23.8168   3
   1  13  11 67.3712 12.4362   4
  -1  13 -11 70.1584 10.4430   3
   1  13  12 261.640 16.9111   4
  -1  13 -12 265.856 14.7256   3
   1  13  13 22.1274 11.8432   4
  -1  13 -13 4.84320 9.19224   3
   1  13  14 45.0679 11.8764   4
  -1  13 -14 47.2422 9.84388   3
  -1  14  11 344.531 20.4306   4
  -1  14  10 82.5905 14.1460   4
  -1  14   8 116.612 13.3550   3
  -1  14   7 351.454 19.6990   4
   1  14  -7 361.550 18.1775   3
  -1  14   7 358.969 18.8174   3
  -1  14   6 20.6584 11.6490   4
  -1  14   6 20.0120 10.8386   3
   1  14  -6 26.7352 10.0262   3
  -1  14   5 317.758 18.3584   4
   1  14  -5 320.767 17.1835   3
  -1  14   5 325.816 17.8686   3
  -1  14   4 18.5258 10.4149   4
  -1  14   4 13.5402 10.5147   3
   1  14  -4 15.6782 9.76518   3
  -1  14   3 59.4658 11.2271   4
   1  14  -3 56.6066 10.6032   3
  -1  14   2 65.8294 11.1579   4
   1  14  -2 62.9572 11.4589   3
  -1  14   1 11.8502 10.2358   4
  -1  14   1 9.48382 10.3329   3
   1  14  -1 13.8541 9.91928   3
  -1  14   0 16.3364 9.62078   4
  -1  14   0 16.5929 10.7410   3
   1  14   0 19.7873 9.59901   3
  -1  14  -1 0.52361 8.68987   4
   1  14   1 5.61581 9.68457   4
  -1  14  -1 4.73563 10.0864   3
   1  14   2 18.5226 9.93583   4
  -1  14  -2 19.1688 9.44382   4
  -1  14  -2 7.08066 9.82705   3
  -1  14  -3 20.3112 9.47586   4
   1  14   3 30.9474 10.8236   4
  -1  14  -3 29.3041 9.87179   3
  -1  14  -4 14.8244 8.79216   4
   1  14   4 27.4191 10.9102   4
  -1  14  -4 11.6344 9.82662   3
   1  14   5 32.2913 11.3533   4
  -1  14  -5 13.8344 10.4538   3
   1  14   6 24.6227 10.8171   4
  -1  14  -6 23.3670 10.6780   3
  -1  14  -7 128.701 12.8751   3
  -1  14  -8 25.9942 10.6177   3
   1  14   9 282.012 17.7104   4
  -1  14  -9 231.007 15.5127   3
   1  14  10 30.5122 12.6860   4
  -1  14 -10 38.4559 10.9678   3
   1  14  11 176.509 15.6951   4
  -1  14 -11 159.212 13.5526   3
  -1  14 -12 59.9500 11.3972   3
  -1  14 -13 168.941 13.0927   3
  -1  15   7 38.8167 13.0875   4
  -1  15   7 37.3760 12.2256   3
  -1  15   6 31.3719 12.8204   4
  -1  15   6 43.6476 12.5303   3
  -1  15   5 223.080 17.1524   4
  -1  15   5 236.813 16.7090   3
  -1  15   4-0.65384 10.8364   4
  -1  15   4 15.2436 11.9093   3
  -1  15   3 380.075 19.8500   4
  -1  15   2 21.6511 11.8662   4
  -1  15   1 297.197 17.3356   4
  -1  15   1 299.706 17.8938   3
  -1  15   0 8.13520 10.2412   4
  -1  15   0 34.2796 11.7243   3
  -1  15  -1 54.3633 11.3757   4
  -1  15  -1 67.9568 12.5427   3
  -1  15  -2 116.731 12.8328   4
  -1  15  -2 138.077 14.0042   3
  -1  15  -3 51.0439 10.7606   4
   1  15   3 50.5851 12.0571   4
  -1  15  -3 56.8677 12.3567   3
   1  15   4 455.955 22.0565   4
  -1  15  -4 409.715 20.7698   3
   1  15   5 83.4120 13.6559   4
  -1  15  -5 70.0606 12.6288   3
   1  15   6 605.719 26.0799   4
  -1  15  -6 606.464 25.3874   3
  -1  15  -7 9.61352 11.1583   3
   1  15   7 24.6378 13.1205   4
  -1  15  -8 367.605 19.6086   3
  -1  15  -9 51.2241 12.2799   3
  -1  15 -10 165.443 14.6270   3
  -1  15 -11 67.3430 12.2708   3
  -1  15 -12 74.2206 11.9794   3
  -1  16   2 46.4333 12.9656   4
  -1  16   1 102.910 14.4171   4
  -1  16   0 124.803 14.2126   4
  -1  16  -1 28.3580 11.9197   4
  -2   0  26 2.38546 11.0305   5
  -2   0  25 7.55129 10.2019   5
  -2   0  24 40.0314 11.1108   5
  -2   0  23 22.8708 9.92494   5
  -2   0  22 296.865 16.0002   5
  -2   0  21 2.99835 7.81917   5
  -2   0  20 669.336 23.8565   5
  -2   0  20 629.148 18.5479   4
  -2   0  19 1.37725 7.12516   5
  -2   0  19 0.80226 3.82694   4
  -2   0  18 794.893 26.9068   5
  -2   0  18 804.515 22.7222   4
  -2   0  17 7.07311 6.17865   5
  -2   0  17 2.62366 3.43539   4
  -2   0  16 1402.71 41.6777   5
  -2   0  16 1428.46 37.9454   4
  -2   0  15-4.79895 5.33311   5
  -2   0  15 0.48098 3.15017   4
  -2   0  14 695.225 22.7592   5
  -2   0  13-0.31770 4.59845   5
  -2   0  12 13.7343 4.36770   5
  -2   0  11 1.06548 3.53933   5
  -2   0  10 92.1277 5.83904   5
  -2   0   9 1.91922 2.71811   5
  -2   0   8 247.881 9.11756   5
  -2   0   7 1.58663 2.26639   5
  -2   0   7 1.18359 0.84065   3
  -2   0   6 530.606 15.1584   5
  -2   0   6 522.036 13.5572   3
  -2   0   5 0.20739 1.49806   5
  -2   0   4 1693.84 43.1376   5
  -2   0   3 0.91564 0.89668   5
   2   0  -2 589.296 15.0145   1
  -2   0   2 532.916 14.1244   5
  -2   0   1 0.14489 0.98795   1
   2   0  -1 0.37807 0.95197   1
   2   0   0 74.6251 2.99734   1
  -2   0   0 80.7134 3.04836   1
   2   0   1-0.31640 1.18701   2
  -2   0  -1 0.66382 1.05494   2
   2   0   2 1520.58 39.0553   2
  -2   0  -2 1519.83 39.1390   2
  -2   0  -3-0.56894 1.44664   2
   2   0   3 1.06268 1.56384   2
  -2   0  -4 1123.97 29.8548   2
   2   0   4 1110.96 29.6537   2
  -2   0  -5 1.60542 1.93469   2
   2   0   5 3.06549 2.20617   2
  -2   0  -5 1.22331 1.36029   4
  -2   0  -6 4.11255 2.09148   2
   2   0   6 4.71568 2.44069   2
  -2   0  -6 5.37217 1.46059   4
  -2   0  -7 1.70059 2.24394   2
   2   0   7 1.33388 2.78900   2
  -2   0  -7 0.54926 1.44816   4
   2   0   8 54.9265 4.42113   2
  -2   0  -8 50.4877 2.72667   4
   2   0   9 3.78407 3.24572   2
  -2   0  -9 1.05749 1.69817   4
   2   0  10 51.6725 5.04894   2
   2   0  11-1.96795 3.93779   2
   2   0  12 222.337 10.2590   2
   2   0  13 2.59168 4.66276   2
   2   0  13 0.76712 4.72021   5
   2   0  14 1358.83 38.1546   2
   2   0  14 1241.77 38.4326   5
   2   0  15 8.97082 6.09373   5
   2   0  16 628.727 22.9015   5
  -2   0 -16 651.888 18.7902   3
   2   0  17 12.5112 7.64601   5
  -2   0 -17-1.39150 3.61838   3
   2   0  18 228.329 13.4855   5
  -2   0 -18 255.715 9.12344   3
   2   0  19 0.50543 7.99644   5
  -2   0 -19 2.69391 3.61000   3
   2   0  20 70.8521 9.79672   5
  -2   0 -20 60.8487 4.68215   3
   2   0  21-2.19071 8.50034   5
   2   0  22 27.4232 9.65246   5
   2   0  23 10.7562 9.99075   5
   2   0  24 35.2394 11.2834   5
   2   0  25 17.7788 11.1302   5
  -2  -1  26 9.36977 11.3299   5
  -2   1  26 0.61025 11.1051   5
  -2  -1  25 166.416 14.1559   5
  -2   1  25 150.349 14.3528   5
  -2  -1  24 17.5440 9.99016   5
  -2   1  24-1.15371 10.0151   5
  -2  -1  23 128.633 12.4099   5
  -2   1  23 134.689 13.0147   5
  -2   1  22 2.69355 9.12993   5
  -2  -1  22 7.18695 8.91162   5
  -2   1  21 81.3160 10.6341   5
  -2  -1  21 78.8281 9.93889   5
  -2   1  21 89.5307 6.37880   4
  -2  -1  20 56.0847 9.17456   5
  -2   1  20 55.6392 9.25268   5
  -2   1  20 51.4083 5.50416   4
  -2  -1  20 48.7197 3.89771   4
  -2   1  19 110.977 10.2146   5
  -2  -1  19 124.395 10.1153   5
  -2   1  19 116.671 6.75013   4
  -2  -1  19 108.965 5.28883   4
  -2  -1  18 5.11918 6.92731   5
  -2   1  18 2.70731 6.61669   5
  -2   1  18 1.81994 4.28506   4
  -2  -1  18 5.13224 3.16095   4
  -2  -1  17 126.095 9.46432   5
  -2   1  17 118.712 9.60155   5
  -2   1  17 134.448 6.97212   4
  -2  -1  17 133.898 5.85675   4
  -2  -1  16 20.9641 6.99378   5
  -2   1  16 12.8672 6.41082   5
  -2  -1  16 14.5187 3.18555   4
  -2   1  16 11.8332 3.97605   4
  -2   1  15 6.03250 5.72734   5
  -2  -1  15-1.07613 5.33682   5
  -2   1  15 5.76174 3.58216   4
  -2  -1  14 38.5959 5.61163   5
  -2   1  14 17.6133 5.40297   5
  -2   1  13 213.783 10.2769   5
  -2  -1  13 214.454 10.3634   5
  -2   1  12 42.1863 5.06157   5
  -2  -1  12 42.9294 5.31743   5
  -2  -1  11 62.0205 5.24732   5
  -2   1  11 57.9364 5.34396   5
  -2   1  10 39.7536 4.31783   5
  -2  -1  10 43.1509 4.40410   5
  -2  -1   9 167.922 7.75977   5
  -2   1   9 178.690 7.74535   5
  -2   1   9 193.094 5.80970   3
  -2   1   8 76.6531 4.64560   5
  -2  -1   8 77.5873 4.74013   5
   2  -1  -8 70.2580 4.86092   5
  -2   1   8 77.8087 3.10730   3
  -2   1   7 1940.02 50.7955   5
  -2   1   7 1952.07 49.3003   3
  -2   1   6 152.342 5.86783   5
  -2   1   6 152.941 4.92006   3
  -2   1   5 5077.45 128.042   5
  -2   1   5 5114.69 127.256   3
  -2   1   4 10.2979 1.44473   3
  -2   1   4 9.32472 1.64106   5
  -2   1   3 5651.38 140.987   5
   2  -1  -2 45.6672 2.35019   1
  -2  -1   1 2908.53 74.1765   1
   2  -1  -1 2996.84 74.2260   1
  -2  -1   0 24.9024 1.70909   2
  -2  -1   0 26.7226 1.71486   1
  -2  -1  -1 2946.17 74.2018   2
   2  -1   1 2945.21 74.1265   2
  -2  -1  -2 1540.40 39.8638   2
   2  -1   2 1559.40 39.8060   2
   2  -1   3 2504.13 64.0963   2
  -2  -1  -3 2539.34 64.1987   2
  -2  -1  -4 635.961 17.7173   2
   2  -1   4 618.078 17.5012   2
  -2  -1  -5 1392.78 37.1834   2
  -2  -1  -5 1405.90 36.1577   4
   2  -1   5 1385.18 36.9414   2
  -2  -1  -6 141.502 6.14038   2
   2  -1   6 144.107 6.17606   2
  -2  -1  -6 137.566 5.15435   4
  -2  -1  -7 70.9849 4.66403   2
   2  -1   7 72.9601 4.64464   2
  -2  -1  -7 76.9218 3.72471   4
  -2   1  -7 76.8969 2.79464   4
   2  -1   8 652.528 19.9642   2
  -2  -1  -8 665.629 18.5122   4
  -2   1  -8 674.226 17.3959   4
   2  -1   9 181.396 8.03130   2
  -2  -1  -9 170.252 6.36375   4
  -2   1  -9 169.377 5.15487   4
   2  -1  10 283.295 11.0616   2
  -2  -1 -10 278.838 9.13981   4
   2  -1  11 124.515 7.42698   2
   2   1  11 99.7026 7.62625   5
   2  -1  12 4.53919 4.58176   2
   2   1  12 4.16091 5.02713   5
   2  -1  13 149.887 8.88588   2
   2   1  13 146.146 9.42705   5
  -2  -1 -14 8.16390 3.63158   3
   2  -1  14 15.8617 5.83298   2
   2   1  14 10.3643 5.70656   5
   2   1  15 1015.26 33.2840   5
  -2  -1 -15 1105.41 29.7797   3
   2   1  16 22.1813 6.81633   5
  -2  -1 -16 13.6235 4.21216   3
   2   1  17 814.475 28.6076   5
   2  -1  17 833.323 28.6812   5
  -2  -1 -17 886.028 24.3504   3
   2  -1  18 333.699 16.1200   5
   2   1  18 349.566 16.1794   5
  -2   1 -18 338.004 10.8913   3
  -2  -1 -18 338.369 11.5491   3
   2  -1  19 503.804 20.7672   5
   2   1  19 523.427 20.7014   5
  -2  -1 -19 522.357 15.6367   3
  -2   1 -19 491.830 14.7303   3
   2  -1  20 169.618 12.6277   5
   2   1  20 134.905 11.8849   5
  -2  -1 -20 171.142 7.42013   3
  -2   1 -20 163.341 6.39950   3
   2   1  21 234.537 14.4634   5
   2  -1  21 191.471 13.9905   5
   2   1  22 1.15066 9.28848   5
   2  -1  22 18.5039 9.98729   5
   2   1  23 103.127 12.0172   5
   2  -1  23 95.5713 12.3816   5
   2  -1  24 34.0959 11.4581   5
   2   1  24 19.5717 10.5391   5
   2   1  25 28.4358 11.3463   5
   2  -1  25 34.2200 11.8847   5
  -2  -2  26-0.57128 11.0056   5
  -2  -2  25 8.39253 10.6076   5
  -2   2  25 4.31281 11.0518   5
  -2  -2  24 28.3779 10.5955   5
  -2   2  24 17.9453 10.9771   5
  -2  -2  23 22.8009 9.96756   5
  -2   2  23 1.15630 9.63948   5
  -2  -2  22 110.217 11.3617   5
  -2   2  22 91.3215 11.4787   5
  -2   2  21 1.07238 8.47089   5
  -2  -2  21 12.6355 8.30407   5
  -2   2  21 5.02616 5.55069   4
  -2  -2  20 320.416 15.4246   5
  -2   2  20 298.464 15.9952   5
  -2   2  20 302.152 12.0056   4
  -2   2  19-8.39231 7.69943   5
  -2  -2  19-7.57719 7.30162   5
  -2  -2  19 2.95479 1.88881   4
  -2   2  19 9.44614 5.19840   4
  -2   2  18 518.824 20.2726   5
  -2  -2  18 520.946 19.5133   5
  -2  -2  18 489.952 13.7241   4
  -2   2  18 517.486 16.6997   4
  -2  -2  17 74.6718 8.25667   5
  -2   2  17 79.8450 8.79561   5
  -2   2  17 78.1514 6.18184   4
  -2  -2  17 71.9470 3.79933   4
  -2  -2  16 99.8671 8.62999   5
  -2   2  16 97.4113 8.86059   5
  -2  -2  16 110.179 4.64870   4
  -2   2  16 105.391 6.73548   4
  -2   2  15 296.701 13.4886   5
  -2  -2  15 300.792 13.2671   5
  -2   2  15 295.845 11.1511   4
  -2   2  14 43.8008 4.81285   4
  -2   2  14 36.4320 6.00059   5
  -2  -2  14 50.5600 6.28669   5
  -2   2  13 134.742 6.88329   4
  -2   2  13 148.671 8.64195   5
  -2   2  12 154.650 8.46639   5
  -2   2  11 84.9747 5.99064   5
   2  -2 -11 77.0023 3.98930   3
   2  -2 -10-0.70276 3.71248   5
  -2   2  10 1.83929 2.03867   3
   2  -2 -10 4.13069 2.19253   3
  -2   2  10 4.80289 3.32942   5
  -2   2   9 1762.26 47.6924   5
  -2   2   9 1812.11 45.8751   3
   2  -2  -9 1763.13 45.8509   3
  -2   2   8 12.5970 2.10256   3
   2  -2  -8 14.2270 2.25214   3
  -2   2   8 13.3921 3.00201   5
  -2   2   7 948.258 25.6023   5
   2  -2  -7 934.586 24.4667   3
  -2  -2   7 909.852 23.2953   3
  -2   2   7 922.126 24.4439   3
  -2   2   6 79.7084 4.22793   5
  -2   2   6 88.0811 3.73875   3
  -2  -2   6 82.4216 2.87254   3
  -2   2   5 49.8908 3.15331   5
  -2   2   5 49.6437 2.77622   3
  -2  -2   5 46.1629 2.17121   3
  -2   2   4 9.14451 1.77298   5
  -2   2   4 8.73356 1.70421   3
  -2  -2   4 9.73115 1.41863   3
  -2   2   3 384.411 11.2487   5
  -2   2   3 389.067 11.2298   3
   2  -2  -2 84.9349 3.42655   1
  -2   2   2 81.5182 3.60042   3
  -2  -2   1 119.399 4.21998   1
   2  -2  -1 126.115 4.23052   1
  -2  -2   0 2311.69 56.6858   5
  -2  -2   0 2403.45 57.2664   1
  -2  -2   0 2407.22 57.3322   2
  -2  -2  -1 10.2029 1.34163   5
  -2  -2  -1 9.39889 1.48263   2
   2  -2   1 12.9541 1.59239   2
  -2  -2  -2 1370.79 34.8629   5
  -2  -2  -2 1307.63 35.3948   4
  -2  -2  -2 1361.61 35.1417   2
   2  -2   2 1377.39 35.0835   2
   2  -2   3 60.4626 3.15250   2
  -2  -2  -3 61.2645 3.16401   2
  -2  -2  -3 54.9485 3.12238   5
   2  -2   4 172.392 6.26045   2
  -2  -2  -4 177.859 6.51389   5
  -2  -2  -4 171.603 6.31518   2
  -2  -2  -5 220.525 7.73221   4
   2  -2   5 231.013 7.95789   2
  -2  -2  -5 233.436 8.15592   2
  -2  -2  -6 406.383 12.2364   4
  -2  -2  -6 408.369 12.8912   2
   2  -2   6 404.928 12.7496   2
   2   2   6 393.509 12.3256   4
  -2  -2  -7 472.779 13.7429   4
  -2  -2  -7 445.051 14.5355   2
   2  -2   7 464.127 14.4590   2
   2   2   7 448.718 13.7344   4
  -2  -2  -8 19.8720 2.95567   4
   2   2   8 22.8401 2.96448   4
   2  -2   8 21.6069 3.47497   2
  -2  -2  -9 320.077 10.5792   4
   2  -2   9 321.069 11.8295   2
   2   2   9 325.300 10.7242   4
  -2  -2 -10 1786.41 47.2526   4
   2  -2  10 1845.92 48.8495   2
   2   2  10 1784.09 47.3142   4
  -2  -2 -11 329.149 11.2184   3
   2   2  11 305.077 12.2760   2
   2  -2  11 326.181 12.5096   2
   2   2  11 320.231 10.8882   4
  -2  -2 -12 809.190 22.7824   3
   2  -2  12 796.078 24.4930   2
   2   2  12 778.409 24.3681   2
   2   2  12 771.953 22.5833   4
  -2  -2 -13 540.482 16.4641   3
   2   2  13 519.193 18.1850   2
   2  -2  13 514.363 18.1840   2
  -2  -2 -14 220.917 8.94901   3
   2   2  14 226.392 11.0333   2
   2  -2  14 205.098 10.7186   2
  -2  -2 -15 268.533 10.0778   3
   2   2  15 239.825 13.2815   5
  -2  -2 -16 593.564 17.9798   3
   2   2  16 564.171 21.8451   5
  -2  -2 -17 7.32662 4.45637   3
   2   2  17-0.50418 6.89085   5
  -2  -2 -18 358.097 12.3243   3
   2   2  18 335.880 16.5414   5
  -2   2 -19 79.6302 4.57456   3
  -2  -2 -19 76.2970 5.93519   3
   2  -2  19 59.6829 9.94542   5
   2   2  19 83.7817 10.2704   5
  -2   2 -20 18.1593 3.23522   3
  -2  -2 -20 17.6790 4.76610   3
  -2   2 -20 16.7767 3.34917   3
   2   2  20 14.3455 8.56049   5
   2  -2  20 23.4715 9.68492   5
  -2   2 -21 26.8410 2.35041   3
   2   2  21 37.5096 9.66996   5
   2   2  22 5.29036 9.40282   5
   2  -2  22 8.92155 9.87194   5
   2  -2  23 14.6789 10.7973   5
   2   2  23 5.46649 9.74685   5
   2   2  24 22.4838 11.1268   5
   2  -2  24 10.1099 10.9036   5
   2  -2  25 7.76510 11.8598   5
  -2  -3  26 31.1001 11.5132   5
  -2   3  25 90.2101 13.4230   5
  -2  -3  25 86.2669 12.4771   5
  -2   3  24 166.518 14.6797   5
  -2  -3  24 178.184 13.7152   5
  -2  -3  23 226.656 14.5766   5
  -2   3  23 219.632 15.7168   5
  -2  -3  22 246.667 14.6376   5
  -2   3  22 209.655 15.1153   5
  -2   3  22 247.956 11.4019   4
  -2   3  21 222.784 14.7282   5
  -2  -3  21 234.220 13.8976   5
  -2   3  21 218.060 10.7719   4
  -2   3  20 1.63160 8.63379   5
  -2  -3  20 13.5137 8.00662   5
  -2   3  20 8.72111 5.91647   4
  -2   3  19 45.3389 8.97984   5
  -2  -3  19 43.6254 8.54688   5
  -2   3  19 42.3579 6.50661   4
  -2   3  18 45.1808 8.76880   5
  -2  -3  18 50.8069 8.15852   5
  -2   3  18 49.6030 6.38315   4
  -2   3  17 7.06409 7.06037   5
  -2  -3  17 13.1761 6.94515   5
  -2   3  17 12.8356 5.34044   4
  -2   3  16 461.145 18.3430   5
  -2   3  16 474.935 15.9663   4
  -2  -3  16 447.892 12.2513   4
  -2   3  15 5.81963 5.90747   5
  -2   3  15 11.7562 4.83761   4
  -2   3  14 1059.10 32.8098   5
   2  -3 -14 1093.83 29.2301   3
  -2   3  14 1064.79 30.8936   4
  -2   3  13 229.324 11.0237   5
   2  -3 -13 236.956 8.55871   3
  -2   3  13 237.091 9.86612   4
   2  -3 -12 884.522 27.2795   5
  -2   3  12 886.589 27.7581   5
   2  -3 -12 909.801 25.1171   3
  -2   3  12 956.720 26.7624   4
  -2   3  11 435.589 15.5553   5
   2  -3 -11 449.120 13.4966   3
  -2   3  11 432.174 13.3158   3
  -2   3  10 230.069 9.68558   5
   2  -3 -10 223.413 8.05768   3
  -2   3  10 222.237 7.94958   3
  -2   3   9 372.312 12.6834   5
  -2   3   9 341.314 10.9862   3
   2  -3  -9 349.542 11.1210   3
  -2   3   8 856.153 23.1498   3
   2  -3  -8 846.125 23.1217   3
  -2  -3   8 828.277 21.6576   3
  -2   3   8 836.247 24.2490   5
  -2   3   7 147.727 5.77658   3
  -2  -3   7 138.130 4.69176   3
   2  -3  -7 153.488 5.91141   3
  -2   3   7 141.735 6.49481   5
  -2  -3   6 17.4452 1.84642   3
  -2   3   6 19.8960 2.62517   3
   2  -3  -6 20.6149 2.63707   3
  -2   3   6 23.9964 2.90590   5
  -2  -3   5 130.082 4.64025   3
  -2   3   5 126.685 5.27690   3
   2  -3  -5 138.072 5.43299   3
  -2   3   5 128.457 5.61565   5
  -2  -3   4 443.874 12.4376   3
  -2   3   4 438.529 13.0519   3
  -2   3   4 435.963 13.2321   5
  -2   3   3 1215.22 32.3259   3
  -2  -3   3 1219.15 31.8093   3
   2   3  -3 1217.44 31.7080   1
   2   3  -2 1994.54 49.9932   1
   2  -3  -2 1932.03 49.9809   1
  -2  -3   2 2015.94 50.6743   4
   2  -3  -2 1865.03 50.4901   5
  -2  -3   2 1996.02 50.4817   3
  -2   3   2 1993.68 50.7806   3
  -2   3   1 6179.67 157.406   3
   2   3  -1 6166.99 156.379   1
   2  -3  -1 6459.88 156.374   1
  -2  -3   1 6294.20 157.291   4
  -2  -3   1 6207.38 157.182   3
  -2   3   1 6398.82 156.375   1
  -2  -3   1 6156.66 156.352   1
  -2  -3   0 1534.70 38.7813   4
  -2  -3   0 1465.55 37.6458   5
  -2   3   0 1525.35 37.8063   2
  -2  -3   0 1487.10 37.8054   2
  -2   3   0 1581.35 38.9283   3
  -2  -3   0 1502.39 38.7586   3
  -2   3   0 1468.82 37.6670   1
  -2  -3  -1 4839.92 121.883   5
  -2  -3  -1 4836.20 122.918   4
   2   3   1 4871.92 121.981   5
  -2  -3  -1 4871.99 121.998   2
  -2   3  -1 4876.09 121.969   2
  -2  -3  -1 4932.89 122.990   3
   2   3   1 4926.23 121.929   2
   2  -3   1 4877.36 121.922   2
   2   3   2 867.375 23.6166   5
   2  -3   2 903.825 23.5678   2
   2   3   2 916.013 23.6299   2
  -2  -3  -2 896.063 23.6614   2
  -2   3  -2 915.556 23.6793   2
  -2  -3  -2 864.271 24.3845   4
  -2  -3  -2 879.576 24.5069   3
  -2  -3  -2 882.834 23.5588   5
  -2  -3  -3 1099.66 28.3861   5
   2   3   3 999.924 28.3027   5
   2   3   3 1095.75 28.3138   2
   2  -3   3 1079.31 28.2868   2
   2   3   3 1104.06 29.0701   4
  -2  -3  -3 1067.91 29.1654   3
  -2   3  -3 1077.76 28.3990   2
  -2  -3  -3 1066.92 28.4083   2
   2   3   4 200.065 7.39090   4
  -2  -3  -4 184.505 6.94747   5
  -2  -3  -4 202.301 7.01430   2
  -2   3  -4 203.421 6.99825   2
   2  -3   4 193.710 6.84419   2
   2   3   4 204.216 6.96535   2
   2   3   5 250.524 8.67959   4
   2   3   5 241.743 8.31864   2
   2  -3   5 239.347 8.30430   2
  -2  -3  -5 258.154 8.61299   5
  -2   3  -5 234.511 8.39521   2
  -2  -3  -5 226.689 8.43474   2
  -2  -3  -6 1488.77 39.1754   5
   2   3   6 1459.16 39.0388   4
   2  -3   6 1433.94 38.8515   2
   2   3   6 1448.75 38.8788   2
  -2  -3  -6 1489.26 38.9900   4
  -2  -3  -6 1468.58 39.1380   3
  -2  -3  -6 1471.92 39.1581   2
  -2   3  -6 1429.79 39.0996   2
   2   3   7 199.108 7.82959   4
  -2  -3  -7 220.310 8.57344   5
  -2   3  -7 201.027 5.81530   4
  -2  -3  -7 207.329 7.98363   4
  -2  -3  -7 203.450 8.13984   3
   2  -3   7 220.356 8.22463   2
  -2   3  -7 209.863 8.28677   2
   2   3   7 209.691 8.15035   2
  -2  -3  -7 200.033 8.18664   2
  -2  -3  -8 654.935 19.2506   4
   2  -3   8 646.027 19.6512   2
   2   3   8 641.659 19.6409   2
  -2  -3  -8 676.596 19.4925   3
   2   3   8 651.627 19.3640   4
  -2  -3  -9 148.765 6.74504   4
   2  -3   9 125.975 6.94419   2
   2   3   9 133.451 6.96542   2
  -2  -3  -9 144.746 6.83080   3
   2   3   9 149.648 6.66626   4
  -2  -3 -10 314.354 11.0935   4
  -2  -3 -10 315.032 11.2903   3
   2  -3  10 323.127 11.9358   2
   2   3  10 321.106 11.9667   2
   2   3  10 319.383 11.2501   4
  -2  -3 -11 274.796 10.3123   3
   2  -3  11 270.221 11.0745   2
   2   3  11 277.211 11.2106   2
   2   3  11 269.512 10.1665   4
  -2  -3 -12 723.898 21.0261   3
   2  -3  12 682.693 22.0874   2
   2   3  12 674.059 22.0728   2
   2   3  12 691.237 20.8726   4
  -2  -3 -13 414.934 13.9100   3
   2  -3  13 417.527 15.3389   2
   2   3  13 383.861 15.1164   2
   2   3  13 400.556 13.8172   4
  -2  -3 -14 288.499 10.9393   3
   2  -3  14 287.170 12.7238   2
   2   3  14 277.929 12.6514   2
   2   3  14 278.412 10.9959   4
  -2  -3 -15 39.2081 5.34051   3
   2   3  15 30.1859 4.86419   4
  -2  -3 -16 23.9564 5.02471   3
  -2  -3 -17 109.020 6.98124   3
  -2  -3 -18 0.22177 4.80946   3
  -2   3 -18 7.70392 3.56990   3
  -2  -3 -19 179.727 8.77482   3
  -2   3 -19 179.626 6.77007   3
   2   3  19 174.409 13.5634   5
  -2   3 -20 57.8673 3.63226   3
  -2   3 -20 54.7656 3.71693   3
  -2  -3 -20 61.6017 6.21556   3
   2   3  20 65.4630 11.0372   5
   2  -3  21 259.105 15.9736   5
   2   3  21 218.078 15.3567   5
   2   3  22 92.6529 12.1074   5
   2  -3  22 82.5567 12.0402   5
   2   3  23 82.4445 12.1519   5
   2  -3  23 100.462 13.2785   5
   2  -3  24 14.2000 11.3776   5
   2   3  24-7.05352 10.7021   5
  -2   4  25 76.9127 13.2023   5
  -2  -4  25 92.0225 12.1164   5
  -2   4  24 90.0926 12.7480   5
  -2  -4  24 96.3683 11.9970   5
  -2   4  23 12.0721 10.2092   5
  -2  -4  23-0.51751 9.20326   5
  -2   4  22 184.977 14.8083   5
  -2  -4  22 206.787 13.6336   5
  -2   4  22 190.786 10.8904   4
  -2   4  21 57.7399 11.1640   5
  -2  -4  21 74.3542 10.3018   5
  -2   4  21 70.4746 8.40407   4
  -2  -4  20 145.026 11.4803   5
  -2   4  20 148.976 12.6546   5
  -2   4  20 145.195 9.66747   4
  -2   4  19 99.2225 11.2812   5
  -2  -4  19 99.2062 9.98436   5
  -2   4  19 108.533 8.40260   4
  -2   4  18 124.342 11.2605   5
  -2   4  18 115.364 8.40892   4
  -2   4  17 61.3653 8.92014   5
  -2   4  17 69.7523 7.17062   4
  -2   4  16 438.331 16.6223   4
  -2   4  16 462.089 19.0317   5
   2  -4 -16 502.265 15.1166   3
  -2   4  15 28.3836 6.52016   5
   2  -4 -15 42.7259 4.69925   3
  -2   4  15 41.7646 6.08361   4
  -2  -4  15 34.0608 2.21641   4
  -2   4  14 512.587 17.7660   4
  -2   4  14 524.382 19.4401   5
  -2  -4  14 521.164 14.2957   4
   2  -4 -14 548.802 16.3707   3
  -2   4  13 127.393 7.55276   4
  -2   4  13 140.321 9.16602   5
   2  -4 -13 129.087 6.63540   3
  -2  -4  13 129.921 4.94047   4
  -2  -4  12 17.8104 2.72126   4
   2  -4 -12 18.1421 4.05274   3
  -2   4  12 15.5232 4.40067   4
  -2   4  12 20.2958 3.77389   3
  -2   4  12 15.2239 5.47448   5
  -2   4  11 351.761 12.9828   4
   2  -4 -11 341.485 11.7671   3
  -2   4  11 370.964 11.9832   3
  -2   4  11 335.221 13.5675   5
  -2  -4  11 348.465 10.5302   4
  -2  -4  10 1.02109 2.35691   4
  -2   4  10-3.67851 4.01779   4
  -2   4  10 3.15363 2.90717   3
  -2   4  10-2.01564 4.28326   5
   2  -4 -10 1.42179 3.26828   3
  -2   4   9 412.642 13.0961   3
  -2   4   9 419.435 14.3437   5
  -2  -4   9 403.331 12.1298   4
   2  -4  -9 404.813 13.0441   3
  -2   4   8 76.4812 4.66903   3
  -2   4   8 68.9439 4.98742   5
  -2  -4   8 67.8665 3.97366   4
  -2  -4   8 72.9746 3.49343   3
   2  -4  -8 74.2071 4.59746   3
  -2   4   7 1037.44 28.0511   3
  -2  -4   7 1011.06 27.2862   4
  -2   4   7 1002.74 28.6970   5
  -2  -4   7 1015.70 26.7217   3
   2  -4  -7 1000.98 27.8981   3
  -2   4   6 150.248 6.33133   3
  -2  -4   6 145.185 5.86190   4
  -2   4   6 135.344 6.50736   5
  -2  -4   6 147.299 5.43859   3
   2  -4  -6 148.760 6.38527   3
  -2  -4   5 1137.33 31.3056   4
  -2   4   5 1222.32 32.1950   5
   2  -4  -5 1136.01 31.7485   5
  -2  -4   5 1147.81 30.8859   3
  -2   4   5 1242.38 31.9145   3
   2  -4  -5 1185.90 31.7753   3
  -2  -4   4 17.6763 2.68060   4
   2  -4  -4 13.4952 2.84529   5
  -2  -4   4 12.5975 2.27574   3
  -2   4   4 14.0276 2.67208   3
  -2   4   3 6.23226 2.35277   3
  -2  -4   3 2.77166 2.23765   4
   2  -4  -3 2.74307 2.48469   5
  -2  -4   3 6.62200 2.24826   3
   2  -4  -3 5.50325 1.60809   1
   2   4  -3 4.80469 1.55101   1
  -2   4   2 13.0393 2.50871   3
  -2  -4   2 14.8323 2.54062   4
   2  -4  -2 13.7712 2.55137   5
  -2  -4   2 11.8187 2.45173   3
   2   4  -2 12.7840 1.59034   1
   2  -4  -2 14.2382 1.64088   1
  -2   4   1 47.2811 3.37613   3
  -2  -4   1 55.3640 3.77159   4
  -2  -4   1 49.0891 3.51440   3
   2   4  -1 43.0955 2.32247   1
   2  -4  -1 48.7806 2.36957   1
  -2   4   0 128.388 5.62450   3
  -2  -4   0 129.923 4.80208   5
  -2   4   0 124.355 4.41614   2
  -2  -4   0 133.222 4.47278   2
  -2  -4   0 128.954 5.76223   4
  -2  -4   0 118.938 5.65914   3
  -2  -4   0 128.536 4.36627   1
  -2   4   0 133.129 4.33968   1
  -2  -4  -1 573.947 16.1550   5
   2   4   1 579.972 17.2209   4
  -2  -4  -1 587.065 15.8256   2
  -2   4  -1 577.972 15.7989   2
  -2  -4  -1 587.637 17.2542   4
  -2  -4  -1 592.462 17.3293   3
  -2  -4  -1 597.899 15.7750   1
  -2   4  -1 590.564 15.6870   1
   2   4   2 97.0331 4.90745   4
   2   4   2 96.3893 4.24351   5
  -2   4  -2 93.8504 3.80459   2
  -2  -4  -2 87.5177 3.77003   2
   2  -4   2 93.0611 3.69547   2
   2   4   2 89.0999 3.72078   2
  -2  -4  -2 95.5279 4.92935   4
  -2  -4  -2 89.7966 4.99510   3
  -2  -4  -2 87.9836 4.09970   5
  -2  -4  -3 1555.57 41.3271   5
   2   4   3 1674.45 42.4503   4
   2   4   3 1566.69 41.5404   5
   2  -4   3 1587.96 40.9668   2
   2   4   3 1595.90 41.0252   2
  -2  -4  -3 1599.37 42.3088   4
  -2  -4  -3 1598.23 42.3406   3
  -2  -4  -3 1556.07 41.1519   2
  -2   4  -3 1599.54 41.2001   2
  -2  -4  -4 341.895 10.8796   5
   2   4   4 336.220 11.5570   4
   2   4   4 360.564 11.1745   5
   2   4   4 337.641 10.5739   2
   2  -4   4 357.346 10.6499   2
  -2   4  -4 351.586 10.8426   2
  -2  -4  -4 349.365 10.7832   2
  -2   4  -4 345.432 11.3794   3
   2   4   5 1267.25 34.7635   5
  -2  -4  -5 1298.55 34.6154   5
   2   4   5 1313.07 35.2554   4
   2   4   5 1306.61 34.3228   2
   2  -4   5 1281.66 34.2183   2
  -2   4  -5 1283.68 33.6164   4
  -2   4  -5 1299.97 34.8176   3
  -2   4  -5 1283.94 34.5463   2
  -2  -4  -5 1280.87 34.5910   2
  -2  -4  -6 89.3624 4.92166   2
  -2   4  -6 76.9753 4.74323   2
  -2  -4  -6 85.3640 4.99873   5
   2   4   6 91.3848 5.08661   5
   2   4   6 81.2176 5.16180   4
   2  -4   6 86.2010 4.71160   2
   2   4   6 95.4789 4.87028   2
  -2   4  -6 85.7490 3.60992   4
  -2  -4  -6 80.2096 5.18718   3
  -2   4  -6 75.7427 4.67986   3
   2   4   7 31.7926 4.05300   5
  -2  -4  -7 39.6189 4.31328   5
  -2  -4  -7 41.0303 4.13683   3
   2   4   7 33.5160 3.78996   2
   2  -4   7 34.5704 3.71932   2
  -2  -4  -7 31.2261 4.06006   4
  -2   4  -7 35.0808 2.20203   4
   2   4   7 33.6540 3.91962   4
  -2  -4  -8 25.4709 4.32180   5
   2   4   8 17.6881 3.50718   4
  -2  -4  -8 16.5793 3.88041   4
  -2   4  -8 15.6172 1.48850   4
  -2  -4  -8 19.1877 3.85025   3
   2   4   8 14.2633 3.64069   2
   2  -4   8 15.6283 3.71439   2
   2   4   9 94.6955 6.01010   4
  -2  -4  -9 97.6302 6.51236   5
  -2  -4  -9 91.8996 5.86514   4
   2  -4   9 100.161 6.03085   2
   2   4   9 94.6385 5.96706   2
  -2  -4  -9 92.5703 6.07303   3
   2   4  10 31.3475 4.26282   4
  -2  -4 -10 35.4837 4.73183   4
  -2  -4 -10 38.1383 4.79031   3
   2  -4  10 39.9440 4.71666   2
   2   4  10 26.8523 4.61751   2
  -2  -4 -11 273.437 10.6923   3
   2   4  11 267.837 10.6472   4
   2  -4  11 269.055 11.1200   2
   2   4  11 249.268 10.9306   2
   2   4  12 113.937 7.07822   4
  -2  -4 -12 115.979 7.15307   3
   2  -4  12 126.174 7.95375   2
   2   4  12 116.311 7.53619   2
  -2   4 -12 121.095 6.25785   3
   2   4  13 429.432 14.8948   4
  -2  -4 -13 433.519 14.6754   3
   2   4  13 425.207 15.7221   2
   2  -4  13 419.861 15.6862   2
  -2   4 -13 405.978 13.4222   3
   2   4  14 395.521 14.4435   4
  -2  -4 -14 415.071 14.3407   3
   2   4  14 399.107 15.5894   2
   2  -4  14 400.526 15.6272   2
  -2   4 -14 401.535 13.0716   3
  -2   4 -15 114.305 6.12851   3
  -2  -4 -15 113.676 7.25405   3
   2   4  15 111.495 7.51279   4
   2   4  16 19.9976 5.58302   4
  -2  -4 -16 17.2727 5.33509   3
  -2   4 -16 21.2249 4.07574   3
  -2  -4 -17 9.29782 5.46145   3
  -2   4 -17 8.80657 3.85434   3
  -2  -4 -18 59.9435 6.71026   3
  -2   4 -18 54.7792 4.46322   3
  -2   4 -19 10.4267 3.45434   3
  -2  -4 -19 10.3935 5.60741   3
  -2  -4 -20 201.146 9.65939   3
  -2   4 -20 183.023 6.31058   3
   2   4  23 145.818 14.7963   5
   2  -4  23 191.214 15.6732   5
   2   4  24 42.7414 12.5797   5
   2  -4  24 44.0168 12.5081   5
  -2  -5  25 10.8014 10.4625   5
  -2   5  24 18.9838 11.3064   5
  -2  -5  24 38.0689 10.6939   5
  -2   5  23 3.98332 11.1739   5
  -2  -5  23 5.18774 9.86714   5
  -2   5  22 58.1530 11.7343   5
  -2  -5  22 65.8817 10.7353   5
  -2   5  22 53.2146 8.77126   4
  -2   5  21 12.5563 10.1509   5
  -2  -5  21 4.45826 8.95272   5
  -2   5  21 11.5320 7.30412   4
  -2   5  20 42.3470 10.3673   5
  -2  -5  20 35.6514 9.43890   5
  -2   5  20 40.2143 7.91531   4
  -2   5  19 14.9503 6.71828   4
  -2   5  19 8.69636 8.94474   5
  -2   5  18 57.4807 7.67406   4
  -2   5  18 45.7995 9.54278   5
  -2   5  17 165.933 9.92685   4
   2  -5 -17 151.335 7.90587   3
  -2   5  17 141.545 11.5317   5
  -2   5  16 331.911 14.1095   4
   2  -5 -16 365.549 12.6947   3
  -2   5  16 327.276 16.2080   5
  -2   5  15 310.112 12.3861   4
   2  -5 -15 323.461 10.6968   3
  -2   5  15 294.599 13.8980   5
  -2   5  14 348.907 13.9984   4
  -2  -5  14 346.344 9.79644   4
   2  -5 -14 354.419 12.5742   3
  -2   5  14 318.115 14.8950   5
  -2   5  13 497.835 17.7095   4
  -2  -5  13 496.635 14.0006   4
   2  -5 -13 509.544 16.3390   3
  -2   5  13 526.551 16.5884   3
  -2   5  13 490.992 18.6275   5
  -2   5  12 472.909 16.7713   4
  -2  -5  12 465.714 13.4423   4
   2  -5 -12 469.864 15.3223   3
  -2   5  12 482.397 15.4571   3
  -2   5  12 455.079 17.2754   5
  -2   5  11 1305.79 36.7636   4
  -2  -5  11 1281.87 33.5693   4
   2  -5 -11 1277.04 35.1714   3
  -2   5  11 1273.36 35.3971   3
  -2   5  11 1227.38 36.9455   5
  -2   5  10 498.203 16.7944   4
  -2  -5  10 476.120 13.9194   4
   2  -5 -10 457.790 15.1827   3
  -2   5  10 475.574 15.4449   3
  -2   5  10 464.876 16.5814   5
  -2   5   9 1162.51 33.1995   4
  -2  -5   9 1124.49 30.6414   4
   2  -5  -9 1126.55 31.8406   3
  -2  -5   9 1161.81 30.3523   3
  -2   5   9 1173.61 32.0730   3
  -2   5   9 1143.84 33.0287   5
  -2   5   8 3.47908 3.51083   5
   2  -5  -8 2.22341 3.82143   5
  -2  -5   8 7.90792 2.76451   4
  -2   5   8 3.87853 3.38494   3
  -2   5   8 8.21885 4.00330   4
   2  -5  -8 1.23135 3.35971   3
  -2  -5   8 8.83957 2.65849   3
  -2   5   7 188.605 8.70969   5
   2  -5  -7 207.606 8.66021   5
  -2   5   7 199.083 9.18517   4
  -2  -5   7 213.157 7.63574   4
   2   5  -7 204.896 7.53948   3
  -2   5   7 210.227 8.45983   3
   2  -5  -7 203.840 8.36584   3
  -2  -5   7 199.533 7.25262   3
  -2  -5   6 31.4434 3.38900   4
  -2  -5   6 28.9846 3.20684   3
  -2   5   6 33.3714 3.69005   3
   2  -5  -6 30.1072 3.76318   3
  -2   5   6 26.8075 4.25539   4
   2   5  -6 34.4523 3.36818   3
  -2   5   6 27.7632 3.87380   5
   2  -5  -6 33.6228 4.05673   5
  -2  -5   5 278.966 9.67531   4
   2  -5  -5 275.620 10.0735   3
   2   5  -5 282.625 9.63358   3
  -2   5   5 279.340 10.1744   3
  -2  -5   5 273.894 9.37406   3
   2  -5  -5 293.382 10.2551   5
  -2  -5   4 98.0588 5.26003   4
   2   5  -4 101.179 4.34856   1
  -2   5   4 99.2147 5.35063   3
   2   5  -4 95.2558 5.04907   3
  -2  -5   4 102.720 4.99878   3
   2  -5  -4 100.859 5.45315   5
  -2   5   3 766.142 21.9385   3
  -2  -5   3 735.172 21.5274   4
   2  -5  -3 788.593 21.7283   5
  -2  -5   3 763.522 21.3284   3
   2   5  -3 742.415 21.4806   3
   2  -5  -3 745.454 20.1216   1
   2   5  -3 750.093 20.1725   1
   2  -5  -2 198.357 7.93120   3
  -2   5   2 204.880 7.98471   3
  -2  -5   2 197.903 7.85271   4
   2  -5  -2 210.856 7.91823   5
  -2  -5   2 193.651 7.55838   3
   2   5  -2 198.777 7.78617   3
   2   5  -2 187.080 6.17278   1
   2  -5  -2 203.025 6.19281   1
  -2  -5   1 168.181 7.07282   4
  -2  -5   1 161.543 6.82547   3
  -2   5   1 155.876 5.08092   2
  -2   5   1 169.970 7.06856   3
  -2  -5   1 156.597 5.16938   2
  -2  -5   0 26.7321 1.92491   1
  -2   5   0 29.8743 3.62080   3
  -2  -5   0 26.3849 2.76187   5
  -2  -5   0 26.5043 1.90473   2
  -2   5   0 27.8641 1.95548   2
  -2  -5   0 32.6640 3.74660   4
  -2  -5   0 32.9337 3.52041   3
  -2   5   0 31.3228 1.98290   1
  -2  -5  -1 166.440 6.27007   5
  -2   5  -1 159.875 5.37079   2
  -2  -5  -1 164.085 5.42290   2
  -2  -5  -1 176.477 7.43244   4
  -2   5  -1 174.904 7.18692   4
  -2  -5  -1 173.137 7.26628   3
  -2   5  -1 172.434 5.30812   1
  -2  -5  -1 159.029 5.30495   1
  -2  -5  -2 226.896 7.07705   2
  -2   5  -2 224.098 7.03245   2
  -2  -5  -2 222.911 7.80021   5
   2   5   2 226.488 8.82533   4
  -2   5  -2 226.977 8.31016   4
  -2  -5  -2 220.191 8.82818   4
  -2  -5  -2 201.536 8.64247   3
   2   5   2 219.678 6.91694   2
   2  -5   2 219.320 6.83887   2
  -2  -5  -3 549.366 16.3240   5
   2   5   3 582.912 17.5206   4
   2   5   3 550.970 16.5826   5
   2  -5   3 565.791 15.5806   2
   2   5   3 576.850 15.6542   2
  -2  -5  -3 568.495 17.4814   4
  -2   5  -3 558.477 16.5310   4
  -2  -5  -3 565.985 17.3973   3
  -2  -5  -3 554.524 15.8004   2
  -2   5  -3 553.233 15.7418   2
  -2  -5  -4 1168.48 31.6588   5
   2   5   4 1173.29 32.8809   4
   2   5   4 1167.19 31.9914   5
   2   5   4 1191.79 31.0665   2
   2  -5   4 1203.78 31.0536   2
  -2   5  -4 1168.92 31.5648   4
  -2  -5  -4 1159.27 32.6087   4
  -2   5  -4 1166.06 31.3030   2
  -2  -5  -4 1163.34 31.3116   2
  -2   5  -4 1158.31 32.3904   3
  -2  -5  -5 348.958 11.2558   5
   2   5   5 338.152 11.5534   5
   2   5   5 346.840 12.1915   4
   2   5   5 348.820 10.7067   2
   2  -5   5 325.088 10.5179   2
  -2   5  -5 330.373 10.4964   4
  -2   5  -5 325.559 10.8764   2
  -2  -5  -5 315.740 10.8184   2
  -2   5  -5 361.886 11.8108   3
   2   5   6 1393.85 39.0640   5
   2   5   6 1447.15 39.6184   4
   2  -5   6 1444.85 38.2282   2
   2   5   6 1444.72 38.3100   2
  -2   5  -6 1433.71 37.5075   4
  -2  -5  -6 1438.68 38.8027   5
  -2   5  -6 1456.22 39.0476   3
  -2  -5  -7 595.500 18.0306   5
   2   5   7 570.734 18.2918   5
   2   5   7 577.323 18.5330   4
   2  -5   7 597.769 17.4462   2
   2   5   7 572.075 17.4318   2
  -2   5  -7 573.467 16.0652   4
  -2  -5  -7 602.453 18.4558   4
  -2  -5  -7 585.625 18.4359   3
  -2   5  -7 572.938 17.8027   3
   2   5   8 2450.34 65.4006   5
  -2  -5  -8 2463.24 64.6796   5
   2   5   8 2440.52 65.1326   4
   2  -5   8 2498.50 64.2217   2
   2   5   8 2531.70 64.3755   2
  -2  -5  -8 2584.40 65.0455   4
  -2   5  -8 2381.65 62.0612   4
  -2  -5  -8 2494.91 64.9659   3
  -2   5  -8 2428.32 64.2677   3
  -2  -5  -9 1099.30 29.3380   5
   2   5   9 1010.24 29.9741   5
   2   5   9 1037.03 29.4251   4
  -2   5  -9 933.118 25.5672   4
   2  -5   9 1005.62 28.5597   2
   2   5   9 1025.27 28.6530   2
  -2  -5  -9 1049.12 29.0910   4
  -2  -5  -9 1076.21 29.2234   3
  -2   5  -9 1026.64 28.3000   3
   2  -5  10 695.990 22.1464   2
   2   5  10 734.854 22.4487   2
   2   5  10 745.814 22.9168   4
   2   5  10 743.412 23.9032   5
  -2  -5 -10 762.231 23.0386   5
  -2  -5 -10 736.430 22.5957   4
  -2  -5 -10 744.243 22.5773   3
  -2   5 -10 727.808 21.7258   3
   2  -5  11 315.747 12.4100   2
   2   5  11 322.363 12.5857   2
   2   5  11 323.382 12.6754   4
  -2  -5 -11 326.180 13.1796   5
   2   5  11 295.830 13.6925   5
  -2  -5 -11 317.208 12.3248   3
  -2   5 -11 327.737 11.5385   3
  -2   5 -12 51.4403 4.90134   3
   2   5  12 48.7314 6.01641   4
  -2  -5 -12 45.3765 5.83107   3
   2   5  12 47.3198 6.05231   2
   2  -5  12 46.5750 5.83787   2
   2   5  13 114.209 7.94505   4
  -2   5 -13 104.145 6.29599   3
  -2  -5 -13 114.876 7.58400   3
   2   5  13 113.532 8.06028   2
   2  -5  13 122.860 8.23193   2
  -2   5 -14 8.86231 4.12575   3
   2   5  14 4.01763 5.20521   4
  -2  -5 -14 9.07497 5.13098   3
   2  -5  14 10.8553 6.10992   2
   2   5  14 8.22692 6.02280   2
  -2   5 -15 132.713 6.96146   3
  -2  -5 -15 156.669 8.71950   3
   2   5  15 152.246 8.95967   4
   2   5  16 0.63921 5.78123   4
  -2   5 -16 1.42320 4.10639   3
  -2  -5 -16 2.23703 5.43247   3
  -2  -5 -17 99.9003 7.94405   3
   2   5  17 98.5357 8.18658   4
  -2   5 -17 80.5529 5.52441   3
  -2   5 -18 164.435 7.06416   3
  -2  -5 -18 156.918 9.43494   3
  -2  -5 -19 60.5349 7.42298   3
  -2   5 -19 66.6953 4.71776   3
  -2   5 -20 93.0539 4.63622   3
   2  -5  24 13.4625 12.7646   5
  -2  -6  25 42.0918 11.3897   5
  -2  -6  24 70.4838 11.7922   5
  -2   6  23 10.5044 11.5263   5
  -2  -6  23 8.45235 10.1605   5
  -2   6  23 17.4720 8.70743   4
  -2   6  22 10.9427 11.1573   5
  -2  -6  22 10.8023 9.70151   5
  -2   6  22 10.3419 8.50412   4
  -2   6  21 21.0899 8.34238   4
  -2   6  21 6.62736 10.3597   5
  -2   6  20 105.038 10.0349   4
  -2   6  20 113.680 12.7306   5
  -2   6  19 206.981 11.9870   4
  -2   6  19 221.262 15.0913   5
  -2   6  18 68.2552 8.62810   4
  -2   6  18 74.8868 10.7937   5
  -2   6  17 125.576 9.82716   4
   2  -6 -17 128.062 8.19013   3
  -2   6  17 117.230 11.4058   5
  -2   6  16-0.76212 6.13176   4
   2  -6 -16-3.05512 5.28405   3
  -2   6  16 9.78478 7.91432   5
  -2   6  15 4.50292 6.27606   4
   2  -6 -15 20.4937 5.86089   3
  -2   6  15 1.44058 6.82314   5
  -2  -6  14 158.174 5.61580   4
  -2   6  14 174.962 10.3531   4
   2  -6 -14 181.879 8.98285   3
  -2   6  14 173.475 11.0543   5
  -2   6  13 105.918 8.28693   4
  -2  -6  13 93.3781 4.48707   4
   2  -6 -13 110.467 7.18622   3
  -2   6  13 93.4737 7.12675   3
  -2   6  13 111.784 8.82925   5
  -2   6  12 513.553 18.3378   4
  -2  -6  12 499.825 14.6458   4
   2  -6 -12 531.309 17.0414   3
  -2   6  12 532.051 17.2353   3
  -2   6  12 472.512 18.3559   5
  -2  -6  11 282.689 9.44468   4
  -2   6  11 281.019 12.4833   4
   2  -6 -11 285.132 11.3774   3
  -2   6  11 295.981 11.6658   3
  -2   6  11 289.835 12.6686   5
  -2   6  10 194.769 9.95244   5
   2  -6 -10 193.771 9.49120   5
  -2  -6  10 205.545 7.55407   4
  -2   6  10 198.795 10.3051   4
  -2   6  10 193.485 9.09877   3
   2  -6 -10 198.607 9.13593   3
  -2   6   9 947.661 29.5337   5
   2  -6  -9 1001.32 28.7557   5
  -2   6   9 990.155 29.8806   4
  -2  -6   9 968.757 27.0585   4
  -2   6   9 1004.73 28.7824   3
   2   6  -9 978.210 27.3168   3
   2  -6  -9 958.975 28.4051   3
  -2  -6   9 1037.44 27.0642   3
  -2   6   8 61.5037 6.21405   5
   2  -6  -8 55.0203 5.43617   5
  -2  -6   8 48.5771 4.24857   4
  -2   6   8 57.9312 5.17846   3
  -2   6   8 55.5315 6.01455   4
   2   6  -8 47.5373 4.27535   3
  -2  -6   8 46.6697 4.06932   3
   2  -6  -8 69.8288 5.50129   3
  -2   6   7 1111.01 32.2312   5
   2  -6  -7 1149.86 31.6257   5
   2   6  -7 1108.43 30.6597   3
  -2   6   7 1110.92 31.6573   3
  -2  -6   7 1108.31 30.2595   3
   2  -6  -7 1114.94 31.4578   3
  -2   6   7 1130.68 32.6465   4
  -2  -6   7 1093.37 30.4846   4
   2  -6  -6 1112.96 30.8162   5
  -2   6   6 1089.00 31.9166   4
  -2  -6   6 1071.13 30.0306   4
  -2   6   6 1081.34 30.9892   3
   2   6  -6 1082.31 30.1440   3
   2  -6  -6 1125.33 30.8946   3
  -2  -6   6 1083.71 29.7731   3
   2  -6  -5 839.013 23.6888   5
  -2  -6   5 769.918 22.7028   3
  -2  -6   5 807.855 23.0790   4
  -2   6   5 816.898 24.6307   4
  -2   6   5 837.223 24.0061   3
   2   6  -5 772.179 23.0747   3
   2   6  -5 802.801 21.9303   1
   2  -6  -4 1384.89 35.9883   5
   2  -6  -4 1309.40 33.8855   1
  -2  -6   4 1302.66 35.4793   4
  -2   6   4 1299.32 36.7211   4
  -2   6   4 1284.56 36.1185   3
  -2  -6   4 1291.88 35.2235   3
   2   6  -4 1280.23 35.5449   3
   2   6  -4 1278.17 33.8839   1
  -2  -6   3 680.011 20.3189   4
   2  -6  -3 726.205 20.5774   5
  -2   6   3 665.956 20.7409   3
   2   6  -3 677.576 20.3906   3
  -2  -6   3 666.940 20.0331   3
   2   6  -3 694.900 18.3976   1
   2  -6  -3 678.786 18.2992   1
   2  -6  -2 424.054 14.3186   3
   2  -6  -2 475.310 14.5081   5
  -2  -6   2 440.660 14.3257   4
  -2  -6   2 440.764 14.1644   3
  -2   6   2 441.737 14.7389   3
   2   6  -2 439.049 14.3886   3
   2  -6  -2 435.965 12.0339   1
  -2  -6   1 8.73712 3.50316   4
  -2   6   1 5.08075 1.43168   2
  -2  -6   1 9.11274 1.58380   2
  -2  -6   1 7.92935 2.92980   5
  -2   6   1 7.56570 3.45660   3
  -2  -6   1 9.34506 3.56176   3
   2  -6  -1 3.78783 3.48669   3
  -2  -6   0 11.4824 3.54602   3
  -2   6   0 22.6854 4.16579   3
  -2  -6   0 7.86716 2.94537   5
  -2   6   0 26.9108 1.91892   2
  -2  -6   0 11.5144 4.00556   4
  -2   6   0 32.8855 4.35593   4
  -2  -6   0 6.48202 1.48284   2
  -2  -6  -1 1060.87 28.5772   5
  -2  -6  -1 1028.61 27.0146   1
  -2   6  -1 1056.58 26.9078   1
  -2  -6  -1 1039.75 29.7543   4
  -2   6  -1 1066.13 29.6205   4
  -2  -6  -1 1074.24 29.7106   3
  -2  -6  -1 1038.63 27.1358   2
  -2   6  -1 1050.28 27.1239   2
  -2  -6  -2 1020.12 27.4206   5
   2   6   2 934.748 28.5264   4
  -2   6  -2 994.419 25.7929   1
  -2  -6  -2 966.347 25.8808   1
  -2  -6  -2 998.323 28.6432   4
  -2   6  -2 1025.14 28.1293   4
  -2  -6  -2 1037.74 28.6168   3
  -2   6  -2 1007.80 26.1035   2
  -2  -6  -2 997.182 26.1067   2
  -2  -6  -3 784.408 21.0607   2
  -2   6  -3 788.651 21.0582   2
  -2  -6  -3 806.068 22.1578   5
   2   6   3 794.457 23.4311   4
  -2   6  -3 781.943 22.4736   4
  -2  -6  -3 735.619 23.2147   4
  -2  -6  -3 776.244 23.1843   3
   2  -6   3 762.230 20.7071   2
  -2   6  -3 705.775 22.7592   3
   2   6   3 790.536 20.8342   2
  -2  -6  -4 2152.23 55.7212   5
   2   6   4 2142.77 56.1953   5
   2   6   4 2077.86 57.0852   4
   2  -6   4 2165.32 54.5934   2
   2   6   4 2128.75 54.6001   2
  -2  -6  -4 2141.85 56.9300   4
  -2   6  -4 2115.38 55.7077   4
  -2  -6  -4 2006.41 56.5741   3
  -2   6  -4 2188.70 56.7738   3
   2   6   5 226.940 9.21378   5
   2   6   5 230.679 9.98812   4
   2   6   5 223.371 7.91360   2
   2  -6   5 226.478 7.80970   2
  -2   6  -5 220.776 8.26534   4
  -2  -6  -5 221.211 8.78353   5
  -2   6  -5 221.905 9.38785   3
   2   6   6 266.448 10.9157   4
   2   6   6 257.768 10.1283   5
   2   6   6 266.168 9.07625   2
   2  -6   6 241.081 8.80077   2
  -2   6  -6 251.636 8.79786   4
  -2  -6  -6 248.475 9.72851   5
  -2   6  -6 255.296 10.1822   3
  -2  -6  -7 279.426 10.7776   5
   2   6   7 272.763 11.4522   4
   2   6   7 285.895 11.2323   5
   2   6   7 292.370 10.1038   2
   2  -6   7 281.806 9.96928   2
  -2   6  -7 278.356 9.18925   4
  -2  -6  -7 266.448 11.2796   3
  -2   6  -7 283.102 11.0160   3
   2   6   8 23.8487 4.08000   2
   2  -6   8 19.8193 3.88077   2
  -2  -6  -8 14.7748 4.45979   5
   2   6   8 22.1695 4.82154   5
  -2   6  -8 22.2114 2.77611   4
   2   6   8 22.0336 4.70151   4
  -2  -6  -8 20.5731 5.20442   4
  -2  -6  -8 21.3273 5.03801   3
  -2   6  -8 24.4422 4.30147   3
  -2  -6  -9 108.561 7.35066   5
   2   6   9 124.319 8.07949   4
   2   6   9 119.975 7.94152   5
  -2   6  -9 135.165 5.02329   4
   2  -6   9 144.389 7.16504   2
   2   6   9 126.186 6.99705   2
  -2  -6  -9 117.904 7.79753   4
  -2  -6  -9 118.285 7.73258   3
  -2   6  -9 152.566 7.50008   3
  -2  -6 -10 97.3585 7.27137   5
   2   6  10 109.107 7.46501   4
   2   6  10 101.564 7.97683   5
   2  -6  10 106.404 6.74748   2
   2   6  10 96.0372 6.63154   2
  -2  -6 -10 112.403 7.60147   3
  -2  -6 -10 108.954 7.54751   4
  -2   6 -10 99.8035 6.58605   3
   2  -6  11 15.1076 4.91319   2
   2   6  11 8.88920 4.83232   2
  -2  -6 -11 10.5498 5.52815   5
   2   6  11 5.74130 5.80428   5
   2   6  11 1.31917 4.89243   4
  -2  -6 -11 8.50980 5.26062   3
  -2   6 -11 7.19951 4.39731   3
   2   6  12 139.287 10.3594   5
   2   6  12 144.892 8.84206   4
   2  -6  12 151.274 8.52484   2
   2   6  12 148.008 8.63843   2
  -2  -6 -12 152.427 8.75331   3
  -2   6 -12 140.421 7.68024   3
   2   6  13 7.19176 5.87533   4
  -2   6 -13 3.89703 4.28955   3
  -2  -6 -13 9.04302 5.64615   3
   2   6  13 3.09853 7.92384   5
   2  -6  13 1.88962 5.17516   2
   2   6  13 0.96735 5.30625   2
   2   6  14 6.97509 6.12383   4
  -2  -6 -14 21.0686 6.22813   3
  -2   6 -14 11.5800 4.55128   3
   2   6  14 6.26360 8.21637   5
   2  -6  14 7.38682 5.95602   2
   2   6  14 18.8687 6.19055   2
   2   6  15 60.8950 7.82431   4
  -2  -6 -15 57.4049 7.14052   3
  -2   6 -15 51.2066 5.59966   3
   2   6  15 48.9863 10.1282   5
   2   6  16 9.33202 6.52823   4
   2   6  16 8.66065 9.78922   5
  -2   6 -16 10.8306 4.61911   3
  -2   6 -17 80.3891 5.95367   3
   2   6  17 93.6415 8.88081   4
  -2   6 -18 4.42061 4.26792   3
   2   6  18 10.1768 7.13542   4
  -2   6 -19 7.30538 3.97925   3
  -2  -7  24 7.06937 10.6315   5
  -2   7  23 37.9035 12.7826   5
  -2  -7  23 44.0834 11.0087   5
  -2   7  23 49.6344 10.1397   4
  -2   7  22 8.53632 11.2639   5
  -2   7  22 25.7056 9.24986   4
  -2   7  21 6.20501 11.1115   5
  -2   7  21 4.35419 8.52112   4
  -2   7  20 43.1711 11.8839   5
  -2   7  20 28.7441 8.85370   4
  -2   7  19 33.0078 10.6627   5
  -2   7  19 26.4081 8.43199   4
  -2   7  18 3.01885 9.34091   5
  -2   7  18 6.00914 7.95796   4
  -2   7  17 71.2446 10.5421   5
  -2   7  17 59.9000 8.95288   4
  -2   7  16 51.4090 9.28094   5
   2  -7 -16 48.6869 6.77603   3
  -2   7  16 39.1827 7.87612   4
  -2   7  15 329.898 16.1291   5
   2  -7 -15 346.362 13.5258   3
  -2   7  15 298.406 14.5510   4
  -2   7  14 763.402 26.0427   4
   2  -7 -14 803.761 24.5237   3
  -2  -7  14 802.580 24.8972   2
  -2   7  14 772.018 24.8025   2
  -2   7  14 762.208 26.8615   5
  -2   7  13 529.533 20.5896   5
   2  -7 -13 574.668 18.8115   3
  -2   7  13 533.799 19.9814   4
  -2  -7  13 559.848 15.8033   4
  -2   7  13 556.418 18.9455   3
  -2   7  13 551.780 18.8056   2
  -2  -7  13 546.815 18.7369   2
  -2   7  12 1574.40 48.7412   5
   2  -7 -12 1770.07 47.2712   3
  -2  -7  12 1700.16 44.5880   4
  -2   7  12 1698.38 48.8577   4
  -2   7  12 1779.32 47.7130   3
  -2   7  12 1721.69 47.0741   2
  -2   7  11 312.743 13.9569   4
  -2  -7  11 307.545 10.4849   4
   2  -7 -11 319.490 12.6972   3
  -2   7  11 313.687 12.9193   3
  -2   7  11 309.841 13.6788   5
  -2   7  10 1031.44 32.9402   4
  -2  -7  10 1110.41 29.7989   4
   2  -7 -10 1088.06 31.6136   3
  -2   7  10 1075.93 31.9398   3
  -2   7  10 1103.42 32.9652   5
  -2   7   9 270.996 12.0118   5
  -2  -7   9 273.936 9.94364   4
  -2   7   9 285.713 12.6357   4
   2  -7  -9 282.608 11.5207   5
  -2   7   9 252.496 11.3075   3
   2   7  -9 255.567 10.3044   3
  -2  -7   9 295.523 10.1762   3
   2  -7  -9 276.154 11.4420   3
  -2   7   8 171.945 9.67292   4
  -2  -7   8 168.176 7.45693   4
   2  -7  -8 161.825 8.52688   5
  -2   7   8 149.474 8.40522   3
   2   7  -8 144.794 7.49059   3
  -2  -7   8 152.906 7.23319   3
   2  -7  -8 169.711 8.75399   3
  -2   7   7 387.444 15.1147   4
  -2  -7   7 396.032 13.0562   4
   2  -7  -7 401.318 14.1164   5
   2   7  -7 365.979 13.1151   3
  -2   7   7 371.381 13.9755   3
  -2  -7   7 386.208 12.8569   3
   2  -7  -7 397.512 14.1130   3
   2   7  -6 149.956 6.25191   1
   2  -7  -6 168.182 8.21033   5
  -2   7   6 149.635 8.92792   4
  -2  -7   6 152.853 7.44866   4
   2   7  -6 161.195 7.65879   3
  -2   7   6 155.129 8.25059   3
   2  -7  -6 165.810 8.49650   3
  -2  -7   6 156.482 7.36139   3
  -2  -7   5 1.64500 3.58783   3
  -2  -7   5 0.22003 3.78431   4
   2  -7  -5-0.49790 4.05424   5
  -2   7   5 0.85553 3.97815   3
   2   7  -5 0.48051 3.61793   3
  -2   7   5 1.33914 4.42849   4
   2   7  -5 1.74964 2.24958   1
   2  -7  -5 0.57784 2.27769   1
  -2  -7   4 141.252 6.87418   3
  -2  -7   4 114.309 6.70019   4
   2  -7  -4 132.540 7.23132   5
  -2   7   4 126.725 7.53913   3
   2   7  -4 120.507 6.83299   3
   2  -7  -4 125.037 4.77736   1
   2   7  -4 122.090 4.82133   1
  -2  -7   3 15.1135 4.16414   3
  -2   7   3 19.5261 4.46254   3
   2  -7  -3 20.8484 4.33957   5
  -2  -7   3 20.0384 4.46736   4
   2   7  -3 16.9874 3.96636   3
   2  -7  -3 21.2338 2.01263   1
   2   7  -3 20.8925 2.10884   1
   2  -7  -2 254.031 9.79265   5
  -2  -7   2 226.574 6.80414   2
  -2   7   2 228.166 6.77898   2
  -2  -7   2 239.331 9.93558   4
  -2   7   2 226.808 9.98931   3
  -2  -7   2 225.404 9.44582   3
   2   7  -2 232.186 9.76516   3
   2  -7  -2 261.096 10.1945   3
  -2  -7   1 184.215 7.59009   5
   2   7  -1 194.866 8.56777   4
  -2   7   1 172.308 5.24478   2
  -2  -7   1 178.299 5.31698   2
  -2   7   1 174.450 8.75078   4
  -2  -7   1 181.507 8.70778   4
  -2   7   1 194.101 8.96709   3
  -2  -7   1 178.934 8.37033   3
   2  -7  -1 185.858 8.53289   3
  -2  -7   0 663.659 19.8796   5
  -2  -7   0 664.506 20.9011   3
  -2   7   0 693.996 17.6939   2
  -2  -7   0 699.102 17.7483   2
  -2   7   0 681.259 21.3287   4
  -2  -7   0 609.873 21.0675   4
  -2  -7  -1 176.657 7.36846   5
  -2   7  -1 172.058 8.25402   4
  -2  -7  -1 176.641 8.64033   4
  -2  -7  -1 170.754 8.41855   3
  -2  -7  -1 173.105 5.24285   2
  -2   7  -1 155.987 5.12000   2
  -2   7  -2 30.9210 4.43927   4
  -2  -7  -2 28.5769 5.05211   4
  -2  -7  -2 33.5754 4.80906   3
  -2  -7  -2 28.7526 2.15815   1
  -2   7  -2 27.9025 2.03853   1
  -2  -7  -2 36.5913 4.18803   5
  -2  -7  -3 129.030 4.80832   1
  -2   7  -3 125.497 4.59967   1
  -2  -7  -3 134.809 6.66579   5
   2   7   3 141.209 7.80811   4
  -2   7  -3 130.106 6.80035   4
  -2  -7  -3 124.684 7.67323   4
  -2  -7  -3 124.081 7.60950   3
  -2   7  -3 134.229 7.60265   3
   2   7   4 15.4574 4.46332   4
  -2   7  -4 21.5799 3.86815   4
  -2  -7  -4 15.3523 4.87112   4
   2  -7   4 18.3925 2.51487   2
   2   7   4 16.8208 2.47619   2
  -2   7  -4 15.7325 4.19492   3
  -2  -7  -4 23.6394 4.84149   3
  -2  -7  -4 18.8483 4.08237   5
   2   7   5 1637.14 46.7899   4
   2   7   5 1669.70 43.8801   2
   2  -7   5 1712.44 43.8319   2
  -2   7  -5 1652.80 44.9873   4
  -2  -7  -5 1728.01 46.6774   4
  -2  -7  -5 1694.71 45.3212   5
  -2   7  -5 1694.66 46.4076   3
   2   7   6 90.5931 6.60212   5
   2   7   6 93.6825 7.25687   4
   2   7   6 101.153 5.08154   2
   2  -7   6 101.524 5.09933   2
  -2   7  -6 85.5389 5.27152   4
  -2  -7  -6 84.2248 6.11054   5
  -2   7  -6 99.1610 6.79118   3
  -2  -7  -7 1671.98 44.5516   5
   2   7   7 1630.63 45.2388   5
   2   7   7 1626.04 46.0154   4
   2   7   7 1625.66 43.3456   2
   2  -7   7 1607.64 43.1828   2
  -2   7  -7 1629.20 43.1782   4
  -2  -7  -7 1659.32 45.4573   3
  -2   7  -7 1633.69 45.1066   3
  -2  -7  -8 790.858 23.7428   5
   2   7   8 785.708 24.9928   4
   2   7   8 764.336 24.4202   5
   2  -7   8 809.436 22.5913   2
   2   7   8 784.314 22.6294   2
  -2   7  -8 741.698 21.7576   4
  -2  -7  -8 805.484 24.6956   4
  -2  -7  -8 812.944 24.5736   3
  -2   7  -8 754.062 23.7986   3
  -2  -7  -9 735.657 22.7139   5
  -2   7  -9 700.228 20.0715   4
   2   7   9 709.828 23.5717   4
   2   7   9 722.785 23.4711   5
   2   7   9 732.367 21.8094   2
   2  -7   9 724.339 21.5732   2
  -2  -7  -9 738.136 23.4891   4
  -2  -7  -9 734.296 23.2685   3
  -2   7  -9 766.226 22.8077   3
  -2  -7 -10 1300.42 36.3618   5
   2   7  10 1252.36 37.1940   4
   2   7  10 1235.68 37.2743   5
  -2  -7 -10 1266.42 36.5845   3
  -2   7 -10 1227.67 35.7898   3
   2   7  10 1289.14 35.5165   2
   2  -7  10 1259.56 35.2535   2
   2   7  11 718.152 23.9128   4
   2   7  11 737.501 24.7326   5
  -2  -7 -11 733.870 23.2885   3
  -2   7 -11 734.166 22.5673   3
   2  -7  11 723.232 22.3541   2
   2   7  11 701.494 22.3896   2
   2   7  12 882.780 29.2407   5
   2   7  12 894.627 27.8765   4
  -2  -7 -12 848.686 27.0407   3
   2  -7  12 881.456 26.3970   2
   2   7  12 858.358 26.5202   2
  -2   7 -12 873.256 26.0556   3
   2  -7  13 208.546 10.5527   2
   2   7  13 230.976 10.9960   2
  -2   7 -13 223.523 10.0477   3
   2   7  13 226.180 13.5250   5
   2   7  13 243.188 12.1134   4
   2   7  14 52.4546 7.74407   4
   2   7  14 32.8916 9.08129   5
  -2   7 -14 53.3664 6.07980   3
   2   7  14 38.5073 6.81909   2
   2  -7  14 40.0699 6.77934   2
   2   7  15 2.36309 7.00351   4
   2   7  15-3.80652 9.07886   5
  -2   7 -15 1.67061 5.02057   3
   2   7  16 27.9153 7.74092   4
   2   7  16 11.6929 9.66687   5
  -2   7 -16 21.1340 5.26515   3
   2   7  17 20.2078 7.58800   4
   2   7  17 8.10171 10.5737   5
  -2   7 -17 25.9662 5.37889   3
   2   7  18 7.28178 7.71134   4
  -2   7 -18 4.46829 4.72944   3
   2   7  18-2.33667 11.2742   5
  -2   7 -19 22.5980 4.77998   3
   2   7  19 6.47244 11.9597   5
   2   7  20 36.6338 13.0791   5
   2   7  21 68.3892 14.1726   5
   2   7  22 31.3659 14.0897   5
  -2   8  23 47.2158 10.8805   4
  -2   8  22 11.3613 9.70281   4
  -2   8  22 10.4735 12.3649   5
  -2   8  21 0.47332 9.17673   4
  -2   8  21 10.1448 11.3382   5
  -2   8  20 10.3950 9.38235   4
  -2   8  20 14.6467 11.1075   5
  -2   8  19 56.6616 10.0531   4
  -2   8  19 71.2548 12.0008   5
  -2   8  18 21.5841 8.42895   4
  -2   8  18 15.1713 10.0743   5
  -2   8  17 33.0115 8.79849   4
  -2   8  17 63.9308 10.8137   5
  -2   8  16 37.3603 8.64929   4
  -2   8  16 20.9085 8.95583   5
  -2   8  15 6.84974 7.69954   4
  -2   8  15 12.2634 8.38564   5
  -2   8  14 23.0432 7.93271   4
  -2   8  14 30.1950 8.00529   5
  -2  -8  14 20.8018 6.29841   2
  -2   8  14 17.7563 6.20269   2
  -2   8  13 109.592 9.74065   4
  -2   8  13 124.218 10.4256   5
  -2   8  13 131.895 9.23726   3
  -2   8  13 126.215 8.34921   2
  -2  -8  13 133.740 8.47104   2
  -2   8  12 19.7128 6.63822   4
  -2   8  12 27.8442 7.48031   5
  -2   8  12 32.4399 6.73135   3
  -2  -8  12 20.3238 3.89969   4
  -2  -8  12 15.6779 5.37095   2
  -2   8  12 13.3838 5.33253   2
  -2   8  11 62.9493 7.94696   4
  -2  -8  11 68.7669 5.18571   4
  -2   8  11 65.3036 7.84445   5
  -2   8  11 68.8522 7.39022   3
  -2   8  11 61.4876 6.16870   2
  -2  -8  11 64.0308 6.01673   2
   2  -8 -10 728.322 23.0869   3
  -2   8  10 720.653 23.3753   3
  -2   8  10 699.342 21.6901   2
  -2  -8  10 721.387 21.6277   2
  -2  -8  10 707.916 20.9609   4
  -2   8  10 724.720 24.6521   4
   2  -8  -9 7.72084 5.64112   3
  -2  -8   9 6.08694 4.18009   3
   2   8  -9 6.50992 4.64344   3
  -2   8   9 2.36920 5.23743   3
  -2   8   9 6.28139 3.99448   2
  -2  -8   9 5.09909 4.07338   2
  -2   8   9 2.08559 5.83172   4
  -2  -8   9 4.29432 4.06452   4
   2  -8  -8 1208.75 34.1753   3
  -2  -8   8 1191.30 32.5915   3
  -2  -8   8 1160.79 32.5595   4
  -2   8   8 1134.12 35.3842   4
  -2   8   8 1174.82 34.4529   3
   2   8  -8 1148.78 33.2828   3
  -2   8   8 1160.66 32.1436   2
   2  -8  -7 49.5883 6.22951   5
  -2   8   7 46.6157 6.92755   4
  -2  -8   7 44.7893 5.22290   4
   2  -8  -7 54.0030 6.36465   3
  -2  -8   7 40.5693 5.08313   3
   2   8  -7 46.3421 5.51166   3
  -2   8   7 38.6912 5.99250   3
   2   8  -7 38.3146 3.85864   1
   2  -8  -6 165.228 6.59545   1
   2   8  -6 187.280 6.79192   1
   2  -8  -6 194.012 9.40534   5
  -2   8   6 180.684 10.3374   4
  -2  -8   6 181.669 8.59251   4
   2   8  -6 178.154 8.84923   3
  -2   8   6 175.187 9.49470   3
   2  -8  -6 181.189 9.62899   3
  -2  -8   6 177.930 8.45255   3
  -2  -8   5 112.387 6.99127   3
  -2  -8   5 113.057 7.05725   4
   2  -8  -5 116.388 7.40016   5
   2   8  -5 105.962 7.00438   3
  -2   8   5 114.071 7.80290   3
   2   8  -5 108.890 4.75313   1
   2  -8  -5 113.598 4.71804   1
  -2  -8   4 76.2635 6.28779   3
   2  -8  -4 80.6381 6.49331   5
  -2  -8   4 84.8552 6.49900   4
  -2   8   4 66.4039 6.27459   3
   2   8  -4 86.6400 6.46508   3
   2  -8  -4 82.2024 3.57501   1
   2   8  -4 80.6366 3.66729   1
   2  -8  -3 97.5178 6.91376   5
  -2  -8   3 103.819 3.66278   2
  -2  -8   3 97.5877 6.91918   4
   2   8  -3 101.785 6.95829   3
  -2   8   3 91.0110 7.14314   3
  -2  -8   3 100.060 6.67388   3
  -2   8   3 104.808 3.60429   2
   2  -8  -3 104.498 7.26652   3
  -2   8   2 38.8048 5.89570   4
  -2  -8   2 45.7549 5.88326   4
   2  -8  -2 42.3742 5.70854   3
  -2   8   2 39.9211 5.62028   3
  -2  -8   2 46.0390 5.39847   3
   2   8  -2 46.2127 5.67352   3
   2  -8  -2 46.6497 5.54596   5
  -2  -8   1 162.886 8.88010   4
  -2   8   1 162.868 9.13653   4
  -2  -8   1 181.218 8.70321   3
   2  -8  -1 173.567 8.66199   3
  -2  -8   1 167.332 7.71848   5
   2   8  -1 160.270 8.66062   4
   2  -8  -1 174.353 8.59402   5
   2   8  -1 163.257 8.77210   3
  -2   8   1 154.252 8.83635   3
  -2  -8   0 165.985 8.72820   4
  -2   8   0 172.427 9.05464   4
  -2  -8   0 173.838 8.82289   3
   2   8   0 159.380 8.77740   4
  -2  -8   0 158.706 7.64029   5
  -2  -8  -1 13.9452 5.35352   4
  -2   8  -1 11.1559 4.74684   4
  -2  -8  -1 8.01027 4.52593   3
  -2  -8  -1 9.05723 4.03982   5
  -2   8  -2 85.1306 6.50855   4
  -2  -8  -2 86.4794 7.02458   4
  -2  -8  -2 92.9875 6.84732   3
  -2  -8  -2 91.0406 6.07592   5
  -2   8  -3 41.3205 2.38925   1
  -2  -8  -3 44.3408 2.69969   1
  -2  -8  -3 52.4919 5.13019   5
  -2   8  -3 52.5385 5.34244   4
  -2  -8  -3 50.3882 6.34227   4
  -2  -8  -3 48.6981 6.18684   3
  -2   8  -3 38.5791 5.80507   3
  -2  -8  -4 263.943 10.4709   5
   2   8   4 265.667 11.9091   4
  -2   8  -4 260.122 10.5510   4
  -2  -8  -4 290.780 12.0270   4
  -2   8  -4 267.250 11.5257   3
  -2  -8  -4 258.919 11.5689   3
  -2   8  -4 250.187 7.84957   1
  -2  -8  -4 250.904 8.07008   1
  -2  -8  -5 11.6765 4.51944   5
   2   8   5 14.7860 2.83160   2
   2  -8   5 11.3321 2.57238   2
  -2   8  -5 13.2299 4.20345   4
   2   8   5 14.3263 5.28087   4
  -2  -8  -5 19.7985 5.74500   4
  -2   8  -5 12.3683 4.93758   3
   2   8   6 752.168 24.6317   4
   2  -8   6 748.369 20.9823   2
   2   8   6 740.455 21.0624   2
  -2   8  -6 776.939 22.3890   4
  -2  -8  -6 743.243 24.1563   4
  -2   8  -6 752.066 23.9461   3
  -2  -8  -6 779.995 23.0753   5
  -2  -8  -7 75.6909 6.45607   5
   2   8   7 81.1783 7.44526   4
   2   8   7 71.1312 6.67002   5
   2  -8   7 75.8407 4.80809   2
   2   8   7 70.2598 4.89461   2
  -2   8  -7 70.4275 5.35118   4
  -2  -8  -7 78.4389 7.78227   3
  -2   8  -7 70.5649 6.88863   3
  -2  -8  -8 407.590 14.9313   5
  -2   8  -8 403.377 13.2008   4
   2   8   8 428.293 16.3495   4
   2   8   8 409.476 15.6317   5
   2   8   8 404.818 13.3302   2
   2  -8   8 418.792 13.2970   2
  -2  -8  -8 414.963 15.9082   3
  -2   8  -8 372.601 15.1141   3
   2   8   9 5.93209 5.44774   5
   2  -8   9 6.45442 3.84444   2
   2   8   9 7.99733 4.04102   2
  -2   8  -9 2.53691 3.45999   4
   2   8   9 11.8392 6.02584   4
  -2  -8  -9 1.17528 5.43610   5
  -2   8  -9 4.13890 5.24750   3
   2   8  10 62.3959 8.02657   4
   2   8  10 78.1277 6.03594   2
   2  -8  10 82.0146 6.03375   2
  -2   8 -10 63.6428 6.83271   3
   2   8  10 71.3735 7.81828   5
   2   8  11 19.4860 6.87272   5
   2   8  11 31.5286 7.17569   4
  -2   8 -11 24.9039 6.13255   3
   2   8  11 29.2200 5.71855   2
   2  -8  11 29.0147 5.35180   2
   2   8  12 394.111 14.7662   2
   2  -8  12 397.520 14.6081   2
  -2   8 -12 402.243 15.0222   3
   2   8  12 406.182 17.3943   5
   2   8  12 388.870 16.6568   4
   2   8  13 5.23541 7.42096   5
   2   8  13 8.44586 7.11807   4
  -2   8 -13 3.78311 5.46953   3
   2   8  13 12.2808 5.93134   2
   2  -8  13-2.41940 5.43883   2
   2  -8  14 331.843 14.1937   2
  -2   8 -14 354.403 13.7999   3
   2   8  14 363.753 16.1401   4
   2   8  14 386.500 18.2355   5
   2   8  15 18.2479 7.80819   4
   2   8  15 9.60725 9.66621   5
  -2   8 -15 10.1923 5.66061   3
   2   8  16 117.014 13.2403   5
   2   8  16 94.8600 9.91393   4
  -2   8 -16 104.685 7.67850   3
   2   8  17 11.0809 8.23094   4
   2   8  17 23.5863 11.5985   5
  -2   8 -17 8.65887 5.47991   3
   2   8  18 15.9991 8.53705   4
   2   8  18 27.6726 12.2281   5
  -2   8 -18 27.0283 5.81686   3
   2   8  19 33.5091 13.2083   5
   2   8  20 157.739 17.3024   5
   2   8  21 80.9991 15.8626   5
  -2   9  23 45.5586 11.7383   4
  -2   9  22 22.9580 10.9730   4
  -2   9  21 48.5381 11.1061   4
  -2   9  21 66.4536 13.8846   5
  -2   9  20 18.3721 10.3766   4
  -2   9  20 16.1980 11.6198   5
  -2   9  19 5.61003 9.61601   4
  -2   9  19 4.92955 10.7511   5
  -2   9  18 37.2012 10.0822   4
  -2   9  18 53.6387 11.7045   5
  -2   9  17 207.136 13.6993   4
  -2   9  17 222.336 15.5749   5
  -2   9  16 57.8930 10.0240   4
  -2   9  16 86.4264 11.1742   5
  -2   9  15 476.444 19.3770   4
  -2   9  15 409.636 19.5188   5
  -2   9  14 13.3383 7.87272   4
  -2   9  14 12.3402 6.38413   2
  -2   9  14 20.1891 8.71063   5
  -2   9  13 514.312 18.9471   3
  -2   9  13 491.323 20.1186   4
  -2  -9  13 478.387 17.1401   2
  -2   9  13 482.471 17.1727   2
  -2   9  12 64.3120 8.07887   3
  -2   9  12 68.1066 9.22984   4
  -2  -9  12 57.4343 6.41342   2
  -2   9  12 58.5180 6.57945   2
  -2   9  11 841.113 26.8052   3
  -2   9  11 822.698 28.0190   4
  -2  -9  11 818.822 23.6589   4
  -2  -9  11 808.547 24.4612   2
  -2   9  11 809.091 24.5893   2
  -2   9  10 71.1269 7.85412   3
  -2   9  10 81.6564 9.08874   4
  -2  -9  10 76.8413 6.04298   4
  -2  -9  10 66.1544 5.87390   2
  -2   9  10 67.4580 5.97786   2
  -2  -9   9 658.156 20.0604   4
  -2   9   9 695.744 23.8629   4
  -2  -9   9 689.427 20.4509   3
  -2   9   9 648.270 22.3815   3
   2   9  -9 645.534 21.0358   3
  -2   9   9 628.668 19.5881   2
  -2  -9   9 633.057 19.4651   2
  -2   9   8 183.270 11.2037   4
  -2  -9   8 170.916 8.48815   4
  -2  -9   8 176.242 8.70619   3
  -2   9   8 180.718 10.4991   3
   2   9  -8 166.506 9.32974   3
   2   9  -8 159.662 7.02542   1
   2  -9  -8 158.277 7.02231   1
  -2  -9   8 162.320 7.26985   2
  -2   9   8 162.565 7.31190   2
   2  -9  -7 23.2422 3.41466   1
   2   9  -7 27.6214 3.43398   1
  -2   9   7 35.7981 7.53199   4
  -2  -9   7 35.0730 5.53384   3
   2   9  -7 35.0359 5.82323   3
  -2  -9   7 26.1641 5.35002   4
  -2   9   7 27.2397 6.34455   3
  -2   9   7 23.2635 3.60568   2
  -2  -9   7 33.8641 3.76300   2
   2  -9  -6 401.056 12.0871   1
   2   9  -6 408.683 12.1944   1
  -2  -9   6 425.962 14.9875   4
  -2   9   6 413.284 17.0745   4
  -2   9   6 405.482 15.9383   3
   2   9  -6 429.232 15.5586   3
  -2   9   6 420.192 12.3712   2
  -2  -9   6 413.138 12.2929   2
  -2  -9   6 425.805 14.7897   3
   2   9  -5 3.83211 2.28438   1
   2  -9  -5 6.13043 2.26661   1
  -2  -9   5 9.07565 5.13373   3
   2   9  -5 1.61123 5.08445   3
  -2   9   5 13.2928 6.04173   3
  -2  -9   5 6.11512 4.96954   4
  -2   9   5 10.8432 2.56531   2
  -2  -9   5 4.27425 2.24378   2
  -2  -9   4 820.477 22.1633   3
  -2  -9   4 802.567 22.4652   4
   2   9  -4 816.184 23.0035   3
  -2   9   4 823.019 23.6582   3
  -2  -9   4 681.816 17.5878   2
  -2   9   4 698.211 17.6129   2
  -2   9   3 62.4218 7.36784   4
   2  -9  -3 78.8361 7.07585   3
  -2  -9   3 65.4712 6.44307   3
  -2  -9   3 57.9261 6.55091   4
  -2   9   3 62.0805 7.06459   3
   2   9  -3 67.7090 7.04178   3
   2  -9  -3 70.3565 6.65853   5
  -2  -9   2 592.102 19.8717   4
  -2   9   2 593.589 20.8178   4
  -2  -9   2 577.813 19.5898   3
   2  -9  -2 599.464 19.8669   3
  -2   9   2 592.458 20.6356   3
   2   9  -2 596.725 20.2408   3
   2  -9  -2 601.219 19.5781   5
  -2  -9   2 597.086 18.8152   5
  -2   9   1 336.219 14.0333   4
  -2  -9   1 325.400 13.4091   4
   2  -9  -1 346.680 13.5531   3
  -2  -9   1 323.733 13.3314   3
  -2   9   1 277.821 13.4903   3
   2   9  -1 347.268 13.8265   3
  -2  -9   1 315.762 12.1984   5
   2   9  -1 340.119 13.6607   4
   2  -9  -1 354.937 13.2793   5
  -2   9   0 499.439 17.7523   4
  -2  -9   0 491.015 17.3035   4
  -2  -9   0 472.556 17.0623   3
  -2  -9   0 456.095 15.8116   5
   2   9   0 483.958 17.4659   4
   2   9   1 38.0254 6.36146   4
  -2   9  -1 37.1788 6.03462   4
  -2  -9  -1 46.7349 6.24150   3
  -2  -9  -1 44.2412 6.61571   4
  -2  -9  -1 44.4855 5.44025   5
  -2  -9  -2 793.880 25.3248   4
  -2   9  -2 796.236 25.0223   4
  -2  -9  -2 798.145 25.2045   3
  -2   9  -2 785.822 25.6910   3
  -2  -9  -2 813.480 23.9709   5
  -2   9  -3 306.546 13.3767   3
  -2  -9  -3 337.288 13.7383   3
  -2  -9  -3 330.613 12.3217   5
  -2   9  -3 303.047 12.7116   4
  -2  -9  -3 302.307 13.2543   4
  -2  -9  -4 673.213 19.2296   5
  -2   9  -4 662.070 19.6382   4
  -2   9  -4 659.420 20.8658   3
  -2  -9  -4 601.248 15.5389   1
   2   9   5 188.421 10.5804   4
  -2  -9  -5 201.573 9.26023   5
  -2   9  -5 186.479 9.02066   4
  -2   9  -5 191.452 10.1265   3
  -2  -9  -5 158.383 6.04822   1
  -2   9  -5 162.120 5.91230   1
  -2  -9  -6 488.241 16.1939   5
   2   9   6 475.013 17.9884   4
  -2   9  -6 480.161 15.6091   4
  -2   9  -6 472.538 17.2892   3
   2   9   6 441.985 13.4367   2
   2  -9   6 426.597 13.2394   2
   2   9   7 415.377 16.5667   4
   2  -9   7 407.037 12.5446   2
   2   9   7 381.722 12.5558   2
  -2   9  -7 414.766 14.0252   4
  -2   9  -7 402.824 15.7824   3
  -2  -9  -7 409.492 14.9795   5
   2  -9   8 293.620 10.2306   2
   2   9   8 274.118 10.2445   2
   2   9   8 301.183 14.1411   4
  -2   9  -8 295.260 10.9686   4
  -2   9  -8 293.760 13.1222   3
   2   9   9 819.695 24.0041   2
   2  -9   9 826.792 23.8778   2
  -2   9  -9 836.989 23.8493   4
   2   9   9 811.145 26.9073   5
   2   9   9 845.571 27.6533   4
  -2   9  -9 850.226 26.5416   3
   2   9  10 107.669 6.85686   2
   2  -9  10 116.167 6.78243   2
   2   9  10 121.553 9.35622   5
   2   9  10 99.5993 9.45668   4
  -2   9 -10 99.0947 8.51217   3
   2  -9  11 627.086 19.8183   2
   2   9  11 597.900 19.8655   2
  -2   9 -11 644.026 21.5386   3
   2   9  11 642.131 23.2607   5
   2   9  11 708.501 23.5207   4
   2   9  12 39.7830 8.78736   4
   2   9  12 50.6321 8.73659   5
  -2   9 -12 35.8794 6.78948   3
   2  -9  12 35.3976 5.79133   2
   2   9  12 39.2565 6.10436   2
   2  -9  13 306.191 13.0869   2
   2   9  13 321.168 13.4350   2
  -2   9 -13 346.632 13.8805   3
   2   9  13 339.944 16.6487   5
   2   9  13 329.528 15.8826   4
   2   9  14 59.5993 9.45045   4
  -2   9 -14 60.6798 7.43449   3
   2   9  14 60.2188 10.3291   5
   2   9  15 100.566 10.3867   4
   2   9  15 137.408 12.8006   5
  -2   9 -15 115.637 8.63760   3
   2   9  16 90.1912 10.2939   4
   2   9  16 66.5351 11.6491   5
  -2   9 -16 73.1950 7.65145   3
   2   9  17 57.5019 9.96277   4
   2   9  17 51.5029 12.4610   5
  -2   9 -17 43.0845 6.82873   3
   2   9  18 49.2249 10.2742   4
   2   9  18 68.0420 13.6433   5
  -2   9 -18 37.5464 6.50643   3
   2   9  19 152.615 17.2441   5
   2   9  20 22.4243 13.7609   5
  -2  10  21 46.0699 11.6545   4
  -2  10  20 10.4321 10.8456   4
  -2  10  19 28.0018 10.6592   4
  -2  10  19 33.0394 12.4813   5
  -2  10  18 32.3631 10.9718   4
  -2  10  18 34.8828 11.7058   5
  -2  10  17 102.311 12.1086   4
  -2  10  16 67.7603 11.2480   4
  -2  10  15 247.400 15.3940   4
  -2  10  14 21.5181 9.52134   4
  -2  10  13 43.2274 8.70433   3
  -2  10  13 53.2110 9.54430   4
  -2  10  13 37.8302 6.45147   2
  -2  10  12 87.7279 9.45440   3
  -2  10  12 88.4853 10.5932   4
  -2  10  12 66.2105 6.95700   2
  -2  10  11 0.85383 7.26426   3
  -2  10  11-6.76542 7.89078   4
  -2  10  11 0.47921 4.69344   2
  -2  10  10 501.358 19.0129   3
  -2  10  10 485.078 20.1848   4
   2  10 -10 458.090 15.1159   1
  -2  10  10 462.675 15.4116   2
  -2 -10  10 481.027 15.4043   2
   2  10  -9 31.3761 4.37714   1
   2 -10  -9 28.7656 4.32534   1
  -2  10   9 21.7416 8.10380   4
  -2 -10   9 29.8464 5.95584   3
  -2  10   9 29.1424 7.38282   3
   2  10  -9 32.5513 6.87185   3
  -2  10   9 25.4769 4.39132   2
  -2 -10   9 24.7488 4.53901   2
   2 -10  -8 742.303 21.2764   1
   2  10  -8 769.862 21.3797   1
  -2 -10   8 770.698 23.7003   4
  -2  10   8 771.477 26.9551   4
  -2 -10   8 800.726 23.9331   3
  -2  10   8 814.543 26.0349   3
   2  10  -8 819.756 25.0401   3
  -2  10   8 765.630 21.6760   2
  -2 -10   8 749.714 21.4909   2
   2 -10  -7-4.50371 2.67598   1
   2  10  -7 4.78750 2.93518   1
  -2 -10   7 8.42448 5.75893   3
  -2  10   7-0.97533 7.26694   4
   2  10  -7 7.73695 6.16776   3
  -2  10   7 5.42305 6.87345   3
  -2 -10   7 2.56244 5.47925   4
  -2  10   7 0.94442 2.90938   2
  -2 -10   7 0.67800 2.79563   2
  -2 -10   6 407.212 14.5051   3
  -2 -10   6 397.517 14.5048   4
   2  10  -6 390.721 15.2742   3
  -2  10   6 424.379 16.4365   3
   2 -10  -6 383.992 10.6078   1
  -2 -10   6 345.906 10.4879   2
  -2  10   6 378.668 10.6674   2
  -2 -10   5 2.07074 5.69547   3
   2  10  -5 7.67863 6.11358   3
  -2  10   5 10.7565 6.16730   3
  -2 -10   5 7.98802 5.47951   4
  -2 -10   4 138.969 8.93371   4
  -2  10   4 119.295 9.24624   3
   2  10  -4 128.834 8.95995   3
  -2  10   3 238.207 12.9488   4
  -2 -10   3 242.630 11.8646   4
  -2 -10   3 246.854 10.8098   5
  -2  10   3 246.886 12.6343   3
   2  10  -3 256.584 12.2498   3
  -2  10   2 8.11224 6.66150   4
  -2 -10   2 2.34607 5.03061   5
   2  10  -2 9.64730 6.17457   3
  -2 -10   2 10.4533 6.31785   4
  -2  10   2 10.2924 6.35064   3
  -2  10   1 161.571 10.3352   4
  -2 -10   1 186.175 9.02766   5
   2  10  -1 167.887 10.5352   3
  -2  10   0 8.32807 6.27748   4
   2  10   0 13.1583 5.83140   4
  -2 -10   0 4.15099 4.84124   5
   2  10   0 9.59576 6.21889   3
   2  10   1 10.0028 6.35253   4
  -2  10  -1 6.84251 5.99802   4
  -2 -10  -1 6.09014 5.23211   5
  -2  10  -2 70.4674 7.49511   4
   2  10   2 69.5658 8.15026   4
  -2  10  -2 76.2668 8.09633   3
  -2 -10  -2 75.6225 6.63862   5
  -2  10  -3 7.93583 6.05311   4
  -2  10  -3 2.47995 5.97319   3
  -2 -10  -3 7.72949 5.35389   5
  -2  10  -4 527.999 19.7436   3
  -2 -10  -4 550.844 18.3119   5
  -2  10  -4 530.971 18.6467   4
  -2  10  -5-2.75454 5.39519   4
  -2  10  -5-0.41103 6.23237   3
  -2 -10  -5 3.13866 2.13914   1
  -2  10  -6 606.912 19.5263   4
   2  10   6 667.212 22.6812   4
  -2  10  -6 620.710 21.4710   3
  -2 -10  -6 586.424 16.3778   1
  -2  10  -6 572.912 15.9573   1
   2  10   7 53.5203 8.42038   4
  -2  10  -7 62.6320 6.24085   4
  -2  10  -7 67.7911 8.10557   3
   2 -10   7 57.7887 3.98959   2
   2  10   7 56.2236 4.18893   2
   2 -10   8 160.176 6.95034   2
   2  10   8 165.971 7.11223   2
  -2  10  -8 179.550 10.8776   3
  -2  10  -8 165.153 8.58372   4
   2  10   8 178.183 11.6944   4
   2  10   9 84.6066 9.58769   4
   2  10   9 77.2275 5.53948   2
   2 -10   9 83.9102 5.51578   2
  -2  10  -9 81.6620 6.35666   4
  -2  10  -9 84.9887 8.59505   3
   2  10  10-7.77352 8.61800   4
  -2  10 -10-2.73372 6.61814   3
   2  10  10 1.26211 4.35402   2
   2  10  11 114.171 7.36572   2
   2  10  11 111.374 10.8436   4
  -2  10 -11 122.201 9.52391   3
   2  10  12 106.908 7.67252   2
   2  10  12 134.314 11.4257   4
   2  10  12 156.236 11.6110   5
  -2  10 -12 131.547 9.86455   3
   2  10  13 438.568 16.4663   2
  -2  10 -13 479.083 18.0180   3
   2  10  13 505.518 20.3446   4
   2  10  13 493.710 20.5950   5
  -2  10 -14 177.839 10.8435   3
   2  10  14 185.780 13.1444   4
   2  10  14 200.697 14.1260   5
  -2  10 -15 385.313 15.6630   3
   2  10  15 395.705 18.5362   4
   2  10  15 423.253 20.3878   5
  -2  10 -16 29.5768 7.11320   3
   2  10  16 34.8118 10.5380   4
   2  10  16 16.9216 10.8489   5
  -2  10 -17 64.8916 7.94726   3
   2  10  17 70.2030 11.6118   4
   2  10  17 62.4923 13.0907   5
   2  10  18 18.2037 10.5233   4
   2  10  18 13.0092 12.7459   5
   2  10  19 33.4359 14.6249   5
  -2  11  19 24.7179 11.1975   4
  -2  11  18 97.6227 13.4382   4
  -2  11  17 58.7691 11.5092   4
  -2  11  16 79.7576 11.8620   4
  -2  11  15 90.0172 12.0038   4
  -2  11  14 9.89547 10.3151   4
  -2  11  13 62.8926 10.1626   3
   2  11 -13 64.2956 6.85462   1
  -2  11  13 67.1334 11.3325   4
  -2  11  12 16.9073 8.46423   3
   2  11 -12 16.0150 5.12014   1
   2 -11 -12 14.5493 5.36576   1
  -2  11  12 25.2055 10.0421   4
  -2  11  11 2.94884 4.80679   2
  -2  11  11 16.7553 8.45057   3
   2 -11 -11 8.79232 4.95255   1
   2  11 -11 3.99677 4.47916   1
  -2  11  11 10.1968 9.38908   4
  -2  11  10 13.8344 4.32925   2
  -2  11  10 19.5882 8.42373   3
   2 -11 -10 15.6958 4.19544   1
   2  11 -10 9.39934 4.09627   1
  -2  11   9 12.2701 3.70219   2
   2  11  -9 8.78784 3.54860   1
   2 -11  -9 11.4277 3.56013   1
  -2  11   9 22.6047 9.47330   4
  -2  11   8 368.536 11.0417   2
  -2  11   8 432.062 17.5228   3
   2  11  -8 369.816 10.9744   1
   2 -11  -8 364.557 10.8920   1
  -2  11   8 409.594 18.4142   4
   2  11  -7 179.464 10.9971   3
  -2  11   7 178.054 11.9034   3
  -2  11   6 944.322 31.7586   3
   2  11  -6 1030.04 31.3183   3
  -2  11   5 16.0692 7.67634   3
   2  11  -5 2.89225 6.80137   3
  -2  11   4 979.556 31.5307   3
   2  11  -4 1015.25 31.2570   3
  -2  11   4 945.300 31.9764   4
   2  11  -3 98.4835 9.32400   3
  -2  11   3 87.1858 9.63117   3
  -2  11   3 94.8889 9.69540   4
   2  11  -2 559.450 20.5872   3
  -2  11   2 595.730 21.4803   4
   2  11  -1 18.4478 7.29963   3
  -2  11   1 26.3331 7.52251   4
  -2  11   0 346.192 15.5820   4
  -2  11  -1 18.3265 7.32945   3
   2  11   1 21.1634 7.11895   4
  -2  11  -1 13.8126 7.03859   4
  -2  11  -2 337.770 15.7993   3
   2  11   2 379.381 16.3746   4
  -2  11  -2 343.500 15.1391   4
  -2  11  -3 38.4328 8.20988   3
  -2  11  -3 49.2057 7.41810   4
   2  11   3 55.0643 8.77861   4
  -2  11  -4 382.031 17.0506   3
  -2  11  -4 408.691 16.0148   4
  -2  11  -5 871.096 28.5877   3
  -2  11  -5 840.278 26.7469   4
  -2  11  -6 142.259 9.26868   4
   2  11   6 146.994 12.0098   4
  -2  11  -6 165.958 11.3019   3
   2  11   7 560.310 19.5749   4
  -2  11  -7 524.877 15.4017   4
  -2  11  -7 543.773 18.1517   3
  -2  11  -8 7.53486 7.23961   3
  -2  11  -8 0.70495 3.12792   1
  -2  11  -8 4.98827 5.60347   4
   2  11   8 4.11427 8.35060   4
   2  11   9 65.8291 10.2620   4
   2  11   9 43.9465 4.50081   2
  -2  11  -9 53.6769 8.59693   3
   2  11  10 35.4873 9.40716   4
   2  11  10 14.8790 4.47841   2
  -2  11 -10 21.4318 7.85098   3
   2  11  11 60.5753 10.4094   4
  -2  11 -11 53.1775 8.70662   3
   2  11  12 11.9274 9.51571   4
  -2  11 -12 17.5232 7.78481   3
   2  11  13 27.4029 10.1244   4
  -2  11 -13 27.2343 8.03167   3
   2  11  14 239.722 15.5151   4
  -2  11 -14 240.815 12.9239   3
   2  11  15 22.8159 10.1728   4
  -2  11 -15 16.6059 7.95676   3
   2  11  16 518.072 23.6856   5
   2  11  16 463.789 21.1491   4
  -2  11 -16 443.881 17.6391   3
   2  11  17 23.8164 12.8072   5
   2  11  17 32.2852 11.2119   4
   2  11  18 301.185 21.2351   5
  -2  12  17 437.902 22.1003   4
  -2  12  16 21.9765 12.2103   4
  -2  12  15 59.5227 12.4848   4
  -2  12  14 26.8626 10.9483   4
   2  12 -13 11.7767 5.34111   1
  -2  12  13 14.2788 11.4073   4
  -2  12  12 41.9084 11.6864   4
   2  12 -12 28.6482 5.14967   1
  -2  12  12 44.2563 10.0309   3
  -2  12  11 7.32728 10.7388   4
   2  12 -11 9.64253 4.01549   1
  -2  12  11 13.1986 9.10829   3
  -2  12  10 8.47482 9.99274   4
   2  12 -10 10.8838 3.46283   1
  -2  12  10 20.2674 8.82270   3
  -2  12   9 54.8800 10.1799   3
  -2  12   9 50.8966 11.1146   4
  -2  12   8 15.7958 8.93340   3
  -2  12   7 94.6308 10.7968   3
  -2  12   6 27.9567 9.04277   3
  -2  12   5 247.828 14.2690   3
  -2  12   5 243.746 15.1792   4
  -2  12   4 67.4692 9.72872   3
  -2  12   4 67.2741 9.96558   4
  -2  12   3 435.569 18.9891   3
  -2  12   3 420.290 19.0325   4
  -2  12   2 27.0903 8.72306   4
  -2  12   1 14.8281 8.89435   4
  -2  12   0 13.3419 7.98173   4
  -2  12  -1 585.251 22.7493   3
  -2  12  -1 582.538 22.0016   4
  -2  12  -2 192.233 12.9408   3
  -2  12  -2 168.567 11.3930   4
   2  12   2 183.805 12.4452   4
  -2  12  -3 575.615 23.1838   3
  -2  12  -3 663.300 22.7222   4
   2  12   3 639.605 23.8990   4
  -2  12  -4 133.151 11.2557   3
  -2  12  -4 132.916 10.1726   4
   2  12   4 124.360 11.6229   4
  -2  12  -5 213.948 13.6733   3
  -2  12  -5 225.302 12.1327   4
  -2  12  -6 8.43945 8.39393   3
  -2  12  -6 12.3066 7.02497   4
  -2  12  -7 16.2199 8.79162   3
   2  12   7 31.4684 9.51271   4
  -2  12  -7 23.4524 6.82366   4
  -2  12  -8 53.3958 9.28770   3
  -2  12  -8 39.7539 7.05434   4
   2  12   8 29.1593 10.0844   4
  -2  12  -9 13.8563 8.74090   3
   2  12   9 10.7959 9.59436   4
  -2  12 -10 39.8454 9.10396   3
   2  12  10 48.3234 10.4984   4
  -2  12 -11 116.217 10.8938   3
   2  12  11 102.989 12.4247   4
  -2  12 -12 7.56018 8.37984   3
   2  12  12 17.0445 9.93685   4
  -2  12 -13 62.2705 9.47450   3
   2  12  13 66.7772 11.7767   4
  -2  12 -14 3.70763 8.69055   3
   2  12  14 10.0821 10.5993   4
  -2  12 -15 163.820 11.7542   3
   2  12  15 154.816 14.7024   4
  -2  12 -16 18.9263 8.89199   3
   2  12  16 27.3154 11.9722   4
  -2  13  14 39.3711 12.9464   4
  -2  13  13 23.2402 12.7642   4
  -2  13  12 15.8573 12.2129   4
  -2  13  11 176.211 14.0985   3
  -2  13  11 174.227 15.6095   4
  -2  13  10 17.5634 10.0186   3
  -2  13  10 13.6245 11.2684   4
  -2  13   9 56.9615 10.5451   3
  -2  13   8 88.7904 11.5932   3
  -2  13   7 10.5259 9.36608   3
  -2  13   6 386.305 18.5982   3
  -2  13   6 391.191 19.6484   4
  -2  13   5 4.99906 9.50255   3
  -2  13   5-0.59792 9.63604   4
  -2  13   4 691.454 25.7658   3
  -2  13   4 626.808 25.6352   4
  -2  13   3 12.2726 9.68746   3
  -2  13   3 11.3731 9.88789   4
  -2  13   2 1041.06 34.9440   4
  -2  13   1 14.9764 9.49481   4
  -2  13   0 1069.38 35.7020   3
  -2  13   0 1090.70 35.3131   4
  -2  13  -1 15.5254 9.49650   3
  -2  13  -1 20.9022 9.38313   4
  -2  13  -2 664.899 26.1744   3
  -2  13  -2 718.321 25.3290   4
  -2  13  -3 20.9609 9.60454   3
  -2  13  -3 6.35349 8.15547   4
  -2  13  -4 260.390 15.2519   3
   2  13   4 266.995 15.5838   4
  -2  13  -4 246.898 13.6685   4
  -2  13  -5 100.409 11.6818   3
  -2  13  -5 102.973 9.79816   4
   2  13   5 100.893 12.2376   4
  -2  13  -6 18.3944 9.43243   3
  -2  13  -6 8.45624 7.58128   4
  -2  13  -7 39.0623 10.1236   3
  -2  13  -7 31.1686 7.95445   4
  -2  13  -8 35.9089 9.96640   3
   2  13   8 39.9275 11.2408   4
  -2  13  -9 77.3023 10.9046   3
   2  13   9 75.9458 12.5746   4
  -2  13 -10 0.50814 9.58149   3
   2  13  10-15.4659 10.8232   4
  -2  13 -11 22.2469 9.58157   3
   2  13  11 24.9072 11.5841   4
  -2  13 -12 52.3580 10.4047   3
   2  13  12 63.3385 12.1377   4
  -2  13 -13 11.1443 9.95727   3
   2  13  13-6.29228 11.7315   4
  -2  13 -14 119.317 11.7635   3
   2  13  14 116.013 14.4056   4
  -2  13 -15 24.4989 9.67480   3
  -2  14  11 5.40965 10.7149   3
  -2  14  11-8.40017 12.5860   4
  -2  14  10 10.1412 10.7392   3
  -2  14  10-2.08078 12.0556   4
  -2  14   9 11.8522 10.1830   3
  -2  14   8 21.2919 10.7495   3
  -2  14   7 13.6942 10.9271   3
  -2  14   7 8.00198 11.3497   4
  -2  14   6 13.1856 10.5716   3
  -2  14   6 18.3443 11.9418   4
  -2  14   5 27.0758 11.0682   3
  -2  14   5 21.8117 10.5873   4
  -2  14   4 1.20920 10.2340   3
  -2  14   4 18.2019 11.2597   4
  -2  14   3 50.7365 11.6808   4
  -2  14   2 7.12777 10.4848   4
  -2  14   1 103.399 12.1509   4
  -2  14   0 12.7472 10.0608   3
  -2  14   0 2.76988 9.14267   4
  -2  14  -1 143.575 13.3985   3
  -2  14  -1 130.025 12.4411   4
  -2  14  -2 39.8314 10.6780   3
  -2  14  -2 22.3410 9.90291   4
  -2  14  -3 240.374 15.7552   3
  -2  14  -3 240.995 14.5977   4
  -2  14  -4 50.1709 10.9639   3
  -2  14  -4 57.7443 9.86996   4
  -2  14  -5 91.2931 12.3504   3
  -2  14  -5 122.884 11.2453   4
  -2  14  -6 74.5454 11.8916   3
  -2  14  -6 44.9362 9.22954   4
  -2  14  -7 35.3473 10.8509   3
  -2  14  -8 0.57060 9.89151   3
  -2  14  -9 118.192 12.9382   3
   2  14   9 130.093 14.1115   4
  -2  14 -10 37.3076 10.9815   3
  -2  14 -11 200.412 14.4845   3
  -2  14 -12 66.4668 11.5188   3
  -2  14 -13 369.532 18.4429   3
  -2  14 -14 30.3309 10.9404   3
  -2  15   7 32.5446 11.5993   3
  -2  15   7 13.4590 12.7653   4
  -2  15   6 229.580 16.7318   3
  -2  15   6 222.502 17.1510   4
  -2  15   5 25.0904 11.9973   3
  -2  15   5 25.8755 12.7537   4
  -2  15   4 498.444 23.2075   3
  -2  15   4 503.941 23.6139   4
  -2  15   3 55.5859 13.2398   4
  -2  15   2 676.480 27.4734   4
  -2  15   1 404.305 21.3035   3
  -2  15   1 423.455 20.7301   4
  -2  15   0 469.934 22.0817   3
  -2  15   0 434.951 21.1408   4
  -2  15  -1 259.586 17.0962   3
  -2  15  -1 212.520 15.3993   4
  -2  15  -2 265.204 17.6477   3
  -2  15  -2 257.238 16.0952   4
  -2  15  -3 16.1783 11.2786   3
  -2  15  -3 2.57972 9.84674   4
  -2  15  -4 77.7698 13.1913   3
  -2  15  -4 80.4111 11.3961   4
  -2  15  -5 34.3979 12.0792   3
  -2  15  -5 34.5705 10.0452   4
  -2  15  -6 37.7883 11.7526   3
  -2  15  -7 74.5198 12.9499   3
  -2  15  -8 17.6913 11.3691   3
  -2  15  -9 68.6657 12.8285   3
  -2  15 -10 13.9852 11.0999   3
  -2  15 -11 2.82657 11.2532   3
  -2  15 -12 17.3970 11.5656   3
  -2  16   2-5.91172 11.8253   4
  -2  16   1 43.1483 12.9715   4
  -2  16   0 76.7593 13.3922   4
  -2  16  -1 9.46234 11.3351   4
  -2  16  -2 88.1556 13.0668   4
  -2  16  -3 35.4501 11.6375   4
  -2  16  -4 56.2815 11.4276   4
  -3   0  26 304.010 18.0005   5
  -3   0  25 0.56608 10.1532   5
  -3   0  24 135.888 12.7316   5
  -3   0  23 13.8595 9.78590   5
  -3   0  22 2.05235 8.67125   5
  -3   0  21 0.49316 8.17275   5
  -3   0  21-2.94191 4.55778   4
  -3   0  20 61.2714 9.09225   5
  -3   0  20 67.7803 5.67314   4
  -3   0  19-2.91554 4.22815   4
  -3   0  19 0.44763 7.21398   5
  -3   0  18 375.942 16.4079   5
  -3   0  18 394.216 13.1287   4
  -3   0  17 5.19938 6.19863   5
  -3   0  16 645.470 22.0761   5
  -3   0  15 4.21668 5.16270   5
  -3   0  14 100.452 7.64341   5
  -3   0  13-0.30161 4.49441   5
  -3   0  12 162.696 8.24126   5
  -3   0  11 0.24850 3.61687   5
  -3   0  10 336.463 8.95819   3
  -3   0  10 339.968 11.8850   5
  -3   0   9-0.58123 2.81501   5
  -3   0   9 1.93778 1.21364   3
  -3   0   8 83.3760 4.47751   5
  -3   0   8 70.4308 2.78904   3
  -3   0   7 2.67012 2.16787   5
   3   0  -6 203.467 7.19270   5
  -3   0   6 198.042 6.79961   5
   3   0  -5 0.99929 1.72570   5
  -3   0   5 1.09757 1.47423   5
   3   0  -4 1837.46 46.8953   5
  -3   0   4 1856.03 46.8537   5
   3   0  -3 1.29754 1.15471   5
   3   0  -3 2.22243 1.54959   1
  -3   0   3 0.68184 0.99903   5
  -3   0   2 1303.20 32.9654   1
   3   0  -2 1238.28 31.7877   5
   3   0  -2 1263.30 33.0438   1
  -3   0   1 0.42165 1.53149   1
   3   0  -1 0.45202 1.16310   1
  -3   0   0 175.076 6.07707   2
  -3   0   0 179.979 6.14375   1
   3   0   1 0.45178 1.72417   2
  -3   0  -1-0.36342 1.48686   2
  -3   0  -2 6503.26 163.484   2
   3   0   2 6546.51 163.426   2
   3   0   3 0.94443 2.02539   2
  -3   0  -3 3.06148 1.62414   2
  -3   0  -4 3986.42 101.290   2
   3   0   4 3989.83 101.084   2
  -3   0  -5 1.11603 1.94273   2
   3   0   5 1.16239 2.33053   2
  -3   0  -6 1358.68 36.3138   2
   3   0   6 1302.09 35.8625   2
   3   0   7 2.45587 2.91191   2
  -3   0  -7 2.59001 2.79049   2
  -3   0  -7-0.61939 1.86742   4
  -3   0  -8 797.744 23.6584   2
  -3   0  -8 780.130 21.2608   4
   3   0   8 801.363 23.2437   2
  -3   0  -9 2.88214 3.20914   2
   3   0   9-0.49315 3.38378   2
  -3   0  -9 0.74710 2.08858   4
  -3   0 -10 929.564 28.1952   2
  -3   0 -10 950.145 25.2026   4
   3   0  10 943.631 27.7941   2
   3   0  11-4.92909 4.44851   2
  -3   0 -11 2.56642 2.34947   4
   3   0  12 593.996 19.6049   2
  -3   0 -12 574.206 16.2774   4
   3   0  13-2.32383 5.01664   2
   3   0  14 440.263 16.7992   2
   3   0  15 0.88159 6.13652   5
   3   0  16 49.6048 8.03578   5
   3   0  17 9.62758 7.06224   5
   3   0  18 48.8777 8.79749   5
  -3   0 -18 28.7179 5.02450   3
   3   0  19 8.80831 8.43964   5
  -3   0 -19 6.35747 4.53917   3
   3   0  20 13.5324 8.97154   5
  -3   0 -20 4.31591 4.61655   3
   3   0  21 0.56027 9.11059   5
   3   0  22 373.433 18.7084   5
   3   0  23 4.26078 10.0152   5
   3   0  24 381.733 20.0125   5
  -3   1  26 10.2688 11.3127   5
  -3  -1  26-3.40645 10.6209   5
  -3   1  25 11.1670 11.3480   5
  -3  -1  25 4.42679 10.4570   5
  -3   1  24 14.2300 10.2975   5
  -3  -1  24 1.61291 9.58578   5
  -3   1  23 12.6078 9.79587   5
  -3  -1  23-8.29531 9.44535   5
  -3   1  22 63.4853 10.5217   5
  -3  -1  22 39.7682 9.58713   5
  -3   1  21 22.3307 8.83952   5
  -3  -1  21 20.0510 8.36023   5
  -3   1  21 24.8790 5.48735   4
  -3  -1  20 29.8031 7.97725   5
  -3   1  20 15.5789 8.55534   5
  -3   1  20 22.2508 5.26394   4
  -3  -1  20 21.1243 4.19391   4
  -3   1  19 69.1465 9.09548   5
  -3  -1  19 78.2918 8.99402   5
  -3   1  19 64.9270 6.17074   4
  -3  -1  19 74.9563 5.20698   4
  -3   1  18 71.3583 8.52066   5
  -3  -1  18 77.4837 8.86926   5
  -3  -1  18 78.5641 5.42055   4
  -3   1  18 77.9440 6.23640   4
  -3   1  17 108.746 9.19509   5
  -3  -1  17 121.229 9.37510   5
  -3   1  17 113.900 6.80080   4
  -3  -1  16 37.2904 6.84487   5
  -3   1  16 27.7661 6.80924   5
  -3  -1  15 568.155 19.2038   5
  -3   1  15 514.320 18.9576   5
  -3   1  14 68.9741 6.73219   5
  -3  -1  14 76.9844 6.77116   5
  -3   1  13 1656.24 45.5475   5
  -3  -1  13 1604.56 45.1228   5
  -3  -1  12 45.6260 5.18130   5
  -3   1  12 54.2048 5.42609   5
  -3   1  11 2959.31 74.4261   3
  -3   1  11 2955.71 77.4891   5
  -3  -1  11 2968.86 77.2609   5
  -3   1  10 101.230 3.95944   3
  -3  -1  10 107.099 5.95774   5
  -3   1  10 100.175 6.00375   5
  -3   1   9 4121.01 102.229   3
  -3   1   9 4033.49 104.243   5
  -3  -1   9 4006.96 104.078   5
   3  -1  -9 4100.62 104.331   5
  -3   1   8 244.396 8.68932   5
   3  -1  -8 237.025 8.79733   5
  -3  -1   8 223.394 8.42290   5
  -3   1   8 239.198 7.29141   3
   3  -1  -7 2355.82 60.6618   5
  -3  -1   7 2290.51 60.4728   5
  -3   1   7 2393.92 60.6810   5
  -3   1   7 2361.92 59.5805   3
  -3  -1   6 5.07400 1.89957   5
   3  -1  -6 6.49148 2.36056   5
  -3   1   6 4.71788 1.92600   5
  -3  -1   5 141.971 4.91872   5
   3  -1  -5 141.783 5.25982   5
  -3   1   5 136.727 5.24218   5
  -3  -1   4 94.6413 3.39251   5
   3  -1  -4 98.9070 3.92703   5
  -3   1   4 96.1523 3.86205   5
  -3  -1   3 16.2923 1.06217   5
   3  -1  -3 18.4741 2.06467   1
   3  -1  -3 13.9883 1.75833   5
   3  -1  -2 2410.64 60.9664   1
  -3  -1   2 2473.34 60.8809   1
   3  -1  -2 2317.47 60.1305   5
   3  -1  -1 10.2650 1.69373   1
  -3  -1   1 10.0585 1.81663   1
  -3  -1   0 1462.14 38.0191   1
  -3  -1   0 1469.36 38.0914   2
  -3  -1  -1 12.2504 1.89697   2
   3  -1   1 10.2208 1.98695   2
  -3  -1  -2 143.517 5.41628   2
   3  -1   2 135.034 5.39291   2
  -3  -1  -3 402.419 12.1294   2
   3  -1   3 395.927 12.0253   2
  -3  -1  -4 4.42528 2.10136   2
   3  -1   4 3.85061 2.16601   2
  -3  -1  -5 394.117 12.8043   2
   3  -1   5 414.751 12.7670   2
   3  -1   6 686.925 19.7672   2
  -3  -1  -6 668.235 18.7326   4
  -3  -1  -6 670.270 19.9525   2
  -3  -1  -7 644.029 18.1264   4
   3  -1   7 649.475 19.3506   2
  -3  -1  -7 646.445 19.6453   2
  -3  -1  -8 620.695 17.6046   4
   3  -1   8 629.981 19.0561   2
  -3   1  -8 613.144 16.7128   4
  -3  -1  -8 643.027 19.5980   2
  -3  -1  -9 1138.52 30.4046   4
  -3   1  -9 1136.57 29.4358   4
   3  -1   9 1130.19 32.1710   2
  -3  -1  -9 1142.46 32.6966   2
   3  -1  10 21.2101 4.53863   2
  -3  -1 -10 13.8444 4.36554   2
  -3  -1 -10 16.9206 3.02777   4
  -3   1 -10 17.3157 2.09900   4
   3  -1  11 1740.34 47.6195   2
  -3  -1 -11 1749.38 45.2175   4
  -3   1 -11 1712.00 43.9792   4
  -3  -1 -12 0.14905 3.14106   4
   3  -1  12-1.24305 4.64714   2
   3  -1  13 503.972 17.7728   2
   3  -1  14 391.003 15.4861   2
   3  -1  17 33.5782 7.91908   5
  -3  -1 -17 34.7677 5.28655   3
   3  -1  18 63.8583 9.47452   5
  -3  -1 -18 57.8518 5.78026   3
   3  -1  19 185.981 13.2063   5
   3   1  19 155.941 12.2515   5
  -3  -1 -19 169.047 8.26141   3
   3  -1  20 108.571 11.4882   5
   3   1  20 104.287 11.2454   5
  -3  -1 -20 103.331 6.89904   3
  -3   1 -20 96.3705 6.08938   3
   3  -1  21 181.616 13.7099   5
   3   1  21 184.855 13.6581   5
   3  -1  22 128.162 12.7247   5
   3   1  22 137.672 12.7098   5
   3   1  23 84.1021 11.6894   5
   3  -1  23 81.9792 12.3201   5
   3  -1  24 85.9288 12.6313   5
   3   1  24 52.9788 11.5978   5
  -3  -2  26 22.7108 11.0077   5
  -3   2  25 5.45816 11.3481   5
  -3  -2  25 15.0561 10.1635   5
  -3   2  24 69.1260 12.0379   5
  -3  -2  24 46.3860 10.6294   5
  -3   2  23 18.9322 10.5208   5
  -3  -2  23 13.6904 9.26777   5
  -3   2  22 47.7630 6.72470   4
  -3   2  22 33.7864 9.84788   5
  -3  -2  22 45.6997 10.0512   5
  -3   2  21 38.7927 6.43241   4
  -3   2  21 33.5017 9.30507   5
  -3  -2  21 45.4108 9.12574   5
  -3   2  20 29.2989 6.06292   4
  -3   2  20 28.9856 8.93924   5
  -3  -2  20 34.8711 8.30474   5
  -3   2  19 23.0816 5.79184   4
  -3   2  19 16.9747 7.97506   5
  -3  -2  19 21.2628 3.55946   4
  -3  -2  19 29.5405 8.01844   5
  -3   2  18 64.1204 6.36794   4
  -3   2  18 57.9059 8.48264   5
  -3  -2  18 54.3537 8.15339   5
  -3   2  17 18.8410 4.97996   4
  -3   2  17 12.5794 6.74973   5
  -3  -2  17 27.6835 6.63062   5
  -3   2  16 37.5106 5.19756   4
  -3   2  16 44.7990 7.24339   5
  -3  -2  16 46.1513 6.84536   5
  -3   2  15 82.4612 7.70426   5
  -3  -2  15 84.9502 7.40842   5
  -3   2  14 176.619 9.94646   5
  -3  -2  14 190.367 9.74698   5
  -3   2  13 259.013 11.4667   5
  -3  -2  13 254.285 11.1422   5
  -3   2  12 1.00310 2.35952   3
  -3   2  12 5.34913 4.30151   5
  -3  -2  12 0.55326 4.20172   5
  -3   2  11 45.5261 3.25256   3
  -3  -2  11 47.0787 5.09532   5
   3  -2 -11 48.3520 5.39797   5
  -3   2  11 47.7197 5.05098   5
  -3   2  10 355.859 10.9470   3
  -3   2  10 366.098 12.8271   5
  -3  -2  10 367.068 12.7301   5
   3  -2 -10 378.637 12.9102   5
  -3   2   9 110.814 4.67913   3
   3  -2  -9 105.070 5.93191   5
  -3   2   9 107.749 5.86377   5
  -3  -2   8 112.763 3.60230   3
  -3   2   8 106.857 4.63057   3
  -3   2   8 109.068 5.68732   5
   3  -2  -8 121.465 5.84569   5
  -3   2   7 546.430 16.2465   5
  -3  -2   7 555.489 14.5452   3
   3  -2  -7 545.030 16.1807   5
  -3   2   7 527.373 15.4150   3
   3  -2  -6 6.08576 2.50683   5
  -3   2   6 5.28439 1.97700   3
  -3   2   6 2.90065 2.14129   5
   3  -2  -5 609.386 16.9802   5
  -3   2   5 605.484 16.8408   3
  -3   2   5 587.596 17.0211   5
   3  -2  -4 11.6236 2.09946   1
   3  -2  -4 10.9057 2.19365   5
  -3   2   4 16.3933 2.11591   5
   3  -2  -3 327.634 10.1203   1
  -3  -2   2 602.332 16.7277   1
   3  -2  -2 602.825 16.8093   1
   3  -2  -1 87.0987 3.71872   1
  -3  -2   1 83.0340 3.78135   1
   3   2   0 2079.53 53.5128   5
  -3  -2   0 2142.87 53.6325   5
  -3  -2   0 2245.56 54.7595   1
  -3  -2   0 2225.97 54.8745   2
  -3  -2  -1 19.8159 2.23302   1
   3   2   1 20.9700 1.49757   5
  -3  -2  -1 21.3512 2.18358   2
   3   2   2 1035.38 27.0855   5
  -3  -2  -2 1027.71 27.7424   2
   3  -2   2 1050.11 27.6888   2
   3   2   3 12.3154 2.13032   5
  -3  -2  -3 16.0432 2.22931   2
   3  -2   3 9.64308 2.11505   2
   3   2   4 2969.92 76.5804   5
  -3  -2  -4 3008.75 76.4493   2
   3  -2   4 2970.07 76.2101   2
  -3  -2  -5 53.7791 3.64250   4
   3  -2   5 51.0137 3.70055   2
   3   2   5 48.3514 4.13653   5
  -3  -2  -5 51.9044 3.84917   2
  -3  -2  -6 4966.76 125.750   4
   3  -2   6 4931.21 126.184   2
   3   2   6 4998.09 127.439   5
  -3  -2  -6 5039.67 126.573   2
  -3  -2  -7 101.825 5.20305   4
   3  -2   7 109.507 5.80983   2
   3   2   7 81.1050 6.39349   5
  -3  -2  -7 98.3289 5.60185   2
  -3  -2  -8 1798.69 47.1734   4
   3  -2   8 1800.93 48.1757   2
  -3  -2  -8 1793.31 48.7247   2
  -3  -2  -9 16.6217 3.22663   4
  -3   2  -9 12.5901 1.64821   4
  -3  -2  -9 9.77592 3.90104   2
   3  -2   9 13.7306 3.84370   2
  -3   2 -10 78.2243 2.90812   4
  -3  -2 -10 81.4507 4.96496   4
   3  -2  10 89.0735 6.35066   2
   3  -2  11 3.46958 4.45257   2
   3   2  11 8.72233 4.74353   2
  -3  -2 -11 4.44927 3.28288   4
  -3  -2 -12 16.6511 3.79237   4
   3  -2  12 24.8173 5.42169   2
   3   2  12 22.7420 5.44453   2
   3   2  13 136.971 8.79817   2
   3  -2  13 139.959 8.80006   2
  -3  -2 -13 131.406 6.59449   4
  -3  -2 -14 12.5606 4.62369   3
   3  -2  14 5.97366 5.66885   2
   3   2  14 11.9582 5.72506   2
  -3  -2 -15 382.176 13.5284   3
  -3  -2 -16 21.3219 5.19187   3
  -3  -2 -17 203.338 9.42217   3
  -3  -2 -18 44.3259 5.94883   3
  -3  -2 -19 31.7949 5.70512   3
   3  -2  20 99.1062 11.5810   5
  -3  -2 -20 71.2275 6.75825   3
   3  -2  21 9.71573 10.1088   5
   3  -2  22 77.8470 12.1636   5
   3  -2  23 5.09506 10.7047   5
   3   2  24 159.415 14.7388   5
   3  -2  24 183.317 15.3661   5
  -3  -3  26 39.3500 11.6680   5
  -3  -3  25 66.5494 11.4018   5
  -3   3  25 57.7723 12.4555   5
  -3   3  24 215.633 15.8453   5
  -3  -3  24 226.734 14.9203   5
  -3  -3  23 34.6430 10.2752   5
  -3   3  23 13.7252 10.2400   5
  -3   3  22 379.006 14.8751   4
  -3   3  22 344.226 18.3150   5
  -3  -3  22 380.705 17.5435   5
  -3   3  21 12.1693 6.38378   4
  -3  -3  21 2.76759 8.29404   5
  -3   3  21-8.31252 9.43006   5
  -3   3  20 414.943 15.4159   4
  -3  -3  20 373.870 17.2432   5
  -3   3  20 408.158 18.6809   5
  -3  -3  19 7.11260 2.63899   4
  -3   3  19 5.72498 5.96987   4
  -3  -3  19-4.24548 7.38985   5
  -3   3  19 8.10372 8.17587   5
  -3   3  18 223.194 10.6481   4
  -3   3  18 200.560 12.8514   5
  -3  -3  18 223.304 12.1572   5
  -3   3  17 131.636 8.19813   4
  -3   3  17 109.374 9.86328   5
  -3  -3  17 105.904 8.96154   5
  -3  -3  16 7.41455 6.10146   5
  -3   3  16 4.88927 5.14182   4
  -3   3  16 6.81991 6.40930   5
  -3   3  15 467.183 18.3209   5
  -3  -3  15 492.704 17.9049   5
  -3   3  15 509.763 17.0380   4
  -3  -3  14 287.109 12.4431   5
  -3   3  14 292.295 13.0045   5
  -3   3  13 1479.85 39.5854   3
   3  -3 -13 1556.44 42.5172   5
  -3   3  13 1480.42 42.6433   5
  -3   3  12 117.482 5.71894   3
  -3   3  12 114.169 7.73902   5
   3  -3 -12 112.432 7.70812   5
  -3   3  11 1571.37 41.5824   3
  -3   3  11 1531.90 43.6670   5
   3  -3 -11 1636.45 43.4567   5
  -3   3  10 96.9412 4.99668   3
   3  -3 -10 95.7071 6.19757   5
  -3   3  10 97.8993 6.45172   5
   3  -3  -9 577.604 17.6717   5
  -3   3   9 552.328 16.4770   3
  -3  -3   9 565.714 14.9518   3
  -3   3   9 577.687 17.9028   5
  -3   3   8 281.663 9.31906   3
  -3  -3   8 274.289 8.03769   3
   3  -3  -8 273.018 10.1331   5
  -3   3   8 286.860 10.3600   5
   3  -3  -7 332.352 11.2122   5
  -3  -3   7 334.909 9.69728   3
  -3   3   7 340.782 11.4241   5
  -3   3   7 336.178 10.7219   3
  -3  -3   6 3.21988 1.84311   3
  -3   3   6 4.27218 2.56299   5
  -3   3   6 1.49598 2.21855   3
  -3  -3   5 967.303 25.3592   3
  -3   3   5 920.440 26.1679   5
  -3   3   5 962.017 26.0391   3
  -3   3   4 327.081 10.7126   3
  -3  -3   4 336.494 10.2911   3
   3  -3  -4 341.019 10.5533   1
   3   3  -4 339.849 10.5464   1
   3  -3  -3 162.644 6.05283   1
   3   3  -3 169.916 6.08109   1
  -3   3   3 164.617 6.43914   3
  -3  -3   2 539.905 15.2884   1
   3   3  -2 536.907 15.3018   1
   3  -3  -2 553.808 15.3694   1
  -3  -3   1 66.1710 3.51902   1
   3  -3  -1 78.8838 3.60540   1
   3   3  -1 68.6255 3.53080   1
  -3   3   1 78.3567 3.59299   1
  -3  -3   1 83.7553 2.88531   5
  -3  -3   0 2465.24 62.2007   5
  -3   3   0 2553.42 62.9648   1
  -3  -3   0 2446.17 62.9620   1
  -3  -3   0 2452.19 63.0880   2
  -3   3   0 2469.05 63.0657   2
  -3  -3  -1 187.382 6.53227   2
  -3   3  -1 172.680 6.46089   2
  -3  -3  -1 189.031 5.86584   5
  -3  -3  -1 181.072 6.43200   1
  -3   3  -1 183.272 6.31551   1
  -3  -3  -1 192.259 7.30540   4
   3   3   1 188.728 5.87150   5
  -3  -3  -2 2307.79 60.3127   2
  -3   3  -2 2400.75 60.3443   2
  -3  -3  -2 2320.12 60.8806   4
   3   3   2 2363.04 60.2208   2
   3  -3   2 2425.87 60.2608   2
   3   3   2 2301.28 59.7493   5
  -3  -3  -2 2361.56 59.7466   5
   3   3   3 199.565 6.97403   5
  -3  -3  -3 208.596 7.13783   5
   3   3   3 211.763 7.33410   2
  -3  -3  -3 206.702 7.35832   2
  -3   3  -3 212.910 7.41927   2
   3  -3   3 211.716 7.41671   2
  -3  -3  -4 323.702 10.2599   5
   3   3   4 311.593 10.0983   5
  -3   3  -4 320.361 10.4012   2
  -3  -3  -4 313.464 10.3719   2
   3   3   4 309.405 10.2107   2
   3  -3   4 315.460 10.2255   2
   3   3   5 235.329 8.22514   5
   3   3   5 203.545 7.78628   2
   3  -3   5 167.876 7.30804   2
  -3  -3  -5 216.651 8.08930   2
  -3   3  -5 185.849 7.56834   2
  -3  -3  -6 0.73182 2.66808   4
   3   3   6 0.45593 2.89140   5
   3   3   6 5.39018 2.83758   2
   3  -3   6 0.36413 2.69401   2
  -3  -3  -6 0.21001 2.59127   2
  -3   3  -6 1.68861 2.67722   2
  -3  -3  -7 385.461 12.6835   4
   3   3   7 400.854 13.8624   5
   3   3   7 391.486 12.8837   2
   3  -3   7 388.827 12.8571   2
  -3   3  -7 383.004 13.1868   2
  -3  -3  -7 366.421 13.0624   2
  -3  -3  -8 42.2023 4.16865   4
   3   3   8 31.1603 4.85161   5
   3  -3   8 42.6990 4.52439   2
   3   3   8 47.3547 4.61844   2
  -3   3  -8 36.2672 4.36121   2
  -3  -3  -8 45.6386 4.62173   2
  -3  -3  -9 787.880 22.9015   4
   3   3   9 800.177 25.4203   5
   3  -3   9 798.103 23.7058   2
   3   3   9 805.577 23.7245   2
  -3  -3  -9 773.802 24.1496   2
  -3   3  -9 788.260 24.2070   2
  -3  -3 -10 205.938 8.67800   4
   3   3  10 202.155 10.9839   5
   3  -3  10 211.546 9.44220   2
   3   3  10 221.347 9.69207   2
  -3  -3 -11 305.251 10.7943   4
   3   3  11 248.398 13.2506   5
   3   3  11 286.172 11.8448   2
   3  -3  11 277.720 11.6662   2
  -3  -3 -11 298.820 11.2789   3
  -3  -3 -12 125.110 6.84770   4
   3  -3  12 99.2028 7.61762   2
   3   3  12 109.663 7.63081   2
  -3  -3 -12 123.160 7.26183   3
  -3  -3 -13 146.267 7.57720   4
  -3  -3 -13 140.267 7.83907   3
   3  -3  13 143.013 8.85272   2
   3   3  13 145.490 8.93879   2
  -3  -3 -14 14.3075 4.99885   3
   3  -3  14 6.31839 5.83159   2
  -3  -3 -15 26.2414 5.43154   3
  -3  -3 -16 18.6104 5.61455   3
  -3  -3 -17 10.9614 5.51920   3
  -3  -3 -18 3.03541 5.39200   3
  -3  -3 -19-0.75187 5.63377   3
  -3  -3 -20 221.242 10.2953   3
  -3   3 -20 218.748 8.69898   3
  -3   3 -21 13.5899 4.22901   3
   3  -3  21-4.43561 10.6679   5
   3  -3  22 93.5478 12.7531   5
   3  -3  23 28.0530 11.9708   5
   3  -3  24 11.5030 12.0951   5
  -3  -4  26 37.3061 11.1396   5
  -3  -4  25 10.9978 10.2344   5
  -3   4  25 22.3330 11.5705   5
  -3  -4  24 9.13545 9.78868   5
  -3   4  24 1.28829 11.0353   5
  -3  -4  23 14.6853 9.69325   5
  -3   4  23 15.7044 10.3720   5
  -3   4  22 1.36256 7.19385   4
  -3  -4  22 8.53888 8.92590   5
  -3   4  22 20.6755 10.4606   5
  -3   4  21 8.19459 6.87717   4
  -3  -4  21 5.51309 8.26050   5
  -3   4  21-11.1329 9.68248   5
  -3   4  20 38.7338 7.24149   4
  -3  -4  20 29.6884 8.49713   5
  -3   4  20 32.0552 9.87398   5
  -3   4  19 35.3919 7.05216   4
  -3  -4  19 65.7990 9.09607   5
  -3   4  19 46.1712 9.73296   5
  -3   4  18 7.00007 6.29995   4
  -3  -4  18 7.85312 6.94813   5
  -3   4  18 1.52942 7.95227   5
  -3   4  17 398.831 15.3767   4
  -3   4  17 385.015 17.4952   5
  -3  -4  17 366.856 15.9963   5
  -3  -4  17 402.784 11.4567   4
  -3   4  16 175.430 9.96287   4
  -3   4  16 200.844 11.9793   5
  -3   4  15 411.456 17.3434   5
  -3   4  15 432.925 15.8375   4
  -3   4  14 204.968 10.1335   4
  -3   4  14 202.527 8.40581   3
  -3   4  14 194.191 11.0040   5
  -3   4  13 32.1434 4.33652   3
   3  -4 -13 39.3986 6.30494   5
  -3   4  13 34.4016 5.94107   5
  -3   4  12 75.4384 5.24407   3
   3  -4 -12 84.7429 6.96204   5
  -3   4  12 78.6326 7.11091   5
  -3   4  11 156.826 7.04951   3
   3  -4 -11 149.254 8.17874   5
  -3   4  11 148.944 8.61008   5
   3  -4 -10 5.11120 4.26459   5
  -3   4  10 11.9095 3.40759   3
  -3  -4  10 10.8973 2.18556   3
  -3   4  10 7.39825 4.20203   5
   3  -4  -9 752.923 22.3809   5
  -3   4   9 750.469 21.7515   3
  -3  -4   9 755.724 20.0966   3
  -3   4   9 742.105 22.8326   5
  -3  -4   8 47.0127 3.00538   3
  -3   4   8 50.1759 4.02350   3
  -3   4   8 44.1331 4.53932   5
  -3  -4   7 2236.40 57.6471   3
  -3   4   7 2249.12 58.9192   3
  -3   4   7 2318.83 59.6213   5
  -3  -4   6 18.2102 2.51596   3
  -3   4   6 16.8593 3.20420   3
  -3   4   6 18.1772 3.13356   5
  -3   4   5 598.291 17.4968   3
  -3  -4   5 592.390 16.6706   3
   3   4  -5 565.574 16.9237   1
  -3   4   4 677.613 19.8676   3
  -3  -4   4 677.543 19.2462   3
   3  -4  -4 707.189 19.2123   1
   3   4  -4 669.870 19.1136   1
   3  -4  -3 17.6502 2.28393   1
   3   4  -3 19.5556 2.38488   1
  -3  -4   3 20.6633 2.89544   3
  -3   4   3 18.9599 2.99783   3
   3  -4  -2 81.4721 3.98032   1
   3   4  -2 84.9420 3.94785   1
  -3  -4   2 97.1285 5.13386   4
  -3  -4   2 88.2869 4.77969   3
  -3   4   2 97.9532 4.95439   3
  -3   4   1 204.644 7.97363   3
  -3  -4   1 208.683 6.49242   5
  -3  -4   1 212.101 8.04252   4
   3  -4  -1 206.180 6.83213   1
  -3  -4   1 196.841 6.77444   1
  -3  -4   1 200.969 7.83504   3
  -3   4   1 218.288 6.89486   1
  -3   4   0 240.916 7.49183   1
  -3  -4   0 224.696 7.45182   1
  -3  -4   0 233.458 8.76990   4
  -3  -4   0 233.671 7.24862   5
  -3  -4   0 233.429 7.62030   2
  -3   4   0 233.860 7.61563   2
  -3  -4   0 235.838 8.74697   3
  -3   4   0 236.599 8.73189   3
  -3  -4  -1 180.184 7.32319   4
  -3  -4  -1 171.814 5.94648   5
  -3   4  -1 174.265 6.36669   2
  -3  -4  -1 167.551 6.27795   2
  -3  -4  -1 173.987 7.41278   3
  -3   4  -1 173.135 6.03432   1
  -3  -4  -1 182.986 6.19258   1
  -3  -4  -2 178.351 6.28836   5
  -3  -4  -2 177.434 7.57996   4
   3   4   2 180.323 6.38023   5
  -3   4  -2 179.923 6.51594   2
  -3  -4  -2 179.206 6.53855   2
  -3  -4  -2 178.774 7.55430   3
   3   4   2 183.977 6.43249   2
   3  -4   2 178.424 6.40565   2
   3   4   3 169.626 6.34641   5
  -3   4  -3 161.353 6.30990   2
   3   4   3 164.866 6.28289   2
   3  -4   3 167.052 6.27631   2
  -3  -4  -3 173.638 6.47488   2
  -3  -4  -3 156.615 7.23379   4
  -3  -4  -3 175.088 7.61197   3
  -3  -4  -3 171.622 6.29918   5
   3   4   4 401.398 12.8095   5
  -3  -4  -4 406.164 12.7023   5
  -3  -4  -4 431.422 13.0023   2
  -3   4  -4 429.970 13.0058   2
   3  -4   4 419.046 12.7587   2
   3   4   4 413.127 12.7451   2
   3   4   5 499.641 15.1466   5
  -3  -4  -5 477.832 15.0164   5
   3   4   5 512.896 15.0025   2
   3  -4   5 501.633 14.9492   2
  -3   4  -5 497.174 15.1980   2
  -3  -4  -5 472.980 15.0504   2
  -3  -4  -6 554.018 17.1970   4
  -3  -4  -6 552.611 16.9214   5
   3   4   6 547.944 17.0853   5
  -3  -4  -6 553.706 16.9965   2
  -3   4  -6 560.394 17.1144   2
   3   4   6 537.082 16.6192   2
   3  -4   6 560.506 16.6370   2
   3   4   7 618.937 18.3672   2
   3  -4   7 602.999 18.1993   2
   3   4   7 606.232 18.9424   5
  -3  -4  -7 626.651 18.6574   5
  -3  -4  -7 616.212 18.6139   4
  -3  -4  -7 592.033 18.9598   3
  -3  -4  -7 578.286 18.5864   2
  -3   4  -7 577.921 18.5663   2
   3  -4   8 1501.73 41.4495   2
   3   4   8 1554.69 41.6406   2
   3   4   8 1581.85 42.8021   5
  -3  -4  -8 1486.17 41.4446   4
  -3  -4  -8 1526.25 41.9763   3
  -3   4  -8 1519.27 42.1309   2
  -3  -4  -8 1554.42 42.1417   2
  -3   4  -9 257.555 7.52709   4
  -3  -4  -9 287.846 10.6046   4
   3   4   9 262.320 10.5749   2
   3  -4   9 257.064 10.4902   2
  -3  -4  -9 273.486 10.8333   3
   3   4   9 279.113 11.9050   5
  -3  -4 -10 965.076 27.7192   4
   3  -4  10 941.619 28.0020   2
   3   4  10 953.865 28.1293   2
  -3  -4 -10 971.521 28.1525   3
   3   4  10 959.435 30.1490   5
  -3  -4 -11 301.141 11.1591   4
   3   4  11 283.391 11.6914   2
   3  -4  11 254.886 11.3559   2
  -3  -4 -11 268.496 11.2111   3
   3   4  11 292.184 13.8394   5
  -3  -4 -12 99.0352 6.75147   4
   3  -4  12 100.924 7.25920   2
   3   4  12 109.793 7.53631   2
  -3  -4 -12 99.1475 7.23589   3
   3   4  12 121.277 9.81477   5
  -3  -4 -13 1712.96 45.4008   4
  -3  -4 -13 1702.82 45.6882   3
   3   4  13 1541.37 49.0524   5
   3  -4  13 1647.11 46.5644   2
   3   4  13 1627.27 46.4395   2
  -3  -4 -14 158.268 8.66237   3
   3   4  14 131.643 11.4150   5
  -3  -4 -15 852.273 24.9444   3
   3   4  15 726.153 28.6478   5
  -3  -4 -16 494.277 16.5641   3
   3   4  16 399.402 20.2319   5
  -3  -4 -17 372.517 14.0999   3
  -3   4 -17 359.160 12.7388   3
  -3  -4 -18 277.069 11.9842   3
  -3   4 -18 279.972 10.5377   3
  -3  -4 -19 124.516 8.53203   3
  -3   4 -19 122.848 6.80894   3
  -3   4 -20 142.884 7.02943   3
   3  -4  23 0.68425 11.3067   5
  -3  -5  25 62.3888 10.9991   5
  -3  -5  24 37.3630 10.4729   5
  -3   5  24 45.8400 12.2938   5
  -3   5  23 43.7892 9.01863   4
  -3  -5  23 43.4054 10.2254   5
  -3   5  23 43.9130 11.8336   5
  -3   5  22 151.399 10.9964   4
  -3  -5  22 141.209 11.8612   5
  -3   5  22 130.404 13.5718   5
  -3   5  21 135.098 10.5596   4
  -3  -5  21 123.785 11.5173   5
  -3   5  21 131.148 13.1994   5
  -3   5  20 245.993 12.6566   4
  -3  -5  20 223.622 13.5009   5
  -3   5  20 217.723 15.1261   5
  -3   5  19 168.646 10.7943   4
  -3  -5  19 158.488 11.5300   5
  -3   5  19 183.794 13.3349   5
  -3   5  18 157.250 12.1352   5
  -3   5  18 126.285 9.84442   4
  -3   5  17 293.979 15.3182   5
  -3   5  17 290.363 13.3091   4
  -3  -5  17 277.467 8.20975   4
  -3   5  16 50.9458 8.80125   5
  -3   5  16 63.2944 7.35186   4
  -3  -5  16 50.3760 3.65563   4
  -3   5  15 256.939 13.6565   5
  -3  -5  15 290.641 9.29758   4
  -3   5  15 297.065 13.1608   4
  -3  -5  14 6.42756 3.08914   4
  -3   5  14-0.82900 6.14483   5
  -3   5  14 5.09189 4.42711   3
  -3   5  14 1.74365 5.66339   4
  -3  -5  13 23.0870 3.52025   4
  -3   5  13 19.9264 4.67584   3
  -3   5  13 14.7267 5.38732   4
  -3   5  13 9.60332 6.00902   5
  -3   5  12 256.958 11.9737   4
  -3   5  12 267.937 10.6278   3
   3  -5 -12 273.182 11.7625   5
  -3  -5  12 274.668 9.47777   4
  -3   5  12 267.116 12.1472   5
  -3   5  11 52.3752 5.25464   3
   3  -5 -11 48.5932 5.93045   5
  -3  -5  11 56.9944 4.47213   4
  -3   5  11 59.4307 6.48348   5
  -3   5  10 105.450 6.31007   3
  -3  -5  10 95.8978 4.52967   3
  -3   5  10 91.4255 7.09247   5
  -3  -5  10 106.511 5.63364   4
  -3   5   9 208.422 8.89854   3
  -3  -5   9 210.866 7.34780   3
  -3  -5   9 213.207 8.31372   4
  -3   5   9 209.866 9.57235   5
  -3   5   8 750.440 21.8590   3
  -3  -5   8 732.063 20.2339   3
  -3  -5   8 691.265 21.0422   4
  -3   5   8 765.457 22.6897   5
  -3   5   7 793.391 23.4726   3
  -3  -5   7 810.567 22.2203   3
  -3  -5   7 791.897 22.9873   4
  -3   5   7 825.415 24.0616   5
  -3  -5   6 740.804 20.7843   3
  -3   5   6 750.063 21.9742   3
  -3  -5   6 730.775 21.4428   4
  -3   5   5 678.600 19.9240   3
  -3  -5   5 669.895 18.9281   3
   3   5  -5 632.663 18.6470   1
   3  -5  -5 662.055 18.7252   1
  -3  -5   5 648.737 19.4330   4
  -3   5   4 1393.39 38.0767   3
  -3  -5   4 1394.69 37.2429   3
   3   5  -4 1408.84 36.7244   1
   3  -5  -4 1398.81 36.6838   1
  -3  -5   4 1358.32 37.6372   4
  -3   5   3 392.019 13.0568   3
  -3  -5   3 396.962 12.5640   3
   3  -5  -3 383.219 11.5099   1
   3   5  -3 378.306 11.5939   1
  -3  -5   3 402.776 12.9425   4
  -3   5   2 1799.25 46.7645   3
  -3  -5   2 1774.28 46.1813   3
   3   5  -2 1670.91 44.8644   1
   3  -5  -2 1743.14 44.8559   1
  -3  -5   2 1768.15 46.4456   4
  -3   5   1 263.705 9.41819   3
  -3  -5   1 221.826 7.50946   2
  -3   5   1 229.911 7.50670   2
  -3  -5   1 226.080 7.49857   5
  -3  -5   1 238.495 9.31533   4
  -3  -5   1 240.138 8.96958   3
  -3  -5   1 213.586 7.34666   1
  -3   5   0 1046.09 28.6941   3
  -3  -5   0 1006.71 26.8732   5
  -3  -5   0 1024.69 28.5568   4
  -3   5   0 980.571 26.8056   2
  -3  -5   0 1012.73 26.8658   2
  -3  -5   0 1008.86 28.4204   3
  -3   5   0 1045.95 26.6634   1
  -3  -5   0 976.810 26.6122   1
  -3  -5  -1 163.042 5.80399   5
  -3  -5  -1 144.732 7.04860   4
  -3  -5  -1 137.944 5.49932   2
  -3   5  -1 145.066 5.55247   2
  -3  -5  -1 162.355 7.35236   3
  -3   5  -1 143.791 5.40254   1
  -3  -5  -1 134.406 5.35688   1
  -3  -5  -2 487.154 14.2455   5
  -3  -5  -2 478.210 14.0996   2
  -3   5  -2 487.111 14.1645   2
  -3  -5  -2 504.265 15.7814   4
  -3  -5  -2 484.165 15.7647   3
  -3   5  -2 487.286 13.8922   1
  -3  -5  -2 486.296 13.9821   1
  -3   5  -3 1214.82 32.7698   2
  -3  -5  -3 1222.12 32.7853   2
  -3  -5  -3 1232.93 32.8052   5
   3   5   3 1248.28 33.1139   5
  -3  -5  -3 1188.36 34.0952   4
  -3  -5  -3 1230.86 34.3439   3
   3   5   3 1244.00 32.5972   2
   3  -5   3 1231.87 32.5005   2
  -3   5  -4 988.928 27.5342   2
  -3  -5  -4 1033.12 27.6655   2
   3   5   4 1012.47 27.8099   5
  -3  -5  -4 978.317 27.4607   5
   3  -5   4 1026.04 27.3000   2
   3   5   4 1015.99 27.3491   2
  -3  -5  -4 980.011 28.8793   3
  -3   5  -4 987.582 28.5998   3
  -3  -5  -5 1809.79 46.2119   5
   3  -5   5 1757.99 45.8059   2
   3   5   5 1732.67 45.8344   2
   3   5   5 1747.14 46.4330   5
  -3   5  -5 1730.68 46.1711   2
  -3  -5  -5 1685.51 46.1072   2
  -3   5  -5 1728.16 46.9941   3
  -3  -5  -6 4.53045 3.40643   5
   3   5   6-0.89845 3.32403   5
   3   5   6 4.01312 3.00640   2
   3  -5   6 3.73382 2.92616   2
  -3   5  -6 2.20452 3.49253   3
  -3  -5  -6 3.37977 2.98873   2
  -3   5  -6 2.34178 2.94647   2
  -3   5  -7 115.909 6.51641   2
  -3  -5  -7 131.295 6.68072   2
  -3  -5  -7 118.688 6.73536   5
   3   5   7 132.104 6.99505   5
   3   5   7 135.019 7.47959   4
   3  -5   7 123.066 6.33052   2
   3   5   7 112.537 6.24813   2
  -3   5  -7 125.776 5.26350   4
  -3  -5  -7 134.634 7.28034   4
  -3  -5  -7 137.463 7.65203   3
  -3   5  -7 114.023 6.82364   3
  -3  -5  -8 1152.08 31.3105   5
   3   5   8 1100.11 31.7436   5
   3   5   8 1118.30 31.6498   4
   3   5   8 1096.96 30.7332   2
   3  -5   8 1095.69 30.6132   2
  -3   5  -8 1056.63 28.6238   4
  -3  -5  -8 1096.72 31.2471   4
  -3  -5  -8 1096.21 31.6323   3
  -3   5  -8 1053.73 31.0005   3
   3   5   9 58.8255 6.08752   5
  -3  -5  -9 73.4681 6.40360   5
   3   5   9 71.7389 6.04694   4
   3   5   9 69.9882 5.70188   2
   3  -5   9 70.4433 5.61738   2
  -3  -5  -9 66.0117 6.18961   4
  -3   5  -9 64.0672 3.20774   4
  -3  -5  -9 62.3129 6.27935   3
  -3   5  -9 69.7165 5.67745   3
   3   5  10 873.663 26.0270   5
  -3   5 -10 740.219 20.0184   4
   3   5  10 832.883 24.4956   4
   3  -5  10 823.997 23.7795   2
   3   5  10 857.126 24.0864   2
  -3  -5 -10 821.729 23.9547   4
  -3  -5 -10 780.621 24.1969   3
  -3   5 -10 790.264 23.5404   3
  -3   5 -11 54.8087 5.57587   3
   3   5  11 66.6330 7.61449   5
  -3  -5 -11 62.9946 6.18368   4
   3  -5  11 57.7359 6.14179   2
  -3  -5 -11 58.7407 6.58373   3
   3   5  11 69.0691 6.46974   2
   3   5  12 344.099 16.1987   5
   3   5  12 365.452 13.8424   2
   3  -5  12 346.386 13.6206   2
  -3  -5 -12 355.671 13.4233   4
  -3  -5 -12 316.136 13.2682   3
  -3   5 -12 329.978 12.5957   3
  -3   5 -13 5.17923 4.55205   3
  -3  -5 -13 1.48370 5.28401   3
   3   5  13 2.32385 5.65716   2
   3  -5  13 3.25528 5.50211   2
   3   5  13 6.68826 7.50414   5
  -3  -5 -14 131.729 8.62592   3
  -3   5 -14 140.905 7.81328   3
   3   5  14 147.548 12.4119   5
  -3  -5 -15 57.0318 6.94609   3
   3   5  15 47.7480 10.3543   5
  -3   5 -15 61.1960 6.13833   3
  -3  -5 -16 121.980 8.61435   3
  -3   5 -16 115.846 7.17385   3
  -3   5 -17 196.042 8.80773   3
   3   5  17 170.554 14.8583   5
  -3   5 -18 290.193 11.0108   3
   3   5  18 271.704 17.6191   5
  -3   5 -19 6.08684 4.76667   3
   3   5  19-13.0564 11.4399   5
  -3   5 -20 72.0942 5.83903   3
   3   5  20 90.6154 13.4412   5
   3   5  21 41.8009 12.3172   5
   3   5  22 83.4871 13.7325   5
   3   5  23 11.6774 12.3713   5
  -3  -6  25 29.4008 10.8196   5
  -3  -6  24 10.4314 10.0176   5
  -3   6  23 11.1842 9.01122   4
  -3  -6  23 21.0018 10.2089   5
  -3   6  23 16.9796 11.6724   5
  -3   6  22 3.73757 8.54438   4
  -3  -6  22 15.8764 9.62765   5
  -3   6  22 15.1776 10.7815   5
  -3   6  21 61.0148 9.38715   4
  -3  -6  21 50.0085 9.98516   5
  -3   6  21 61.8575 11.8530   5
  -3   6  20 21.9427 8.54934   4
  -3  -6  20 2.27586 8.34497   5
  -3   6  20 5.51163 9.61572   5
  -3   6  19 272.728 16.5108   5
  -3   6  19 321.366 14.8297   4
  -3   6  18 278.321 15.7777   5
  -3   6  18 256.204 13.6003   4
  -3   6  17 258.644 14.9039   5
  -3   6  17 259.038 13.2471   4
  -3   6  16 515.257 20.9669   5
  -3   6  16 539.911 19.8217   4
  -3  -6  16 527.069 14.7010   4
  -3  -6  15 143.108 6.07495   4
  -3   6  15 141.340 9.73654   4
  -3   6  15 155.797 11.2310   5
  -3   6  15 159.066 8.82650   3
  -3   6  14 120.555 9.20177   4
  -3  -6  14 114.844 5.63716   4
  -3   6  14 128.031 9.57038   5
  -3   6  14 110.480 7.53791   3
  -3  -6  13 49.7224 4.42217   4
  -3   6  13 41.8719 7.45307   5
  -3   6  13 49.0692 6.11643   3
  -3   6  13 40.3963 6.88291   4
  -3  -6  12 13.8734 3.66773   4
  -3   6  12 11.5925 6.08699   4
  -3   6  12 7.64522 4.90494   3
  -3   6  12 8.43873 5.66154   5
  -3  -6  11 26.0943 4.12190   4
  -3  -6  11 22.0909 3.35381   3
  -3   6  11 20.1378 4.89716   3
  -3   6  11 27.4282 6.03625   4
  -3   6  11 23.5392 5.64137   5
  -3  -6  10 93.5448 5.72029   4
  -3   6  10 104.327 7.92306   4
  -3  -6  10 100.486 5.06968   3
  -3   6  10 87.8059 6.51471   3
  -3   6  10 85.0861 7.29742   5
  -3  -6   9 120.308 6.35369   4
  -3   6   9 122.059 8.12140   4
  -3  -6   9 105.265 5.50513   3
  -3   6   9 110.030 6.91611   3
  -3   6   9 119.796 7.75209   5
  -3   6   8 442.526 16.1737   4
  -3   6   8 424.933 14.8094   3
  -3  -6   8 434.612 14.1552   4
  -3  -6   8 426.357 13.3821   3
  -3   6   7 259.539 10.3593   3
  -3  -6   7 244.768 9.68588   4
  -3  -6   7 245.143 9.04563   3
  -3  -6   6 614.836 18.2151   3
  -3   6   6 648.766 19.6970   3
   3  -6  -6 597.738 17.9878   1
   3   6  -6 614.943 18.0761   1
  -3  -6   6 638.786 19.0498   4
  -3  -6   5 1440.90 39.4193   4
  -3  -6   5 1482.71 38.8918   3
  -3   6   5 1451.93 40.0328   3
   3   6  -5 1417.40 38.1968   1
   3  -6  -5 1446.49 38.1681   1
  -3   6   4 273.463 10.5501   3
  -3  -6   4 262.486 10.1485   4
   3  -6  -4 250.573 10.1297   5
  -3  -6   4 264.539 9.64657   3
   3  -6  -4 242.260 8.37022   1
   3   6  -4 256.723 8.55345   1
  -3   6   3 2770.27 72.9608   3
  -3  -6   3 2660.00 72.4105   4
   3  -6  -3 2758.39 72.3217   5
  -3  -6   3 2790.07 72.0809   3
   3  -6  -3 2825.55 70.5493   1
   3   6  -3 2787.42 70.6585   1
  -3  -6   2 1205.63 31.2280   5
   3  -6  -2 1215.96 32.6526   5
  -3  -6   2 1157.98 32.7613   4
  -3  -6   2 1213.33 32.5763   3
  -3   6   2 1173.87 33.1976   3
  -3  -6   2 1095.95 30.6892   2
  -3  -6   1 590.198 16.8297   5
  -3   6   1 587.022 16.2786   2
  -3  -6   1 582.242 16.3600   2
  -3  -6   1 567.945 18.3158   4
  -3  -6   1 582.212 18.2028   3
  -3   6   1 605.722 18.7452   3
  -3   6   0 1063.60 30.4744   3
  -3  -6   0 1067.17 28.5244   5
  -3  -6   0 1051.76 27.9411   2
  -3   6   0 1027.58 27.8683   2
  -3  -6   0 1059.26 30.1923   4
  -3  -6   0 1119.24 30.2008   3
  -3   6   0 1070.50 27.7251   1
  -3  -6   0 1041.54 27.7479   1
  -3  -6  -1 46.1640 3.69709   5
  -3  -6  -1 37.1669 2.94910   2
  -3  -6  -1 46.9167 4.94340   4
  -3  -6  -1 45.4655 4.70151   3
  -3  -6  -1 46.8821 2.94959   1
  -3   6  -2 180.361 6.19820   1
  -3  -6  -2 168.197 6.19881   1
  -3  -6  -2 178.596 8.54481   4
  -3  -6  -2 171.045 6.90311   5
  -3  -6  -2 167.936 8.35644   3
  -3   6  -2 168.354 6.33851   2
  -3  -6  -2 182.606 6.45819   2
  -3  -6  -3 33.2827 3.17861   2
  -3   6  -3 35.2019 3.19871   2
  -3  -6  -3 41.3665 3.84796   5
  -3  -6  -3 37.5258 4.99747   4
  -3  -6  -3 35.1777 4.81427   3
   3   6   3 40.1548 3.19964   2
  -3   6  -4 9.85001 2.68162   2
  -3  -6  -4 8.86352 2.73580   2
  -3  -6  -4 7.64125 3.24032   5
   3   6   4 6.93533 3.36768   5
   3  -6   4 9.46879 2.68501   2
   3   6   4 5.44506 2.55342   2
  -3  -6  -4 10.4025 4.60439   4
  -3  -6  -4 10.1064 4.22373   3
  -3   6  -4 6.69330 3.24067   4
  -3   6  -4 12.7908 4.11049   3
  -3  -6  -5 36.3548 3.93915   2
  -3   6  -5 41.0154 3.92467   2
  -3  -6  -5 38.1641 4.21305   5
   3   6   5 36.1782 4.33355   5
   3   6   5 48.6120 5.55110   4
   3  -6   5 40.7545 3.66353   2
   3   6   5 35.1627 3.67433   2
  -3   6  -5 35.0825 3.87089   4
  -3   6  -5 32.0608 4.67400   3
  -3  -6  -6-2.09660 3.19010   2
  -3   6  -6 2.10914 3.25239   2
  -3  -6  -6 1.48275 3.82719   5
   3   6   6 6.60160 3.76404   5
   3  -6   6 1.74832 3.10151   2
   3   6   6 1.61427 3.14597   2
   3   6   6 6.03170 4.30778   4
  -3   6  -6-0.16821 2.87418   4
  -3   6  -6 5.24654 3.92909   3
  -3  -6  -7 17.3120 4.37680   5
   3   6   7 10.7972 4.18120   5
   3   6   7 17.3769 3.68700   2
   3  -6   7 11.4570 3.52293   2
  -3   6  -7 13.6284 3.07082   4
  -3  -6  -7 10.2227 4.64231   4
   3   6   7 17.3728 5.06228   4
  -3  -6  -7 7.68927 4.92536   3
  -3   6  -7 9.44680 4.15270   3
  -3  -6  -8 2.73879 4.54757   5
   3   6   8 6.36197 4.64113   5
   3  -6   8 4.70859 3.58824   2
   3   6   8 2.21106 3.56441   2
   3   6   8 0.95627 4.39329   4
  -3   6  -8 6.40949 2.69818   4
  -3  -6  -8 0.86839 4.85902   4
  -3  -6  -8 3.92205 4.59091   3
  -3   6  -8 0.55804 4.25320   3
  -3  -6  -9 280.441 11.3972   5
   3   6   9 253.413 11.6883   5
   3   6   9 255.921 11.5198   4
   3   6   9 273.642 10.6979   2
   3  -6   9 273.614 10.5704   2
  -3  -6  -9 253.452 11.2955   4
  -3   6  -9 264.199 8.40891   4
  -3  -6  -9 263.360 11.4277   3
  -3   6  -9 244.296 10.9294   3
   3   6  10 25.3601 4.95432   2
   3  -6  10 27.8943 4.93552   2
   3   6  10 25.0915 6.24782   5
  -3  -6 -10 28.0031 5.78020   5
   3   6  10 16.3253 5.65245   4
  -3   6 -10 22.5001 2.45167   4
  -3  -6 -10 23.7417 5.86088   4
  -3  -6 -10 27.7585 6.01096   3
  -3   6 -10 18.3702 4.96477   3
  -3   6 -11 48.3139 5.90761   3
   3   6  11 39.6456 7.43873   5
   3   6  11 49.2328 6.41939   4
  -3  -6 -11 57.7140 6.83070   4
  -3  -6 -11 51.3060 6.90700   3
   3   6  11 54.7303 6.04370   2
   3  -6  11 53.3100 5.95303   2
   3   6  12 244.256 13.5931   5
   3   6  12 234.128 11.5980   4
   3  -6  12 240.342 11.0117   2
   3   6  12 232.773 11.0764   2
  -3  -6 -12 252.635 11.7151   4
  -3  -6 -12 251.309 11.4192   3
  -3   6 -12 244.378 10.5599   3
  -3   6 -13 64.6200 6.31860   3
  -3  -6 -13 54.3601 6.92371   3
   3   6  13 66.6948 7.00668   2
   3  -6  13 57.4733 6.79021   2
   3   6  13 40.9067 9.15952   5
  -3   6 -14 325.725 12.6653   3
   3   6  14 329.752 17.6866   5
  -3   6 -15 389.077 14.2285   3
   3   6  15 406.480 20.1486   5
  -3   6 -16 163.285 8.62109   3
   3   6  16 149.383 14.1686   5
  -3   6 -17 594.344 18.6263   3
   3   6  17 554.852 25.9128   5
   3   6  18 145.992 15.6453   5
  -3   6 -18 178.633 8.79168   3
   3   6  19 157.766 16.4355   5
  -3   6 -19 228.680 9.48157   3
   3   6  20 55.7915 13.7879   5
  -3   6 -20 70.6992 5.99427   3
   3   6  21 12.1796 13.0493   5
   3   6  22 25.1033 13.4721   5
  -3  -7  24 211.111 14.7528   5
  -3   7  23 137.905 12.2269   4
  -3  -7  23 109.485 12.3531   5
  -3   7  22 136.761 11.9811   4
  -3  -7  22 114.847 12.0971   5
  -3   7  22 133.915 14.9115   5
  -3   7  21 102.077 13.5632   5
  -3   7  21 126.638 11.5671   4
  -3   7  20 72.6175 11.5967   5
  -3   7  20 79.4370 10.2816   4
  -3   7  19 251.330 15.8215   5
  -3   7  19 248.776 14.0686   4
  -3   7  18 134.605 12.7781   5
  -3   7  18 112.562 10.6729   4
  -3   7  17 120.830 11.8880   5
  -3   7  17 112.827 10.4272   4
  -3   7  16 194.135 13.2277   5
  -3   7  16 210.567 12.5032   4
  -3  -7  15 4.02800 3.44362   4
  -3   7  15 3.44086 7.69200   5
  -3   7  15-2.22677 5.93218   3
  -3  -7  14 86.0202 5.19538   4
  -3   7  14 90.7531 9.18203   4
  -3   7  14 97.9026 9.48121   5
  -3   7  14 87.3713 7.59239   3
  -3   7  13-2.52462 6.45585   4
  -3  -7  13 4.39774 3.76545   4
  -3   7  13 3.52767 7.05265   5
  -3   7  13 0.31602 5.48566   3
  -3  -7  12 2.31699 3.83223   4
  -3   7  12-4.13568 6.50223   4
  -3   7  12 5.32305 5.35721   3
  -3   7  12 9.62708 6.43296   5
  -3  -7  11 16.0977 4.27623   4
  -3  -7  11 28.0632 4.19187   3
  -3   7  11 29.5376 5.76290   3
  -3   7  11 13.4476 6.25561   4
  -3   7  11 23.2952 6.28069   5
  -3  -7  10 229.608 9.43192   4
  -3   7  10 219.770 11.7858   4
  -3  -7  10 246.480 9.02032   3
   3  -7 -10 242.695 10.6547   3
  -3   7  10 227.616 10.6182   3
  -3   7  10 214.993 11.2525   5
  -3   7   9 15.6550 6.05915   4
  -3   7   9 9.63985 4.81644   3
  -3  -7   9 9.37562 3.95815   3
   3  -7  -9 6.64970 5.16531   3
  -3  -7   9 8.98909 4.16900   4
  -3   7   8 246.656 10.8816   3
  -3  -7   8 232.759 9.22036   3
  -3   7   8 256.446 11.9507   4
  -3  -7   8 242.778 9.83668   4
  -3  -7   7 237.594 9.11723   3
  -3   7   7 225.747 11.4504   4
  -3  -7   7 201.395 9.22947   4
  -3   7   7 200.252 10.0286   3
   3   7  -7 228.083 8.66121   1
   3  -7  -7 230.166 8.59688   1
  -3  -7   6 61.2431 5.17447   3
  -3  -7   6 67.8990 5.71018   4
   3  -7  -6 66.5450 6.11586   5
  -3   7   6 62.6141 6.81896   4
  -3   7   6 71.2645 6.41834   3
   3   7  -6 72.0056 4.46072   1
   3  -7  -6 70.1950 4.47707   1
  -3  -7   5 1311.74 36.6916   4
  -3   7   5 1272.62 38.2484   4
   3  -7  -5 1396.02 37.1242   5
  -3   7   5 1329.64 37.5284   3
  -3  -7   5 1335.26 36.2194   3
   3  -7  -5 1311.44 34.8876   1
   3   7  -5 1289.05 34.9404   1
  -3  -7   4 738.283 23.4704   4
   3  -7  -4 786.609 23.7832   5
  -3  -7   4 809.298 23.3291   3
  -3   7   4 763.899 24.2199   3
   3  -7  -4 803.696 21.6008   1
   3   7  -4 802.453 21.6992   1
  -3   7   3 1096.91 31.3066   3
   3  -7  -3 1132.85 30.7002   5
  -3  -7   3 1067.84 30.6520   4
  -3  -7   3 1090.89 30.2890   3
   3   7  -3 1026.26 28.1751   1
   3  -7  -3 1045.15 28.1314   1
   3  -7  -2 533.150 17.1394   5
  -3  -7   2 506.837 15.7244   5
  -3   7   2 513.210 14.6856   2
  -3  -7   2 533.917 14.8355   2
  -3  -7   2 534.242 17.3751   4
  -3  -7   2 530.785 17.1162   3
  -3   7   2 534.016 17.7344   3
  -3  -7   1 644.593 19.0181   5
  -3  -7   1 640.625 17.9114   2
  -3   7   1 656.821 17.9080   2
  -3  -7   1 685.620 20.8552   4
  -3   7   1 674.354 21.1826   4
  -3  -7   1 663.451 20.5690   3
  -3   7   1 662.081 21.0594   3
  -3  -7   0 489.395 15.0251   5
  -3   7   0 498.292 13.8046   2
  -3  -7   0 487.613 13.8295   2
  -3  -7   0 501.731 16.7419   4
  -3   7   0 471.539 16.6580   4
  -3  -7   0 502.211 16.5711   3
  -3   7   0 451.628 16.7135   3
  -3   7  -1 1489.26 37.7060   1
  -3   7  -1 1442.15 37.9790   2
  -3  -7  -1 1447.44 39.1259   5
  -3  -7  -1 1486.88 41.0575   4
  -3   7  -1 1435.32 40.8341   4
  -3  -7  -1 1442.95 37.7657   1
  -3  -7  -1 1471.32 40.7994   3
  -3  -7  -1 1489.56 38.0619   2
  -3  -7  -2 508.555 14.5479   1
  -3   7  -2 538.756 14.4442   1
  -3  -7  -2 508.757 15.8092   5
  -3   7  -2 504.076 16.8671   4
  -3  -7  -2 527.485 17.6098   4
  -3  -7  -2 499.426 17.3290   3
  -3  -7  -2 509.517 14.7666   2
  -3   7  -2 499.251 14.7311   2
  -3   7  -3 465.747 14.0323   2
  -3  -7  -3 470.441 14.0660   2
  -3  -7  -3 491.474 15.0606   5
  -3   7  -3 474.811 13.6284   1
  -3  -7  -3 470.224 13.7710   1
  -3  -7  -3 502.566 16.8598   4
  -3   7  -3 466.025 15.7542   4
  -3  -7  -3 474.573 16.5667   3
  -3   7  -3 469.273 16.5746   3
  -3  -7  -4 350.028 11.3164   2
  -3   7  -4 346.131 11.2953   2
  -3  -7  -4 352.505 12.0238   5
   3   7   4 346.346 13.6550   4
  -3   7  -4 343.101 12.4068   4
  -3  -7  -4 340.262 13.5515   4
  -3  -7  -4 350.636 13.6295   3
   3  -7   4 345.113 10.9199   2
   3   7   4 352.323 11.0014   2
  -3   7  -4 351.845 13.5387   3
  -3  -7  -5 13.5715 4.15171   5
   3   7   5 13.8962 4.85005   4
   3   7   5 17.9687 4.38610   5
   3   7   5 20.7765 3.39046   2
   3  -7   5 15.6737 3.18434   2
  -3  -7  -5 14.3437 5.65238   4
  -3   7  -5 15.8894 3.84792   4
  -3  -7  -5 15.4414 3.41044   2
  -3   7  -5 14.8180 3.25744   2
  -3   7  -5 17.8139 4.81152   3
   3   7   6 405.830 15.2394   4
   3   7   6 382.052 14.1478   5
   3   7   6 394.711 12.7312   2
   3  -7   6 392.009 12.6906   2
  -3   7  -6 390.421 13.0893   4
  -3  -7  -6 407.312 13.7463   5
  -3   7  -6 383.440 14.6564   3
  -3  -7  -7 13.7412 4.95524   5
   3   7   7 15.1811 4.64936   5
   3   7   7 10.3225 3.67504   2
   3  -7   7 9.84459 3.50539   2
   3   7   7 9.42669 5.35538   4
  -3   7  -7 12.3599 3.57374   4
  -3  -7  -7 10.6920 5.59464   3
  -3   7  -7 12.5801 4.88965   3
  -3  -7  -8 238.944 10.2380   5
   3   7   8 217.761 10.5328   5
   3   7   8 228.726 11.1632   4
   3   7   8 219.963 9.18883   2
   3  -7   8 229.925 9.24204   2
  -3   7  -8 232.457 8.46356   4
  -3  -7  -8 252.470 11.3910   4
  -3  -7  -8 236.402 11.3029   3
  -3   7  -8 208.880 10.5471   3
  -3  -7  -9 182.244 9.35778   5
   3   7   9 182.529 10.0383   4
   3   7   9 183.104 10.0013   5
   3   7   9 188.872 8.61327   2
   3  -7   9 185.188 8.47479   2
  -3   7  -9 170.345 6.90828   4
  -3  -7  -9 189.245 10.1780   4
  -3  -7  -9 188.550 10.2134   3
  -3   7  -9 184.337 9.62531   3
  -3  -7 -10 0.30389 5.54347   5
   3   7  10-1.55314 5.80698   5
   3  -7  10 3.79403 4.65752   2
   3   7  10 2.87882 4.48401   2
   3   7  10 9.32084 6.12587   4
  -3   7 -10 4.73400 2.70194   4
  -3  -7 -10 3.98986 6.01478   4
  -3  -7 -10 7.81913 5.90164   3
  -3   7 -10-1.24581 5.08771   3
   3   7  11 352.065 14.9584   4
   3   7  11 357.855 15.7588   5
  -3   7 -11 337.344 13.5767   3
   3   7  11 342.178 13.3352   2
   3  -7  11 348.999 13.2425   2
   3   7  12 23.1109 6.79985   4
   3   7  12 37.1705 7.95970   5
  -3   7 -12 31.8263 6.08120   3
   3  -7  12 38.3702 6.02767   2
   3   7  12 40.4300 6.29158   2
  -3   7 -13 37.0405 6.20793   3
   3  -7  13 35.4192 6.62586   2
   3   7  13 43.3748 6.60200   2
   3   7  13 32.8010 8.75128   5
   3   7  13 44.5218 7.70984   4
   3   7  14-3.09475 9.09200   5
  -3   7 -14 3.75710 5.52053   3
   3   7  15 8.21270 9.93262   5
  -3   7 -15 19.1014 5.82282   3
   3   7  16-13.4500 11.5404   5
  -3   7 -16 2.42794 5.54279   3
   3   7  17 12.0098 12.0280   5
  -3   7 -17 25.5133 6.07341   3
   3   7  18-2.53467 12.1835   5
  -3   7 -18 5.69087 5.72614   3
   3   7  19 55.0464 14.0609   5
  -3   7 -19 89.6579 7.02738   3
   3   7  20 16.8952 13.2103   5
   3   7  21 141.679 16.5884   5
   3   7  22 15.9525 13.1889   5
  -3  -8  24 17.4169 10.9928   5
  -3   8  23 1.93690 10.2316   4
  -3  -8  23 3.52837 10.0932   5
  -3   8  22 17.3287 12.1256   5
  -3   8  22 17.0612 10.2542   4
  -3   8  21 16.7852 11.6939   5
  -3   8  21 11.7684 9.90106   4
  -3   8  20 59.2031 12.2142   5
  -3   8  20 59.6669 10.4290   4
  -3   8  19 27.7650 11.1471   5
  -3   8  19 16.5873 9.40327   4
  -3   8  18 28.9395 10.4183   5
  -3   8  18 44.2589 9.41512   4
  -3   8  17 12.3105 9.24454   5
  -3   8  17 27.5696 8.59442   4
  -3   8  16 31.1910 9.35306   5
  -3   8  16 16.7754 8.73055   4
  -3   8  15 64.0632 9.76037   4
  -3   8  15 55.7472 8.00051   3
  -3   8  15 76.5474 9.86939   5
  -3  -8  14 104.767 6.02669   4
  -3   8  14 127.361 10.7442   4
  -3   8  14 121.894 8.68668   2
  -3  -8  14 109.392 8.42278   2
  -3   8  14 127.440 10.6512   5
  -3   8  14 109.442 9.04006   3
  -3  -8  13 249.558 9.60662   4
  -3   8  13 253.655 13.8188   4
  -3   8  13 257.812 13.7670   5
  -3   8  13 240.803 12.1537   3
  -3   8  12 60.2285 7.42267   3
  -3   8  12 60.4216 8.69105   4
  -3  -8  12 55.6107 5.52515   4
  -3   8  11 8.00442 5.72087   3
  -3  -8  11 10.5443 4.47572   4
  -3   8  11 1.80028 6.67381   4
  -3  -8  11 7.68329 4.37539   3
  -3   8  10 161.576 9.55773   3
  -3   8  10 170.448 11.0065   4
  -3  -8  10 156.734 7.99855   4
  -3  -8  10 159.479 7.73465   3
   3  -8 -10 159.395 9.29244   3
  -3  -8   9 31.3764 5.10194   4
  -3   8   9 15.1577 6.38186   4
  -3  -8   9 32.7069 5.05459   3
   3  -8  -9 26.2839 6.08424   3
  -3   8   9 29.7665 6.01892   3
   3   8  -9 19.0913 4.34093   1
  -3  -8   8 734.166 22.4207   4
  -3   8   8 745.194 25.1126   4
  -3  -8   8 753.110 22.0072   3
  -3   8   8 737.352 23.7118   3
   3   8  -8 729.135 21.5243   1
   3  -8  -8 729.727 21.4989   1
  -3  -8   7 117.854 6.96024   3
  -3  -8   7 113.788 7.39763   4
  -3   8   7 111.802 8.98543   4
  -3   8   7 119.181 8.44254   3
   3   8  -7 124.811 6.08994   1
   3  -8  -7 115.453 5.93744   1
  -3  -8   6 1126.86 31.7975   3
  -3  -8   6 1100.89 32.2253   4
  -3   8   6 1054.60 34.0416   4
   3  -8  -6 1198.04 32.9004   5
  -3   8   6 1141.95 33.4677   3
   3  -8  -6 1139.56 30.2609   1
   3   8  -6 1099.12 30.2767   1
  -3  -8   5 260.547 10.6557   3
  -3  -8   5 238.747 10.7368   4
   3  -8  -5 257.928 11.1142   5
  -3   8   5 242.535 11.5875   3
   3  -8  -5 261.041 8.61254   1
   3   8  -5 261.545 8.73975   1
  -3  -8   4 582.517 19.0585   4
   3  -8  -4 627.553 19.3085   5
  -3  -8   4 576.533 18.5924   3
  -3   8   4 552.213 19.7200   3
   3  -8  -4 584.788 16.3106   1
   3   8  -4 574.318 16.4061   1
   3  -8  -3 99.2731 6.99039   5
  -3  -8   3 89.6295 7.01367   4
  -3  -8   3 84.7154 6.42588   3
  -3   8   3 92.8749 7.17378   3
  -3  -8   3 91.0950 4.10841   2
  -3   8   3 83.1866 3.97679   2
  -3  -8   2 11.2681 3.91572   5
   3  -8  -2 7.15137 4.61842   5
  -3  -8   2 8.55359 2.20515   2
  -3   8   2 12.0807 2.15464   2
  -3  -8   2 12.1340 5.09778   4
  -3   8   2 17.6754 5.42040   4
  -3   8   2 13.6452 4.96391   3
  -3  -8   2 18.6964 5.05220   3
  -3   8   1 107.180 7.91259   4
  -3  -8   1 121.530 7.97240   4
  -3   8   1 117.766 4.39773   2
  -3  -8   1 112.766 4.41000   2
  -3   8   1 125.268 8.06865   3
  -3  -8   1 112.711 7.48574   3
  -3  -8   1 107.812 6.17190   5
  -3  -8   0 315.563 12.7717   4
  -3   8   0 302.825 12.7786   4
  -3  -8   0 300.598 10.9676   5
  -3  -8   0 302.781 12.4156   3
  -3   8   0 311.446 9.05772   2
  -3  -8   0 307.006 9.08230   2
  -3  -8  -1 3.80056 3.89038   5
  -3  -8  -1 14.1159 5.41257   4
  -3   8  -1 12.3904 4.57627   4
  -3  -8  -1 14.3370 5.38697   3
  -3   8  -1 4.61325 2.09914   2
  -3  -8  -1 8.45993 2.17417   2
  -3  -8  -2 76.0465 3.66603   1
  -3  -8  -2 72.6137 5.57428   5
  -3   8  -2 70.6307 6.40769   4
  -3  -8  -2 76.3624 7.38709   4
  -3  -8  -2 79.5027 6.98271   3
  -3  -8  -2 69.6995 3.81726   2
  -3   8  -2 72.9130 3.79417   2
  -3   8  -2 72.7428 3.52910   1
  -3  -8  -3 336.528 10.4969   2
  -3  -8  -3 341.674 10.3392   1
  -3   8  -3 335.694 10.0923   1
  -3  -8  -3 344.206 12.1335   5
  -3   8  -3 327.086 12.8515   4
  -3  -8  -3 336.894 13.7281   4
  -3  -8  -3 325.580 13.5787   3
  -3   8  -3 338.731 13.7933   3
  -3  -8  -4 103.908 5.01987   1
  -3   8  -4 110.555 4.86832   1
  -3  -8  -4 106.993 6.73622   5
  -3   8  -4 102.378 6.99905   4
  -3  -8  -4 118.373 8.45683   4
   3   8   4 113.839 8.31736   4
  -3  -8  -4 109.110 8.23509   3
  -3   8  -4 99.2596 7.77375   3
  -3  -8  -5 79.5036 6.16279   5
   3   8   5 71.0067 7.28403   4
  -3  -8  -5 74.9850 7.56937   4
  -3   8  -5 72.0178 5.86069   4
  -3  -8  -5 80.8803 7.78339   3
   3   8   5 74.8006 4.66586   2
  -3   8  -5 84.9755 7.27627   3
   3  -8   5 77.4999 4.53845   2
   3   8   6 78.9583 7.65048   4
   3  -8   6 70.7076 4.86882   2
   3   8   6 67.2962 4.82739   2
  -3   8  -6 79.8898 5.85941   4
  -3  -8  -6 74.5736 6.35667   5
  -3   8  -6 72.2675 7.16325   3
   3   8   7 622.399 20.7885   4
   3   8   7 569.272 19.4252   5
   3  -8   7 562.537 17.2851   2
   3   8   7 580.128 17.4842   2
  -3   8  -7 549.851 17.6214   4
  -3  -8  -7 593.581 18.8442   5
  -3   8  -7 565.496 19.8726   3
   3   8   8 3.11444 5.11107   5
   3  -8   8-1.62135 4.01050   2
   3   8   8-3.34936 4.08388   2
   3   8   8 1.98555 5.70475   4
  -3   8  -8 7.53982 3.82601   4
  -3  -8  -8 5.01133 5.24324   5
  -3   8  -8 4.56573 5.32537   3
   3   8   9 208.619 11.4478   4
   3   8   9 208.794 10.9055   5
   3   8   9 208.393 9.02627   2
   3  -8   9 197.759 8.78385   2
  -3   8  -9 184.700 7.82582   4
  -3  -8  -9 190.749 10.0097   5
  -3   8  -9 191.774 10.4300   3
   3   8  10 168.018 10.8160   4
   3   8  10 167.939 10.5080   5
  -3   8 -10 139.641 6.51531   4
  -3   8 -10 163.723 9.74884   3
   3   8  10 161.691 8.30359   2
   3  -8  10 174.744 8.32719   2
   3   8  11 153.666 10.8695   5
   3   8  11 169.354 11.1867   4
  -3   8 -11 178.905 9.98172   3
   3  -8  11 178.492 8.94993   2
   3   8  11 171.663 9.04017   2
   3   8  12 277.446 14.6816   5
   3   8  12 288.528 13.8932   4
  -3   8 -12 301.531 12.8910   3
   3   8  12 275.332 12.0439   2
   3  -8  12 265.653 11.7488   2
   3   8  13 195.378 12.1878   4
   3   8  13 204.318 13.3681   5
  -3   8 -13 201.145 10.7891   3
   3   8  13 204.826 10.6083   2
   3  -8  13 199.705 10.4570   2
   3   8  14 726.516 27.2391   5
  -3   8 -14 692.784 22.7622   3
   3   8  15 131.826 13.4452   5
  -3   8 -15 128.560 8.92450   3
  -3   8 -16 770.993 24.1775   3
   3   8  16 767.318 30.8091   5
  -3   8 -17 330.762 13.3677   3
   3   8  17 339.545 20.7432   5
  -3   8 -18 319.999 12.8497   3
   3   8  18 306.829 20.9769   5
   3   8  19 378.080 23.8073   5
   3   8  20 41.1758 15.0649   5
   3   8  21 47.5635 15.8047   5
  -3   9  23 283.379 17.1003   4
  -3  -9  23 270.452 16.6607   5
  -3   9  22 26.1572 11.1017   4
  -3   9  21 511.354 22.1048   4
  -3   9  20 24.9111 12.0192   5
  -3   9  20 35.3988 11.0414   4
  -3   9  19 184.116 15.0269   5
  -3   9  19 153.961 13.4995   4
  -3   9  18 52.5932 11.6567   5
  -3   9  18 76.1873 11.2557   4
  -3   9  17 9.87202 9.82326   5
  -3   9  17 1.04669 9.51258   4
  -3   9  16 125.465 12.1733   5
  -3   9  16 117.343 11.5682   4
  -3   9  15 7.22835 7.68028   3
  -3   9  15 4.65969 8.94132   4
  -3   9  14 172.146 10.9980   3
  -3   9  14 172.505 12.7072   4
  -3   9  14 163.436 9.83400   2
  -3   9  13 6.33242 7.17023   3
  -3   9  13 12.1428 8.15607   4
  -3   9  13 11.9841 5.89792   2
  -3  -9  13 3.04026 5.73516   2
  -3   9  12 163.188 10.5859   3
  -3  -9  12 156.924 8.02141   4
  -3   9  12 157.839 12.0054   4
  -3  -9  12 160.683 8.84926   2
  -3   9  12 158.439 8.96484   2
   3   9 -11 29.2561 5.57842   1
  -3   9  11 25.1938 8.35085   4
  -3  -9  11 31.4761 5.54138   4
  -3  -9  11 30.3136 5.29549   3
  -3   9  11 39.4563 7.39854   3
  -3   9  11 35.9242 5.77044   2
  -3  -9  11 30.4236 5.52116   2
  -3   9  10 473.921 19.4745   4
  -3  -9  10 489.533 16.1953   4
  -3  -9  10 495.384 15.8968   3
  -3   9  10 477.600 18.0917   3
   3  -9 -10 464.149 15.6811   1
   3   9 -10 452.055 15.6441   1
  -3  -9   9 49.0060 5.85426   3
  -3   9   9 35.6853 6.82065   3
   3  -9  -9 47.4505 5.02375   1
   3   9  -9 40.4650 5.01698   1
  -3  -9   9 49.4621 6.02747   4
  -3   9   9 47.4035 8.44948   4
  -3  -9   8 839.402 24.5707   3
  -3   9   8 828.213 26.5994   3
   3   9  -8 797.569 23.2794   1
   3  -9  -8 798.077 23.2372   1
  -3   9   8 867.863 28.3227   4
  -3  -9   8 831.554 24.9321   4
  -3  -9   7 140.928 8.16205   3
  -3   9   7 137.044 9.69341   3
   3  -9  -7 148.013 6.45279   1
   3   9  -7 144.178 6.44007   1
  -3   9   7 138.660 10.3315   4
  -3  -9   7 146.558 8.52464   4
  -3  -9   6 673.569 20.8663   3
  -3   9   6 655.908 22.4014   3
   3   9  -6 657.331 18.6563   1
   3  -9  -6 648.975 18.4497   1
  -3  -9   6 662.112 21.2829   4
  -3   9   5 29.3873 6.65741   3
  -3  -9   5 32.8228 5.84211   3
   3  -9  -5 43.7902 3.47940   1
   3   9  -5 51.7114 3.69482   1
  -3  -9   5 35.7940 6.18300   4
  -3  -9   4 211.781 10.7922   4
  -3   9   4 214.106 11.4906   3
  -3   9   4 222.007 7.12929   2
  -3  -9   4 217.425 7.16241   2
  -3  -9   4 228.818 10.5065   3
  -3  -9   3 848.293 24.7271   5
  -3   9   3 828.389 22.1021   2
  -3  -9   3 843.538 22.1592   2
  -3   9   3 821.966 27.3595   4
  -3  -9   3 879.961 26.3106   4
  -3   9   3 857.283 27.1807   3
  -3  -9   3 889.247 26.1029   3
  -3   9   2 159.705 10.1548   4
  -3  -9   2 185.456 9.93423   4
  -3  -9   2 165.942 5.09009   2
  -3   9   2 138.952 4.88472   2
  -3   9   2 160.764 9.94594   3
  -3  -9   2 195.770 9.62951   3
  -3  -9   2 178.313 8.32026   5
  -3  -9   1 2481.84 65.7277   4
  -3   9   1 2505.16 66.4803   4
  -3  -9   1 2526.76 63.8268   5
  -3   9   1 2474.33 66.5055   3
  -3  -9   1 2539.54 65.4165   3
  -3  -9   1 2374.12 60.6442   2
  -3  -9   0 78.2308 7.55531   3
  -3  -9   0 57.3937 5.71286   5
  -3   9   0 55.2117 6.88032   4
  -3  -9   0 62.2877 7.31003   4
  -3  -9  -1 1363.75 39.5144   3
  -3  -9  -1 1328.04 39.6072   4
  -3   9  -1 1351.45 39.7633   4
  -3  -9  -1 1424.13 37.9681   5
  -3   9  -2 36.0602 6.10128   4
  -3  -9  -2 18.6783 6.57451   4
  -3  -9  -2 32.7646 5.33212   5
  -3   9  -2 28.8757 6.28399   3
  -3  -9  -3 243.784 10.1632   5
  -3  -9  -3 231.278 7.38183   1
  -3   9  -3 241.798 11.0293   4
  -3   9  -3 242.358 11.9998   3
  -3   9  -3 224.572 7.09413   1
  -3  -9  -4 189.723 9.27309   5
  -3   9  -4 183.921 9.62898   4
   3   9   4 184.654 10.8777   4
  -3   9  -4 199.245 6.65646   1
  -3  -9  -4 202.221 7.01309   1
  -3   9  -4 191.120 10.8495   3
  -3  -9  -5 3.34458 5.02501   5
  -3   9  -5 5.10606 4.87990   4
   3   9   5 12.3173 6.19421   4
  -3  -9  -5 2.11452 3.04985   1
  -3   9  -5 3.39362 2.77552   1
  -3   9  -5 6.70757 5.74379   3
  -3  -9  -6 59.7890 6.43784   5
   3   9   6 57.1738 4.40382   2
  -3   9  -6 57.9802 7.54498   3
  -3   9  -6 56.2978 5.86769   4
   3   9   6 68.9626 7.79790   4
  -3  -9  -7 66.8465 6.62944   5
   3   9   7 60.3115 4.88938   2
   3  -9   7 66.7310 4.91373   2
  -3   9  -7 72.6510 7.70600   3
   3   9   7 75.9223 8.53044   4
  -3   9  -7 71.1557 6.07841   4
  -3   9  -8 11.2056 4.59951   4
   3   9   8 7.86969 6.31775   4
   3  -9   8 4.98704 3.81682   2
   3   9   8 1.39602 3.96044   2
  -3   9  -8 5.07973 6.27007   3
   3   9   9 14.2476 6.88263   4
  -3   9  -9 10.3935 4.37327   4
   3   9   9 10.4582 4.57685   2
   3  -9   9 10.5117 4.33057   2
   3   9   9 17.0973 6.41443   5
  -3   9  -9 13.1919 6.65300   3
   3   9  10 2.71678 7.18734   4
  -3   9 -10 3.22535 3.85961   4
   3  -9  10 6.81456 4.60490   2
   3   9  10 3.89770 4.70493   2
   3   9  10 15.4286 6.82410   5
  -3   9 -10 6.13842 6.39545   3
   3   9  11 32.2140 8.07955   4
   3   9  11 40.3065 8.01864   5
  -3   9 -11 40.0285 7.51475   3
   3   9  11 26.8176 5.67791   2
   3  -9  11 29.5941 5.61741   2
   3   9  12 8.09528 7.43507   5
   3   9  12 10.7109 8.02281   4
  -3   9 -12 1.84625 6.52863   3
   3   9  12 10.7933 5.61182   2
   3  -9  12 10.3620 5.68793   2
   3   9  13 83.3433 10.5673   5
   3   9  13 75.3039 9.76200   4
  -3   9 -13 81.0873 8.27771   3
   3   9  13 79.0170 7.81710   2
   3   9  14 6.80528 8.98801   5
  -3   9 -14-2.43258 6.68058   3
   3   9  15 232.710 16.3483   5
  -3   9 -15 220.416 11.5608   3
   3   9  16 44.1794 12.3700   5
  -3   9 -16 23.7005 7.20131   3
   3   9  17 2.49964 11.4578   5
  -3   9 -17 1.50927 6.45060   3
   3   9  18 10.8001 13.1521   5
  -3   9 -18 13.7110 6.75027   3
   3   9  19 70.9145 15.5429   5
   3   9  20-12.0160 14.9505   5
  -3  10  21 10.6573 11.7185   4
  -3  10  20 16.3420 11.3679   4
  -3  10  19 16.4364 11.1320   4
  -3  10  18 68.4523 11.8098   4
  -3  10  17 6.76361 10.3904   4
  -3  10  16 231.553 15.2657   4
  -3  10  15 9.30807 8.26289   3
  -3  10  15 24.0421 10.1689   4
  -3  10  14 225.482 13.1847   3
  -3  10  14 222.782 14.9190   4
  -3  10  13 19.8662 9.61391   4
  -3  10  13 18.5637 6.11038   2
  -3  10  13 22.5837 7.88713   3
   3  10 -13 13.8951 5.98241   1
  -3  10  12 103.328 10.1068   3
  -3  10  12 115.536 11.4478   4
   3 -10 -12 116.620 7.70816   1
   3  10 -12 94.1527 7.39424   1
  -3  10  12 97.8243 7.54874   2
  -3  10  11 43.5829 9.47719   4
  -3  10  11 40.8492 5.94946   2
  -3 -10  11 44.2486 6.36600   4
  -3  10  11 42.2611 8.07468   3
   3 -10 -11 41.3017 5.76682   1
   3  10 -11 34.4020 5.53884   1
   3  10 -10 57.3328 5.68542   1
   3 -10 -10 57.0163 5.58631   1
  -3  10  10 73.7689 10.1007   4
  -3 -10  10 70.5636 6.90006   3
  -3  10  10 72.2414 9.07175   3
  -3 -10  10 70.8655 6.95935   4
  -3  10  10 53.0199 5.78626   2
   3  10  -9 77.9970 5.65058   1
   3 -10  -9 87.9986 5.72830   1
  -3  10   9 75.2746 9.60069   4
  -3 -10   9 75.4791 7.26200   4
  -3 -10   9 73.9594 7.08188   3
  -3  10   9 72.4910 8.45363   3
  -3  10   9 70.7967 5.79307   2
  -3 -10   9 90.5361 5.94466   2
   3 -10  -8 611.394 18.0033   1
   3  10  -8 612.575 18.2250   1
  -3 -10   8 685.962 20.9003   4
  -3  10   8 672.119 24.0707   4
  -3 -10   8 652.349 20.3536   3
  -3  10   8 637.864 22.3099   3
  -3  10   8 617.879 18.5190   2
  -3 -10   8 587.441 18.3027   2
   3 -10  -7 28.1761 3.48226   1
   3  10  -7 25.8309 3.69851   1
  -3 -10   7 26.1876 6.06421   3
  -3  10   7 28.0759 7.51108   3
  -3 -10   7 27.1584 3.82195   2
  -3  10   7 29.5945 3.94763   2
  -3 -10   7 31.7774 6.47484   4
  -3 -10   6 762.869 23.4939   3
  -3  10   6 732.523 25.1416   3
  -3  10   6 737.360 20.3461   2
  -3 -10   6 728.740 20.2791   2
  -3 -10   6 770.133 23.9061   4
  -3 -10   5 47.0300 3.00344   2
  -3  10   5 47.2004 3.07235   2
  -3 -10   5 66.2124 7.19494   4
  -3  10   5 55.7050 7.86208   3
  -3 -10   5 46.8301 3.12801   2
  -3  10   5 44.2002 3.13055   2
  -3 -10   4 313.346 13.5539   4
  -3  10   4 330.337 15.2718   4
  -3  10   4 321.520 14.6988   3
  -3 -10   4 303.986 12.1509   5
  -3  10   3 66.4088 8.54345   4
  -3  10   3 75.3115 7.95617   3
  -3 -10   3 53.4334 6.02311   5
  -3  10   2 72.1607 8.52048   4
  -3  10   2 74.8659 8.44760   3
  -3 -10   2 68.5166 6.32149   5
  -3  10   1 170.548 11.1260   4
  -3 -10   1 196.552 9.22964   5
  -3  10   0 73.9539 7.95194   4
  -3 -10   0 69.4380 6.53486   5
  -3  10  -1 980.011 30.9740   4
  -3 -10  -1 1002.83 28.9525   5
  -3  10  -2 13.1919 6.19807   4
  -3  10  -2 2.16954 6.85923   3
  -3 -10  -2 14.2636 5.28039   5
  -3  10  -3 1683.41 47.4935   4
  -3  10  -3 1610.85 48.3524   3
  -3 -10  -3 1724.78 46.1806   5
  -3  10  -4 8.43634 5.59388   4
  -3 -10  -4 17.6873 5.73373   5
  -3  10  -4 16.0788 6.78543   3
  -3 -10  -4 13.0647 2.58224   1
  -3  10  -5 465.893 15.5907   4
  -3  10  -5 426.694 17.0732   3
  -3 -10  -5 417.490 11.7479   1
  -3  10  -6 80.3076 7.46432   4
   3  10   6 81.9868 9.34940   4
  -3  10  -6 97.4468 9.09832   3
  -3 -10  -6 106.722 5.24242   1
  -3  10  -6 92.9082 4.74641   1
   3  10   7 39.5124 8.46863   4
  -3  10  -7 24.1229 7.52461   3
  -3  10  -7 34.2539 4.03909   1
  -3 -10  -7 29.7206 4.22466   1
  -3  10  -7 46.6913 6.06670   4
  -3  10  -8 67.8087 6.37116   4
   3  10   8 80.8497 9.53439   4
   3 -10   8 62.4458 5.11985   2
   3  10   8 67.7765 5.26956   2
  -3  10  -8 64.5985 8.39715   3
   3  10   9 132.954 7.19196   2
  -3  10  -9 146.763 10.6010   3
  -3  10  -9 136.181 7.59505   4
   3  10   9 138.077 11.3999   4
  -3  10 -10 3.98740 4.41902   4
   3  10  10 0.98755 8.24121   4
  -3  10 -10 0.83710 7.25600   3
   3  10  10 2.29135 4.74309   2
   3  10  11 60.9355 9.98830   4
  -3  10 -11 72.9976 8.97068   3
   3  10  11 61.6361 6.44867   2
  -3  10 -12 181.467 11.4245   3
   3  10  12 175.007 12.4163   4
   3  10  12 182.802 12.3428   5
   3  10  12 151.392 9.29136   2
  -3  10 -13 29.4022 8.04744   3
   3  10  13 34.5815 9.55581   5
   3  10  14 366.184 18.4675   5
  -3  10 -14 345.482 15.1443   3
  -3  10 -15 28.1114 7.91743   3
   3  10  15 42.6284 10.9120   5
   3  10  16 277.085 18.4108   5
  -3  10 -16 247.192 12.8567   3
   3  10  17 15.2254 12.3353   5
  -3  10 -17 3.25995 7.47620   3
   3  10  18 43.2498 14.2755   5
   3  10  19 13.8050 14.5936   5
  -3  11  18 24.8058 11.4981   4
  -3  11  17 53.3384 12.5725   4
   3  11 -17 13.2010 8.25629   1
  -3  11  16 60.9804 12.2419   4
   3  11 -16 42.3295 8.30228   1
  -3  11  15 82.3832 12.7007   4
   3  11 -15 60.4707 7.94231   1
  -3  11  14 202.677 15.0462   4
  -3  11  14 202.953 13.3815   3
   3  11 -14 201.696 10.6105   1
  -3  11  13 32.9957 9.22047   3
  -3  11  13 33.2577 10.2270   4
   3 -11 -13 30.7241 6.38320   1
   3  11 -13 45.8756 6.65867   1
  -3  11  12 610.346 22.5683   3
   3 -11 -12 555.325 18.4585   1
   3  11 -12 568.703 18.5072   1
  -3  11  11 18.5116 8.92316   3
  -3  11  11 12.8303 10.1923   4
   3  11 -11 11.3141 4.94077   1
   3 -11 -11 8.07901 4.74459   1
  -3  11  10 894.123 29.4191   4
   3  11 -10 780.682 22.3489   1
   3 -11 -10 774.358 22.1824   1
  -3  11  10 835.084 27.5972   3
  -3  11  10 722.377 22.4397   2
  -3  11   9 5.68887 9.23734   4
   3  11  -9-0.45048 3.91290   1
   3 -11  -9 3.91901 3.75534   1
  -3  11   9 6.14538 7.92329   3
  -3 -11   9 7.04523 6.43290   4
  -3  11   9 4.70416 4.10625   2
  -3  11   8 520.453 21.4901   4
  -3  11   8 540.599 20.3911   3
  -3  11   8 474.114 14.3544   2
   3 -11  -8 467.230 14.0446   1
   3  11  -8 505.665 14.3692   1
  -3 -11   7 83.3228 4.07255   2
  -3  11   7 80.2780 4.15244   2
  -3  11   7 102.949 9.80862   3
  -3  11   7 85.8201 4.22745   2
  -3  11   6 154.724 10.8658   3
  -3  11   5 393.950 17.0938   3
  -3  11   5 386.546 17.9135   4
  -3 -11   5 388.830 14.6466   5
  -3  11   4 9.91001 7.39693   3
  -3  11   4 10.2893 7.65421   4
  -3 -11   4 1.92276 5.50755   5
  -3  11   3 136.560 10.7849   3
  -3  11   3 141.742 11.3391   4
  -3 -11   3 144.274 8.47865   5
  -3  11   2 3.79732 7.61591   3
  -3  11   2 11.1526 7.61224   4
  -3 -11   2 3.21557 5.41429   5
  -3  11   1 181.305 11.7844   4
  -3 -11   1 167.263 9.26348   5
  -3  11   0 15.7637 7.33776   4
  -3 -11   0 4.12763 5.80285   5
  -3  11  -1 532.284 20.1599   4
  -3  11  -2 75.9758 9.36491   3
  -3  11  -2 90.0484 8.98269   4
  -3  11  -3 123.098 10.6988   3
  -3  11  -3 127.036 9.56063   4
  -3  11  -4 71.0669 9.25611   3
  -3  11  -4 65.5827 7.85855   4
  -3  11  -5 23.4742 7.74217   3
  -3  11  -5 23.4336 6.81235   4
  -3  11  -6 126.338 8.63753   4
  -3  11  -6 126.953 10.6777   3
  -3  11  -7 84.0989 7.75556   4
  -3  11  -7 67.8266 4.19878   1
  -3  11  -7 74.9092 9.42589   3
  -3  11  -8 292.970 14.8998   3
  -3  11  -8 296.375 12.1115   4
  -3  11  -8 259.505 9.18512   1
  -3  11  -9 171.060 9.15784   4
  -3  11  -9 150.064 11.6801   3
  -3  11 -10 356.750 12.9807   4
  -3  11 -10 355.455 16.5739   3
  -3  11 -11 284.128 14.9259   3
  -3  11 -12 290.272 14.7995   3
  -3  11 -13 29.3267 8.85108   3
  -3  11 -14 93.6138 10.1413   3
   3  11  15 48.7393 11.6710   5
  -3  11 -15 12.1882 8.28551   3
   3  11  16 19.5294 11.7846   5
  -3  11 -16-0.37308 7.96020   3
   3  11  17 44.7576 13.3393   5
   3  11  18 65.0879 15.4685   5
  -3  12  16 77.1277 13.5593   4
  -3  12  15 249.291 17.6951   4
  -3  12  14 28.8651 11.4344   4
  -3  12  14 18.1746 10.0512   3
  -3  12  13 136.430 14.2029   4
  -3  12  13 122.319 12.2568   3
  -3  12  12 13.3036 10.4988   4
   3  12 -12 3.34742 4.77555   1
  -3  12  12 1.53509 9.12226   3
  -3  12  11 3.13212 9.80120   4
   3  12 -11 0.15694 4.08398   1
  -3  12  11 4.12599 9.23920   3
  -3  12  10 50.8874 10.9948   4
   3  12 -10 45.8616 4.44753   1
  -3  12  10 33.6029 10.0519   3
  -3  12   9 32.4768 10.4413   4
  -3  12   9 30.4628 9.13412   3
  -3  12   8 72.5553 10.3292   3
  -3  12   7 19.1235 9.05367   3
  -3  12   6 35.5416 10.2007   4
  -3  12   6 20.6674 8.47736   3
  -3  12   5 95.7370 11.1881   4
  -3  12   5 96.8077 10.7246   3
  -3  12   4 30.5789 9.44424   4
  -3  12   4 7.77981 7.94225   3
  -3  12   3 292.207 15.9705   4
  -3  12   3 311.114 16.0168   3
  -3  12   2 27.2929 8.99251   4
  -3  12   2 12.5141 8.92178   3
  -3  12   1 22.3219 8.57955   4
  -3  12   0 40.6039 8.98966   4
  -3  12  -1 201.273 12.5757   4
  -3  12  -1 191.527 13.3793   3
  -3  12  -2 2.69658 7.55601   4
  -3  12  -2 14.7073 8.54355   3
  -3  12  -3 457.235 18.5554   4
  -3  12  -3 474.423 20.0371   3
  -3  12  -4 17.8287 7.52807   4
  -3  12  -4 23.6242 9.41766   3
  -3  12  -5 770.791 25.4797   4
  -3  12  -5 751.269 27.4019   3
  -3  12  -6 54.4115 7.82079   4
  -3  12  -6 56.7237 9.84143   3
  -3  12  -7 646.163 21.8400   4
  -3  12  -7 654.045 24.5676   3
  -3  12  -8 16.6027 6.76314   4
  -3  12  -8-2.04325 8.93849   3
  -3  12  -9 160.337 9.60154   4
  -3  12  -9 207.663 13.5267   3
  -3  12 -10 18.3253 9.12975   3
  -3  12 -11 155.476 12.4958   3
  -3  12 -12 86.3365 10.8663   3
  -3  12 -13 126.500 11.8547   3
  -3  12 -14 108.336 11.1444   3
  -3  12 -15 18.9786 9.41082   3
  -3  12 -16 45.5846 9.55763   3
  -3  13  13 16.9488 12.2231   4
  -3  13  13 10.0106 10.5246   3
  -3  13  12 915.301 34.4471   4
  -3  13  12 955.799 32.6267   3
  -3  13  11 52.4088 12.8916   4
  -3  13  11 56.4345 11.1610   3
  -3  13  10 881.257 33.2498   4
  -3  13  10 925.044 31.8823   3
  -3  13   9 21.9328 9.85264   3
  -3  13   8 402.015 19.2790   3
  -3  13   7 14.0437 11.0024   4
  -3  13   7 20.8628 9.84818   3
  -3  13   6 41.9866 11.2431   4
  -3  13   6 39.0736 10.3406   3
  -3  13   5 6.74637 10.1057   4
  -3  13   5 1.13143 9.10353   3
  -3  13   4 13.1750 9.35590   4
  -3  13   4-1.13130 8.54831   3
  -3  13   3 15.7428 9.22062   4
  -3  13   3 19.8767 9.28618   3
  -3  13   2 3.95544 9.36455   4
  -3  13   1-3.81273 9.46723   4
  -3  13   0 17.3403 9.32630   4
  -3  13   0 44.5729 10.2507   3
  -3  13  -1-3.53567 8.60640   4
  -3  13  -1 10.8660 9.27224   3
  -3  13  -2 3.38593 8.52849   4
  -3  13  -2 13.7291 9.80132   3
  -3  13  -3 47.5796 9.37021   4
  -3  13  -3 61.1372 10.8173   3
  -3  13  -4 18.9151 8.63399   4
  -3  13  -4 11.9536 9.33259   3
  -3  13  -5 134.885 10.7407   4
  -3  13  -5 119.545 12.3646   3
  -3  13  -6 31.4314 8.11299   4
  -3  13  -6 38.8198 10.0280   3
  -3  13  -7 25.3076 7.91380   4
  -3  13  -7 23.9655 9.80609   3
  -3  13  -8 391.509 15.9421   4
  -3  13  -8 412.338 19.2823   3
  -3  13  -9 31.4606 10.5554   3
  -3  13 -10 715.276 26.7455   3
  -3  13 -11 16.6264 9.69558   3
  -3  13 -12 341.991 17.5095   3
  -3  13 -13 12.2070 9.86749   3
  -3  13 -14 47.4139 10.2361   3
  -3  13 -15 4.03329 9.78062   3
  -3  14  12 1.19317 11.1101   3
  -3  14  11 17.2126 11.0865   3
  -3  14  10 47.5905 11.8297   3
  -3  14   9 6.61477 10.6944   3
  -3  14   8 123.331 14.9794   4
  -3  14   8 129.735 13.7551   3
  -3  14   7 115.299 14.4604   4
  -3  14   7 109.913 12.7004   3
  -3  14   6 39.3067 12.4415   4
  -3  14   6 36.0539 11.4050   3
  -3  14   5 1.30414 10.6984   4
  -3  14   5 11.0423 10.2541   3
  -3  14   4 11.4564 11.1857   4
  -3  14   4 25.2830 11.1503   3
  -3  14   3 55.1372 12.1997   4
  -3  14   3 94.2747 12.4145   3
  -3  14   2 54.0833 11.8705   4
  -3  14   1 114.658 12.8913   4
  -3  14   0 2.80743 10.1821   4
  -3  14   0 10.5171 10.1356   3
  -3  14  -1 367.253 18.1584   4
  -3  14  -1 326.667 18.4524   3
  -3  14  -2 28.5404 10.1415   4
  -3  14  -2 20.4099 11.1908   3
  -3  14  -3 876.537 30.0605   4
  -3  14  -3 883.239 31.8252   3
  -3  14  -4 19.6698 9.21882   4
  -3  14  -4 9.22823 10.9871   3
  -3  14  -5 694.619 24.8504   4
  -3  14  -5 684.660 27.0238   3
  -3  14  -6 121.469 11.0980   4
  -3  14  -6 120.684 13.2905   3
  -3  14  -7 508.308 19.4186   4
  -3  14  -7 491.059 22.2635   3
  -3  14  -8 190.466 11.8983   4
  -3  14  -8 205.673 15.0710   3
  -3  14  -9 370.457 19.0785   3
  -3  14 -10 31.7967 11.1156   3
  -3  14 -11 49.2388 11.7836   3
  -3  14 -12 89.9785 12.8268   3
  -3  14 -13 21.2329 11.1076   3
  -3  14 -14 78.1317 12.0418   3
  -3  15   6 248.808 18.3023   4
  -3  15   6 249.380 17.4793   3
  -3  15   5 4.14272 11.4960   4
  -3  15   5 24.3818 11.9532   3
  -3  15   4 70.1240 13.7891   4
  -3  15   4 74.6605 13.0525   3
  -3  15   3 20.3689 12.5742   4
  -3  15   2 7.65515 11.8815   4
  -3  15   1 84.6128 12.9917   4
  -3  15   1 126.817 14.2852   3
  -3  15   0 43.9857 11.6430   4
  -3  15   0 62.1072 12.8620   3
  -3  15  -1 95.9927 12.7095   4
  -3  15  -1 103.274 13.6426   3
  -3  15  -2-1.08764 10.4147   4
  -3  15  -2 30.5983 11.8325   3
  -3  15  -3 107.936 12.3899   4
  -3  15  -3 131.229 13.6912   3
  -3  15  -4 121.792 12.4240   4
  -3  15  -4 147.695 14.8490   3
  -3  15  -5 61.3351 10.6456   4
  -3  15  -5 64.1229 12.9613   3
  -3  15  -6 208.666 13.5269   4
  -3  15  -6 201.468 16.1452   3
  -3  15  -7 26.4481 9.11084   4
  -3  15  -7 4.47558 11.4903   3
  -3  15  -8 125.800 14.6055   3
  -3  15  -9 40.0661 12.3099   3
  -3  15 -10 89.6905 13.4289   3
  -3  15 -11 28.1632 12.1420   3
  -3  15 -12 61.2496 12.7888   3
  -3  16   1 42.9196 12.8583   4
  -3  16   0 21.0371 12.1557   4
  -3  16  -1 102.086 13.9004   4
  -3  16  -2 35.7941 11.5872   4
  -3  16  -3 58.7578 12.0585   4
  -3  16  -4 50.3623 11.3152   4
  -3  16  -5 110.132 12.4795   4
  -4   0  26 180.070 15.0155   5
  -4   0  25 1.66836 10.3800   5
  -4   0  24 373.520 18.6806   5
  -4   0  23 5.71019 9.22050   5
  -4   0  22 354.365 17.3104   5
  -4   0  21 7.12843 5.27763   4
  -4   0  21-0.96056 8.26116   5
  -4   0  20 115.513 10.7461   5
  -4   0  20 125.307 7.57119   4
  -4   0  19-2.61718 7.22882   5
  -4   0  18 216.296 11.9937   5
  -4   0  17-2.32595 6.32266   5
  -4   0  16 408.485 16.0043   5
  -4   0  15 5.73429 5.40489   5
  -4   0  14 53.1801 6.18316   5
  -4   0  13-3.69727 4.44368   5
  -4   0  12 48.1186 5.17177   5
  -4   0  12 47.7116 2.04556   3
  -4   0  11 0.33527 1.50703   3
  -4   0  11 0.69198 3.60317   5
  -4   0  10 386.463 10.7402   3
  -4   0  10 380.572 12.8621   5
  -4   0   9 0.17688 2.85908   5
  -4   0   8 681.121 19.3487   5
  -4   0   7-0.12845 2.07005   5
   4   0  -7 0.15241 2.71353   5
   4   0  -6 971.667 25.9049   5
  -4   0   6 960.473 25.6975   5
   4   0  -5-0.18663 1.99752   1
  -4   0   5 0.17371 1.50568   5
   4   0  -5 0.18408 1.69651   5
   4   0  -4 2887.11 74.2345   1
  -4   0   4 2864.97 72.5397   5
   4   0  -4 2909.69 72.6034   5
   4   0  -3 1.29008 1.26921   5
  -4   0   3 0.30046 2.23077   1
   4   0  -3-0.83313 1.77735   1
   4   0  -2 8268.22 209.541   5
  -4   0   2 8799.04 211.139   1
   4   0  -2 8602.74 211.364   1
  -4   0   1 3.05657 2.23028   1
   4   0  -1 3.33952 1.88413   1
  -4   0   0 6729.15 169.744   1
  -4   0   0 6808.08 169.898   2
  -4   0  -1-0.29863 2.20138   1
  -4   0  -1 2.08700 2.05102   2
   4   0   2 632.314 18.1591   2
  -4   0  -2 632.918 18.3174   2
  -4   0  -3-0.90328 1.94019   2
   4   0   3 1.00050 2.22542   2
  -4   0  -4 325.145 10.9678   2
   4   0   4 315.568 10.7573   2
  -4   0  -5-0.43250 2.36184   2
   4   0   5-2.11038 2.80291   2
  -4   0  -6 163.636 7.23009   2
   4   0   6 149.360 7.06778   2
  -4   0  -7-1.31822 3.00889   2
   4   0   7 2.46510 3.20083   2
   4   0   8 68.2270 5.35326   2
  -4   0  -8 71.1328 5.49382   2
  -4   0  -8 69.0670 4.09509   4
   4   0   9-0.52691 3.69737   2
  -4   0  -9 3.13871 3.96140   2
  -4   0  -9 1.57936 2.49792   4
   4   0  10 692.755 21.6247   2
  -4   0 -10 665.029 22.0996   2
  -4   0 -10 683.274 19.1221   4
  -4   0 -11 1.47366 4.55711   2
   4   0  11 0.30274 4.51122   2
  -4   0 -11-0.13300 2.67359   4
   4   0  12 639.688 20.8006   2
  -4   0 -12 614.724 17.6778   4
   4   0  13 3.43337 5.53370   2
  -4   0 -13 3.30806 2.98253   4
  -4   0 -14 43.7859 3.90863   4
  -4   0 -20 298.632 11.7196   3
  -4  -1  26 61.3766 11.9346   5
  -4   1  26 39.5127 11.4282   5
  -4   1  25 166.768 14.2914   5
  -4  -1  25 130.736 13.2715   5
  -4  -1  24 9.89347 10.1514   5
  -4   1  24 13.4793 10.5925   5
  -4   1  23 227.368 14.9943   5
  -4  -1  23 245.292 14.6801   5
  -4  -1  22 44.1429 9.51985   5
  -4   1  22 39.7079 10.0871   5
  -4   1  21 426.944 15.2527   4
  -4   1  21 401.266 18.6952   5
  -4  -1  21 428.247 18.3608   5
  -4  -1  20 32.8948 8.31105   5
  -4  -1  20 19.0395 4.88005   4
  -4   1  20 33.4959 6.08250   4
  -4   1  20 20.0182 8.37152   5
  -4   1  19 479.087 16.2452   4
  -4   1  19 436.448 18.7982   5
  -4  -1  19 468.620 18.6414   5
  -4  -1  18 4.78016 6.76960   5
  -4   1  18 2.98917 7.07717   5
  -4   1  17 451.481 18.2499   5
  -4  -1  17 503.426 18.2291   5
  -4  -1  16 21.7832 6.48339   5
  -4   1  16 21.7331 6.16170   5
  -4  -1  15 117.104 8.17192   5
  -4   1  15 111.807 8.35456   5
  -4  -1  14 422.821 15.4036   5
  -4   1  14 409.147 15.4842   5
  -4   1  13 3.05010 1.98500   3
  -4  -1  13 1.94323 4.48107   5
  -4   1  13 2.65941 4.67542   5
  -4  -1  12 332.461 12.4553   5
  -4   1  12 332.772 12.7540   5
  -4   1  12 343.280 9.91446   3
  -4  -1  11 148.512 7.39844   5
  -4   1  11 162.057 7.82524   5
  -4   1  11 155.112 5.57526   3
  -4  -1  10 72.9122 4.90091   5
  -4   1  10 64.2969 5.04943   5
  -4   1  10 70.2936 3.54690   3
  -4  -1   9 206.305 7.87472   5
   4  -1  -9 214.863 8.38249   5
  -4   1   9 199.389 8.04561   5
  -4   1   9 194.425 6.72365   3
  -4  -1   8 39.3818 3.36893   5
  -4   1   8 36.6805 3.56883   5
   4  -1  -8 39.7629 3.71912   5
  -4   1   8 44.0594 2.98421   3
  -4  -1   7 73.8932 3.81653   5
   4  -1  -7 68.6581 4.23135   5
  -4   1   7 71.9509 4.14672   5
  -4  -1   6 84.7180 3.54649   5
   4  -1  -6 75.3041 4.08088   5
  -4   1   6 79.2039 4.02612   5
   4  -1  -5 139.218 6.01981   1
  -4   1   5 127.428 5.06013   5
  -4  -1   5 136.501 4.53356   5
   4  -1  -5 135.787 5.19161   5
  -4  -1   4 0.97653 1.05754   5
   4  -1  -4 0.09617 1.67583   5
   4  -1  -4 0.52629 2.04989   1
   4  -1  -3 97.3697 3.82582   5
   4   1  -3 77.6830 4.38737   1
   4  -1  -3 107.824 4.76024   1
   4  -1  -2 393.827 11.3488   1
  -4  -1   2 383.172 11.1970   1
   4  -1  -1 857.116 21.9249   1
  -4  -1   1 845.986 21.8293   1
  -4  -1   0 558.971 16.3050   2
  -4  -1   0 565.333 16.2343   1
  -4  -1  -1 465.831 14.0289   1
  -4  -1  -1 470.839 14.1202   2
   4  -1   2 1723.07 45.2121   2
  -4  -1  -2 1720.12 45.3349   2
  -4  -1  -3 278.350 9.59433   2
   4  -1   3 280.815 9.56539   2
   4  -1   4 904.221 25.0614   2
  -4  -1  -4 882.376 25.1786   2
   4  -1   5 54.0263 4.17557   2
  -4  -1  -5 47.5498 3.94077   2
   4  -1   6 286.208 10.4010   2
  -4  -1  -6 291.807 10.7533   2
  -4  -1  -7 16.9730 3.08478   4
   4  -1   7 18.9819 3.66050   2
  -4  -1  -7 20.8232 3.78571   2
   4  -1   8 470.221 15.5963   2
  -4  -1  -8 460.310 15.8847   2
  -4  -1  -8 470.265 14.2217   4
  -4  -1  -9 718.475 20.3306   4
   4  -1   9 725.284 22.1255   2
  -4  -1  -9 720.591 22.6225   2
  -4   1  -9 703.745 19.5211   4
  -4   1 -10 48.8307 3.32800   4
  -4  -1 -10 47.8147 4.02140   4
   4   1  10 61.6924 6.50458   5
   4  -1  10 49.5011 5.52546   2
  -4  -1 -10 49.7864 5.66494   2
  -4  -1 -11 1399.29 37.0737   4
  -4   1 -11 1356.58 36.0385   4
   4  -1  11 1407.48 39.4557   2
   4   1  11 1361.80 40.6932   5
  -4  -1 -11 1469.00 40.4436   2
   4  -1  12 65.8046 6.72212   2
   4   1  12 53.8623 7.11231   5
  -4   1 -12 59.2694 3.60681   4
  -4  -1 -12 59.1415 4.64359   4
   4  -1  13 567.944 19.5751   2
  -4  -1 -13 592.996 16.9584   4
  -4   1 -13 548.145 15.5950   4
  -4  -1 -14 28.7642 4.27139   4
  -4  -1 -18 31.6993 6.12076   3
  -4  -1 -19 14.8325 5.82697   3
   4  -1  20 3.46734 9.94013   5
  -4  -1 -20 6.47258 5.76257   3
   4  -1  21 10.7018 10.1200   5
   4  -1  22 112.843 12.8941   5
   4  -1  23 6.99718 10.8836   5
   4  -1  24 100.659 13.6704   5
  -4  -2  26 38.3869 11.3150   5
  -4  -2  25 65.0608 11.4795   5
  -4   2  25 51.8155 12.1752   5
  -4  -2  24 85.4864 11.2744   5
  -4   2  24 71.7043 12.4084   5
  -4  -2  23 13.6732 9.36348   5
  -4   2  23 12.9400 9.99740   5
  -4   2  22 14.8456 6.68705   4
  -4  -2  22 14.0646 8.65132   5
  -4   2  22 24.3739 9.79446   5
  -4   2  21 5.85401 6.28777   4
  -4  -2  21 2.70952 8.25674   5
  -4   2  21 1.55920 8.84406   5
  -4   2  20 0.58681 5.82898   4
  -4  -2  20 3.46515 7.43981   5
  -4   2  20-9.92532 8.39841   5
  -4   2  19 13.1263 6.01594   4
  -4  -2  19 9.10692 7.25562   5
  -4   2  19 9.42556 8.14224   5
  -4  -2  18 24.7866 7.38388   5
  -4   2  18 23.1924 7.58144   5
  -4  -2  17 119.504 9.22117   5
  -4   2  17 117.902 9.65186   5
  -4  -2  16 31.4598 6.51373   5
  -4   2  16 31.4180 6.74547   5
  -4   2  15 423.424 16.5296   5
  -4  -2  15 434.921 16.0361   5
  -4   2  14 7.19135 2.72008   3
  -4  -2  14 8.03515 4.97685   5
  -4   2  14 5.41041 5.28518   5
  -4   2  13 563.787 16.0930   3
  -4   2  13 571.642 19.2166   5
  -4  -2  13 572.990 18.6057   5
  -4   2  12 126.154 5.53232   3
  -4   2  12 136.693 7.83215   5
   4  -2 -12 135.356 8.06018   5
  -4  -2  12 129.531 7.19011   5
  -4   2  11 132.405 5.75207   3
  -4  -2  11 149.495 7.28666   5
   4  -2 -11 146.789 7.74118   5
  -4   2  11 140.063 7.55817   5
   4  -2 -10 765.690 22.7232   5
  -4  -2  10 772.670 22.3353   5
  -4  -2  10 763.694 19.7627   3
  -4   2  10 773.270 21.2395   3
  -4   2  10 778.282 22.9744   5
   4  -2  -9-0.39673 3.30145   5
  -4  -2   9 5.41249 2.88940   5
  -4   2   9-1.18810 2.33012   3
  -4   2   9 3.61536 3.37000   5
   4  -2  -8 1678.70 43.6352   5
  -4  -2   8 1595.66 42.9689   5
  -4   2   8 1636.46 42.7973   3
  -4   2   8 1651.53 43.6729   5
   4  -2  -7 172.543 6.97420   5
  -4  -2   7 160.938 6.17125   5
  -4   2   7 163.298 6.41713   3
  -4   2   7 166.989 6.77194   5
   4  -2  -6 3625.85 90.3947   5
  -4  -2   6 3513.09 89.5352   5
  -4   2   6 3555.56 90.4844   5
   4  -2  -5 402.225 13.0792   1
  -4  -2   5 421.728 11.4642   5
   4  -2  -5 416.478 12.5255   5
  -4   2   5 418.787 12.5630   5
   4  -2  -4 6309.02 158.451   1
  -4  -2   4 6303.84 156.266   5
   4  -2  -4 6248.54 157.635   5
   4  -2  -3 150.177 6.15125   1
   4  -2  -3 152.955 5.73438   5
  -4  -2   2 905.887 25.1428   1
   4  -2  -2 944.393 25.3663   1
   4  -2  -1 58.5683 3.45517   1
  -4  -2   1 56.9270 3.60051   1
   4   2   0 49.4560 1.91474   5
  -4  -2   0 45.3829 3.28392   1
  -4  -2   0 47.9276 3.28410   2
  -4  -2  -1 123.574 5.44009   1
   4   2   1 122.111 4.19798   5
  -4  -2  -1 127.632 5.48396   2
   4   2   2 421.292 12.3535   5
   4  -2   2 419.087 13.0275   2
  -4  -2  -2 443.004 13.2340   2
  -4  -2  -3 274.788 9.46306   2
   4  -2   3 268.839 9.37486   2
   4   2   3 262.408 9.18264   5
   4  -2   4 173.092 7.11946   2
  -4  -2  -4 161.228 7.05376   2
   4   2   4 173.410 7.43654   5
  -4  -2  -5 614.847 18.1945   2
   4  -2   5 570.049 17.6973   2
   4   2   5 605.700 18.8463   5
  -4  -2  -5 590.175 17.5394   4
   4  -2   6 21.7829 3.65411   2
  -4  -2  -6 19.8798 3.39417   4
   4   2   6 21.2099 4.39054   5
  -4  -2  -6 25.4828 3.68230   2
  -4  -2  -7 1226.85 32.5698   4
   4  -2   7 1199.42 33.1972   2
   4   2   7 1130.83 34.7351   5
  -4  -2  -7 1183.54 33.7352   2
  -4  -2  -8 69.8534 4.78369   4
   4  -2   8 61.7589 5.27874   2
   4   2   8 65.3116 6.69780   5
  -4  -2  -8 58.9128 5.30256   2
  -4  -2  -9 424.445 13.8675   4
   4  -2   9 455.971 15.1458   2
  -4  -2  -9 432.660 15.5835   2
   4   2   9 431.502 16.7779   5
  -4   2 -10 3.12015 1.99452   4
  -4  -2 -10 5.88303 3.54367   4
   4   2  10 4.64224 5.22122   5
   4  -2  10 6.48099 4.33168   2
   4   2  10 6.83183 4.63003   2
  -4  -2 -10 2.03982 4.48817   2
  -4   2 -11 78.9354 3.50532   4
  -4  -2 -11 80.8350 5.38546   4
   4   2  11 79.6901 6.57877   2
   4  -2  11 73.8780 6.51052   2
   4   2  11 70.5625 7.69386   5
  -4  -2 -11 68.6549 6.86398   2
  -4   2 -12 67.8340 3.10060   4
  -4  -2 -12 65.9083 5.14561   4
   4   2  12 67.3956 6.69407   2
   4   2  12 80.6861 7.94699   5
   4  -2  12 61.1536 6.55384   2
   4   2  13 39.6431 7.22129   5
   4   2  13 53.6346 6.74781   2
   4  -2  13 37.9798 6.49380   2
  -4  -2 -13 49.1673 4.82000   4
   4   2  14 839.130 29.4871   5
  -4  -2 -14 925.340 25.8012   4
   4   2  15 109.664 9.85242   5
   4   2  16 992.135 34.0326   5
  -4  -2 -16 1097.49 30.9255   3
   4   2  17 16.5521 8.43999   5
  -4  -2 -17 11.1466 5.56715   3
  -4  -2 -18 608.560 19.7566   3
  -4  -2 -19 9.78953 6.00298   3
   4  -2  20 554.499 23.7395   5
  -4  -2 -20 566.321 18.7384   3
   4  -2  21 11.9251 10.4939   5
   4  -2  22 132.079 13.7334   5
   4  -2  23 24.4462 12.2213   5
   4  -2  24 18.2320 11.6992   5
  -4  -3  26 4.66729 10.3235   5
  -4  -3  25 69.5952 11.4696   5
  -4   3  25 71.6225 12.9778   5
  -4  -3  24 0.97882 9.28812   5
  -4   3  24 6.11439 11.0470   5
  -4  -3  23 175.047 12.9233   5
  -4   3  23 184.289 15.0310   5
  -4   3  22 55.6981 8.03289   4
  -4  -3  22 49.4892 9.61773   5
  -4   3  22 50.9279 11.1003   5
  -4   3  21 196.847 11.1270   4
  -4   3  21 186.811 13.5569   5
  -4  -3  21 176.539 12.3579   5
  -4   3  20 331.722 13.7959   4
  -4  -3  20 296.448 14.9406   5
  -4   3  20 313.588 16.4424   5
  -4   3  19 177.752 10.1870   4
  -4  -3  19 173.334 11.3661   5
  -4   3  19 169.093 12.2113   5
  -4   3  18 202.475 10.5422   4
  -4  -3  18 187.609 11.2311   5
  -4   3  18 195.979 12.7145   5
  -4   3  17 257.501 13.4549   5
  -4  -3  17 245.932 12.3266   5
  -4  -3  16 6.83872 5.79561   5
  -4   3  16 1.66969 6.44779   5
  -4   3  15 224.461 8.28290   3
  -4  -3  15 224.996 10.9734   5
  -4   3  15 224.194 11.8351   5
  -4   3  14 16.1455 3.60202   3
  -4  -3  14 29.2900 5.55891   5
   4  -3 -14 9.59272 5.87801   5
  -4   3  14 23.8384 6.12120   5
  -4   3  13 41.9495 4.01682   3
  -4  -3  13 41.2141 5.67303   5
   4  -3 -13 37.0580 6.10949   5
  -4   3  13 37.4630 6.08542   5
  -4   3  12 35.0017 3.86602   3
  -4  -3  12 35.5406 5.22208   5
   4  -3 -12 31.4011 5.55804   5
  -4   3  12 33.0812 5.44435   5
   4  -3 -11 18.8600 4.58394   5
  -4  -3  11 18.6477 4.40563   5
  -4  -3  11 15.9684 1.45708   3
  -4   3  11 17.0430 3.29815   3
  -4   3  11 22.6512 4.87464   5
  -4   3  10 723.358 20.7187   3
  -4  -3  10 719.654 18.9991   3
   4  -3 -10 754.097 21.9924   5
  -4   3  10 719.624 22.1976   5
   4  -3  -9 8.86387 3.84233   5
  -4  -3   9 4.33900 1.95454   3
  -4   3   9 4.81550 2.77418   3
  -4   3   9 4.71003 3.44902   5
   4  -3  -8 651.497 19.6622   5
  -4  -3   8 686.750 18.1361   3
  -4   3   8 649.064 19.1465   3
  -4   3   8 651.858 19.8787   5
   4  -3  -7 94.3749 5.57919   5
  -4  -3   7 83.0576 4.16702   3
  -4   3   7 100.168 5.29868   3
  -4   3   7 106.947 5.66190   5
   4  -3  -6 473.352 14.4011   5
   4   3  -6 453.865 14.6519   1
   4  -3  -6 455.550 14.6978   1
  -4   3   6 481.998 14.4712   3
  -4   3   6 479.349 14.5744   5
  -4   3   5 5.08287 2.61938   3
   4   3  -5 6.14296 2.43779   1
   4  -3  -5 4.25130 2.45366   1
   4  -3  -5 4.64632 2.78068   5
   4  -3  -4 368.954 11.4783   1
   4   3  -4 347.348 11.3492   1
   4  -3  -4 339.714 11.0904   5
   4   3  -3 815.751 22.6341   1
   4  -3  -3 812.802 22.6036   1
   4  -3  -3 799.722 22.4562   5
  -4   3   2 166.117 6.51593   1
  -4  -3   2 169.182 6.49941   1
  -4  -3   2 171.035 4.74807   5
   4   3  -2 177.381 6.64145   1
   4  -3  -2 173.224 6.60958   1
  -4  -3   1 789.350 20.6625   5
   4   3  -1 846.738 22.5500   1
  -4   3   1 815.954 22.2982   1
  -4  -3   1 810.723 22.3172   1
   4  -3  -1 838.260 22.4353   1
  -4  -3   0 1777.09 44.2891   5
  -4   3   0 1770.60 45.5508   1
  -4  -3   0 1728.66 45.6259   1
  -4   3   0 1722.80 45.7252   2
  -4  -3   0 1714.41 45.7568   2
  -4   3  -1 524.801 15.4401   1
  -4  -3  -1 553.520 15.6345   1
   4   3   1 522.953 14.4143   5
  -4   3  -1 534.566 15.7743   2
  -4  -3  -1 537.981 15.7429   2
  -4   3  -2 660.561 18.7442   2
  -4  -3  -2 660.623 18.7703   2
   4  -3   2 651.109 18.5593   2
   4   3   2 655.078 18.6076   2
   4   3   2 629.516 17.5765   5
  -4  -3  -3 176.834 7.15453   2
  -4   3  -3 181.746 7.16498   2
   4   3   3 179.557 7.01376   2
   4  -3   3 187.415 7.10633   2
   4   3   3 169.789 6.35256   5
   4   3   4 38.5702 3.49516   5
  -4  -3  -4 38.8195 3.61675   2
   4   3   4 42.2879 3.74425   2
  -4   3  -4 36.1248 3.57597   2
   4  -3   4 45.9986 3.84544   2
   4   3   5 31.8492 3.59461   2
   4  -3   5 38.1452 3.90183   2
   4   3   5 26.6250 3.58669   5
  -4   3  -5 32.3847 3.70999   2
  -4  -3  -5 36.8447 3.79346   2
  -4  -3  -5 29.6471 3.89325   4
   4   3   6 26.7257 3.87195   2
   4  -3   6 26.4548 3.76134   2
   4   3   6 25.2916 4.16931   5
  -4  -3  -6 24.6154 3.66889   2
  -4   3  -6 29.5081 3.77341   2
  -4  -3  -6 24.5985 3.82065   4
   4   3   7 16.0447 3.72660   2
   4  -3   7 19.2791 3.92489   2
   4   3   7 13.2437 4.64762   5
  -4  -3  -7 19.6377 3.69254   2
  -4   3  -7 23.8992 3.88619   2
  -4  -3  -7 21.0656 3.82910   4
   4   3   8 61.8201 5.23406   2
   4  -3   8 53.5165 5.10291   2
   4   3   8 49.8029 6.28106   5
  -4   3  -8 52.8548 5.07486   2
  -4  -3  -8 55.9818 5.19181   2
  -4  -3  -8 55.6961 4.94874   4
   4  -3   9 13.7916 4.26062   2
   4   3   9 19.6140 4.45204   2
  -4   3  -9 17.3558 4.31960   2
  -4  -3  -9 18.8101 4.46771   2
  -4  -3  -9 18.1490 4.21421   4
   4  -3  10 60.5207 5.76416   2
   4   3  10 70.6440 6.19249   2
   4   3  10 35.1490 6.68804   5
  -4   3 -10 59.0130 6.02447   2
  -4  -3 -10 58.3437 5.96249   2
  -4  -3 -10 59.6686 5.27340   4
  -4   3 -11 43.6129 2.40432   4
  -4  -3 -11 51.5701 5.17212   4
   4   3  11 57.1179 6.23973   2
  -4  -3 -11 43.1946 6.04395   2
   4  -3  11 58.7168 6.31399   2
  -4   3 -11 50.8882 6.25122   2
   4   3  11 32.3070 7.28076   5
  -4  -3 -12 2.06004 4.29624   4
   4   3  12-0.51423 6.45780   5
   4   3  12-0.65050 5.12957   2
   4  -3  12-1.28542 4.84749   2
   4   3  13 629.622 21.0193   2
   4  -3  13 602.938 20.8213   2
   4   3  13 584.169 23.0469   5
  -4  -3 -13 620.824 19.2144   4
   4   3  14 15.9797 7.34304   5
  -4  -3 -14 10.2478 5.56016   3
  -4  -3 -14 10.1492 4.97751   4
   4   3  15 286.391 15.6866   5
  -4  -3 -15 305.245 12.5485   3
   4   3  16 69.6236 10.1551   5
  -4  -3 -16 76.5098 7.23253   3
   4   3  17 144.419 12.1482   5
  -4  -3 -17 141.460 9.00332   3
   4   3  18 38.5178 9.55783   5
  -4  -3 -18 31.7003 6.72642   3
   4   3  19 13.8510 9.21101   5
  -4  -3 -19 5.96137 6.24948   3
   4   3  20 164.527 13.4964   5
   4   3  21 20.0230 10.2769   5
   4   3  22 128.364 13.7664   5
   4  -3  22 146.523 14.6871   5
   4   3  23 16.1499 11.2789   5
   4  -3  23 17.3368 12.4146   5
  -4  -4  26 45.2591 11.2630   5
  -4  -4  25 25.1970 10.1925   5
  -4   4  25 15.6504 11.8775   5
  -4  -4  24-2.89991 9.49779   5
  -4   4  24 22.8534 11.7159   5
  -4  -4  23 6.59792 8.85628   5
  -4   4  23 1.23025 10.7747   5
  -4   4  22 5.45034 7.57628   4
  -4  -4  22 3.62539 8.75846   5
  -4   4  22 1.78180 9.98255   5
  -4   4  21 21.1205 7.62375   4
  -4  -4  21 18.2097 8.37144   5
  -4   4  21 6.26458 10.1480   5
  -4   4  20 97.2258 9.23234   4
  -4   4  20 89.9493 10.9287   5
  -4  -4  20 93.7760 9.56108   5
  -4  -4  19 46.7920 8.21437   5
  -4   4  19 38.8137 7.41627   4
  -4   4  19 41.5199 9.43442   5
  -4   4  18 152.535 9.99249   4
  -4  -4  18 143.346 10.1219   5
  -4   4  18 159.755 11.8819   5
  -4   4  17 145.442 9.48290   4
  -4  -4  17 137.914 9.70060   5
  -4   4  17 137.249 10.9434   5
  -4   4  16 106.357 8.53447   4
  -4  -4  16 107.193 8.51374   5
  -4   4  16 89.9366 9.22863   5
  -4   4  15 323.282 11.1824   3
  -4  -4  15 296.098 13.0036   5
  -4   4  15 287.926 14.1301   5
  -4   4  14 34.0747 4.59976   3
  -4   4  14 31.7453 6.68135   5
  -4   4  13 737.534 21.7876   3
   4  -4 -13 771.317 23.7295   5
  -4   4  13 710.627 24.1073   5
  -4   4  12 1.80022 3.54431   3
   4  -4 -12 3.94353 5.17445   5
  -4   4  12 3.94161 4.99781   5
   4  -4 -11 963.753 27.7181   5
  -4   4  11 917.756 26.4299   3
  -4  -4  11 933.401 24.2799   3
  -4   4  11 920.017 27.9863   5
   4  -4 -10 23.3582 4.75901   5
  -4   4  10 33.8172 4.13465   3
  -4  -4  10 24.7634 2.59554   3
  -4   4  10 29.4849 5.10384   5
   4  -4  -9 18.1226 4.20730   5
  -4  -4   9 11.8818 2.45169   3
  -4   4   9 13.0717 3.51036   3
  -4   4   9 12.0570 4.19178   5
   4  -4  -8 1172.40 31.9371   5
  -4  -4   8 1131.90 30.2813   3
  -4   4   8 1133.94 31.6381   3
  -4   4   8 1155.85 32.4016   5
   4  -4  -7 802.198 23.7022   5
  -4  -4   7 829.363 22.6822   3
  -4   4   7 837.172 23.7787   3
  -4   4   7 837.237 24.1983   5
   4   4  -6 962.817 27.3064   1
   4  -4  -6 993.032 27.4119   1
   4  -4  -6 984.270 27.3448   5
  -4  -4   6 980.925 26.5520   3
  -4   4   6 956.597 27.4632   3
   4   4  -5 822.243 23.8442   1
   4  -4  -5 843.926 23.8565   1
   4  -4  -5 874.848 24.0743   5
  -4  -4   5 822.878 23.4761   3
  -4   4   5 871.120 24.3328   3
   4   4  -4 459.977 14.3239   1
   4  -4  -4 479.278 14.3620   1
   4  -4  -4 465.675 14.5588   5
  -4  -4   4 443.361 14.2468   3
  -4   4   4 502.673 15.1039   3
   4   4  -3 291.578 9.97001   1
   4  -4  -3 314.225 10.0291   1
   4  -4  -3 299.770 10.4568   5
  -4  -4   3 292.585 10.4488   3
  -4   4   3 320.051 10.8837   3
  -4  -4   2 838.560 22.0378   5
  -4   4   2 856.581 24.4311   3
  -4  -4   2 835.577 23.3403   1
  -4   4   2 870.105 23.4155   1
   4  -4  -2 865.428 23.4652   1
   4   4  -2 853.791 23.5110   1
  -4   4   1 10.3529 2.41930   2
  -4  -4   1 8.22008 2.35815   2
  -4  -4   1 8.32959 2.58445   1
  -4   4   1 8.43146 2.44879   1
  -4  -4   1 9.92159 1.71432   5
  -4   4   0 805.181 22.8185   2
  -4  -4   0 852.107 23.0236   2
  -4  -4   0 839.470 21.7116   5
  -4  -4   0 793.130 22.6020   1
  -4   4   0 824.338 22.5820   1
  -4  -4   0 816.651 23.8695   4
  -4  -4  -1 1052.08 28.6526   2
  -4   4  -1 1073.95 28.6668   2
  -4  -4  -1 1038.74 27.5923   5
  -4  -4  -1 1064.50 28.4531   1
  -4   4  -1 1079.51 28.3716   1
  -4  -4  -1 1079.46 29.6833   4
   4   4   1 1021.35 27.5952   5
  -4  -4  -2 964.272 27.1952   2
  -4   4  -2 1009.20 27.2956   2
  -4  -4  -2 1005.23 26.4427   5
  -4   4  -2 970.440 26.9291   1
  -4  -4  -2 965.136 26.9967   1
  -4  -4  -2 1023.80 28.1783   4
   4   4   2 1006.24 26.4614   5
  -4   4  -3 886.679 24.8483   2
  -4  -4  -3 875.608 24.8039   2
   4   4   3 853.512 24.0680   5
   4  -4   3 928.704 24.6941   2
   4   4   3 888.124 24.6182   2
  -4  -4  -3 887.441 24.1859   5
  -4  -4  -4 2678.18 68.0145   5
   4   4   4 2582.42 67.8472   5
  -4   4  -4 2656.12 68.4982   2
   4  -4   4 2643.06 68.1985   2
  -4  -4  -4 2624.78 68.4521   2
   4   4   4 2655.16 68.2347   2
   4   4   5 611.661 18.5919   5
   4  -4   5 643.914 18.7846   2
   4   4   5 633.105 18.7757   2
  -4  -4  -5 623.855 19.0338   2
  -4   4  -5 639.800 19.0800   2
  -4  -4  -6 1682.48 45.4066   4
   4   4   6 1677.45 45.2954   5
   4   4   6 1683.08 44.9726   2
   4  -4   6 1693.12 44.9387   2
  -4  -4  -6 1669.79 45.4032   2
  -4   4  -6 1666.54 45.4111   2
  -4  -4  -7 986.092 28.3966   4
   4   4   7 986.985 28.8902   5
   4  -4   7 989.345 28.0928   2
   4   4   7 1001.36 28.1867   2
  -4  -4  -7 989.647 28.6256   2
  -4   4  -7 970.300 28.5963   2
  -4  -4  -8 116.206 7.18060   4
   4   4   8 128.507 7.84860   5
   4   4   8 118.114 6.91545   2
   4  -4   8 120.851 6.93860   2
  -4  -4  -8 123.872 7.23810   2
  -4   4  -8 128.944 7.35012   2
  -4  -4  -9 1627.54 43.8686   4
   4   4   9 1637.10 46.1206   5
  -4   4  -9 1572.08 44.6781   2
  -4  -4  -9 1574.20 44.6388   2
   4   4   9 1624.56 44.0871   2
   4  -4   9 1579.35 43.8810   2
   4   4  10 113.052 7.47685   2
   4  -4  10 118.835 7.42809   2
   4   4  10 125.924 9.31946   5
  -4  -4 -10 120.535 7.12599   4
  -4  -4 -10 128.214 7.93900   3
  -4  -4 -10 122.647 7.85698   2
  -4   4 -10 112.599 7.68219   2
  -4  -4 -11 338.624 12.3019   4
   4   4  11 353.961 15.5065   5
  -4  -4 -11 328.866 12.9085   3
   4  -4  11 363.185 13.0783   2
   4   4  11 362.685 13.1138   2
  -4  -4 -12 479.786 15.9697   4
  -4  -4 -12 475.743 16.5365   3
   4  -4  12 453.191 16.7469   2
   4   4  12 462.963 16.8787   2
   4   4  12 407.743 19.1432   5
   4   4  13-2.93243 7.77730   5
  -4  -4 -13 8.06422 5.27443   3
  -4  -4 -13 8.45961 5.17609   4
   4   4  13 11.7781 6.13198   2
   4  -4  13 7.49982 5.70032   2
  -4  -4 -14 190.983 9.95499   3
   4   4  14 161.772 13.1285   5
  -4  -4 -14 200.208 9.69857   4
  -4  -4 -15 97.6510 8.25730   3
   4   4  15 97.1423 11.3652   5
  -4  -4 -16 198.566 10.4867   3
   4   4  16 179.339 13.9583   5
   4   4  17 316.025 17.9920   5
   4   4  18 111.993 12.5262   5
   4   4  19 139.665 13.6763   5
  -4   4 -20 6.97936 5.43605   3
   4   4  20 5.38402 10.4974   5
   4   4  21 3.38354 10.6559   5
   4   4  22-12.8885 11.6092   5
   4  -4  23 15.0280 12.8243   5
   4   4  23 12.9832 11.6322   5
  -4  -5  25 2.93066 9.84745   5
  -4  -5  24 17.0898 9.67372   5
  -4   5  24 21.7028 11.9053   5
  -4   5  23 19.8915 8.99831   4
  -4  -5  23 32.5746 9.51378   5
  -4   5  23 37.1790 11.6581   5
  -4   5  22 25.5754 8.39614   4
  -4  -5  22 21.7409 8.92007   5
  -4   5  22 21.0879 10.9478   5
  -4   5  21 103.045 9.98555   4
  -4  -5  21 92.6299 10.0440   5
  -4   5  21 109.905 12.3427   5
  -4   5  20 20.3401 8.04393   4
  -4  -5  20 2.91182 7.75020   5
  -4   5  20 5.15027 8.92800   5
  -4   5  19 173.242 11.3658   4
  -4   5  19 153.242 12.6329   5
  -4  -5  19 146.228 10.7838   5
  -4  -5  18 12.0499 7.28704   5
  -4   5  18 10.3260 7.86187   5
  -4   5  18 17.2433 7.47672   4
  -4  -5  17 0.37057 6.69000   5
  -4   5  17 8.28278 7.75901   5
  -4   5  17 18.2349 7.28496   4
  -4  -5  16 3.29864 3.69471   4
  -4   5  16 17.1537 5.35359   3
  -4   5  16 13.0160 7.07486   4
  -4   5  16-1.37774 7.44783   5
  -4   5  15 10.2093 4.87328   3
  -4   5  15 18.2205 6.57307   4
  -4   5  15 14.2240 6.95565   5
  -4  -5  15 16.2279 3.95571   4
  -4   5  14 70.2265 6.03584   3
  -4   5  14 66.1592 7.97156   5
  -4   5  13 68.2420 6.01538   3
  -4   5  13 69.7675 7.71519   5
   4  -5 -12 824.287 25.5397   5
  -4   5  12 818.883 24.4152   3
  -4  -5  12 840.284 21.8907   3
  -4   5  12 776.999 25.9034   5
   4  -5 -11 584.441 19.0989   5
  -4   5  11 583.100 18.3507   3
  -4  -5  11 596.814 16.2525   3
  -4   5  11 534.579 19.5266   5
   4  -5 -10 892.107 26.2560   5
  -4   5  10 887.820 25.7232   3
  -4  -5  10 868.712 23.7358   3
  -4   5  10 873.588 26.7759   5
  -4   5   9 858.633 25.9994   3
  -4  -5   9 902.911 24.4234   3
   4  -5  -9 931.857 26.5057   5
  -4   5   9 898.616 27.0131   5
  -4  -5   8 1047.19 28.8219   3
  -4   5   8 1111.89 30.5746   3
   4  -5  -8 1067.71 30.4744   5
   4  -5  -7 668.117 19.8982   1
   4   5  -7 631.450 19.7806   1
   4  -5  -7 678.854 20.2008   5
  -4  -5   7 655.121 18.9904   3
  -4   5   7 691.374 20.4494   3
  -4   5   6 326.251 12.0083   3
   4   5  -6 333.394 11.3563   1
   4  -5  -6 333.994 11.7903   5
  -4  -5   6 328.693 11.0246   3
   4  -5  -6 332.928 11.3930   1
   4  -5  -5 0.35890 2.58779   1
   4   5  -5 2.19710 2.89229   1
   4  -5  -5 2.74545 3.58388   5
  -4  -5   5 1.07226 3.00787   3
  -4   5   5 0.72576 3.34748   3
   4   5  -4 449.536 14.0156   1
   4  -5  -4 450.822 13.9154   1
  -4  -5   4 444.205 15.1053   4
  -4  -5   4 462.397 14.4920   3
  -4   5   4 479.523 15.2963   3
   4   5  -3 255.877 8.92122   1
   4  -5  -3 265.489 8.96232   1
  -4  -5   3 243.246 10.1495   4
  -4  -5   3 265.014 9.76188   3
  -4   5   3 252.384 10.0421   3
   4  -5  -2 1681.78 43.0580   1
   4   5  -2 1621.32 43.0332   1
  -4  -5   2 1619.34 44.0641   3
  -4   5   2 1654.83 44.6062   3
  -4  -5   2 1649.37 44.5442   4
  -4  -5   2 1627.97 42.0808   5
  -4  -5   1 37.2575 3.39041   2
  -4   5   1 66.1443 5.24508   3
  -4   5   1 62.1806 3.85319   2
  -4  -5   1 41.3351 2.96809   5
  -4  -5   1 43.6824 5.12811   4
  -4  -5   1 40.8579 4.56376   3
  -4   5   1 58.6070 3.72160   1
  -4  -5   1 46.5709 3.61168   1
  -4   5   0 798.687 21.8272   1
  -4  -5   0 783.133 21.8107   1
  -4  -5   0 781.139 23.4558   4
  -4  -5   0 779.794 21.2927   5
  -4   5   0 803.443 22.0817   2
  -4  -5   0 797.964 22.1153   2
  -4  -5   0 795.495 23.3378   3
  -4   5   0 786.507 23.5626   3
  -4  -5  -1 592.977 16.8695   1
  -4   5  -1 600.678 16.8238   1
  -4  -5  -1 583.017 18.4562   4
  -4  -5  -1 566.469 16.3694   5
  -4  -5  -1 576.804 17.0450   2
  -4   5  -1 603.369 17.1298   2
  -4  -5  -1 567.664 18.4346   3
  -4   5  -1 600.993 18.6704   3
  -4  -5  -2 734.516 20.1899   5
  -4  -5  -2 729.877 22.1910   4
   4   5   2 712.893 20.3000   5
  -4   5  -2 733.425 20.7782   2
  -4  -5  -2 748.297 20.8311   2
  -4  -5  -2 723.819 22.2464   3
  -4  -5  -2 715.393 20.4144   1
  -4   5  -2 732.419 20.3681   1
  -4  -5  -3 24.9373 3.19610   5
   4   5   3 22.5708 3.12611   5
   4   5   3 15.0891 2.99835   2
   4  -5   3 17.9280 3.05583   2
  -4  -5  -3 20.7649 4.59617   4
  -4  -5  -3 19.2782 4.16574   3
  -4  -5  -3 21.6802 3.11917   2
  -4   5  -3 21.0660 3.18955   2
  -4  -5  -4 417.244 13.7229   2
  -4   5  -4 415.848 13.7967   2
   4   5   4 420.789 13.5567   5
  -4  -5  -4 441.482 13.5432   5
  -4  -5  -4 436.277 15.2604   3
   4   5   4 452.810 13.6862   2
   4  -5   4 434.111 13.5350   2
   4   5   5 17.5056 3.54101   5
   4  -5   5 20.6983 3.49150   2
   4   5   5 21.3084 3.59297   2
  -4  -5  -5 24.0293 3.96341   5
  -4   5  -5 22.7193 3.61776   2
  -4  -5  -5 15.0612 3.42914   2
   4   5   6 15.2240 3.89775   5
  -4  -5  -6 18.1776 4.55951   4
   4  -5   6 18.8851 3.78308   2
   4   5   6 20.1194 3.91937   2
  -4  -5  -6 16.9460 4.07135   5
  -4  -5  -6 19.6995 3.72920   2
  -4   5  -6 18.7684 3.73871   2
   4   5   7 83.2966 6.07888   5
  -4  -5  -7 80.2084 6.12558   5
   4  -5   7 78.6759 5.51307   2
   4   5   7 78.3368 5.53452   2
  -4  -5  -7 80.9387 6.37113   4
  -4  -5  -7 67.7450 6.61008   3
  -4  -5  -7 75.7629 5.83848   2
  -4   5  -7 83.1425 5.85115   2
   4   5   8 40.3834 5.22652   5
  -4  -5  -8 47.2588 5.75012   4
   4   5   8 50.6835 5.26171   2
   4  -5   8 47.9003 5.07950   2
  -4  -5  -8 52.6587 6.01975   3
  -4  -5  -8 41.7728 5.06216   2
  -4   5  -8 40.8514 5.13460   2
   4   5   9 307.825 12.9609   5
  -4  -5  -9 294.343 11.9582   4
   4   5   9 303.650 11.8022   2
   4  -5   9 300.083 11.6511   2
  -4  -5  -9 277.379 12.3540   3
  -4  -5  -9 291.029 12.0870   2
  -4   5  -9 290.542 12.2192   2
   4  -5  10 180.890 9.04831   2
   4   5  10 178.115 9.30699   2
  -4   5 -10 181.485 6.13039   4
  -4  -5 -10 179.167 9.35193   4
  -4  -5 -10 193.162 9.99701   3
   4   5  10 195.126 10.8969   5
  -4  -5 -11 4.59316 4.99930   4
  -4   5 -11 8.26166 1.60767   4
   4   5  11 4.57524 4.89661   2
   4  -5  11 7.12703 4.85376   2
  -4  -5 -11 9.27833 5.57820   3
   4   5  11 1.96416 6.26065   5
   4  -5  12 792.517 25.1039   2
   4   5  12 802.719 25.2233   2
  -4  -5 -12 802.792 24.7538   4
  -4  -5 -12 819.387 25.3492   3
   4   5  12 766.281 28.1523   5
  -4  -5 -13 81.5299 7.37398   4
   4  -5  13 88.9414 7.84169   2
  -4  -5 -13 90.8541 7.84826   3
   4   5  13 86.0625 10.3398   5
  -4  -5 -14 598.748 20.2298   4
  -4  -5 -14 627.765 20.7392   3
   4   5  14 585.553 24.9749   5
   4   5  15 7.66037 9.45826   5
  -4   5 -16 12.6679 5.67454   3
   4   5  16 4.34330 9.55736   5
  -4   5 -17 257.199 11.0511   3
   4   5  17 217.856 16.6511   5
  -4   5 -18 67.4845 6.90125   3
   4   5  18 59.3175 12.2989   5
  -4   5 -19 120.704 7.95073   3
   4   5  19 88.3815 13.2198   5
  -4   5 -20 143.963 8.16686   3
   4   5  20 117.033 14.2195   5
   4   5  21 38.4072 12.6573   5
   4   5  22 232.327 18.1669   5
   4   5  23 22.3763 13.1094   5
  -4  -6  25 69.4362 11.6506   5
  -4  -6  24 19.5783 9.93031   5
  -4   6  23 74.4819 10.4735   4
  -4  -6  23 57.0400 10.5465   5
  -4   6  23 62.3675 12.8152   5
  -4   6  22 2.61291 8.59139   4
  -4  -6  22 7.53090 8.78345   5
  -4   6  22-3.21550 10.7937   5
  -4   6  21 13.0622 8.86436   4
  -4  -6  21 2.16559 8.35496   5
  -4   6  21 9.30181 10.6955   5
  -4   6  20-0.43532 8.16199   4
  -4  -6  20 1.26989 7.87440   5
  -4   6  20 10.7036 9.64109   5
  -4   6  19 110.017 10.3630   4
  -4  -6  19 104.163 9.94912   5
  -4   6  19 111.261 11.8805   5
  -4   6  18 116.921 11.4673   5
  -4   6  18 127.250 10.4729   4
  -4   6  17 390.549 17.8573   5
  -4   6  17 372.130 16.6031   4
  -4  -6  16 214.328 8.59670   4
  -4   6  16 245.113 13.0284   4
  -4   6  16 206.699 13.1656   5
  -4   6  16 245.435 10.8186   3
  -4   6  15 756.907 25.6192   4
  -4  -6  15 757.735 21.7623   4
  -4   6  15 719.285 26.0262   5
  -4   6  15 793.630 23.7104   3
  -4   6  14 348.194 15.4310   4
  -4   6  14 335.372 15.4631   5
  -4  -6  14 367.624 12.0861   4
  -4   6  14 351.886 13.6212   3
  -4   6  13 318.206 14.1315   4
  -4   6  13 274.066 11.8662   3
  -4  -6  13 288.827 10.6415   4
  -4   6  13 280.861 13.5415   5
  -4   6  12 729.750 23.2145   3
  -4  -6  12 760.294 20.7349   3
  -4  -6  12 764.581 22.1445   4
  -4   6  12 738.499 24.8460   5
   4  -6 -11 108.940 7.89687   5
  -4   6  11 116.927 7.46425   3
  -4  -6  11 106.010 5.43596   3
  -4  -6  11 112.263 6.70321   4
  -4   6  11 108.094 8.35713   5
   4  -6 -10 1035.74 30.1561   5
  -4   6  10 1023.90 29.9408   3
  -4  -6  10 1046.04 27.9339   3
  -4  -6  10 1023.89 29.1691   4
  -4   6  10 978.365 30.8051   5
   4  -6  -9 417.249 14.5381   5
  -4   6   9 378.426 14.0067   3
  -4  -6   9 389.238 12.3833   3
  -4  -6   9 378.192 13.4958   4
  -4  -6   8 181.333 8.59851   4
   4  -6  -8 196.993 8.90830   5
  -4   6   8 176.853 8.67520   3
  -4  -6   8 175.964 7.33014   3
   4  -6  -8 169.961 8.09016   1
   4   6  -8 158.443 7.85013   1
   4  -6  -7 482.086 15.2883   1
   4   6  -7 492.584 15.3659   1
   4  -6  -7 462.951 16.0723   5
  -4  -6   7 473.468 14.8636   3
  -4   6   7 516.757 16.5930   3
  -4  -6   7 446.785 15.7374   4
  -4   6   6 74.1355 5.87896   3
  -4  -6   6 65.2625 5.68440   4
  -4  -6   6 67.0052 4.97632   3
   4   6  -6 63.6374 4.79741   1
   4  -6  -6 66.9363 4.81399   1
  -4   6   5-0.27904 4.00127   3
  -4  -6   5 1.01911 3.52458   3
   4  -6  -5 3.30132 2.78382   1
   4   6  -5 3.39611 2.97112   1
  -4  -6   5 3.52247 4.34495   4
  -4   6   4 22.6133 4.49171   3
  -4  -6   4 27.2685 4.82208   4
  -4  -6   4 28.1749 4.30934   3
   4   6  -4 25.5589 3.31643   1
   4  -6  -4 27.3878 3.21096   1
  -4   6   3 32.4502 4.75509   3
  -4  -6   3 34.7910 3.28066   5
  -4  -6   3 39.8840 4.92629   4
  -4  -6   3 31.4209 4.51755   3
   4   6  -3 37.5103 3.40252   1
   4  -6  -3 27.5044 3.13207   1
  -4  -6   2 3.93179 2.53235   5
  -4  -6   2 7.29185 2.56758   2
  -4   6   2 3.49826 2.37782   2
  -4  -6   2 5.48595 4.16755   4
  -4  -6   2 8.07637 4.00025   3
  -4   6   2 9.37934 3.87016   3
  -4   6   1 75.4815 6.04820   3
  -4  -6   1 78.2232 4.21249   5
  -4  -6   1 73.4364 4.23841   2
  -4   6   1 73.8800 4.21890   2
  -4  -6   1 60.3623 5.84641   4
  -4  -6   1 73.5731 5.79380   3
  -4  -6   1 65.9257 4.03837   1
  -4   6   0 200.560 7.06111   1
  -4  -6   0 183.891 6.96492   1
  -4  -6   0 192.454 7.21609   2
  -4   6   0 192.035 7.17232   2
  -4  -6   0 194.536 7.08722   5
  -4  -6   0 198.206 9.14994   4
  -4  -6   0 174.371 8.72057   3
  -4   6   0 192.207 9.12006   3
  -4  -6  -1 41.5605 3.66724   5
  -4  -6  -1 37.6496 5.13688   4
  -4  -6  -1 43.6088 3.58345   2
  -4   6  -1 45.7630 3.60272   2
  -4  -6  -1 39.8417 5.35419   3
  -4   6  -1 47.6001 3.52814   1
  -4  -6  -1 44.8908 3.58347   1
  -4  -6  -2 1136.57 30.9567   5
  -4  -6  -2 1133.20 32.9890   4
  -4   6  -2 1139.15 31.1593   2
  -4  -6  -2 1168.09 31.2291   2
  -4  -6  -2 1154.13 33.1525   3
  -4   6  -2 1160.95 30.7361   1
  -4  -6  -2 1151.84 30.8890   1
  -4  -6  -3 920.705 25.6629   5
  -4   6  -3 918.569 25.8820   2
  -4  -6  -3 917.554 25.8316   2
  -4  -6  -3 942.812 27.7180   4
  -4  -6  -3 889.386 27.5709   3
  -4  -6  -3 921.875 25.4595   1
  -4   6  -3 956.974 25.4078   1
  -4   6  -4 625.769 19.0127   2
  -4  -6  -4 653.759 19.1487   2
   4   6   4 646.540 19.2721   5
  -4  -6  -4 636.794 19.0328   5
  -4  -6  -4 647.200 20.9358   3
   4   6   4 648.253 18.8311   2
   4  -6   4 637.271 18.7343   2
  -4   6  -4 646.793 20.8765   3
  -4  -6  -5 2322.57 59.4242   5
   4  -6   5 2285.97 59.1377   2
   4   6   5 2341.52 59.2430   2
   4   6   5 2243.93 59.7337   5
  -4   6  -5 2191.73 59.4443   2
  -4  -6  -5 2275.56 59.6152   2
  -4   6  -5 2150.30 60.9065   3
  -4  -6  -6 219.566 9.10590   5
   4   6   6 218.880 9.24764   5
   4  -6   6 222.610 8.77642   2
   4   6   6 220.372 8.87706   2
  -4   6  -6 214.434 10.1709   3
  -4  -6  -6 193.803 8.90609   2
  -4   6  -6 207.961 9.12900   2
  -4   6  -7 423.841 14.9126   2
  -4  -6  -7 426.187 14.9207   2
  -4  -6  -7 447.951 14.9801   5
   4   6   7 422.316 15.2231   5
   4  -6   7 442.568 14.4331   2
   4   6   7 468.480 14.6601   2
  -4  -6  -7 442.630 15.9323   4
  -4  -6  -7 416.340 16.0904   3
  -4   6  -7 408.924 15.6050   3
  -4   6  -8 351.171 13.4725   2
  -4  -6  -8 353.683 13.4619   2
  -4  -6  -8 367.037 13.7167   5
   4   6   8 364.719 14.1091   5
   4  -6   8 357.654 12.9111   2
   4   6   8 382.482 13.2077   2
  -4   6  -8 381.424 11.8782   4
  -4  -6  -8 391.510 14.3444   4
  -4  -6  -8 370.962 14.5741   3
  -4   6  -8 366.479 14.3110   3
   4   6   9 148.206 9.15070   5
  -4   6  -9 140.864 5.96338   4
  -4  -6  -9 148.603 8.76002   4
   4  -6   9 149.281 7.81173   2
   4   6   9 144.613 7.91379   2
  -4  -6  -9 149.885 9.39677   3
  -4   6  -9 138.890 8.59771   3
   4   6  10 405.562 16.3584   5
  -4  -6 -10 395.899 15.0768   4
  -4   6 -10 367.982 11.3570   4
   4   6  10 400.742 14.3702   2
   4  -6  10 416.236 14.3291   2
  -4  -6 -10 406.293 15.4051   3
  -4   6 -10 373.496 14.7269   3
   4   6  11 151.495 10.9155   5
  -4  -6 -11 155.045 9.29743   4
  -4   6 -11 141.272 5.02299   4
   4  -6  11 161.697 8.69385   2
   4   6  11 163.824 8.97073   2
  -4  -6 -11 151.350 9.62685   3
  -4   6 -11 145.381 8.99585   3
   4   6  12 335.611 13.7333   2
   4  -6  12 337.128 13.6129   2
  -4  -6 -12 329.493 13.8924   4
  -4   6 -12 324.844 13.5477   3
   4   6  12 341.647 16.5670   5
  -4   6 -13 83.6153 7.65597   3
   4   6  13 78.4368 10.1063   5
  -4   6 -14 268.004 12.0838   3
   4   6  14 285.742 16.7380   5
  -4   6 -15 0.90171 5.65421   3
   4   6  15-5.86313 10.0363   5
  -4   6 -16 5.79893 5.63908   3
   4   6  16-6.24388 10.5078   5
  -4   6 -17 0.27970 5.82643   3
   4   6  17 6.52047 11.1147   5
  -4   6 -18 34.1749 6.52872   3
   4   6  18 3.33948 11.9891   5
  -4   6 -19 8.77718 6.12766   3
   4   6  19 8.44171 13.1675   5
  -4   6 -20 14.4569 6.00872   3
   4   6  20-1.68915 13.2384   5
   4   6  21-14.2728 14.6721   5
   4   6  22 48.9495 14.8026   5
  -4  -7  24-4.20060 9.87970   5
  -4   7  23 13.1032 9.85760   4
  -4  -7  23 10.9523 9.53616   5
  -4   7  22-4.69985 9.32764   4
  -4  -7  22 4.49409 9.09522   5
  -4   7  22 5.37320 11.5364   5
  -4   7  21 2.83786 9.15981   4
  -4  -7  21 6.15836 8.95337   5
  -4   7  21-11.0191 11.0142   5
  -4   7  20 27.3408 9.41497   4
  -4  -7  20 11.0899 8.40353   5
  -4   7  20 24.9210 10.7552   5
  -4   7  19-2.97857 9.35111   5
  -4   7  19 10.8178 8.93623   4
  -4   7  18 14.2493 9.24581   5
  -4   7  18 10.7667 8.43234   4
  -4   7  17 40.7357 9.49016   5
  -4   7  17 28.3282 9.03339   4
  -4   7  16 8.72218 7.92854   4
  -4   7  16 3.09929 7.88716   5
  -4   7  16 7.93309 6.42419   3
  -4   7  15 170.481 11.4344   4
  -4  -7  15 157.969 7.55236   4
  -4   7  15 144.473 11.3266   5
  -4   7  15 173.852 9.77254   3
  -4  -7  14 23.4394 4.82720   4
  -4   7  14 20.0614 7.85885   5
  -4   7  14 21.5759 7.58352   4
  -4   7  14 18.6130 6.13938   3
  -4   7  13 158.896 11.0482   4
  -4  -7  13 162.570 7.94318   4
  -4   7  13 170.603 9.47407   3
  -4   7  13 159.117 10.8550   5
  -4   7  12 161.442 10.9600   4
  -4  -7  12 182.714 8.55398   4
  -4  -7  12 181.004 7.46483   3
  -4   7  12 176.628 9.67358   3
  -4   7  12 174.255 10.8705   5
  -4   7  11 572.390 19.6388   3
  -4   7  11 583.968 21.2301   4
  -4  -7  11 585.314 18.4875   4
  -4  -7  11 589.351 17.3256   3
  -4  -7  10 688.052 20.7970   4
  -4   7  10 663.709 23.3619   4
  -4  -7  10 672.125 19.6570   3
  -4   7  10 677.829 21.8505   3
   4   7 -10 649.091 20.9936   1
  -4  -7   9 1123.99 31.5870   4
  -4  -7   9 1121.82 30.4755   3
  -4   7   9 1103.92 32.4643   3
   4  -7  -9 1075.88 31.2773   1
   4   7  -9 1078.07 31.2443   1
   4   7  -8 506.888 16.4051   1
  -4  -7   8 495.843 17.0331   4
  -4  -7   8 518.580 16.1407   3
  -4   7   8 521.785 17.9296   3
   4  -7  -8 527.543 16.5204   1
  -4   7   7 268.382 11.6851   3
  -4  -7   7 281.060 10.4360   3
   4   7  -7 265.710 10.1936   1
   4  -7  -7 268.747 10.1277   1
  -4  -7   7 266.958 11.1700   4
  -4   7   6 187.642 9.64617   3
  -4  -7   6 173.652 8.20550   3
   4  -7  -6 178.006 7.56991   1
   4   7  -6 189.133 7.73487   1
  -4  -7   6 185.773 9.26054   4
  -4   7   5 5.72884 4.84349   3
  -4  -7   5 6.02286 4.33005   3
   4  -7  -5 3.97874 2.90596   1
   4   7  -5 3.69735 3.01822   1
  -4  -7   5 5.82334 4.80219   4
  -4   7   4 323.787 12.8097   3
  -4  -7   4 294.355 12.0933   4
  -4  -7   4 290.652 11.4456   3
   4   7  -4 307.174 10.2580   1
   4  -7  -4 307.036 10.1234   1
  -4  -7   3 34.5593 3.91678   5
  -4  -7   3 39.8594 5.47806   4
  -4  -7   3 42.1908 5.42913   3
  -4   7   3 39.5149 5.64036   3
  -4  -7   3 37.5192 3.55236   2
  -4  -7   2 168.752 7.02163   5
  -4   7   2 168.506 6.70982   2
  -4  -7   2 174.431 6.83572   2
  -4  -7   2 183.601 9.12815   4
  -4  -7   2 171.722 8.65189   3
  -4   7   2 188.733 9.33979   3
  -4  -7   1 477.776 14.4772   5
  -4   7   1 475.394 14.1940   2
  -4  -7   1 486.114 14.3594   2
  -4  -7   1 452.573 16.4938   4
  -4  -7   1 493.089 16.4420   3
  -4   7   1 466.854 16.8681   3
  -4  -7   0 38.5232 4.15771   5
  -4  -7   0 26.0395 3.31601   2
  -4   7   0 27.2651 3.21370   2
  -4  -7   0 26.5691 3.28782   1
  -4  -7   0 50.4410 6.11580   4
  -4  -7   0 40.5374 5.60411   3
  -4   7   0 30.1335 5.53497   3
  -4   7  -1 1047.27 28.5116   2
  -4  -7  -1 1060.50 28.5871   2
  -4  -7  -1 1043.19 30.9215   4
  -4  -7  -1 1026.85 28.7189   5
  -4  -7  -1 1018.13 30.7848   3
  -4  -7  -1 1048.31 28.2593   1
  -4   7  -1 1089.44 28.2376   1
  -4   7  -2 25.7610 3.17815   1
  -4  -7  -2 22.6258 3.30373   1
  -4  -7  -2 24.9449 3.95678   5
  -4  -7  -2 26.9442 5.83920   4
  -4  -7  -2 25.4739 5.42709   3
  -4  -7  -2 20.7676 3.32147   2
  -4   7  -2 20.9835 3.26813   2
  -4   7  -3 109.757 5.33841   1
  -4  -7  -3 106.595 5.37691   1
  -4  -7  -3 128.327 6.37221   5
  -4  -7  -3 128.090 8.06946   4
  -4  -7  -3 117.760 7.90433   3
  -4  -7  -3 109.284 5.69914   2
  -4   7  -3 113.319 5.68674   2
  -4  -7  -4 274.437 10.2328   2
  -4   7  -4 300.718 10.4087   2
  -4  -7  -4 285.533 9.96204   1
  -4   7  -4 291.039 9.84302   1
  -4  -7  -4 293.787 10.7325   5
  -4  -7  -4 319.375 12.6443   4
  -4  -7  -4 295.347 12.5521   3
  -4   7  -4 288.606 12.4684   3
  -4   7  -5 39.1006 4.42520   2
  -4  -7  -5 37.6838 4.36883   2
  -4  -7  -5 39.4455 4.99475   5
   4   7   5 48.5054 5.28426   5
   4  -7   5 36.7872 4.13856   2
   4   7   5 36.3885 4.17722   2
  -4  -7  -5 41.4258 6.62716   3
  -4   7  -5 37.5358 4.94136   4
  -4   7  -5 39.3734 6.03609   3
  -4  -7  -6 393.452 13.7103   5
   4   7   6 392.498 14.0672   5
   4  -7   6 381.767 12.9746   2
   4   7   6 409.855 13.1807   2
  -4   7  -6 387.263 13.3611   4
  -4   7  -6 382.956 15.2320   3
  -4  -7  -6 393.454 13.6030   2
  -4   7  -6 395.864 13.6971   2
  -4  -7  -7 44.9988 5.20658   2
  -4   7  -7 47.8040 5.18172   2
  -4  -7  -7 34.5696 5.70484   5
   4   7   7 39.3809 5.39189   5
   4   7   7 46.1827 4.71122   2
   4  -7   7 48.7349 5.01824   2
  -4  -7  -7 42.4351 6.77156   4
  -4   7  -7 36.9274 4.50680   4
  -4   7  -7 37.8914 6.00706   3
  -4  -7  -8 0.26998 5.27804   5
   4   7   8 5.10434 5.07928   5
   4   7   8 2.62060 4.27889   2
   4  -7   8 4.88062 4.08188   2
  -4  -7  -8 5.72487 5.78471   4
  -4   7  -8 2.87008 3.48565   4
  -4  -7  -8 0.35739 5.41943   3
  -4   7  -8 2.44570 5.38770   3
   4   7   9 237.291 11.6957   5
   4  -7   9 265.173 10.6202   2
   4   7   9 256.334 10.6034   2
  -4   7  -9 258.343 9.12937   4
  -4  -7  -9 252.363 11.3960   5
  -4   7  -9 242.557 11.7838   3
   4   7  10 173.319 10.4720   5
   4   7  10 170.686 9.02133   2
   4  -7  10 162.833 8.69960   2
  -4   7 -10 173.706 6.67722   4
  -4  -7 -10 182.410 9.87752   5
  -4   7 -10 166.507 9.76800   3
  -4   7 -11 250.759 8.14451   4
   4  -7  11 273.396 11.4017   2
   4   7  11 271.191 11.6103   2
   4   7  11 259.528 13.5562   5
  -4   7 -11 258.573 12.0790   3
   4  -7  12 30.0741 6.15629   2
   4   7  12 21.5489 5.99753   2
   4   7  12 18.3260 8.36872   5
  -4   7 -12 21.8825 6.22677   3
   4   7  13 109.025 11.5667   5
  -4   7 -13 103.656 8.31225   3
   4   7  14 51.4096 10.8337   5
  -4   7 -14 58.7246 7.40342   3
   4   7  15 41.7114 12.0567   5
  -4   7 -15 65.7031 7.40319   3
   4   7  16 81.5265 13.8846   5
  -4   7 -16 100.094 8.34994   3
   4   7  17-7.84669 12.5957   5
  -4   7 -17-0.29791 6.14931   3
   4   7  18 41.0589 14.4070   5
  -4   7 -18 89.2960 7.95107   3
   4   7  19 154.331 17.3437   5
  -4   7 -19 171.815 9.54576   3
   4   7  20 8.49161 13.2426   5
   4   7  21 162.444 18.0955   5
  -4   8  23 8.06271 10.2677   4
  -4  -8  23 5.11197 9.73406   5
  -4   8  22 2.52621 10.0177   4
  -4  -8  22 4.11860 9.73741   5
  -4   8  21 9.63867 10.1592   4
  -4  -8  21 1.78469 9.04832   5
  -4   8  21 9.60038 11.0356   5
  -4   8  20 59.5765 10.9751   4
  -4   8  20 62.1032 12.4773   5
  -4   8  19 132.202 12.2186   4
  -4   8  19 130.063 13.8388   5
  -4   8  18 153.990 12.6838   4
  -4   8  18 158.787 13.7473   5
  -4   8  17 352.274 15.0451   3
  -4   8  17 345.073 17.3222   4
  -4   8  17 332.611 17.6505   5
  -4   8  16 277.943 13.2357   3
  -4   8  16 274.840 15.4836   4
  -4   8  16 285.328 15.8362   5
  -4   8  15 60.0933 8.24226   3
  -4   8  15 55.9992 9.43706   4
  -4   8  15 81.0637 10.2096   5
  -4   8  14 425.463 16.6103   3
  -4   8  14 399.403 18.2476   4
  -4   8  13 9.68442 6.49622   3
  -4   8  13-8.69072 7.68667   4
  -4  -8  13 4.38211 4.86429   4
  -4   8  12 198.128 10.8780   3
  -4  -8  12 192.271 8.33850   3
  -4  -8  12 192.209 9.16251   4
  -4   8  12 194.359 12.4921   4
  -4  -8  11 15.8831 4.53501   3
  -4   8  11 27.2373 6.35678   3
  -4   8  11 14.1008 7.53423   4
   4   8 -11 20.6418 5.31442   1
  -4  -8  11 24.7571 5.36397   4
  -4  -8  10 20.1698 4.77611   3
  -4   8  10 18.0361 7.40609   4
  -4   8  10 11.9836 5.92760   3
   4  -8 -10 13.3527 4.92338   1
   4   8 -10 12.8887 4.91309   1
  -4  -8  10 15.8322 5.18034   4
  -4  -8   9 24.7317 4.98509   3
  -4   8   9 27.5198 6.14615   3
  -4   8   9 36.2750 7.39391   4
   4   8  -9 23.9157 4.85098   1
   4  -8  -9 29.2280 4.85716   1
  -4  -8   9 28.9433 5.62993   4
  -4  -8   8 11.3534 4.60300   3
  -4   8   8 11.3342 5.56942   3
  -4   8   8 17.8470 6.64516   4
   4  -8  -8 12.8627 4.25064   1
   4   8  -8 15.1392 4.24877   1
  -4  -8   8 13.4450 5.16765   4
  -4  -8   7 162.447 8.11353   3
  -4  -8   7 157.847 8.85014   4
  -4   8   7 168.521 10.5275   4
   4   8  -7 154.023 7.23963   1
   4  -8  -7 138.756 7.00461   1
  -4   8   7 143.488 9.34563   3
  -4  -8   6 82.3551 7.12304   4
   4  -8  -6 85.8738 5.27469   1
   4   8  -6 85.2637 5.42009   1
  -4   8   6 85.7531 7.55041   3
  -4   8   6 63.4595 8.15064   4
  -4  -8   6 88.2397 6.50531   3
  -4  -8   5 441.726 15.9869   4
  -4  -8   5 434.139 15.2618   3
  -4   8   5 432.197 16.4908   3
   4  -8  -5 429.521 13.4875   1
   4   8  -5 454.493 13.8367   1
  -4  -8   4 148.843 9.03635   4
  -4  -8   4 154.070 7.09919   5
  -4   8   4 158.617 9.46916   3
  -4  -8   4 156.057 8.41355   3
   4  -8  -4 167.653 6.65814   1
  -4  -8   3 41.2504 4.44647   5
  -4  -8   3 41.4532 6.47099   4
  -4   8   3 46.6723 6.68697   4
  -4   8   3 36.9699 6.31480   3
  -4  -8   3 39.7855 3.63668   2
  -4   8   3 38.6564 3.55376   2
  -4  -8   3 47.0781 5.93188   3
   4  -8  -2 14.3549 5.31385   5
  -4  -8   2 15.3262 3.82919   5
  -4   8   2 18.3095 2.96154   2
  -4  -8   2 16.0391 2.96295   2
  -4  -8   2 20.4116 5.60132   4
  -4   8   2 14.5476 5.85853   4
  -4  -8   2 18.0991 5.21365   3
  -4   8   2 14.2065 5.59457   3
  -4  -8   1 7.35334 3.82236   5
  -4  -8   1 15.8657 5.81157   4
  -4   8   1 14.6756 5.50999   3
  -4  -8   1 15.1242 5.38326   3
  -4   8   1 8.12891 5.80383   4
  -4   8   1 6.97601 2.71311   2
  -4  -8   1 7.08002 2.69158   2
  -4   8   0 86.6968 4.62642   2
  -4  -8   0 88.8631 4.65596   2
  -4  -8   0 101.111 5.84659   5
  -4  -8   0 84.2786 7.54978   4
  -4   8   0 78.8789 7.53382   4
  -4  -8   0 95.3823 7.26199   3
  -4   8   0 84.3752 7.34561   3
  -4  -8  -1 439.086 13.9913   5
  -4  -8  -1 420.723 12.9875   2
  -4   8  -1 426.449 12.9585   2
  -4  -8  -1 428.922 16.0411   4
  -4   8  -1 415.988 15.8348   4
  -4  -8  -1 419.046 15.8680   3
  -4  -8  -1 429.698 12.7548   1
  -4  -8  -2 303.560 9.84428   1
  -4   8  -2 285.638 9.61629   1
  -4  -8  -2 301.487 10.9531   5
  -4  -8  -2 291.769 13.0280   4
  -4   8  -2 312.662 12.6354   4
  -4  -8  -2 295.875 12.9805   3
  -4  -8  -2 297.448 10.0286   2
  -4   8  -2 306.587 10.0187   2
  -4  -8  -3 1468.32 39.5923   2
  -4   8  -3 1490.72 39.5813   2
  -4   8  -3 1534.52 39.1387   1
  -4  -8  -3 1533.11 39.3505   1
  -4  -8  -3 1497.69 40.4090   5
  -4   8  -3 1442.49 41.7195   4
  -4  -8  -3 1457.38 42.4905   4
  -4  -8  -3 1450.85 42.4405   3
  -4   8  -3 1411.26 42.6701   3
  -4   8  -4 1481.05 39.8106   2
  -4  -8  -4 1471.36 39.8609   2
  -4  -8  -4 1482.15 39.4075   1
  -4   8  -4 1484.24 39.2159   1
  -4  -8  -4 1520.18 40.5770   5
  -4  -8  -4 1480.06 42.5838   4
  -4   8  -4 1489.78 41.5424   4
  -4  -8  -4 1475.33 42.6313   3
  -4   8  -4 1484.48 42.9239   3
  -4   8  -5 1068.87 28.3189   1
  -4  -8  -5 1069.18 28.5256   1
  -4  -8  -5 1008.05 29.4675   5
  -4  -8  -5 1023.10 28.9429   2
  -4   8  -5 1000.25 28.8482   2
  -4   8  -5 1033.24 31.6300   3
  -4   8  -5 992.744 29.8953   4
  -4  -8  -6 2820.96 71.4140   5
  -4   8  -6 2774.26 71.2728   4
  -4  -8  -6 2626.60 70.7235   2
  -4   8  -6 2542.96 72.9895   3
   4   8   6 2713.13 70.2508   2
   4  -8   6 2734.71 70.1723   2
   4   8   7 1001.24 29.7312   5
   4   8   7 1002.65 28.0503   2
  -4   8  -7 999.374 28.3186   4
  -4  -8  -7 1005.20 29.0696   5
  -4   8  -7 950.660 30.5125   3
   4  -8   7 965.372 27.8511   2
   4   8   8 1346.33 39.6145   5
   4   8   8 1412.94 38.1305   2
   4  -8   8 1397.56 38.0109   2
  -4   8  -8 1382.76 37.6385   4
  -4  -8  -8 1396.25 39.0405   5
  -4   8  -8 1318.74 40.2295   3
   4   8   9 307.020 13.8331   5
   4   8   9 320.190 12.3470   2
   4  -8   9 335.910 12.3316   2
  -4   8  -9 319.463 11.2545   4
  -4  -8  -9 343.774 13.6202   5
  -4   8  -9 322.425 14.2325   3
  -4   8 -10 556.102 16.9946   4
   4  -8  10 601.553 18.9772   2
   4   8  10 610.717 19.1093   2
   4   8  10 563.394 20.9281   5
  -4   8 -10 601.961 20.8086   3
  -4   8 -11 12.4448 3.32136   4
   4   8  11 18.8296 5.78339   2
   4  -8  11 14.1939 5.47219   2
  -4   8 -11 7.93607 6.41191   3
   4   8  11 9.06957 6.72895   5
   4  -8  12 60.9540 6.96253   2
   4   8  12 39.3093 6.80703   2
  -4   8 -12 44.2237 7.35017   3
   4   8  12 53.0991 8.84142   5
  -4   8 -13 80.5127 8.37625   3
   4   8  13 87.7816 10.5238   5
  -4   8 -14 78.2205 8.28125   3
   4   8  14 90.2436 12.1400   5
  -4   8 -15 171.691 10.4609   3
   4   8  15 200.861 15.9707   5
  -4   8 -16 67.0847 8.01092   3
   4   8  16 66.1732 13.7154   5
  -4   8 -17 14.7817 6.97309   3
   4   8  17 24.0432 13.0396   5
  -4   8 -18 2.73205 6.86071   3
   4   8  18-7.61801 13.9624   5
  -4   8 -19 0.84019 6.52124   3
   4   8  19-2.98729 14.4934   5
   4   8  20-10.1940 14.8121   5
   4   8  21 3.07168 14.5115   5
  -4   9  22 100.169 13.1495   4
  -4   9  21 220.629 15.5417   4
  -4   9  20 204.153 16.3596   5
  -4   9  20 207.267 14.8918   4
  -4   9  19 224.822 15.8777   5
  -4   9  19 190.348 14.7171   4
  -4   9  18 170.017 14.0296   4
  -4   9  17 41.8282 10.1804   4
  -4   9  16 67.0519 9.11229   3
  -4   9  16 56.8468 10.8673   4
  -4   9  15 82.8840 9.55455   3
  -4   9  15 89.6737 11.2944   4
  -4   9  14 80.6574 9.24464   3
  -4   9  14 102.244 11.2091   4
   4   9 -14 83.2097 8.48225   1
  -4   9  13 524.400 18.9671   3
  -4   9  13 469.565 20.3448   4
   4   9 -13 461.103 17.3885   1
  -4   9  12 96.3448 10.4721   4
  -4  -9  12 87.1146 7.10719   4
  -4  -9  12 89.5763 6.69474   3
  -4   9  12 90.7867 8.90670   3
   4   9 -12 95.2165 7.68439   1
   4  -9 -12 85.6338 7.69769   1
   4   9 -11 245.066 11.1937   1
  -4   9  11 274.734 15.0400   4
  -4  -9  11 266.233 11.4800   4
  -4  -9  11 270.100 10.7349   3
  -4   9  11 259.027 13.1242   3
   4  -9 -11 267.684 11.3066   1
  -4  -9  10 74.5935 6.32837   3
  -4   9  10 64.6382 7.93784   3
  -4   9  10 82.7292 10.0734   4
   4   9 -10 63.8294 6.39880   1
   4  -9 -10 69.5276 6.34771   1
  -4  -9  10 73.5704 6.98296   4
  -4  -9   9 95.8604 7.03087   3
  -4   9   9 100.359 8.87681   3
   4   9  -9 95.0565 6.64085   1
   4  -9  -9 96.5472 6.47253   1
  -4  -9   9 99.0878 7.83904   4
  -4   9   9 109.248 9.98593   4
  -4  -9   8 51.5595 6.18673   3
  -4   9   8 45.0159 8.03944   4
  -4   9   8 44.2514 7.32304   3
   4  -9  -8 49.4313 4.99503   1
   4   9  -8 43.2462 4.91792   1
  -4  -9   8 44.6385 6.76385   4
  -4  -9   7 607.727 19.3576   3
  -4   9   7 586.083 21.1966   3
   4  -9  -7 608.283 17.8453   1
   4   9  -7 590.499 17.9500   1
  -4  -9   7 583.139 19.9201   4
  -4   9   7 578.144 22.1850   4
  -4  -9   6 4.98960 5.33664   3
  -4   9   6 2.38754 6.36593   3
   4  -9  -6 3.66423 3.26754   1
   4   9  -6 10.8619 3.76562   1
  -4  -9   6 6.43671 5.63187   4
  -4   9   5 696.671 23.9634   3
  -4  -9   5 739.449 22.6019   3
  -4  -9   5 693.651 22.9973   4
  -4  -9   4 24.9588 6.56311   4
  -4  -9   4 21.7938 3.22902   2
  -4   9   4 21.5051 3.26409   2
  -4  -9   4 22.1379 4.57563   5
  -4   9   4 30.1037 6.77891   3
  -4  -9   4 24.9911 5.88456   3
  -4   9   3 148.298 10.4059   4
  -4  -9   3 159.225 9.86901   4
  -4  -9   3 183.354 6.63514   2
  -4   9   3 174.557 6.58604   2
  -4   9   3 154.600 10.2025   3
  -4  -9   3 177.042 9.42281   3
  -4  -9   3 171.669 7.98340   5
  -4  -9   2 26.5834 4.48852   5
  -4  -9   2 23.7891 2.97433   2
  -4   9   2 14.7060 2.93361   2
  -4  -9   2 20.6588 6.49122   4
  -4   9   2 25.7219 6.78596   4
  -4   9   2 29.9865 7.09081   3
  -4  -9   2 26.5781 5.89274   3
  -4  -9   1 46.9706 5.09965   5
  -4  -9   1 41.0227 3.41124   2
  -4   9   1 41.6291 3.36946   2
  -4  -9   1 45.5518 6.90547   4
  -4   9   1 48.8758 7.07967   4
  -4   9   1 48.7189 7.27983   3
  -4  -9   1 51.0501 6.89692   3
  -4  -9   0 9.72392 4.46001   5
  -4   9   0 3.52632 5.98221   4
  -4  -9   0 3.82353 2.61483   2
  -4   9   0 3.25828 2.61081   2
  -4   9  -1 649.706 22.0842   4
  -4   9  -1 644.633 18.0421   2
  -4  -9  -1 642.819 18.0888   2
  -4  -9  -1 653.278 19.7822   5
  -4   9  -2 0.71505 5.30019   4
  -4  -9  -2 3.53703 2.98309   1
  -4  -9  -2 5.62831 2.94774   2
  -4   9  -2 2.82776 2.90626   2
  -4  -9  -2 6.69956 4.80998   5
  -4   9  -3 1484.24 37.6537   1
  -4  -9  -3 1438.31 37.7964   1
  -4   9  -3 1409.79 41.1372   4
  -4  -9  -3 1461.68 39.5747   5
  -4  -9  -3 1431.15 38.0625   2
  -4   9  -3 1398.57 38.0008   2
  -4   9  -3 1387.83 42.1405   3
  -4  -9  -4 3.14776 4.81579   5
  -4   9  -4 3.88837 3.24276   1
  -4  -9  -4 5.07959 3.33577   1
  -4   9  -4 5.46849 5.96234   3
  -4   9  -4-3.86421 5.42018   4
  -4  -9  -5 86.0068 6.87629   5
  -4   9  -5 84.4564 5.00369   1
  -4  -9  -5 80.3896 5.21432   1
  -4   9  -5 60.7834 7.98925   3
  -4   9  -5 73.8135 6.92379   4
  -4  -9  -6 1.61495 5.22367   5
  -4   9  -6 1.64796 3.63208   1
  -4  -9  -6 0.72211 3.76750   1
  -4   9  -6 0.84661 6.06946   3
  -4   9  -6 4.48003 4.89199   4
  -4  -9  -7 139.633 8.73440   5
  -4   9  -7 132.488 7.81964   4
  -4   9  -7 133.761 9.87825   3
   4  -9   7 137.219 6.96383   2
   4   9   7 135.083 7.01764   2
  -4   9  -8 17.4956 4.77102   4
  -4   9  -8 26.1879 7.13097   3
   4  -9   8 19.0006 4.61251   2
   4   9   8 11.0722 4.42791   2
  -4   9  -9 8.49304 4.46542   4
   4   9   9 6.06394 4.68582   2
   4  -9   9 17.3294 4.79242   2
  -4   9  -9 11.3474 6.76834   3
   4   9   9 14.7086 6.45090   5
  -4   9 -10 27.3418 4.54194   4
   4  -9  10 28.9200 5.48397   2
   4   9  10 25.1649 5.53590   2
  -4   9 -10 29.1401 7.14156   3
   4   9  10 17.5802 7.13519   5
  -4   9 -11 10.0614 3.81969   4
   4   9  11 6.60407 5.67387   2
   4  -9  11 3.32612 5.42763   2
   4   9  11 17.2647 7.77933   5
  -4   9 -11 6.17146 6.85034   3
   4   9  12 1.22995 5.83836   2
   4   9  12 12.8260 8.19481   5
  -4   9 -12 13.3716 7.10880   3
   4   9  13 26.3590 9.38642   5
  -4   9 -13 30.5571 7.82971   3
   4   9  14 11.6042 9.59211   5
  -4   9 -14 7.34132 7.40746   3
   4   9  15 10.8275 10.8530   5
  -4   9 -15 7.85952 7.25133   3
   4   9  16 33.6665 12.4707   5
  -4   9 -16 14.7627 7.46860   3
   4   9  17-7.95981 12.6322   5
  -4   9 -17 1.70852 7.37075   3
   4   9  18 28.8046 14.3380   5
  -4   9 -18 40.5136 7.99387   3
   4   9  19 5.11016 14.1709   5
   4   9  20 20.1870 15.8122   5
  -4  10  20 18.6512 11.6799   4
  -4  10  19 0.58397 11.2024   4
  -4  10  18 55.5086 12.0832   4
  -4  10  17 37.9679 11.1757   4
   4  10 -17 48.9814 9.23777   1
  -4  10  16 170.699 12.2780   3
  -4  10  16 188.674 14.6948   4
   4  10 -16 171.230 11.7206   1
  -4  10  15 27.1390 8.84512   3
  -4  10  15 31.2291 10.6765   4
   4 -10 -15 20.0346 7.54684   1
   4  10 -15 23.0397 7.44673   1
  -4  10  14 378.054 16.6355   3
  -4  10  14 365.086 18.3218   4
   4 -10 -14 365.973 15.1193   1
   4  10 -14 340.834 14.7118   1
  -4  10  13 198.204 14.4331   4
  -4  10  13 204.501 10.7563   2
   4 -10 -13 218.549 11.0460   1
  -4  10  13 214.418 12.7056   3
   4  10 -13 212.077 10.7832   1
  -4  10  12 508.624 21.7357   4
  -4  10  12 499.557 17.4054   2
  -4  10  12 524.208 19.9742   3
   4  10 -12 475.076 17.0887   1
   4 -10 -12 510.205 17.4678   1
  -4 -10  11 260.424 11.3176   3
  -4  10  11 274.092 13.9607   3
   4 -10 -11 270.519 11.2180   1
   4  10 -11 261.779 11.0282   1
  -4  10  11 264.843 15.6104   4
  -4 -10  11 253.247 11.8731   4
  -4 -10  10 146.064 8.70162   3
  -4  10  10 139.249 10.8879   3
   4 -10 -10 138.290 7.71321   1
   4  10 -10 126.232 7.57218   1
  -4 -10  10 141.096 9.24257   4
  -4  10  10 137.134 12.0913   4
  -4 -10   9 515.727 17.5786   3
  -4  10   9 543.008 20.3728   3
   4  10  -9 518.246 16.5090   1
   4 -10  -9 519.504 16.3209   1
  -4  10   9 517.439 21.4937   4
  -4 -10   9 515.529 18.2589   4
  -4 -10   8 20.3130 6.15064   3
  -4  10   8 18.3390 7.67708   3
   4  10  -8 24.4099 4.52107   1
   4 -10  -8 25.7383 4.32133   1
  -4 -10   8 19.9861 6.72865   4
  -4  10   8 11.2108 8.04349   4
  -4  10   7 447.688 17.6393   3
   4 -10  -7 416.659 13.2127   1
   4  10  -7 415.838 13.4913   1
  -4 -10   7 424.361 16.2910   4
  -4  10   6 112.772 9.84953   3
  -4 -10   6 111.603 5.55064   2
  -4  10   6 111.619 5.58309   2
  -4  10   5 249.232 8.57463   2
  -4 -10   5 246.648 8.55144   2
  -4  10   5 257.387 13.2534   3
  -4 -10   5 261.939 10.6184   5
  -4  10   4 34.8193 8.38639   4
  -4 -10   4 45.3749 3.51090   2
  -4  10   4 35.8748 3.36548   2
  -4 -10   4 35.3705 5.47156   5
  -4  10   4 23.1447 7.33055   3
  -4  10   3 748.841 26.8852   4
  -4 -10   3 771.807 21.1310   2
  -4  10   3 805.771 21.0944   2
  -4  10   3 817.262 26.9424   3
  -4 -10   3 807.946 23.5916   5
  -4  10   2 8.77654 6.91994   4
  -4  10   2 1.34752 6.63419   3
  -4  10   2 2.13761 2.18908   2
  -4 -10   2 2.47042 2.30058   2
  -4 -10   2 1.59439 4.94651   5
  -4  10   1 1288.41 39.4167   4
  -4  10   1 1298.99 33.1802   2
  -4 -10   1 1283.17 33.2857   2
  -4  10   1 1270.19 39.3805   3
  -4 -10   1 1366.53 36.2860   5
  -4  10   0 17.2202 7.33631   4
  -4 -10   0 3.11389 2.37865   2
  -4  10   0 3.88759 2.13567   2
  -4 -10   0 18.7345 5.35712   5
  -4  10  -1 214.787 11.9696   4
  -4 -10  -1 265.615 10.7207   5
  -4  10  -2 72.7857 7.79626   4
  -4 -10  -2 63.7042 6.47957   5
  -4  10  -2 53.7167 8.19460   3
  -4  10  -3 14.6212 6.28851   4
  -4 -10  -3 18.6471 5.65404   5
  -4  10  -3 10.6239 7.22767   3
  -4 -10  -3 18.0876 3.10165   1
  -4 -10  -4 100.522 5.16393   1
  -4  10  -4 101.742 8.28910   4
  -4 -10  -4 115.702 7.84489   5
  -4  10  -4 105.714 4.86514   1
  -4  10  -4 106.652 9.87381   3
  -4 -10  -5 2.21524 5.50691   5
  -4  10  -5 0.93079 7.04473   3
  -4  10  -5 1.14174 3.28066   1
  -4 -10  -5 5.20314 3.62169   1
  -4  10  -5 2.33429 5.86361   4
  -4  10  -6 397.524 16.8757   3
  -4  10  -6 384.183 12.2699   1
  -4 -10  -6 388.926 12.6043   1
  -4  10  -6 382.673 14.8542   4
  -4  10  -7 12.9872 7.44279   3
  -4 -10  -7 5.30400 4.23107   1
  -4  10  -7 4.29845 3.92486   1
  -4  10  -7 10.8877 5.58023   4
  -4  10  -8 566.095 21.2867   3
  -4  10  -8 541.095 18.0712   4
  -4  10  -9 36.3838 5.61146   4
   4  10   9 32.6955 5.17317   2
  -4  10  -9 43.5368 8.10680   3
  -4  10 -10 250.965 9.99512   4
   4  10  10 230.920 10.4052   2
  -4  10 -10 246.053 13.3685   3
   4  10  11 390.417 14.7937   2
  -4  10 -11 394.627 13.2962   4
   4  10  11 429.627 17.9764   5
  -4  10 -11 440.900 17.7212   3
   4  10  12 13.2518 6.35103   2
   4  10  12 33.5282 9.13926   5
  -4  10 -12 12.2622 8.09312   3
  -4  10 -13 282.435 14.2896   3
   4  10  13 280.968 16.0034   5
   4  10  14 29.8113 10.3958   5
  -4  10 -14 18.1695 8.13263   3
   4  10  15 112.213 13.1416   5
  -4  10 -15 79.3848 9.67918   3
   4  10  16 66.4718 13.0167   5
  -4  10 -16 38.3240 8.70597   3
   4  10  17 198.049 17.7849   5
  -4  10 -17 162.968 11.4304   3
   4  10  18 2.89532 13.4629   5
   4  10  19 179.946 19.5303   5
   4  11 -19 14.4610 9.90925   1
   4  11 -18 181.186 12.7934   1
  -4  11  18 203.518 16.2999   4
   4  11 -17 9.84303 8.51879   1
  -4  11  17 13.6880 10.9985   4
  -4  11  16 145.684 12.3966   3
   4  11 -16 129.529 10.3438   1
  -4  11  16 150.401 14.8133   4
  -4  11  15 84.9314 11.0266   3
   4  11 -15 70.4707 8.60289   1
  -4  11  15 70.6757 12.4177   4
  -4  11  14 31.5151 9.35942   3
   4  11 -14 23.6051 6.90408   1
  -4  11  14 33.9952 11.4267   4
  -4  11  13 48.9857 9.82959   3
   4  11 -13 44.3744 6.88394   1
  -4  11  13 58.8016 11.4050   4
  -4  11  12 6.24204 8.34608   3
   4  11 -12 16.8233 5.85043   1
   4 -11 -12 20.2102 5.87853   1
  -4  11  12 31.5603 10.7209   4
  -4  11  11 163.636 12.2265   3
   4  11 -11 162.468 8.51204   1
   4 -11 -11 175.473 8.55823   1
  -4  11  11 179.822 13.9204   4
  -4  11  10 48.9211 9.37813   3
   4  11 -10 40.0929 5.41135   1
   4 -11 -10 40.5495 5.12259   1
  -4  11  10 58.8671 10.8210   4
  -4  11   9 316.844 11.4561   2
  -4  11   9 319.893 15.7511   3
   4  11  -9 319.151 11.2293   1
   4 -11  -9 310.125 10.8912   1
  -4  11   9 329.102 17.4460   4
  -4  11   8 17.7881 4.35584   2
  -4  11   8 27.4736 8.90398   3
   4 -11  -8 13.8747 3.81432   1
  -4  11   7 39.1432 8.58064   3
  -4  11   7 33.7030 4.00811   2
  -4  11   7 31.7006 3.83235   2
  -4 -11   7 35.0572 3.80934   2
  -4 -11   6 17.4434 5.87301   5
  -4  11   6 17.7512 3.15820   2
  -4 -11   6 18.3360 3.11155   2
  -4  11   6 16.4659 7.68613   3
  -4  11   6 16.7771 3.19794   2
  -4 -11   5 48.4287 6.43969   5
  -4 -11   5 44.6585 2.94804   2
  -4  11   5 45.2841 2.75793   2
  -4  11   5 47.5144 9.22337   4
  -4  11   5 47.7009 8.85623   3
  -4  11   5 46.9765 2.94314   2
  -4  11   4 94.3501 10.2646   4
  -4  11   4 100.259 10.3504   3
  -4 -11   4 84.4343 7.35699   5
  -4  11   3 78.9084 10.1312   4
  -4  11   3 84.7327 9.51482   3
  -4 -11   3 77.6092 6.96981   5
  -4  11   2 120.206 10.9151   4
  -4 -11   2 142.192 8.26444   5
  -4  11   2 117.627 10.9368   3
  -4  11   1 431.566 18.8079   4
  -4 -11   1 458.065 15.7945   5
  -4  11   0 155.039 11.2315   4
  -4 -11   0 151.228 8.83867   5
  -4  11  -1 416.405 17.7598   4
  -4 -11  -1 449.037 15.7227   5
  -4  11  -2 177.969 12.5654   3
  -4  11  -2 191.883 11.6308   4
  -4  11  -3 11.6042 7.88666   3
  -4  11  -3 11.8470 6.96662   4
  -4  11  -4 155.957 11.8948   3
  -4  11  -4 169.458 10.6050   4
  -4  11  -5 9.44670 6.54293   4
  -4  11  -5 3.52826 8.14927   3
  -4  11  -6 18.7385 6.58210   4
  -4  11  -6 8.41975 3.34605   1
  -4  11  -6 7.04483 8.06414   3
  -4  11  -7 5.35132 6.32271   4
  -4  11  -7 5.65218 3.71140   1
  -4  11  -7 0.50119 7.90515   3
  -4  11  -8 65.6663 7.30383   4
  -4  11  -8 64.4893 5.23941   1
  -4  11  -8 66.2563 9.57987   3
  -4  11  -9 45.2913 6.75727   4
  -4  11  -9 38.9616 9.03716   3
  -4  11 -10 284.772 11.5710   4
  -4  11 -10 298.214 15.4360   3
  -4  11 -11 135.432 7.60310   4
  -4  11 -11 136.938 11.6129   3
  -4  11 -12 401.680 18.1280   3
  -4  11 -13 74.9879 10.4913   3
  -4  11 -14 197.318 12.8431   3
   4  11  15 188.965 15.0179   5
  -4  11 -15 146.540 11.9601   3
   4  11  16 75.5233 13.8758   5
  -4  11 -16 50.7730 9.45752   3
   4  11  17 32.1016 13.2409   5
  -4  12  16 6.60737 11.6920   4
  -4  12  15 88.9688 13.0357   4
  -4  12  15 68.0081 11.3766   3
  -4  12  14 38.7437 12.3261   4
  -4  12  14 30.2717 10.0229   3
  -4  12  13 18.9541 11.5423   4
  -4  12  13 13.9956 10.0465   3
  -4  12  12 31.8409 11.7029   4
   4  12 -12 38.7595 5.91199   1
   4  12 -11 18.7798 5.07527   1
  -4  12  11 12.5614 9.29729   3
  -4  12  10 39.6602 10.9955   4
   4  12 -10 22.9890 4.58946   1
  -4  12  10 47.3200 10.1537   3
  -4  12   9 29.9489 9.71289   3
  -4  12   9 22.2546 3.85634   2
  -4  12   8 2.10666 9.02376   3
  -4  12   8 7.78511 3.16463   2
  -4  12   7 155.879 12.8764   3
  -4  12   6 36.6535 10.1191   4
  -4  12   6 42.9553 9.57443   3
  -4  12   5 957.718 33.1430   4
  -4  12   5 954.085 32.3396   3
  -4  12   4 36.2168 10.3362   4
  -4  12   4 45.8851 9.83069   3
  -4  12   3 1138.90 37.5247   4
  -4  12   3 1159.01 37.1426   3
  -4  12   2 20.0858 9.24769   4
  -4  12   2 16.1871 8.38607   3
  -4  12   1 750.802 27.0947   4
  -4  12   0 83.1739 10.2913   4
  -4  12  -1 423.512 18.3985   4
  -4  12  -1 430.300 19.6156   3
  -4  12  -2 99.4422 10.1586   4
  -4  12  -2 89.9569 10.5819   3
  -4  12  -3 60.4323 8.75653   4
  -4  12  -3 48.3744 10.0604   3
  -4  12  -4 48.5875 8.43163   4
  -4  12  -4 37.4038 9.38351   3
  -4  12  -5 7.87445 7.40257   4
  -4  12  -5 13.7346 9.06862   3
  -4  12  -6 42.0463 7.96044   4
  -4  12  -6 18.0680 8.98968   3
  -4  12  -7 97.7799 8.80156   4
  -4  12  -7 110.517 11.5089   3
  -4  12  -8 43.0518 7.36201   4
  -4  12  -8 51.2552 10.2681   3
  -4  12  -9 187.143 13.4943   3
  -4  12  -9 172.845 9.92397   4
  -4  12 -10 81.3315 10.8951   3
  -4  12 -10 63.9283 7.09343   4
  -4  12 -11 34.5267 10.1609   3
  -4  12 -12 63.3902 10.6709   3
  -4  12 -13 66.8053 10.5947   3
  -4  12 -14 18.3671 9.61463   3
  -4  12 -15 205.142 13.8198   3
  -4  12 -16 33.6065 9.92092   3
  -4  13  15 22.8427 11.5032   3
  -4  13  14 88.8817 12.7444   3
  -4  13  13 9.02853 12.6525   4
  -4  13  13-3.87483 10.5734   3
  -4  13  12 37.2595 12.4898   4
  -4  13  12 5.60787 10.7450   3
  -4  13  11 13.7247 11.3248   4
  -4  13  11 2.83499 10.0467   3
  -4  13  10 199.301 16.1361   4
  -4  13  10 194.753 14.5559   3
  -4  13   9 10.8705 10.3027   3
  -4  13   8 240.315 15.5926   3
  -4  13   7 32.0683 11.3836   4
  -4  13   7 27.5160 10.5060   3
  -4  13   6 23.7625 10.6023   4
  -4  13   6 5.75491 9.13926   3
  -4  13   5 8.80833 10.1257   4
  -4  13   5 5.78052 9.94355   3
  -4  13   4 152.259 13.5800   4
  -4  13   4 192.060 14.2324   3
  -4  13   3 13.7388 9.76526   4
  -4  13   3 19.8010 9.94497   3
  -4  13   2 434.208 20.2659   4
  -4  13   2 441.524 20.4653   3
  -4  13   1 112.918 11.5257   4
  -4  13   0 195.872 13.7759   4
  -4  13  -1 152.937 12.4185   4
  -4  13  -1 144.307 13.1743   3
  -4  13  -2 42.2194 9.75986   4
  -4  13  -2 53.9944 11.0991   3
  -4  13  -3-0.47175 8.73539   4
  -4  13  -3-0.59393 9.77193   3
  -4  13  -4 52.4003 9.38623   4
  -4  13  -4 41.5514 10.4236   3
  -4  13  -5 24.2735 10.1882   3
  -4  13  -5 7.19506 8.19520   4
  -4  13  -6 25.9196 10.2922   3
  -4  13  -6 18.7466 8.28798   4
  -4  13  -7 11.6962 10.0004   3
  -4  13  -7 20.7129 7.84063   4
  -4  13  -8 6.35834 10.0119   3
  -4  13  -8 15.6204 7.51391   4
  -4  13  -9 73.5310 11.6136   3
  -4  13  -9 55.8246 8.01687   4
  -4  13 -10 161.225 13.9167   3
  -4  13 -11 24.0903 11.0752   3
  -4  13 -12 425.788 19.9506   3
  -4  13 -13 9.79405 10.9136   3
  -4  13 -14 314.167 17.0285   3
  -4  13 -15 37.6413 10.8417   3
  -4  14  11 39.2948 11.6989   3
  -4  14  10 18.3291 11.0740   3
  -4  14   9 384.496 19.6948   3
  -4  14   8 76.3887 12.2587   3
  -4  14   8 74.1554 13.5317   4
  -4  14   7 848.869 31.0110   3
  -4  14   7 823.719 31.8498   4
  -4  14   6 205.572 15.3100   3
  -4  14   6 218.490 16.2045   4
  -4  14   5 855.246 30.4341   3
  -4  14   5 748.321 30.2067   4
  -4  14   4 63.8049 12.0448   3
  -4  14   4 95.9839 12.4921   4
  -4  14   3 822.887 31.0203   3
  -4  14   3 840.941 31.1516   4
  -4  14   2 3.69835 10.7691   4
  -4  14   1 473.573 21.4705   4
  -4  14   0 40.0214 11.2030   3
  -4  14   0 30.2910 10.9512   4
  -4  14  -1 56.6626 11.2671   3
  -4  14  -1 56.5249 11.2992   4
  -4  14  -2 12.7472 10.2252   3
  -4  14  -2-3.67792 9.77408   4
  -4  14  -3-3.18835 10.4459   3
  -4  14  -3-0.50172 9.46950   4
  -4  14  -4 22.8937 11.2987   3
  -4  14  -4 6.21374 9.11579   4
  -4  14  -5 0.63343 10.5420   3
  -4  14  -5 1.80397 8.83402   4
  -4  14  -6 16.3553 10.8798   3
  -4  14  -6 8.00667 8.53286   4
  -4  14  -7 31.1399 11.8533   3
  -4  14  -7 27.4480 8.55862   4
  -4  14  -8 74.3719 12.5957   3
  -4  14  -8 73.4206 9.30948   4
  -4  14  -9 24.1995 11.5714   3
  -4  14 -10 61.6133 12.3899   3
  -4  14 -11 34.6688 11.4540   3
  -4  14 -12 16.8425 11.1500   3
  -4  14 -13 108.423 13.0380   3
  -4  14 -14 18.2323 10.9288   3
  -4  15   5 92.7498 13.8277   4
  -4  15   4 5.37652 11.8018   3
  -4  15   4 0.68568 12.3585   4
  -4  15   3 11.4412 12.0466   3
  -4  15   3 16.6617 12.1324   4
  -4  15   2 36.8269 12.4010   4
  -4  15   1 36.8670 12.2487   4
  -4  15   0 243.181 17.3724   3
  -4  15   0 240.211 16.6390   4
  -4  15  -1 54.4619 12.8500   3
  -4  15  -1 20.2865 11.3288   4
  -4  15  -2 234.986 17.2512   3
  -4  15  -2 209.432 15.1639   4
  -4  15  -3 53.7884 12.8640   3
  -4  15  -3 44.4065 11.2537   4
  -4  15  -4 44.1390 12.7788   3
  -4  15  -4 44.5798 10.8693   4
  -4  15  -5 3.37406 11.2818   3
  -4  15  -5 17.4621 9.60116   4
  -4  15  -6 6.69053 11.7233   3
  -4  15  -6 17.2781 9.43213   4
  -4  15  -7 9.91677 11.3726   3
  -4  15  -7 7.90133 9.32877   4
  -4  15  -8 120.394 14.4652   3
  -4  16   0 16.3375 12.3652   4
  -4  16  -1 352.756 19.7481   4
  -4  16  -2 19.5142 11.8567   4
  -4  16  -3 192.591 15.3072   4
  -4  16  -4 103.344 12.7966   4
  -4  16  -5 26.1227 10.7226   4
  -5   0  26 11.0538 11.0702   5
  -5   0  25 7.00603 10.5470   5
  -5   0  24 9.46807 10.0284   5
  -5   0  23 3.55660 9.55822   5
  -5   0  22 71.3388 10.4022   5
  -5   0  21 7.00367 8.47778   5
  -5   0  20 1.33166 7.52226   5
  -5   0  19 5.87969 7.30088   5
  -5   0  18 275.468 13.6368   5
  -5   0  17 0.36964 6.04635   5
  -5   0  16 698.114 22.9916   5
  -5   0  15 0.63581 5.18478   5
  -5   0  14 1913.56 52.2793   5
  -5   0  13 1.08092 1.83100   3
  -5   0  13-0.26635 4.22052   5
  -5   0  12 2826.75 75.4005   5
  -5   0  12 2909.30 72.7633   3
  -5   0  11 0.80724 2.06619   3
  -5   0  11 4.94794 3.57549   5
  -5   0  10 973.689 27.2448   5
  -5   0   9 3.49684 2.79605   5
  -5   0   8 1306.09 34.7023   5
   5   0  -7-1.28101 2.70997   5
   5   0  -7-0.24683 2.93332   1
  -5   0   7 0.61053 2.23767   5
   5   0  -6 1672.14 43.7774   1
  -5   0   6 1573.20 41.6551   5
   5   0  -6 1635.70 41.8795   5
   5   0  -5 0.66658 2.55162   1
   5   0  -5 3.00469 1.85580   5
   5   0  -4 307.666 10.7593   1
   5   0  -4 299.785 8.76390   5
   5   0  -3-0.13092 1.45193   5
  -5   0   3 0.17907 2.59188   1
   5   0  -3 0.81597 2.39039   1
   5   0  -2 544.855 14.8026   5
  -5   0   2 566.195 16.5985   1
   5   0  -2 583.180 16.9368   1
  -5   0   1 0.17321 2.47874   1
   5   0  -1-1.54511 2.26328   1
  -5   0   0 52.9473 3.90829   1
  -5   0   0 40.4983 3.56539   2
  -5   0  -1-2.01511 2.34784   2
  -5   0  -1 1.45597 2.76426   1
  -5   0  -2 124.436 5.97102   2
  -5   0  -2 125.865 6.06267   1
  -5   0  -3 1.96710 2.44149   2
   5   0   3 0.59473 2.66915   2
  -5   0  -4 766.216 22.8326   2
   5   0   4 780.255 22.5483   2
  -5   0  -5 1.75539 2.94766   2
   5   0   5 3.77848 3.14463   2
  -5   0  -6 1787.69 49.2167   2
   5   0   6 1840.88 48.8459   2
  -5   0  -7 0.58731 3.46076   2
   5   0   7-2.73903 3.63775   2
  -5   0  -8 1911.00 52.8173   2
   5   0   8 1939.78 52.0421   2
  -5   0  -9 1.62299 3.03636   4
  -5   0  -9 1.36550 4.35079   2
   5   0   9 1.69426 4.05657   2
   5   0  10 177.185 9.20609   2
  -5   0 -10 178.157 7.20094   4
  -5   0 -10 181.494 9.74081   2
  -5   0 -11-0.31749 3.13166   4
   5   0  11-0.63876 5.15482   2
  -5   0 -11 2.78250 5.06588   2
  -5   0 -12 262.792 9.16479   4
   5   0  12 247.498 11.7815   2
  -5   0 -12 238.805 12.2580   2
  -5   0 -13-4.06691 5.97734   2
  -5   0 -13 0.77884 3.35718   4
  -5   0 -14 16.8331 3.73057   4
  -5   0 -15-1.33214 3.48126   4
   5   0  15 7.08306 7.13525   5
   5   0  16 142.235 11.0038   5
   5   0  17 13.3708 8.15546   5
   5   0  18 208.320 13.5761   5
   5   0  19 8.77103 8.89027   5
  -5  -1  26 1.06741 10.6461   5
  -5   1  26 12.7736 11.4553   5
  -5   1  25 12.4235 10.9154   5
  -5  -1  25 5.19384 10.1132   5
  -5  -1  24 7.54274 9.84028   5
  -5   1  24 1.09416 10.2347   5
  -5  -1  23 5.33689 9.33729   5
  -5   1  23 2.11056 9.72599   5
  -5   1  22-2.01247 6.36662   4
  -5  -1  22 16.3382 8.90696   5
  -5   1  22-7.09600 9.15730   5
  -5   1  21 16.0524 6.51906   4
  -5  -1  21 12.9737 8.46015   5
  -5   1  21 12.1237 8.65192   5
  -5  -1  20 5.97897 7.67917   5
  -5   1  20 1.84766 7.78545   5
  -5  -1  19 38.9164 8.10819   5
  -5   1  19 31.0609 8.50804   5
  -5  -1  18 62.2736 8.03867   5
  -5   1  18 73.3826 8.67117   5
  -5   1  17 161.872 10.3815   5
  -5  -1  17 149.938 9.84796   5
  -5  -1  16 51.0179 6.96408   5
  -5   1  16 50.0497 7.07715   5
  -5   1  15 215.617 10.8099   5
  -5  -1  15 192.845 10.0792   5
  -5   1  14 171.979 5.86896   3
  -5   1  14 182.255 9.39867   5
  -5  -1  14 162.225 9.06568   5
  -5  -1  13 3.58459 4.25125   5
  -5   1  13 7.26742 2.40987   3
  -5   1  13 1.12510 4.55541   5
  -5  -1  12 188.260 8.63275   5
  -5   1  12 212.673 9.24303   5
  -5   1  12 206.343 7.03037   3
  -5  -1  12 195.238 5.92374   3
  -5   1  11 211.462 9.14954   5
  -5  -1  11 217.296 8.77711   5
  -5   1  11 217.522 7.46116   3
   5  -1 -10 141.233 7.20062   5
  -5  -1  10 138.884 6.39113   5
  -5   1  10 130.897 5.58824   3
  -5   1  10 139.696 6.91231   5
  -5   1   9 813.049 23.4345   5
   5  -1  -9 835.976 23.5661   5
  -5  -1   9 820.500 22.8703   5
  -5   1   8 275.731 9.63061   5
  -5  -1   8 281.281 9.07954   5
   5  -1  -8 278.500 9.75974   5
   5  -1  -7 277.799 10.7241   1
  -5   1   7 285.377 9.45686   5
  -5  -1   7 282.701 8.80881   5
   5  -1  -7 289.766 9.59432   5
   5  -1  -6 151.725 7.19605   1
  -5  -1   6 147.524 5.11150   5
  -5   1   6 147.122 5.87195   5
   5  -1  -6 158.951 6.03748   5
  -5  -1   5 8.79306 1.52429   5
   5  -1  -5 8.21771 2.29680   5
   5  -1  -5 10.6519 3.02204   1
   5   1  -5 11.3407 2.96993   1
   5  -1  -4 82.5067 3.79213   5
   5   1  -4 66.1409 4.53993   1
   5  -1  -4 92.2246 5.09644   1
   5  -1  -3 451.579 12.9424   5
   5   1  -3 466.544 11.9651   5
  -5  -1   3 472.286 14.3530   1
   5  -1  -3 498.855 14.7241   1
  -5  -1   2 4.19217 2.73270   1
   5   1  -2 6.49821 2.47744   1
   5  -1  -2 7.04956 2.39561   1
  -5  -1   1 780.945 21.0408   1
   5  -1  -1 769.586 21.1324   1
  -5  -1   0 17.4045 3.07478   1
  -5  -1   0 9.79802 2.46280   2
  -5  -1  -1 1102.02 30.0977   1
  -5  -1  -1 1086.26 30.2701   2
  -5  -1  -2 783.189 22.0495   1
  -5  -1  -2 743.748 22.0996   2
   5  -1   3 1615.19 42.4687   2
  -5  -1  -3 1551.50 42.6697   2
  -5  -1  -4 546.476 17.2170   2
   5  -1   4 557.894 17.1005   2
  -5  -1  -5 2748.73 72.1751   2
   5  -1   5 2758.17 71.8053   2
   5  -1   6 23.1393 3.89025   2
  -5  -1  -6 21.4040 3.82684   2
   5  -1   7 1912.74 51.1921   2
  -5  -1  -7 1893.02 51.7937   2
   5  -1   8 94.8862 6.50473   2
  -5  -1  -8 99.9385 5.69061   4
  -5  -1  -8 109.936 6.90465   2
   5  -1   9 274.365 11.1887   2
  -5  -1  -9 259.542 11.4718   2
  -5  -1  -9 264.159 9.71812   4
  -5  -1 -10 6.48239 3.56000   4
  -5   1 -10 14.0850 3.08755   4
  -5  -1 -10 11.4397 5.16552   2
   5  -1  10 12.8565 4.86977   2
  -5   1 -11 70.0807 4.39694   4
  -5  -1 -11 72.9744 5.22051   4
   5  -1  11 79.9802 6.89968   2
   5   1  11 61.0792 7.13162   5
  -5  -1 -11 69.1309 6.91251   2
  -5  -1 -12 435.830 13.9950   4
  -5   1 -12 438.640 13.0270   4
   5  -1  12 438.452 16.1895   2
   5   1  12 437.060 17.2953   5
  -5  -1 -12 398.239 16.9376   2
   5   1  13 69.9561 7.87973   5
  -5  -1 -13 69.5042 8.13908   2
  -5   1 -13 75.3945 4.38859   4
  -5  -1 -13 72.4729 5.35767   4
   5   1  14 95.7429 9.01732   5
  -5   1 -14 97.9430 4.88070   4
  -5  -1 -14 98.0640 6.08641   4
   5   1  15 18.2525 7.14798   5
  -5  -1 -15 9.26237 4.27782   4
  -5   1 -15 6.46068 2.94740   4
   5   1  16 79.1181 9.56589   5
   5   1  17 122.430 10.9562   5
   5   1  18 106.945 10.8857   5
   5   1  19 265.380 15.1094   5
   5   1  20-1.12888 8.60202   5
   5   1  21 246.553 15.4295   5
   5   1  22 35.3230 10.8246   5
   5   1  23 175.763 14.7334   5
  -5  -2  26 4.59349 10.3595   5
  -5   2  25 64.4858 12.2581   5
  -5  -2  25 57.2410 11.1061   5
  -5   2  24 22.4224 11.0656   5
  -5  -2  24-4.36032 9.59763   5
  -5   2  23 18.3513 9.98476   5
  -5  -2  23 18.8009 9.36746   5
  -5  -2  22 36.6842 9.39200   5
  -5   2  22 25.6925 9.80819   5
  -5   2  22 34.6987 7.67426   4
  -5  -2  21 12.1827 8.45715   5
  -5   2  21 18.0197 7.04521   4
  -5   2  21-1.02352 9.02514   5
  -5   2  20 223.245 11.3502   4
  -5  -2  20 206.824 12.4615   5
  -5   2  20 206.828 13.4875   5
  -5  -2  19 68.5591 8.53294   5
  -5   2  19 55.0349 8.97590   5
  -5   2  18 410.238 17.3900   5
  -5  -2  18 424.170 16.7681   5
  -5  -2  17 19.7699 6.52281   5
  -5   2  17 21.7127 7.22114   5
  -5  -2  16 1095.58 33.0695   5
  -5   2  16 1148.07 34.1851   5
  -5   2  15 51.6518 3.77018   3
  -5  -2  15 52.6378 6.57782   5
  -5   2  15 54.0805 7.13682   5
  -5   2  14 737.708 20.4146   3
  -5  -2  14 725.149 22.8307   5
  -5   2  14 737.192 23.6662   5
  -5   2  13 463.340 13.6138   3
  -5  -2  13 445.620 15.3741   5
  -5   2  13 429.684 15.9864   5
  -5  -2  12 311.328 8.59521   3
  -5   2  12 352.970 10.6694   3
  -5  -2  12 330.983 11.9046   5
   5  -2 -12 347.443 12.9002   5
  -5   2  12 333.217 12.7254   5
  -5  -2  11 353.303 12.1515   5
   5  -2 -11 353.617 12.8713   5
  -5   2  11 343.919 11.2918   3
  -5   2  11 362.175 12.9939   5
  -5  -2  10 871.547 24.6932   5
   5  -2 -10 902.635 25.6233   5
  -5   2  10 876.130 24.3791   3
  -5   2  10 873.071 25.5546   5
  -5  -2   9 1.46442 2.71790   5
   5  -2  -9-1.80725 3.69273   5
  -5   2   9 0.94728 2.72975   3
  -5   2   9-0.41586 3.24809   5
   5  -2  -8 1238.78 33.7459   5
  -5  -2   8 1244.55 32.6560   5
  -5   2   8 1271.40 33.4784   3
  -5   2   8 1195.89 33.6703   5
   5  -2  -7 764.039 22.7940   1
  -5   2   7 762.904 21.8080   5
  -5  -2   7 760.446 20.5220   5
   5  -2  -7 780.440 21.8048   5
   5  -2  -6 6.43207 2.97608   5
   5  -2  -6 10.9063 3.18732   1
  -5  -2   6 10.8986 1.67525   5
   5  -2  -5 1437.59 37.4127   1
   5  -2  -5 1374.67 36.0644   5
  -5  -2   5 1347.41 34.4080   5
   5  -2  -4 158.014 6.24683   5
   5  -2  -4 175.205 7.20602   1
   5  -2  -3 243.768 9.19166   1
   5  -2  -3 253.593 8.37795   5
  -5  -2   3 257.352 9.14544   1
  -5  -2   2 167.033 6.87808   1
   5  -2  -2 163.822 6.91633   1
   5  -2  -1 338.561 11.0793   1
  -5  -2   1 319.355 10.8551   1
  -5  -2   0 6.88612 2.86210   1
  -5  -2   0 7.04938 2.54643   2
   5   2   0 9.34231 1.21950   5
  -5  -2  -1 423.692 13.5552   1
  -5  -2  -1 428.875 13.7437   2
   5   2   1 434.122 12.1052   5
  -5  -2  -2 407.231 12.9779   1
   5   2   2 397.789 12.1746   5
  -5  -2  -2 392.540 13.0546   2
   5   2   3 473.321 14.9655   5
   5  -2   3 460.201 14.7066   2
  -5  -2  -3 474.705 15.0531   2
   5   2   4 2398.43 65.0579   5
  -5  -2  -4 2434.64 64.5552   2
   5  -2   4 2531.13 64.3195   2
   5   2   5 159.773 8.65670   5
   5  -2   5 176.727 7.75119   2
  -5  -2  -5 160.439 7.69449   2
  -5  -2  -6 2166.52 57.7932   2
   5  -2   6 2264.58 57.4863   2
  -5  -2  -7 62.4371 4.89287   4
   5   2   7 68.6223 6.86851   5
  -5  -2  -7 56.5132 5.25071   2
   5  -2   7 56.3197 5.11326   2
  -5  -2  -8 1611.60 42.5697   4
   5   2   8 1507.58 43.2382   2
   5  -2   8 1604.19 43.4572   2
   5   2   8 1560.41 45.5745   5
  -5  -2  -8 1594.93 44.2437   2
   5  -2   9 731.756 22.7853   2
   5   2   9 721.102 22.8333   2
   5   2   9 780.819 25.2801   5
  -5  -2  -9 734.191 23.6647   2
  -5  -2  -9 734.281 21.7873   4
   5   2  10 1148.78 34.0117   2
   5  -2  10 1194.54 34.1285   2
  -5  -2 -10 1175.55 32.7845   4
   5   2  10 1216.66 36.5170   5
  -5  -2 -10 1176.47 35.0740   2
  -5   2 -11 528.001 14.8743   4
  -5  -2 -11 518.897 16.5847   4
   5   2  11 520.241 18.0993   2
   5  -2  11 521.606 18.0229   2
   5   2  11 497.236 19.8465   5
  -5  -2 -11 524.301 19.1486   2
  -5  -2 -12 299.137 10.8519   4
  -5   2 -12 275.293 8.81612   4
   5  -2  12 270.179 12.3622   2
   5   2  12 284.696 12.5313   2
   5   2  12 280.781 13.9359   5
  -5  -2 -12 273.686 13.0535   2
   5   2  13 19.7529 7.49470   5
  -5  -2 -13 4.48884 6.19421   2
  -5   2 -13 15.9440 2.65779   4
  -5  -2 -13 8.24777 4.42578   4
   5   2  14 25.2143 7.60603   5
  -5  -2 -14 22.9965 5.00752   4
  -5   2 -14 25.6805 2.67482   4
   5   2  15 250.175 13.9844   5
  -5  -2 -15 254.443 10.2725   4
   5   2  16 32.8057 8.08357   5
  -5  -2 -16 28.3772 5.36906   4
   5   2  17 178.309 12.5279   5
   5   2  18 52.1531 9.81916   5
   5   2  19 48.3887 9.86149   5
   5   2  20 260.538 15.7111   5
   5   2  21 7.19741 9.52043   5
   5   2  22 115.801 12.8300   5
   5   2  23 18.1290 10.9026   5
  -5  -3  26 42.0038 11.3946   5
  -5   3  25 38.6969 11.8714   5
  -5  -3  25 58.9856 11.1118   5
  -5   3  24 32.2067 11.3695   5
  -5  -3  24 30.5383 10.0178   5
  -5   3  23 4.60485 10.3116   5
  -5  -3  23 0.45532 8.91888   5
  -5   3  22 38.5713 8.03599   4
  -5  -3  22 38.8830 9.14753   5
  -5   3  22 46.5871 10.6977   5
  -5   3  21 21.2768 9.64204   5
  -5   3  21 30.8849 7.82348   4
  -5  -3  21 22.2351 8.31673   5
  -5   3  20 336.334 17.1224   5
  -5  -3  20 330.414 15.6807   5
  -5   3  19 50.1192 9.37644   5
  -5  -3  19 60.2204 8.20743   5
  -5   3  18 227.665 13.5344   5
  -5  -3  18 251.420 12.4089   5
  -5   3  17 24.8891 7.30423   5
  -5  -3  17 30.2632 6.93355   5
  -5   3  16 66.7856 4.74695   3
  -5   3  16 54.4489 7.80161   5
  -5  -3  16 74.3693 7.45884   5
  -5   3  15 18.0419 3.84437   3
  -5   3  15 21.8526 6.70119   5
  -5  -3  15 22.5416 5.72901   5
  -5   3  14 39.4990 4.33918   3
  -5   3  14 43.8003 6.65109   5
  -5  -3  14 48.0849 5.93484   5
   5  -3 -14 38.3186 6.78377   5
  -5   3  13 35.6559 6.00694   5
  -5   3  13 41.7430 4.27852   3
  -5  -3  13 36.4706 5.14182   5
   5  -3 -13 34.3660 6.25868   5
  -5   3  12 2.98787 4.54609   5
  -5   3  12 1.23928 3.31603   3
  -5  -3  12 2.74764 1.66045   3
   5  -3 -12 2.73486 4.90554   5
  -5  -3  12-0.22697 4.06636   5
  -5   3  11 38.8228 5.27105   5
  -5  -3  11 44.2130 2.84847   3
  -5   3  11 43.7856 4.33470   3
  -5  -3  11 42.3855 4.57649   5
   5  -3 -11 54.6420 5.85906   5
  -5   3  10 85.2281 6.03832   5
  -5  -3  10 81.9364 3.92796   3
  -5   3  10 77.5469 5.11373   3
  -5  -3  10 69.6949 4.92210   5
   5  -3 -10 81.4077 6.07615   5
  -5   3   9 76.6531 5.55952   5
   5  -3  -9 93.3628 5.87154   5
  -5  -3   9 78.3060 4.72168   5
  -5  -3   9 80.8443 4.14528   3
  -5   3   9 82.0345 5.17891   3
   5  -3  -8 13.8253 3.74864   5
  -5  -3   8 10.7639 2.67376   5
   5   3  -8 7.58943 3.62264   1
   5  -3  -8 9.67903 3.71627   1
  -5   3   8 6.87814 3.30459   3
  -5   3   8 13.8261 3.71764   5
  -5  -3   7 3.80505 2.13348   5
   5   3  -7 6.89441 3.27712   1
  -5   3   7 6.47821 3.43928   3
   5  -3  -7 11.7363 3.53413   5
   5  -3  -6 409.706 12.9388   5
  -5  -3   6 404.183 11.2983   5
   5   3  -6 405.484 13.6619   1
   5  -3  -6 401.189 13.6069   1
  -5  -3   5 40.9074 2.03240   5
   5  -3  -5 50.1886 3.99286   5
   5  -3  -5 47.4998 4.14925   1
   5   3  -5 41.2627 3.95026   1
   5  -3  -4 1590.69 41.6666   5
   5   3  -4 1547.21 42.3133   1
   5  -3  -4 1592.21 42.3994   1
   5  -3  -3 37.5563 3.76107   5
  -5  -3   3 35.0624 3.74066   1
   5  -3  -3 42.5390 3.69466   1
   5   3  -3 35.6774 3.60186   1
   5  -3  -2 92.0011 4.89409   1
  -5  -3   2 92.2031 5.13495   1
   5   3  -2 92.8308 5.05405   1
  -5   3   2 89.3972 4.91396   1
  -5   3   1 146.568 6.30430   1
  -5  -3   1 142.304 6.38286   1
  -5   3   1 141.456 6.40888   2
  -5  -3   1 147.762 6.47240   2
  -5   3   0 450.099 13.7477   1
  -5  -3   0 459.579 13.9510   1
  -5   3   0 454.642 14.0088   2
  -5  -3   0 455.170 14.1217   2
   5   3   0 430.986 11.7416   5
  -5  -3  -1 2611.89 66.1486   1
  -5   3  -1 2577.79 66.0839   1
   5   3   1 2495.40 64.2675   5
  -5   3  -1 2601.17 66.3722   2
  -5  -3  -1 2563.05 66.4059   2
  -5   3  -2 177.395 7.49594   1
  -5  -3  -2 175.214 7.52429   1
   5   3   2 192.904 6.35579   5
  -5   3  -2 201.533 7.87599   2
  -5  -3  -2 193.961 7.82345   2
   5   3   3 1770.80 46.6935   5
   5  -3   3 1815.23 47.7679   2
   5   3   3 1815.09 47.7686   2
  -5   3  -3 1824.08 48.0754   2
  -5  -3  -3 1789.28 48.0423   2
   5   3   4 190.911 7.45338   5
   5  -3   4 176.007 7.60322   2
   5   3   4 180.846 7.79222   2
  -5   3  -4 168.342 7.76401   2
  -5  -3  -4 177.021 7.88002   2
   5   3   5 528.394 16.5692   2
  -5  -3  -5 504.370 16.7048   2
   5  -3   5 517.603 16.4681   2
  -5   3  -5 522.358 16.8144   2
   5   3   5 523.671 16.7100   5
  -5  -3  -5 520.771 16.7367   4
   5  -3   6 25.2036 4.07931   2
   5   3   6 25.3719 4.37653   2
  -5  -3  -6 34.2281 4.55489   4
   5   3   6 20.6693 4.70277   5
  -5   3  -6 25.3001 4.26468   2
  -5  -3  -6 16.8097 3.91870   2
  -5  -3  -7 132.622 6.94592   4
   5  -3   7 110.640 6.79846   2
   5   3   7 115.557 6.97353   2
   5   3   7 103.896 7.86876   5
  -5  -3  -7 110.985 6.93403   2
  -5   3  -7 114.415 7.04184   2
   5  -3   8 421.328 14.7179   2
   5   3   8 443.288 14.8404   2
   5   3   8 385.739 16.4793   5
  -5   3  -8 402.573 15.2312   2
  -5  -3  -8 413.952 15.2334   2
  -5  -3  -8 434.002 14.5481   4
   5  -3   9 197.652 9.44862   2
   5   3   9 202.604 9.41598   2
   5   3   9 156.249 10.7810   5
  -5  -3  -9 200.099 9.83526   2
  -5   3  -9 200.151 9.76232   2
  -5  -3  -9 202.889 9.08243   4
   5   3  10 179.941 9.20219   2
   5  -3  10 185.670 9.29346   2
   5   3  10 154.526 11.0054   5
  -5   3 -10 178.381 9.65567   2
  -5  -3 -10 171.615 9.64523   2
  -5  -3 -10 162.800 8.36506   4
   5  -3  11 247.956 11.1917   2
   5   3  11 242.998 11.2441   2
   5   3  11 221.566 13.3125   5
  -5  -3 -11 235.958 11.7200   2
  -5   3 -11 238.655 11.7230   2
  -5  -3 -11 244.416 10.2597   4
   5   3  12 8.17410 5.54989   2
   5  -3  12 12.4199 5.77650   2
  -5  -3 -12 9.09674 4.87841   4
  -5   3 -12 8.31972 2.30455   4
  -5  -3 -12 2.52538 5.74289   2
  -5   3 -12 4.23672 5.70715   2
   5   3  12 7.19736 7.17675   5
  -5   3 -13 290.777 8.33801   4
  -5  -3 -13 324.890 11.9426   4
   5   3  13 291.173 15.6459   5
  -5  -3 -14 159.002 8.58741   4
   5   3  14 182.805 12.7123   5
  -5  -3 -15 214.483 9.90685   4
   5   3  15 197.943 13.4196   5
  -5  -3 -16 253.181 10.8913   4
   5   3  16 248.066 14.7111   5
   5   3  17 6.02582 8.85272   5
   5   3  18 14.5647 9.08211   5
   5   3  19 32.4878 10.0147   5
   5   3  20 0.62289 9.71457   5
   5   3  21 208.961 15.2979   5
   5   3  22 32.1692 11.1300   5
   5  -3  22 20.9986 12.6030   5
   5  -3  23 278.088 19.3517   5
   5   3  23 273.681 18.0464   5
  -5  -4  26 2.87945 10.0600   5
  -5   4  25 174.583 15.5752   5
  -5  -4  25 148.624 12.9456   5
  -5   4  24 42.9052 11.9345   5
  -5  -4  24 29.9792 9.67871   5
  -5   4  23 185.705 12.2031   4
  -5   4  23 181.307 15.2372   5
  -5  -4  23 201.354 13.1326   5
  -5   4  22 39.6612 8.49412   4
  -5   4  22 26.1570 10.6242   5
  -5  -4  22 35.1282 9.04457   5
  -5   4  21 77.6009 9.52916   4
  -5   4  21 85.9123 11.3527   5
  -5  -4  21 83.5270 9.85938   5
  -5   4  20 88.1041 9.36976   4
  -5   4  20 92.2233 11.2109   5
  -5  -4  20 92.9018 9.51390   5
  -5   4  19 8.51438 7.10985   4
  -5   4  19 3.04107 8.47183   5
  -5  -4  19 2.63154 7.13532   5
  -5   4  18 51.8005 8.79253   5
  -5  -4  18 67.1940 8.00652   5
  -5   4  17 31.8413 4.84875   3
  -5   4  17 28.8950 7.76584   5
  -5  -4  17 37.3256 6.96225   5
  -5   4  16 13.9688 4.61073   3
  -5   4  16 11.8681 6.84986   5
  -5  -4  16 15.8611 6.21065   5
  -5   4  15 33.4961 4.91265   3
  -5   4  15 35.8011 7.46325   5
  -5  -4  15 32.9614 5.99870   5
  -5   4  14 215.684 8.83152   3
  -5   4  14 214.364 11.1109   5
  -5  -4  14 177.447 9.52918   5
  -5   4  13 46.0822 4.94972   3
  -5   4  13 39.6397 6.59620   5
   5  -4 -13 39.3031 6.25314   5
  -5  -4  13 35.4928 5.51794   5
  -5   4  12 884.850 27.0939   5
  -5   4  12 905.176 25.5090   3
  -5  -4  12 878.295 22.9885   3
  -5  -4  12 834.425 25.6273   5
   5  -4 -12 895.883 26.6773   5
  -5  -4  11 63.8323 3.57219   3
  -5   4  11 56.8962 5.11624   3
  -5   4  11 70.3682 6.36033   5
   5  -4 -11 68.7209 6.33568   5
  -5  -4  11 57.4522 5.34507   5
  -5   4  10 773.547 23.5262   5
   5  -4 -10 771.836 22.9774   5
  -5  -4  10 748.921 20.6904   3
  -5   4  10 754.120 22.4200   3
  -5   4   9 4.79512 4.13130   5
   5   4  -9 6.70288 4.17255   1
  -5  -4   9 6.35550 2.84731   3
  -5   4   9 8.35155 3.80375   3
   5  -4  -9 8.50948 4.29600   5
   5   4  -8 538.656 18.1756   1
   5  -4  -8 558.077 18.2351   1
   5  -4  -8 598.704 17.9611   5
  -5  -4   8 569.022 16.6271   3
  -5   4   8 605.788 18.0990   3
   5  -4  -7 222.691 9.10943   1
   5  -4  -7 211.898 8.82500   5
   5   4  -7 231.416 9.33650   1
  -5  -4   7 210.161 7.97997   3
  -5   4   7 224.873 9.04826   3
   5  -4  -6 1663.93 44.6367   1
   5   4  -6 1661.09 44.6810   1
  -5   4   6 1705.32 44.7648   3
  -5  -4   6 1580.39 43.5351   3
   5  -4  -6 1680.42 44.2320   5
   5  -4  -5 1003.06 28.4225   1
   5   4  -5 1025.67 28.5049   1
  -5   4   5 1011.26 28.6473   3
   5  -4  -5 988.238 28.1242   5
   5   4  -4 564.055 17.0471   1
   5  -4  -4 563.596 17.0297   1
  -5   4   4 570.776 17.5344   3
   5  -4  -4 563.032 17.0090   5
  -5  -4   4 546.209 14.4901   5
  -5  -4   3 2444.30 62.3528   5
   5   4  -3 2609.12 65.2034   1
   5  -4  -3 2609.76 65.1059   1
   5  -4  -3 2591.89 65.0162   5
  -5  -4   2 674.608 20.1105   1
  -5   4   2 661.175 19.9699   1
  -5  -4   2 712.794 17.9913   5
   5  -4  -2 701.165 20.3620   1
   5   4  -2 696.816 20.4366   1
  -5  -4   1 1884.26 47.4494   5
  -5   4   1 1897.92 49.3640   1
  -5  -4   1 1830.83 49.2619   1
  -5   4   1 1891.81 49.6307   2
  -5  -4   1 1895.77 49.7071   2
  -5   4   0 1327.43 35.2706   2
  -5  -4   0 1293.57 35.2881   2
  -5  -4   0 1284.94 34.9173   1
  -5   4   0 1274.44 34.8355   1
  -5  -4   0 1303.95 33.4236   5
  -5   4  -1 371.158 12.0323   1
  -5  -4  -1 367.015 12.1844   1
  -5  -4  -1 352.109 12.3016   2
  -5   4  -1 370.969 12.4275   2
   5   4   1 387.605 10.7831   5
  -5  -4  -2 528.839 16.0779   1
  -5   4  -2 559.977 16.1375   1
   5   4   2 504.445 14.9121   5
  -5  -4  -2 559.466 17.2836   4
  -5   4  -2 523.795 16.3208   2
  -5  -4  -2 524.409 16.3973   2
   5   4   3 9.36939 2.59176   5
  -5   4  -3 5.01373 2.69297   2
  -5  -4  -3 3.28984 2.86513   2
   5   4   3 3.51873 3.03215   2
  -5  -4  -4 1.63276 3.05936   2
  -5   4  -4 4.66313 3.35732   2
   5   4   4 6.83342 2.83708   5
   5  -4   4 3.27082 3.33075   2
   5   4   4 4.57781 3.43010   2
  -5  -4  -5 245.719 9.78212   2
  -5   4  -5 234.537 9.72044   2
   5   4   5 241.407 9.50323   2
   5  -4   5 250.270 9.53090   2
   5   4   5 225.855 9.06816   5
  -5  -4  -5 240.863 10.0144   4
  -5  -4  -6 26.1652 4.83953   4
   5   4   6 41.6109 4.80552   5
   5  -4   6 36.7636 4.52022   2
   5   4   6 38.4045 4.71563   2
  -5  -4  -6 40.9723 4.84271   2
  -5   4  -6 34.0177 4.58574   2
  -5  -4  -7 634.050 19.6626   4
   5   4   7 638.290 20.2671   5
   5  -4   7 618.896 19.4029   2
   5   4   7 611.474 19.4064   2
  -5  -4  -7 600.798 19.8714   2
  -5   4  -7 601.419 19.8671   2
  -5  -4  -8 51.1288 5.53148   4
   5   4   8 51.6005 6.39153   5
   5  -4   8 45.5055 5.38001   2
   5   4   8 48.0728 5.42230   2
[truncated: 407,894 more chars]
